# Supplementary material for: Relative Leukocyte Telomere Length Is Shorter in Children and Adolescents with Type 1 Diabetes: Screening of Basic Psychosocial Aspects
Source: Int J Mol Sci. 2026 Apr 27;27(9):3895. doi: 10.3390/ijms27093895 (PMC13164480; doi:10.3390/ijms27093895)
Supplement: Supplementary file 1 [file ijms-27-03895-s001.zip]

Archive with 43 entries (41 files):
- .DS_Store
- pcrgraphs/
- pcrgraphs/Amplification Plot 13.12.23.jpg
- pcrgraphs/Amplification Plot 16.2.24 2nd.jpg
- pcrgraphs/Amplification Plot 16.2.24.jpg
- pcrgraphs/Amplification Plot 27.2.24.jpg
- pcrgraphs/Amplification Plot alb 13.12.23.jpg
- pcrgraphs/Amplification Plot alb 16.2.24 2nd.jpg
- pcrgraphs/Amplification Plot alb 16.2.24.jpg
- pcrgraphs/Amplification Plot alb 27.2.24.jpg
- pcrgraphs/Melt Curve Plot alb 13.12.23.jpg
- pcrgraphs/Melt Curve Plot alb 16.2.24 2nd.jpg
- pcrgraphs/Melt Curve Plot alb 16.2.24.jpg
- pcrgraphs/Melt Curve Plot alb 27.2.24.jpg
- pcrgraphs/Melt Curve Plot tel 13.12.23.jpg
- pcrgraphs/Melt Curve Plot tel 16.2.24 2nd.jpg
- pcrgraphs/Melt Curve Plot tel 16.2.24.jpg
- pcrgraphs/Melt Curve Plot tel 27.2.24.jpg
- pcrgraphs/Multicomponent Plot 13.12.23.jpg
- pcrgraphs/Multicomponent Plot 16.2.24 2nd.jpg
- pcrgraphs/Multicomponent Plot 16.2.24.jpg
- pcrgraphs/Multicomponent Plot 27.2.24.jpg
- pcrgraphs/Multicomponent Plot alb 13.12.23.jpg
- pcrgraphs/Multicomponent Plot alb 16.2.24 2nd.jpg
- pcrgraphs/Multicomponent Plot alb 16.2.24.jpg
- pcrgraphs/Multicomponent Plot alb 27.2.24.jpg
- pcrgraphs/Standard Curve 16.2.24 2nd.jpg
- pcrgraphs/Standard Curve Samples 13.12.23.jpg
- pcrgraphs/Standard Curve Samples 16.2.24.jpg
- pcrgraphs/Standard Curve tel 27.2.24.jpg
- pcrresults/
- pcrresults/1stexp_13-12-2023_telomeres ALB.xls
- pcrresults/1stexp_13-12-2023_telomereTEL.xls
- pcrresults/2ndexp_16-2-2024_telomeres ALB.xls
- pcrresults/2ndexp_16-2-2024_telomeres TEL.xls
- pcrresults/3rdexp_16-2-2024_telomeres ALB.xls
- pcrresults/3rdexp_16-2-2024_telomeres TEL.xls
- pcrresults/4thexp_27-2-2024_telomeres ALB.xls
- pcrresults/4thexp_27-2-2024_telomeres TEL.xls
- pcrresults/Cawthon analysis v2.xlsx
- pcrresults/Cawthon analysis.xlsx
- pcrresults/~$Cawthon analysis.xlsx
- Supplementary material_Extra Information in methodology and results.pdf
