# Supplementary material for: Relative Leukocyte Telomere Length Is Shorter in Children and Adolescents with Type 1 Diabetes: Screening of Basic Psychosocial Aspects
Source: Int J Mol Sci. 2026 Apr 27;27(9):3895. doi: 10.3390/ijms27093895 (PMC13164480; doi:10.3390/ijms27093895)
Supplement: Supplementary file 1 [file ijms-27-03895-s001.zip › pcrresults/1stexp_13-12-2023_telomeres ALB.xls]

## Sheet: Sample Setup
Block Type	96-Well 0.2-mL Block
Calibration Background is expired	Yes
Calibration Background performed on	04-27-2018
Calibration Pure Dye ABY is expired	Yes
Calibration Pure Dye ABY performed on	02-01-2021
Calibration Pure Dye CY5 is expired	Yes
Calibration Pure Dye CY5 performed on	02-01-2021
Calibration Pure Dye FAM is expired	Yes
Calibration Pure Dye FAM performed on	02-01-2021
Calibration Pure Dye JUN is expired	Yes
Calibration Pure Dye JUN performed on	02-01-2021
Calibration Pure Dye MUSTANG PURPLE is expired	Yes
Calibration Pure Dye MUSTANG PURPLE performed on	02-01-2021
Calibration Pure Dye NED is expired	Yes
Calibration Pure Dye NED performed on	02-01-2021
Calibration Pure Dye ROX is expired	Yes
Calibration Pure Dye ROX performed on	02-01-2021
Calibration Pure Dye SYBR is expired	Yes
Calibration Pure Dye SYBR performed on	02-01-2021
Calibration Pure Dye TAMRA is expired	Yes
Calibration Pure Dye TAMRA performed on	02-01-2021
Calibration Pure Dye VIC is expired	Yes
Calibration Pure Dye VIC performed on	02-01-2021
Calibration ROI is expired	Yes
Calibration ROI performed on	04-27-2018
Calibration Uniformity is expired	Yes
Calibration Uniformity performed on	04-27-2018
Chemistry	SYBR_GREEN
Date Created	2024-02-21 15:01:46 PM EET
Experiment Barcode
Experiment Comment
Experiment File Name	C:\Users\mhiourea\Documents\Eleni\Μετρηση μηκους τελομερών\13-12-2023_telomeres.eds
Experiment Name	13-12-2023_telomeres
Experiment Run End Time	2023-12-13 16:34:04 PM EET
Experiment Type	Standard Curve
Instrument Name	272521791
Instrument Serial Number	272521791
Instrument Type	QuantStudio™ 5 System
Passive Reference
Post-read Stage/Step
Pre-read Stage/Step
Quantification Cycle Method	Ct
Signal Smoothing On	true
Stage where Melt Analysis is performed	Stage4
Stage/ Cycle where Ct Analysis is performed	Stage3, Step3
User Name
Well	Well Position	Sample Name	Sample Color	Biogroup Name	Biogroup Color	Target Name	Target Color	Task	Reporter	Quencher	Quantity	Comments
1	A1	Sample1	RGB(176,23,31)			Target 1	RGB(176,23,31)	NTC	SYBR	None
2	A2	Sample1	RGB(176,23,31)			Target 1	RGB(176,23,31)	NTC	SYBR	None
3	A3	Sample1	RGB(176,23,31)			Target 1	RGB(176,23,31)	STANDARD	SYBR	None	6.25
4	A4	Sample1	RGB(176,23,31)			Target 1	RGB(176,23,31)	STANDARD	SYBR	None	6.25
5	A5	Sample1	RGB(176,23,31)			Target 1	RGB(176,23,31)	STANDARD	SYBR	None	12.5
6	A6	Sample1	RGB(176,23,31)			Target 1	RGB(176,23,31)	STANDARD	SYBR	None	12.5
7	A7	Sample1	RGB(176,23,31)			Target 1	RGB(176,23,31)	STANDARD	SYBR	None	25
8	A8	Sample1	RGB(176,23,31)			Target 1	RGB(176,23,31)	UNKNOWN	SYBR	None
9	A9	Sample1	RGB(176,23,31)			Target 1	RGB(176,23,31)	STANDARD	SYBR	None	50
10	A10	Sample1	RGB(176,23,31)			Target 1	RGB(176,23,31)	STANDARD	SYBR	None	50
11	A11	Sample1	RGB(176,23,31)			Target 1	RGB(176,23,31)	STANDARD	SYBR	None	100
12	A12	Sample1	RGB(176,23,31)			Target 1	RGB(176,23,31)	UNKNOWN	SYBR	None
13	B1	Sample1	RGB(176,23,31)			Target 1	RGB(176,23,31)	UNKNOWN	SYBR	None
14	B2	Sample1	RGB(176,23,31)			Target 1	RGB(176,23,31)	UNKNOWN	SYBR	None
15	B3	Sample1	RGB(176,23,31)			Target 1	RGB(176,23,31)	UNKNOWN	SYBR	None
16	B4	Sample1	RGB(176,23,31)			Target 1	RGB(176,23,31)	UNKNOWN	SYBR	None
17	B5	Sample1	RGB(176,23,31)			Target 1	RGB(176,23,31)	UNKNOWN	SYBR	None
18	B6	Sample1	RGB(176,23,31)			Target 1	RGB(176,23,31)	UNKNOWN	SYBR	None
19	B7	Sample1	RGB(176,23,31)			Target 1	RGB(176,23,31)	UNKNOWN	SYBR	None
20	B8	Sample1	RGB(176,23,31)			Target 1	RGB(176,23,31)	UNKNOWN	SYBR	None
21	B9	Sample1	RGB(176,23,31)			Target 1	RGB(176,23,31)	UNKNOWN	SYBR	None
22	B10	Sample1	RGB(176,23,31)			Target 1	RGB(176,23,31)	UNKNOWN	SYBR	None
23	B11	Sample1	RGB(176,23,31)			Target 1	RGB(176,23,31)	UNKNOWN	SYBR	None
24	B12	Sample1	RGB(176,23,31)			Target 1	RGB(176,23,31)	UNKNOWN	SYBR	None
25	C1	21	RGB(198,113,113)			Target 1	RGB(176,23,31)	UNKNOWN	SYBR	None
26	C2	21	RGB(198,113,113)			Target 1	RGB(176,23,31)	UNKNOWN	SYBR	None
27	C3	21	RGB(198,113,113)			Target 1	RGB(176,23,31)	UNKNOWN	SYBR	None
28	C4	28	RGB(176,23,31)			Target 1	RGB(176,23,31)	UNKNOWN	SYBR	None
29	C5	28	RGB(176,23,31)			Target 1	RGB(176,23,31)	UNKNOWN	SYBR	None
30	C6	28	RGB(176,23,31)			Target 1	RGB(176,23,31)	UNKNOWN	SYBR	None
31	C7	41	RGB(0,0,255)			Target 1	RGB(176,23,31)	UNKNOWN	SYBR	None
32	C8	41	RGB(0,0,255)			Target 1	RGB(176,23,31)	UNKNOWN	SYBR	None
33	C9	41	RGB(0,0,255)			Target 1	RGB(176,23,31)	UNKNOWN	SYBR	None
34	C10	42	RGB(0,139,69)			Target 1	RGB(176,23,31)	UNKNOWN	SYBR	None
35	C11	42	RGB(0,139,69)			Target 1	RGB(176,23,31)	UNKNOWN	SYBR	None
36	C12	42	RGB(0,139,69)			Target 1	RGB(176,23,31)	UNKNOWN	SYBR	None
37	D1	43	RGB(255,127,0)			Target 1	RGB(176,23,31)	UNKNOWN	SYBR	None
38	D2	43	RGB(255,127,0)			Target 1	RGB(176,23,31)	UNKNOWN	SYBR	None
39	D3	43	RGB(255,127,0)			Target 1	RGB(176,23,31)	UNKNOWN	SYBR	None
40	D4	45	RGB(139,137,112)			Target 1	RGB(176,23,31)	UNKNOWN	SYBR	None
41	D5	45	RGB(139,137,112)			Target 1	RGB(176,23,31)	UNKNOWN	SYBR	None
42	D6	45	RGB(139,137,112)			Target 1	RGB(176,23,31)	UNKNOWN	SYBR	None
43	D7	46	RGB(238,121,66)			Target 1	RGB(176,23,31)	UNKNOWN	SYBR	None
44	D8	46	RGB(238,121,66)			Target 1	RGB(176,23,31)	UNKNOWN	SYBR	None
45	D9	46	RGB(238,121,66)			Target 1	RGB(176,23,31)	UNKNOWN	SYBR	None
46	D10	47	RGB(142,56,142)			Target 1	RGB(176,23,31)	UNKNOWN	SYBR	None
47	D11	47	RGB(142,56,142)			Target 1	RGB(176,23,31)	UNKNOWN	SYBR	None
48	D12	47	RGB(142,56,142)			Target 1	RGB(176,23,31)	UNKNOWN	SYBR	None
49	E1	49	RGB(198,113,113)			Target 1	RGB(176,23,31)	UNKNOWN	SYBR	None
50	E2	49	RGB(198,113,113)			Target 1	RGB(176,23,31)	UNKNOWN	SYBR	None
51	E3	49	RGB(198,113,113)			Target 1	RGB(176,23,31)	UNKNOWN	SYBR	None
52	E4	64	RGB(0,245,255)			Target 1	RGB(176,23,31)	UNKNOWN	SYBR	None
53	E5	64	RGB(0,245,255)			Target 1	RGB(176,23,31)	UNKNOWN	SYBR	None
54	E6	64	RGB(0,245,255)			Target 1	RGB(176,23,31)	UNKNOWN	SYBR	None
55	E7	HeLa	RGB(238,220,130)			Target 1	RGB(176,23,31)	UNKNOWN	SYBR	None
56	E8	HeLa	RGB(238,220,130)			Target 1	RGB(176,23,31)	UNKNOWN	SYBR	None
57	E9	HeLa	RGB(238,220,130)			Target 1	RGB(176,23,31)	UNKNOWN	SYBR	None
58	E10	Sample1	RGB(176,23,31)			Target 1	RGB(176,23,31)	UNKNOWN	SYBR	None
59	E11	Sample1	RGB(176,23,31)			Target 1	RGB(176,23,31)	UNKNOWN	SYBR	None
60	E12	Sample1	RGB(176,23,31)			Target 1	RGB(176,23,31)	UNKNOWN	SYBR	None
61	F1	1	RGB(238,238,0)			Target 1	RGB(176,23,31)	UNKNOWN	SYBR	None
62	F2	1	RGB(238,238,0)			Target 1	RGB(176,23,31)	UNKNOWN	SYBR	None
63	F3	1	RGB(238,238,0)			Target 1	RGB(176,23,31)	UNKNOWN	SYBR	None
64	F4	6	RGB(142,142,56)			Target 1	RGB(176,23,31)	UNKNOWN	SYBR	None
65	F5	6	RGB(142,142,56)			Target 1	RGB(176,23,31)	UNKNOWN	SYBR	None
66	F6	6	RGB(142,142,56)			Target 1	RGB(176,23,31)	UNKNOWN	SYBR	None
67	F7	24	RGB(238,44,44)			Target 1	RGB(176,23,31)	UNKNOWN	SYBR	None
68	F8	24	RGB(238,44,44)			Target 1	RGB(176,23,31)	UNKNOWN	SYBR	None
69	F9	24	RGB(238,44,44)			Target 1	RGB(176,23,31)	UNKNOWN	SYBR	None
70	F10	53	RGB(51,161,201)			Target 1	RGB(176,23,31)	UNKNOWN	SYBR	None
71	F11	53	RGB(51,161,201)			Target 1	RGB(176,23,31)	UNKNOWN	SYBR	None
72	F12	53	RGB(51,161,201)			Target 1	RGB(176,23,31)	UNKNOWN	SYBR	None
73	G1	56	RGB(238,18,137)			Target 1	RGB(176,23,31)	UNKNOWN	SYBR	None
74	G2	56	RGB(238,18,137)			Target 1	RGB(176,23,31)	UNKNOWN	SYBR	None
75	G3	56	RGB(238,18,137)			Target 1	RGB(176,23,31)	UNKNOWN	SYBR	None
76	G4	58	RGB(176,23,31)			Target 1	RGB(176,23,31)	UNKNOWN	SYBR	None
77	G5	58	RGB(176,23,31)			Target 1	RGB(176,23,31)	UNKNOWN	SYBR	None
78	G6	58	RGB(176,23,31)			Target 1	RGB(176,23,31)	UNKNOWN	SYBR	None
79	G7	60	RGB(0,0,255)			Target 1	RGB(176,23,31)	UNKNOWN	SYBR	None
80	G8	60	RGB(0,0,255)			Target 1	RGB(176,23,31)	UNKNOWN	SYBR	None
81	G9	60	RGB(0,0,255)			Target 1	RGB(176,23,31)	UNKNOWN	SYBR	None
82	G10	62	RGB(0,139,69)			Target 1	RGB(176,23,31)	UNKNOWN	SYBR	None
83	G11	62	RGB(0,139,69)			Target 1	RGB(176,23,31)	UNKNOWN	SYBR	None
84	G12	62	RGB(0,139,69)			Target 1	RGB(176,23,31)	UNKNOWN	SYBR	None
85	H1	75	RGB(255,127,0)			Target 1	RGB(176,23,31)	UNKNOWN	SYBR	None
86	H2	75	RGB(255,127,0)			Target 1	RGB(176,23,31)	UNKNOWN	SYBR	None
87	H3	75	RGB(255,127,0)			Target 1	RGB(176,23,31)	UNKNOWN	SYBR	None
88	H4	77	RGB(139,137,112)			Target 1	RGB(176,23,31)	UNKNOWN	SYBR	None
89	H5	77	RGB(139,137,112)			Target 1	RGB(176,23,31)	UNKNOWN	SYBR	None
90	H6	SD2	RGB(142,56,142)			Target 1	RGB(176,23,31)	UNKNOWN	SYBR	None
91	H7	77	RGB(139,137,112)			Target 1	RGB(176,23,31)	UNKNOWN	SYBR	None
92	H8	SD1	RGB(238,121,66)			Target 1	RGB(176,23,31)	UNKNOWN	SYBR	None
93	H9	SD1	RGB(238,121,66)			Target 1	RGB(176,23,31)	UNKNOWN	SYBR	None
94	H10	SD2	RGB(142,56,142)			Target 1	RGB(176,23,31)	UNKNOWN	SYBR	None
95	H11	SD2	RGB(142,56,142)			Target 1	RGB(176,23,31)	UNKNOWN	SYBR	None
96	H12	Sample1	RGB(176,23,31)			Target 1	RGB(176,23,31)	UNKNOWN	SYBR	None

## Sheet: Amplification Data
Block Type	96-Well 0.2-mL Block
Calibration Background is expired	Yes
Calibration Background performed on	04-27-2018
Calibration Pure Dye ABY is expired	Yes
Calibration Pure Dye ABY performed on	02-01-2021
Calibration Pure Dye CY5 is expired	Yes
Calibration Pure Dye CY5 performed on	02-01-2021
Calibration Pure Dye FAM is expired	Yes
Calibration Pure Dye FAM performed on	02-01-2021
Calibration Pure Dye JUN is expired	Yes
Calibration Pure Dye JUN performed on	02-01-2021
Calibration Pure Dye MUSTANG PURPLE is expired	Yes
Calibration Pure Dye MUSTANG PURPLE performed on	02-01-2021
Calibration Pure Dye NED is expired	Yes
Calibration Pure Dye NED performed on	02-01-2021
Calibration Pure Dye ROX is expired	Yes
Calibration Pure Dye ROX performed on	02-01-2021
Calibration Pure Dye SYBR is expired	Yes
Calibration Pure Dye SYBR performed on	02-01-2021
Calibration Pure Dye TAMRA is expired	Yes
Calibration Pure Dye TAMRA performed on	02-01-2021
Calibration Pure Dye VIC is expired	Yes
Calibration Pure Dye VIC performed on	02-01-2021
Calibration ROI is expired	Yes
Calibration ROI performed on	04-27-2018
Calibration Uniformity is expired	Yes
Calibration Uniformity performed on	04-27-2018
Chemistry	SYBR_GREEN
Date Created	2024-02-21 15:01:48 PM EET
Experiment Barcode
Experiment Comment
Experiment File Name	C:\Users\mhiourea\Documents\Eleni\Μετρηση μηκους τελομερών\13-12-2023_telomeres.eds
Experiment Name	13-12-2023_telomeres
Experiment Run End Time	2023-12-13 16:34:04 PM EET
Experiment Type	Standard Curve
Instrument Name	272521791
Instrument Serial Number	272521791
Instrument Type	QuantStudio™ 5 System
Passive Reference
Post-read Stage/Step
Pre-read Stage/Step
Quantification Cycle Method	Ct
Signal Smoothing On	true
Stage where Melt Analysis is performed	Stage4
Stage/ Cycle where Ct Analysis is performed	Stage3, Step3
User Name
Well	Well Position	Cycle	Target Name	Rn	Delta Rn
1	A1	1	Target 1	682221	7058.25
1	A1	2	Target 1	681329	7152.13
1	A1	3	Target 1	677729	4538.19
1	A1	4	Target 1	671534	-671.183
1	A1	5	Target 1	667398	-3821.56
1	A1	6	Target 1	667038	-3195.18
1	A1	7	Target 1	669245	-2.37019
1	A1	8	Target 1	669433	1171.44
1	A1	9	Target 1	668537	1261.5
1	A1	10	Target 1	666221	-68.6827
1	A1	11	Target 1	665329	25.7548
1	A1	12	Target 1	664706	387.942
1	A1	13	Target 1	664392	1060.19
1	A1	14	Target 1	663449	1102.94
1	A1	15	Target 1	659571	-1789
1	A1	16	Target 1	659358	-1015.62
1	A1	17	Target 1	662416	3028.38
1	A1	18	Target 1	663095	4693
1	A1	19	Target 1	662548	5132.07
1	A1	20	Target 1	662723	6293.32
1	A1	21	Target 1	664483	9039.19
1	A1	22	Target 1	664575	10116.8
1	A1	23	Target 1	664608	11135.9
1	A1	24	Target 1	665898	13411.6
1	A1	25	Target 1	666435	14935.1
1	A1	26	Target 1	666294	15780.1
1	A1	27	Target 1	666604	17076
1	A1	28	Target 1	667674	19131.1
1	A1	29	Target 1	667475	19918.1
1	A1	30	Target 1	666469	19898.6
1	A1	31	Target 1	667085	21500.3
1	A1	32	Target 1	670723	26123.9
1	A1	33	Target 1	669257	25644.3
1	A1	34	Target 1	669238	26610.8
1	A1	35	Target 1	674733	33092.1
1	A1	36	Target 1	684322	43667
2	A2	1	Target 1	744085	9699.42
2	A2	2	Target 1	741269	6620.46
2	A2	3	Target 1	738898	3985.94
2	A2	4	Target 1	735103	-72.2016
2	A2	5	Target 1	731752	-3685.6
2	A2	6	Target 1	731842	-3859.18
2	A2	7	Target 1	735243	-721.7
2	A2	8	Target 1	737719	1491.59
2	A2	9	Target 1	737872	1380.95
2	A2	10	Target 1	737475	720.927
2	A2	11	Target 1	737576	559.157
2	A2	12	Target 1	738837	1556.32
2	A2	13	Target 1	738234	690.241
2	A2	14	Target 1	737514	-292.467
2	A2	15	Target 1	736316	-1753.99
2	A2	16	Target 1	736498	-1835.69
2	A2	17	Target 1	738980	383.035
2	A2	18	Target 1	739498	638.265
2	A2	19	Target 1	739702	579.37
2	A2	20	Target 1	739960	573.537
2	A2	21	Target 1	742069	2419.39
2	A2	22	Target 1	744248	4335.75
2	A2	23	Target 1	744699	4523.29
2	A2	24	Target 1	745785	5345.64
2	A2	25	Target 1	745516	4813.31
2	A2	26	Target 1	744244	3278.73
2	A2	27	Target 1	744284	3055.4
2	A2	28	Target 1	746622	5129.75
2	A2	29	Target 1	746443	4687.67
2	A2	30	Target 1	744424	2406.02
2	A2	31	Target 1	745034	2752.44
2	A2	32	Target 1	749200	6655.61
2	A2	33	Target 1	745256	2448.15
2	A2	34	Target 1	744094	1022.57
2	A2	35	Target 1	747241	3906.8
2	A2	36	Target 1	753782	10184.3
3	A3	1	Target 1	1.15823e+06	26879.4
3	A3	2	Target 1	1.15473e+06	17611.7
3	A3	3	Target 1	1.1531e+06	10216.4
3	A3	4	Target 1	1.15334e+06	4687.1
3	A3	5	Target 1	1.15161e+06	-2800.13
3	A3	6	Target 1	1.15225e+06	-7933.1
3	A3	7	Target 1	1.15774e+06	-8200.2
3	A3	8	Target 1	1.16356e+06	-8144.42
3	A3	9	Target 1	1167245	-10228.9
3	A3	10	Target 1	1174040	-9198.87
3	A3	11	Target 1	1195034	6030.15
3	A3	12	Target 1	1.20723e+06	12462.1
3	A3	13	Target 1	1.21226e+06	11722.7
3	A3	14	Target 1	1.21646e+06	10160.5
3	A3	15	Target 1	1.21777e+06	5709.88
3	A3	16	Target 1	1.21793e+06	99.5339
3	A3	17	Target 1	1.22163e+06	-1959.94
3	A3	18	Target 1	1.2276e+06	-1755.41
3	A3	19	Target 1	1.23181e+06	-3312.01
3	A3	20	Target 1	1.23333e+06	-7555.36
3	A3	21	Target 1	1.24149e+06	-5168.09
3	A3	22	Target 1	1.25438e+06	1958.94
3	A3	23	Target 1	1.26742e+06	9239.72
3	A3	24	Target 1	1.29096e+06	27013.2
3	A3	25	Target 1	1.33119e+06	61479.9
3	A3	26	Target 1	1.39861e+06	123135
3	A3	27	Target 1	1.52959e+06	248351
3	A3	28	Target 1	1.74584e+06	458835
3	A3	29	Target 1	2.06036e+06	767584
3	A3	30	Target 1	2.45592e+06	1.15738e+06
3	A3	31	Target 1	2.85225e+06	1.54794e+06
3	A3	32	Target 1	3.18105e+06	1.87099e+06
3	A3	33	Target 1	3.42704e+06	2.11121e+06
3	A3	34	Target 1	3.61402e+06	2.29243e+06
3	A3	35	Target 1	3.76626e+06	2.4389e+06
3	A3	36	Target 1	3.87299e+06	2539859
4	A4	1	Target 1	793075	5078.98
4	A4	2	Target 1	791834	3278.14
4	A4	3	Target 1	791035	1918.31
4	A4	4	Target 1	790283	605.916
4	A4	5	Target 1	788089	-2148.54
4	A4	6	Target 1	788384	-2414.12
4	A4	7	Target 1	791902	543.856
4	A4	8	Target 1	793686	1766.77
4	A4	9	Target 1	794740	2260.32
4	A4	10	Target 1	794008	967.858
4	A4	11	Target 1	793741	140.651
4	A4	12	Target 1	794078	-83.1193
4	A4	13	Target 1	792883	-1838.14
4	A4	14	Target 1	792590	-2691.66
4	A4	15	Target 1	793382	-2460.05
4	A4	16	Target 1	794191	-2211.32
4	A4	17	Target 1	797877	914.155
4	A4	18	Target 1	800520	2996.45
4	A4	19	Target 1	799817	1732.68
4	A4	20	Target 1	800450	1805.35
4	A4	21	Target 1	807100	7895.08
4	A4	22	Target 1	816993	17228.1
4	A4	23	Target 1	827433	27107.3
4	A4	24	Target 1	849797	48911.2
4	A4	25	Target 1	892397	90950.1
4	A4	26	Target 1	963515	161508
4	A4	27	Target 1	1098041	295473
4	A4	28	Target 1	1.32768e+06	524553
4	A4	29	Target 1	1.65965e+06	855966
4	A4	30	Target 1	2085144	1280895
4	A4	31	Target 1	2.49145e+06	1.68664e+06
4	A4	32	Target 1	2.82415e+06	2.01878e+06
4	A4	33	Target 1	3.07747e+06	2271535
4	A4	34	Target 1	3.27359e+06	2.4671e+06
4	A4	35	Target 1	3.42892e+06	2.62187e+06
4	A4	36	Target 1	3.53827e+06	2.73066e+06
5	A5	1	Target 1	647968	-2004.2
5	A5	2	Target 1	648036	-2902.68
5	A5	3	Target 1	649091	-2813.46
5	A5	4	Target 1	650480	-2390.56
5	A5	5	Target 1	650312	-3524.1
5	A5	6	Target 1	651393	-3409.64
5	A5	7	Target 1	657330	1562.07
5	A5	8	Target 1	661368	4633.35
5	A5	9	Target 1	662550	4849.12
5	A5	10	Target 1	662040	3373.02
5	A5	11	Target 1	662354	2720.92
5	A5	12	Target 1	664687	4088.44
5	A5	13	Target 1	662438	873.843
5	A5	14	Target 1	661299	-1231.26
5	A5	15	Target 1	660746	-2750.3
5	A5	16	Target 1	661209	-3254.15
5	A5	17	Target 1	664545	-883.934
5	A5	18	Target 1	665430	-965.097
5	A5	19	Target 1	666483	-878.26
5	A5	20	Target 1	667805	-522.048
5	A5	21	Target 1	675593	6299.6
5	A5	22	Target 1	688134	17874.9
5	A5	23	Target 1	704229	33004.4
5	A5	24	Target 1	740696	68504.7
5	A5	25	Target 1	808838	135681
5	A5	26	Target 1	926512	252389
5	A5	27	Target 1	1.12572e+06	450634
5	A5	28	Target 1	1.42343e+06	747376
5	A5	29	Target 1	1.78922e+06	1.1122e+06
5	A5	30	Target 1	2.13925e+06	1.46127e+06
5	A5	31	Target 1	2.4207e+06	1.74175e+06
5	A5	32	Target 1	2.65285e+06	1.97293e+06
5	A5	33	Target 1	2837801	2.15692e+06
5	A5	34	Target 1	2.9829e+06	2301046
5	A5	35	Target 1	3.09998e+06	2417162
5	A5	36	Target 1	3.18403e+06	2.50025e+06
6	A6	1	Target 1	645150	-13821.1
6	A6	2	Target 1	645371	-13464.8
6	A6	3	Target 1	648511	-10189.7
6	A6	4	Target 1	652216	-6350.1
6	A6	5	Target 1	652718	-5712.36
6	A6	6	Target 1	653894	-4401.31
6	A6	7	Target 1	660363	2202.86
6	A6	8	Target 1	665252	7227.04
6	A6	9	Target 1	667161	9270.15
6	A6	10	Target 1	666263	8507.77
6	A6	11	Target 1	665723	8102.94
6	A6	12	Target 1	665202	7716.56
6	A6	13	Target 1	661389	4038.8
6	A6	14	Target 1	659092	1876.66
6	A6	15	Target 1	654856	-2223.91
6	A6	16	Target 1	653467	-3477.74
6	A6	17	Target 1	652835	-3974.62
6	A6	18	Target 1	651771	-4903.63
6	A6	19	Target 1	648830	-7709.39
6	A6	20	Target 1	648794	-7611.28
6	A6	21	Target 1	653670	-2600.29
6	A6	22	Target 1	662666	6531.57
6	A6	23	Target 1	676346	20346.1
6	A6	24	Target 1	710408	54543.9
6	A6	25	Target 1	778484	122754
6	A6	26	Target 1	896352	240758
6	A6	27	Target 1	1.09178e+06	436324
6	A6	28	Target 1	1.37092e+06	715599
6	A6	29	Target 1	1.69284e+06	1.03765e+06
6	A6	30	Target 1	1.99313e+06	1.33808e+06
6	A6	31	Target 1	2249768	1.59485e+06
6	A6	32	Target 1	2.47336e+06	1.81857e+06
6	A6	33	Target 1	2.65357e+06	1.99892e+06
6	A6	34	Target 1	2797918	2143404
6	A6	35	Target 1	2.91473e+06	2.26036e+06
6	A6	36	Target 1	2997755	2343511
7	A7	1	Target 1	1.0551e+06	-9415.46
7	A7	2	Target 1	1.05506e+06	-9859.19
7	A7	3	Target 1	1.05639e+06	-8931.54
7	A7	4	Target 1	1.06132e+06	-4405.52
7	A7	5	Target 1	1.06043e+06	-5690
7	A7	6	Target 1	1061657	-4869.61
7	A7	7	Target 1	1.06996e+06	3032.29
7	A7	8	Target 1	1.07437e+06	7037.18
7	A7	9	Target 1	1.07656e+06	8824.08
7	A7	10	Target 1	1075179	7041.47
7	A7	11	Target 1	1.07517e+06	6627.49
7	A7	12	Target 1	1.07722e+06	8276.89
7	A7	13	Target 1	1.07336e+06	4009.78
7	A7	14	Target 1	1.07067e+06	918.305
7	A7	15	Target 1	1.06564e+06	-4515.92
7	A7	16	Target 1	1.06446e+06	-6093.15
7	A7	17	Target 1	1065495	-5461.63
7	A7	18	Target 1	1.06556e+06	-5800.11
7	A7	19	Target 1	1.06562e+06	-6138.72
7	A7	20	Target 1	1.06732e+06	-4848.57
7	A7	21	Target 1	1079003	6435.45
7	A7	22	Target 1	1.10243e+06	29462.3
7	A7	23	Target 1	1.14026e+06	66891.4
7	A7	24	Target 1	1.21854e+06	144763
7	A7	25	Target 1	1.3654e+06	291224
7	A7	26	Target 1	1.61359e+06	539006
7	A7	27	Target 1	1.95146e+06	876471
7	A7	28	Target 1	2.34946e+06	1.27407e+06
7	A7	29	Target 1	2.73289e+06	1.6571e+06
7	A7	30	Target 1	3.07088e+06	1.99468e+06
7	A7	31	Target 1	3.34911e+06	2.27252e+06
7	A7	32	Target 1	3.58673e+06	2509734
7	A7	33	Target 1	3.76536e+06	2.68796e+06
7	A7	34	Target 1	3.91743e+06	2.83963e+06
7	A7	35	Target 1	4.03823e+06	2960020
7	A7	36	Target 1	4130058	3.05145e+06
8	A8	1	Target 1	1.087e+06	4112.44
8	A8	2	Target 1	1086999	888.894
8	A8	3	Target 1	1.08839e+06	-940.654
8	A8	4	Target 1	1.09321e+06	653.423
8	A8	5	Target 1	1.09138e+06	-4396.62
8	A8	6	Target 1	1.09286e+06	-6146.67
8	A8	7	Target 1	1.10321e+06	989.154
8	A8	8	Target 1	1.10906e+06	3614.73
8	A8	9	Target 1	1.11362e+06	4951.93
8	A8	10	Target 1	1.11616e+06	4267.13
8	A8	11	Target 1	1.11741e+06	2288.96
8	A8	12	Target 1	1.12216e+06	3819.16
8	A8	13	Target 1	1.12239e+06	830.865
8	A8	14	Target 1	1.12163e+06	-3152.18
8	A8	15	Target 1	1.12123e+06	-6779.23
8	A8	16	Target 1	1.12235e+06	-8883.03
8	A8	17	Target 1	1.12897e+06	-5486.33
8	A8	18	Target 1	1.13313e+06	-4546.5
8	A8	19	Target 1	1.1425e+06	1595.7
8	A8	20	Target 1	1.14938e+06	5250.65
8	A8	21	Target 1	1.17103e+06	23681.6
8	A8	22	Target 1	1.21295e+06	62378.4
8	A8	23	Target 1	1.27175e+06	117959
8	A8	24	Target 1	1.3879e+06	230879
8	A8	25	Target 1	1.58938e+06	429144
8	A8	26	Target 1	1.90948e+06	746018
8	A8	27	Target 1	2370477	1.20379e+06
8	A8	28	Target 1	2885928	1.71602e+06
8	A8	29	Target 1	3.34668e+06	2173543
8	A8	30	Target 1	3.71978e+06	2.54342e+06
8	A8	31	Target 1	4.00601e+06	2826436
8	A8	32	Target 1	4241378	3.05858e+06
8	A8	33	Target 1	4.4258e+06	3239777
8	A8	34	Target 1	4569034	3.37979e+06
8	A8	35	Target 1	4687373	3.4949e+06
8	A8	36	Target 1	4775857	3.58016e+06
9	A9	1	Target 1	915371	5831.27
9	A9	2	Target 1	914165	4451.56
9	A9	3	Target 1	913090	3202.23
9	A9	4	Target 1	910552	490.646
9	A9	5	Target 1	903991	-6244.62
9	A9	6	Target 1	903933	-6476.65
9	A9	7	Target 1	910763	180.334
9	A9	8	Target 1	915226	4468.81
9	A9	9	Target 1	915440	4508.67
9	A9	10	Target 1	912634	1529.46
9	A9	11	Target 1	912118	839.502
9	A9	12	Target 1	913410	1957.11
9	A9	13	Target 1	912223	596.773
9	A9	14	Target 1	910866	-934.372
9	A9	15	Target 1	907856	-4117.89
9	A9	16	Target 1	908755	-3392.91
9	A9	17	Target 1	915893	3571.13
9	A9	18	Target 1	920016	7520.48
9	A9	19	Target 1	930788	18117.7
9	A9	20	Target 1	939262	26418.5
9	A9	21	Target 1	969771	56753
9	A9	22	Target 1	1.02423e+06	111041
9	A9	23	Target 1	1.11374e+06	200379
9	A9	24	Target 1	1.27743e+06	363895
9	A9	25	Target 1	1.54853e+06	634813
9	A9	26	Target 1	1944786	1.0309e+06
9	A9	27	Target 1	2448019	1533958
9	A9	28	Target 1	2.94407e+06	2.02984e+06
9	A9	29	Target 1	3.34092e+06	2426511
9	A9	30	Target 1	3.64504e+06	2.73046e+06
9	A9	31	Target 1	3.88125e+06	2.96649e+06
9	A9	32	Target 1	4068294	3.15336e+06
9	A9	33	Target 1	4.20823e+06	3293123
9	A9	34	Target 1	4321643	3.40636e+06
9	A9	35	Target 1	4.41953e+06	3.50408e+06
9	A9	36	Target 1	4.48897e+06	3.57334e+06
10	A10	1	Target 1	838044	7496.24
10	A10	2	Target 1	836932	6646.52
10	A10	3	Target 1	835262	5238.36
10	A10	4	Target 1	830405	642.696
10	A10	5	Target 1	823772	-5727.65
10	A10	6	Target 1	823296	-5941.44
10	A10	7	Target 1	827616	-1360.1
10	A10	8	Target 1	829759	1045.43
10	A10	9	Target 1	829795	1343.21
10	A10	10	Target 1	830300	2110.36
10	A10	11	Target 1	832426	4498.51
10	A10	12	Target 1	830308	2642.41
10	A10	13	Target 1	827762	358.815
10	A10	14	Target 1	826274	-867.658
10	A10	15	Target 1	822897	-3982.94
10	A10	16	Target 1	823290	-3327.17
10	A10	17	Target 1	828168	1812.49
10	A10	18	Target 1	831549	5455.51
10	A10	19	Target 1	842111	16279.4
10	A10	20	Target 1	853619	28049.6
10	A10	21	Target 1	884112	58804.7
10	A10	22	Target 1	936762	111716
10	A10	23	Target 1	1024401	199618
10	A10	24	Target 1	1.18632e+06	361799
10	A10	25	Target 1	1.45033e+06	626068
10	A10	26	Target 1	1.83093e+06	1.00693e+06
10	A10	27	Target 1	2.30232e+06	1478587
10	A10	28	Target 1	2.74648e+06	1.92301e+06
10	A10	29	Target 1	3092277	2.26907e+06
10	A10	30	Target 1	3353435	2.53049e+06
10	A10	31	Target 1	3.55163e+06	2728941
10	A10	32	Target 1	3.70643e+06	2884009
10	A10	33	Target 1	3.82376e+06	3001600
10	A10	34	Target 1	3.90926e+06	3.08736e+06
10	A10	35	Target 1	3.98144e+06	3.1598e+06
10	A10	36	Target 1	4.03589e+06	3.21452e+06
11	A11	1	Target 1	968811	9445.54
11	A11	2	Target 1	967543	9062.63
11	A11	3	Target 1	964912	7316.23
11	A11	4	Target 1	958009	1298.89
11	A11	5	Target 1	950893	-4932.58
11	A11	6	Target 1	949917	-5023.61
11	A11	7	Target 1	952404	-1651.77
11	A11	8	Target 1	953525	354.516
11	A11	9	Target 1	952875	589.798
11	A11	10	Target 1	950261	-1139.29
11	A11	11	Target 1	949907	-607.887
11	A11	12	Target 1	951139	1508.96
11	A11	13	Target 1	949858	1113.18
11	A11	14	Target 1	948885	1024.33
11	A11	15	Target 1	947124	149.242
11	A11	16	Target 1	948182	2091.34
11	A11	17	Target 1	955035	9830.31
11	A11	18	Target 1	963050	18730
11	A11	19	Target 1	979178	35743
11	A11	20	Target 1	1.0006e+06	58046.1
11	A11	21	Target 1	1.04692e+06	105250
11	A11	22	Target 1	1.13122e+06	190437
11	A11	23	Target 1	1.27584e+06	335941
11	A11	24	Target 1	1.51515e+06	576136
11	A11	25	Target 1	1.87251e+06	934384
11	A11	26	Target 1	2.31876e+06	1.38152e+06
11	A11	27	Target 1	2.75792e+06	1.82156e+06
11	A11	28	Target 1	3.11482e+06	2.17935e+06
11	A11	29	Target 1	3.37653e+06	2441942
11	A11	30	Target 1	3.57471e+06	2.64101e+06
11	A11	31	Target 1	3.72377e+06	2790957
11	A11	32	Target 1	3840396	2.90847e+06
11	A11	33	Target 1	3.92765e+06	2.9966e+06
11	A11	34	Target 1	3.99301e+06	3.06285e+06
11	A11	35	Target 1	4042882	3.11361e+06
11	A11	36	Target 1	4083701	3.15531e+06
12	A12	1	Target 1	830928	1803.64
12	A12	2	Target 1	830577	2878.62
12	A12	3	Target 1	829434	3161.6
12	A12	4	Target 1	825837	990.329
12	A12	5	Target 1	820503	-2918.25
12	A12	6	Target 1	819259	-2736.53
12	A12	7	Target 1	819913	-656.673
12	A12	8	Target 1	819451	307.243
12	A12	9	Target 1	818360	642.659
12	A12	10	Target 1	815645	-646.863
12	A12	11	Target 1	814804	-61.7596
12	A12	12	Target 1	814636	1196.41
12	A12	13	Target 1	813457	1442.7
12	A12	14	Target 1	811820	1231.93
12	A12	15	Target 1	807210	-1952.78
12	A12	16	Target 1	807449	-288.118
12	A12	17	Target 1	813400	7089.36
12	A12	18	Target 1	818993	14108
12	A12	19	Target 1	831233	27774.3
12	A12	20	Target 1	845695	43661.4
12	A12	21	Target 1	879358	78750.6
12	A12	22	Target 1	943006	143824
12	A12	23	Target 1	1.0526e+06	254844
12	A12	24	Target 1	1.23922e+06	442890
12	A12	25	Target 1	1.52383e+06	728929
12	A12	26	Target 1	1887809	1.09433e+06
12	A12	27	Target 1	2.27844e+06	1.48639e+06
12	A12	28	Target 1	2.61681e+06	1.82618e+06
12	A12	29	Target 1	2859647	2.07045e+06
12	A12	30	Target 1	3.04173e+06	2.25395e+06
12	A12	31	Target 1	3171773	2385424
12	A12	32	Target 1	3.27938e+06	2.49446e+06
12	A12	33	Target 1	3356809	2.57331e+06
12	A12	34	Target 1	3.40955e+06	2.62748e+06
12	A12	35	Target 1	3.45471e+06	2.67407e+06
12	A12	36	Target 1	3490518	2.7113e+06
13	B1	1	Target 1	37224.7	1.90717
13	B1	2	Target 1	37164	58.3365
13	B1	3	Target 1	37077.6	89.1251
13	B1	4	Target 1	36948.5	77.281
13	B1	5	Target 1	36813.4	59.3157
13	B1	6	Target 1	36549.4	-87.4269
13	B1	7	Target 1	36307.2	-212.431
13	B1	8	Target 1	36313.4	-89.1074
13	B1	9	Target 1	36656.6	371.275
13	B1	10	Target 1	36174.9	6.83713
13	B1	11	Target 1	35902	-148.933
13	B1	12	Target 1	35630.5	-303.214
13	B1	13	Target 1	35614.5	-202.023
13	B1	14	Target 1	35916.3	216.957
13	B1	15	Target 1	35832.4	250.269
13	B1	16	Target 1	35437	-27.9231
13	B1	17	Target 1	35385.6	37.8265
13	B1	18	Target 1	35555	324.463
13	B1	19	Target 1	35630.6	517.212
13	B1	20	Target 1	35888.8	892.575
13	B1	21	Target 1	35973.4	1094.43
13	B1	22	Target 1	36249.4	1487.56
13	B1	23	Target 1	36361.6	1717
13	B1	24	Target 1	36775.2	2247.78
13	B1	25	Target 1	36737.4	2327.2
13	B1	26	Target 1	36620.2	2327.13
13	B1	27	Target 1	36725.3	2549.45
13	B1	28	Target 1	37217.3	3158.65
13	B1	29	Target 1	37741.9	3800.4
13	B1	30	Target 1	37775	3950.74
13	B1	31	Target 1	37827.1	4120.04
13	B1	32	Target 1	37404.7	3814.82
13	B1	33	Target 1	37330.9	3858.2
13	B1	34	Target 1	37874.1	4518.55
13	B1	35	Target 1	37880.1	4641.81
13	B1	36	Target 1	37809	4687.89
14	B2	1	Target 1	38152.4	-476.618
14	B2	2	Target 1	38122.3	-386.435
14	B2	3	Target 1	37887.3	-501.056
14	B2	4	Target 1	37913.6	-354.529
14	B2	5	Target 1	38528.1	380.252
14	B2	6	Target 1	38430	402.455
14	B2	7	Target 1	38268.7	361.427
14	B2	8	Target 1	38186.8	399.833
14	B2	9	Target 1	37766.9	100.275
14	B2	10	Target 1	37610.7	64.3057
14	B2	11	Target 1	37509.9	83.8212
14	B2	12	Target 1	36667.3	-638.48
14	B2	13	Target 1	36580.1	-605.355
14	B2	14	Target 1	37018.4	-46.8238
14	B2	15	Target 1	36755.9	-188.984
14	B2	16	Target 1	36763	-61.6054
14	B2	17	Target 1	37168.2	463.93
14	B2	18	Target 1	36724.5	140.535
14	B2	19	Target 1	36691.9	228.175
14	B2	20	Target 1	37218.2	874.816
14	B2	21	Target 1	37264.8	1041.65
14	B2	22	Target 1	37174.6	1071.76
14	B2	23	Target 1	37109.3	1126.75
14	B2	24	Target 1	37339.8	1477.56
14	B2	25	Target 1	38120.5	2378.57
14	B2	26	Target 1	38349.9	2728.22
14	B2	27	Target 1	38702.7	3201.34
14	B2	28	Target 1	39341.6	3960.55
14	B2	29	Target 1	39518.6	4257.84
14	B2	30	Target 1	39532	4391.52
14	B2	31	Target 1	39907.7	4887.46
14	B2	32	Target 1	40481.7	5581.79
14	B2	33	Target 1	40481.6	5701.99
14	B2	34	Target 1	40320.5	5661.22
14	B2	35	Target 1	40346.6	5807.58
14	B2	36	Target 1	40205.8	5787.06
15	B3	1	Target 1	53203.4	254.067
15	B3	2	Target 1	53238.3	364.236
15	B3	3	Target 1	53140.9	342.049
15	B3	4	Target 1	52907.7	184.018
15	B3	5	Target 1	52192.2	-456.278
15	B3	6	Target 1	52099.6	-473.575
15	B3	7	Target 1	52586.5	88.5235
15	B3	8	Target 1	52438.8	16.0592
15	B3	9	Target 1	52330.2	-17.3622
15	B3	10	Target 1	52447.5	175.138
15	B3	11	Target 1	52365.7	168.549
15	B3	12	Target 1	52053	-68.8842
15	B3	13	Target 1	51992.3	-54.3602
15	B3	14	Target 1	52201.8	230.32
15	B3	15	Target 1	52018.9	122.656
15	B3	16	Target 1	51822.3	1.19989
15	B3	17	Target 1	51487.8	-258.054
15	B3	18	Target 1	51424.6	-245.991
15	B3	19	Target 1	51510.3	-85.072
15	B3	20	Target 1	51568.4	48.1628
15	B3	21	Target 1	51574.6	129.648
15	B3	22	Target 1	51734.4	364.629
15	B3	23	Target 1	52041	746.453
15	B3	24	Target 1	52343.7	1124.34
15	B3	25	Target 1	53012.8	1868.71
15	B3	26	Target 1	53702.2	2633.31
15	B3	27	Target 1	54465.7	3472
15	B3	28	Target 1	55050.5	4132.05
15	B3	29	Target 1	55468.5	4625.25
15	B3	30	Target 1	55607.8	4839.78
15	B3	31	Target 1	55956.3	5263.45
15	B3	32	Target 1	56068.1	5450.52
15	B3	33	Target 1	56332.2	5789.75
15	B3	34	Target 1	56396.7	5929.51
15	B3	35	Target 1	56257.5	5865.57
15	B3	36	Target 1	56046.8	5730.05
16	B4	1	Target 1	47498.1	515.27
16	B4	2	Target 1	47402.5	620.657
16	B4	3	Target 1	47136.7	555.809
16	B4	4	Target 1	46606.5	226.633
16	B4	5	Target 1	46211.8	32.8951
16	B4	6	Target 1	45598.4	-379.472
16	B4	7	Target 1	45338.8	-438.109
16	B4	8	Target 1	45312.8	-263.124
16	B4	9	Target 1	45444.7	69.6882
16	B4	10	Target 1	45331.6	157.552
16	B4	11	Target 1	44741.7	-231.347
16	B4	12	Target 1	44441.2	-330.804
16	B4	13	Target 1	44404.1	-166.991
16	B4	14	Target 1	44652	281.876
16	B4	15	Target 1	44530.4	361.239
16	B4	16	Target 1	44250.8	282.689
16	B4	17	Target 1	43608.6	-158.534
16	B4	18	Target 1	43557.9	-8.34263
16	B4	19	Target 1	44018.2	652.966
16	B4	20	Target 1	44213.9	1049.68
16	B4	21	Target 1	44038.8	1075.58
16	B4	22	Target 1	43988.1	1225.84
16	B4	23	Target 1	44197.8	1636.52
16	B4	24	Target 1	44362.6	2002.26
16	B4	25	Target 1	44870.3	2710.94
16	B4	26	Target 1	45221.4	3263.02
16	B4	27	Target 1	45332.7	3575.34
16	B4	28	Target 1	45967.4	4410.98
16	B4	29	Target 1	46229	4873.51
16	B4	30	Target 1	46280.2	5125.68
16	B4	31	Target 1	46840.2	5886.7
16	B4	32	Target 1	46967.3	6214.74
16	B4	33	Target 1	47351.4	6799.81
16	B4	34	Target 1	47634.8	7284.25
16	B4	35	Target 1	47592.8	7443.22
16	B4	36	Target 1	47408.3	7459.69
17	B5	1	Target 1	38848.7	221.251
17	B5	2	Target 1	38774.2	250.121
17	B5	3	Target 1	38574.3	153.64
17	B5	4	Target 1	38424.7	107.37
17	B5	5	Target 1	38348.4	134.427
17	B5	6	Target 1	38137.2	26.6103
17	B5	7	Target 1	37676	-331.183
17	B5	8	Target 1	37571	-332.856
17	B5	9	Target 1	37808.4	8.0143
17	B5	10	Target 1	37749	51.9862
17	B5	11	Target 1	37637.3	43.587
17	B5	12	Target 1	37555.7	65.3949
17	B5	13	Target 1	37388	1.07772
17	B5	14	Target 1	37262.4	-21.1183
17	B5	15	Target 1	37118.6	-61.5292
17	B5	16	Target 1	37082	5.19658
17	B5	17	Target 1	37138.1	164.708
17	B5	18	Target 1	36854.7	-15.3244
17	B5	19	Target 1	36875.5	108.854
17	B5	20	Target 1	37224.7	561.377
17	B5	21	Target 1	37059.6	499.669
17	B5	22	Target 1	37073.3	616.766
17	B5	23	Target 1	37509.6	1156.48
17	B5	24	Target 1	37603.5	1353.7
17	B5	25	Target 1	37926.9	1780.51
17	B5	26	Target 1	38742.7	2699.65
17	B5	27	Target 1	39093.2	3153.6
17	B5	28	Target 1	39615	3778.8
17	B5	29	Target 1	39873.3	4140.44
17	B5	30	Target 1	40368.8	4739.27
17	B5	31	Target 1	40397.5	4871.34
17	B5	32	Target 1	40484.6	5061.82
17	B5	33	Target 1	40662.6	5343.25
17	B5	34	Target 1	40694	5478.01
17	B5	35	Target 1	40896.5	5783.92
17	B5	36	Target 1	40909.9	5900.69
18	B6	1	Target 1	66510.4	259.02
18	B6	2	Target 1	66388.4	244.508
18	B6	3	Target 1	66170.6	134.278
18	B6	4	Target 1	66022.4	93.5867
18	B6	5	Target 1	65878.3	57.0517
18	B6	6	Target 1	65512.5	-201.218
18	B6	7	Target 1	65338.8	-267.417
18	B6	8	Target 1	65299.8	-198.831
18	B6	9	Target 1	65413.8	22.65
18	B6	10	Target 1	65513.7	230.107
18	B6	11	Target 1	65380	203.943
18	B6	12	Target 1	65047.7	-20.8182
18	B6	13	Target 1	64920.9	-40.0837
18	B6	14	Target 1	64908.1	54.647
18	B6	15	Target 1	64794.6	48.6706
18	B6	16	Target 1	64521.8	-116.568
18	B6	17	Target 1	64482.3	-48.5166
18	B6	18	Target 1	64584.5	161.198
18	B6	19	Target 1	64602.3	286.562
18	B6	20	Target 1	64667.2	458.976
18	B6	21	Target 1	64664.9	564.246
18	B6	22	Target 1	64704.2	711.031
18	B6	23	Target 1	64745.4	859.82
18	B6	24	Target 1	65098.2	1320.12
18	B6	25	Target 1	65630.1	1959.56
18	B6	26	Target 1	66034.4	2471.36
18	B6	27	Target 1	66141	2685.55
18	B6	28	Target 1	66716.2	3368.24
18	B6	29	Target 1	67146.9	3906.48
18	B6	30	Target 1	67076.7	3943.86
18	B6	31	Target 1	66853.2	3827.84
18	B6	32	Target 1	66844.1	3926.26
18	B6	33	Target 1	67417.9	4607.63
18	B6	34	Target 1	67413.9	4711.22
18	B6	35	Target 1	67346	4750.84
18	B6	36	Target 1	67741.5	5253.88
19	B7	1	Target 1	36384.3	732.733
19	B7	2	Target 1	36280.5	793.433
19	B7	3	Target 1	35868.1	545.504
19	B7	4	Target 1	35386.5	228.4
19	B7	5	Target 1	34997.7	4.18595
19	B7	6	Target 1	34369	-460.087
19	B7	7	Target 1	34155	-509.551
19	B7	8	Target 1	34239	-261.034
19	B7	9	Target 1	34430.4	94.8419
19	B7	10	Target 1	34282.9	111.886
19	B7	11	Target 1	34078.3	71.7304
19	B7	12	Target 1	33743.4	-98.6632
19	B7	13	Target 1	33594.8	-82.7326
19	B7	14	Target 1	33561.3	48.2956
19	B7	15	Target 1	33597.6	249.089
19	B7	16	Target 1	33242.1	58.1334
19	B7	17	Target 1	33128	108.486
19	B7	18	Target 1	33108	252.975
19	B7	19	Target 1	33227.3	536.824
19	B7	20	Target 1	33718.9	1192.93
19	B7	21	Target 1	33792	1430.48
19	B7	22	Target 1	33841.5	1644.48
19	B7	23	Target 1	33880.1	1847.62
19	B7	24	Target 1	34018.2	2150.26
19	B7	25	Target 1	34527	2823.54
19	B7	26	Target 1	35230.7	3691.72
19	B7	27	Target 1	35445.7	4071.26
19	B7	28	Target 1	36111.9	4901.96
19	B7	29	Target 1	36209.8	5164.33
19	B7	30	Target 1	36279.4	5398.43
19	B7	31	Target 1	36559.8	5843.4
19	B7	32	Target 1	36748.9	6196.98
19	B7	33	Target 1	36824.3	6436.91
19	B7	34	Target 1	36894.7	6671.78
19	B7	35	Target 1	37056.3	6997.9
19	B7	36	Target 1	37879.8	7985.86
20	B8	1	Target 1	34012.2	203.431
20	B8	2	Target 1	33944.7	244.517
20	B8	3	Target 1	33836.9	245.204
20	B8	4	Target 1	33720.1	236.99
20	B8	5	Target 1	33615.4	240.908
20	B8	6	Target 1	33107.9	-158.077
20	B8	7	Target 1	32930.7	-226.709
20	B8	8	Target 1	33024.2	-24.6547
20	B8	9	Target 1	32960.9	20.5563
20	B8	10	Target 1	32974.5	142.748
20	B8	11	Target 1	32972	248.81
20	B8	12	Target 1	32037.3	-577.36
20	B8	13	Target 1	31875.9	-630.154
20	B8	14	Target 1	32188.5	-208.965
20	B8	15	Target 1	32100.7	-188.209
20	B8	16	Target 1	32079.8	-100.607
20	B8	17	Target 1	32304.7	232.82
20	B8	18	Target 1	32297.2	333.951
20	B8	19	Target 1	32104.9	250.199
20	B8	20	Target 1	31908.7	162.549
20	B8	21	Target 1	31979	341.434
20	B8	22	Target 1	32496.4	967.344
20	B8	23	Target 1	32760.9	1340.46
20	B8	24	Target 1	33277.1	1965.13
20	B8	25	Target 1	33379.4	2176.05
20	B8	26	Target 1	33617.2	2522.41
20	B8	27	Target 1	33833.5	2847.27
20	B8	28	Target 1	34849.7	3972.05
20	B8	29	Target 1	35201.4	4432.24
20	B8	30	Target 1	35452.5	4791.9
20	B8	31	Target 1	35481.1	4929.13
20	B8	32	Target 1	35875.3	5431.82
20	B8	33	Target 1	35890.2	5555.3
20	B8	34	Target 1	36129.4	5903.02
20	B8	35	Target 1	36246.3	6128.5
20	B8	36	Target 1	36268.6	6259.34
21	B9	1	Target 1	130435	156.734
21	B9	2	Target 1	130428	59.5071
21	B9	3	Target 1	130506	47.6632
21	B9	4	Target 1	130625	76.2959
21	B9	5	Target 1	130990	351.288
21	B9	6	Target 1	130430	-298.509
21	B9	7	Target 1	130340	-479.478
21	B9	8	Target 1	130741	-168.291
21	B9	9	Target 1	131066	66.7013
21	B9	10	Target 1	131116	26.3887
21	B9	11	Target 1	131320	140.498
21	B9	12	Target 1	131321	50.7634
21	B9	13	Target 1	131523	163.044
21	B9	14	Target 1	131916	466.169
21	B9	15	Target 1	131535	-4.89333
21	B9	16	Target 1	131338	-292.315
21	B9	17	Target 1	131480	-240.144
21	B9	18	Target 1	131989	178.622
21	B9	19	Target 1	131983	81.9029
21	B9	20	Target 1	131825	-165.707
21	B9	21	Target 1	131871	-209.988
21	B9	22	Target 1	132630	458.84
21	B9	23	Target 1	133284	1022.79
21	B9	24	Target 1	133986	1634.93
21	B9	25	Target 1	134596	2154.25
21	B9	26	Target 1	135510	2978.93
21	B9	27	Target 1	136131	3508.93
21	B9	28	Target 1	136639	3927.03
21	B9	29	Target 1	137322	4520.28
21	B9	30	Target 1	138248	5355.79
21	B9	31	Target 1	138740	5757.51
21	B9	32	Target 1	138977	5904.7
21	B9	33	Target 1	139738	6575.9
21	B9	34	Target 1	139692	6439.06
21	B9	35	Target 1	139816	6473.46
21	B9	36	Target 1	140515	7082.37
22	B10	1	Target 1	36093.6	283.652
22	B10	2	Target 1	36064.3	335.356
22	B10	3	Target 1	35877.8	229.811
22	B10	4	Target 1	35657	90.0125
22	B10	5	Target 1	35270.7	-215.404
22	B10	6	Target 1	35209.3	-195.757
22	B10	7	Target 1	35516	191.905
22	B10	8	Target 1	35357.7	114.563
22	B10	9	Target 1	35205.7	43.5099
22	B10	10	Target 1	35096.5	15.2461
22	B10	11	Target 1	34915.7	-84.5646
22	B10	12	Target 1	34505.7	-413.582
22	B10	13	Target 1	34482.5	-355.784
22	B10	14	Target 1	34808.6	51.23
22	B10	15	Target 1	34944	267.642
22	B10	16	Target 1	34850.6	255.198
22	B10	17	Target 1	34520.4	5.97373
22	B10	18	Target 1	34529.7	96.2724
22	B10	19	Target 1	34938.2	585.7
22	B10	20	Target 1	35039.1	767.616
22	B10	21	Target 1	34968.8	778.258
22	B10	22	Target 1	34895.6	786.034
22	B10	23	Target 1	34980.2	951.633
22	B10	24	Target 1	35569.1	1621.47
22	B10	25	Target 1	35800.9	1934.25
22	B10	26	Target 1	36164.8	2379.11
22	B10	27	Target 1	36545.4	2840.7
22	B10	28	Target 1	38149.8	4526.09
22	B10	29	Target 1	38688.9	5146.18
22	B10	30	Target 1	38887.4	5425.6
22	B10	31	Target 1	39647	6266.18
22	B10	32	Target 1	39502.1	6202.24
22	B10	33	Target 1	39268	6049.12
22	B10	34	Target 1	39415	6277.05
22	B10	35	Target 1	39730.4	6673.48
22	B10	36	Target 1	39641.5	6665.5
23	B11	1	Target 1	44211.9	-32.2573
23	B11	2	Target 1	44184	6.14371
23	B11	3	Target 1	44386.4	274.83
23	B11	4	Target 1	44303.5	258.293
23	B11	5	Target 1	44064.8	85.9053
23	B11	6	Target 1	43776	-136.631
23	B11	7	Target 1	43675.2	-171.105
23	B11	8	Target 1	43793.4	13.3856
23	B11	9	Target 1	43755.3	41.6108
23	B11	10	Target 1	43754.4	106.992
23	B11	11	Target 1	43683.3	102.221
23	B11	12	Target 1	43568.8	54.1028
23	B11	13	Target 1	43117.5	-330.914
23	B11	14	Target 1	43056.1	-326.005
23	B11	15	Target 1	43294.2	-21.5653
23	B11	16	Target 1	42826.8	-422.742
23	B11	17	Target 1	42650.3	-532.877
23	B11	18	Target 1	42739	-377.847
23	B11	19	Target 1	43215.5	164.921
23	B11	20	Target 1	43572.1	587.803
23	B11	21	Target 1	43440.6	522.614
23	B11	22	Target 1	42958.6	107.007
23	B11	23	Target 1	43014.7	229.404
23	B11	24	Target 1	43820.5	1101.52
23	B11	25	Target 1	44236.8	1584.15
23	B11	26	Target 1	45143.9	2557.55
23	B11	27	Target 1	45495.5	2975.39
23	B11	28	Target 1	46242.9	3789.15
23	B11	29	Target 1	46372.8	3985.33
23	B11	30	Target 1	46698.8	4377.71
23	B11	31	Target 1	46867.3	4612.47
23	B11	32	Target 1	47315.9	5127.43
23	B11	33	Target 1	47739.1	5616.94
23	B11	34	Target 1	47687.7	5631.78
23	B11	35	Target 1	47856.3	5866.73
23	B11	36	Target 1	48208.7	6285.42
24	B12	1	Target 1	36546	292.465
24	B12	2	Target 1	36603.6	255.182
24	B12	3	Target 1	37207.2	763.93
24	B12	4	Target 1	37324.2	786.058
24	B12	5	Target 1	37512.5	879.462
24	B12	6	Target 1	37613	885.046
24	B12	7	Target 1	37112.9	290.052
24	B12	8	Target 1	36978.1	60.4453
24	B12	9	Target 1	37284.9	272.373
24	B12	10	Target 1	37726.3	618.879
24	B12	11	Target 1	37671.4	469.046
24	B12	12	Target 1	37286.8	-10.417
24	B12	13	Target 1	37160.2	-231.919
24	B12	14	Target 1	37276	-210.975
24	B12	15	Target 1	37361	-220.914
24	B12	16	Target 1	37265.6	-411.119
24	B12	17	Target 1	36856.3	-915.32
24	B12	18	Target 1	36622	-1244.52
24	B12	19	Target 1	36679.1	-1282.27
24	B12	20	Target 1	37187.5	-868.817
24	B12	21	Target 1	37356.4	-794.831
24	B12	22	Target 1	36982.4	-1263.65
24	B12	23	Target 1	36924.6	-1416.31
24	B12	24	Target 1	37356.3	-1079.5
24	B12	25	Target 1	37890.4	-640.279
24	B12	26	Target 1	38551.1	-74.4917
24	B12	27	Target 1	38587.3	-133.24
24	B12	28	Target 1	38703.9	-111.499
24	B12	29	Target 1	39301.8	391.507
24	B12	30	Target 1	39754.4	749.236
24	B12	31	Target 1	39774.4	674.34
24	B12	32	Target 1	40014.5	819.603
24	B12	33	Target 1	40089.9	800.063
24	B12	34	Target 1	40633.1	1248.37
24	B12	35	Target 1	40681.2	1201.66
24	B12	36	Target 1	40910.7	1336.28
25	C1	1	Target 1	657039	3520.96
25	C1	2	Target 1	655646	3582.44
25	C1	3	Target 1	653686	3076.67
25	C1	4	Target 1	649023	-132.844
25	C1	5	Target 1	644418	-3283.43
25	C1	6	Target 1	643864	-2382.94
25	C1	7	Target 1	645796	1002.35
25	C1	8	Target 1	644366	1027.46
25	C1	9	Target 1	642922	1037.44
25	C1	10	Target 1	640052	-378.892
25	C1	11	Target 1	638877	-100.098
25	C1	12	Target 1	637382	-140.179
25	C1	13	Target 1	635896	-172.76
25	C1	14	Target 1	635062	447.222
25	C1	15	Target 1	633364	203.266
25	C1	16	Target 1	633760	2054
25	C1	17	Target 1	637238	6986.23
25	C1	18	Target 1	641406	12608
25	C1	19	Target 1	652947	25603.5
25	C1	20	Target 1	665175	39285.4
25	C1	21	Target 1	698168	73731.8
25	C1	22	Target 1	758844	135863
25	C1	23	Target 1	861436	239908
25	C1	24	Target 1	1.03785e+06	417776
25	C1	25	Target 1	1.305e+06	686377
25	C1	26	Target 1	1.64262e+06	1.02546e+06
25	C1	27	Target 1	1.99498e+06	1.37927e+06
25	C1	28	Target 1	2.29479e+06	1.68054e+06
25	C1	29	Target 1	2.51332e+06	1.90052e+06
25	C1	30	Target 1	2.6822e+06	2.07085e+06
25	C1	31	Target 1	2.81262e+06	2.20273e+06
25	C1	32	Target 1	2922858	2.31442e+06
25	C1	33	Target 1	3.00496e+06	2.39797e+06
25	C1	34	Target 1	3.06503e+06	2459502
25	C1	35	Target 1	3112085	2.50801e+06
25	C1	36	Target 1	3.14765e+06	2.54503e+06
26	C2	1	Target 1	786729	6065.51
26	C2	2	Target 1	785173	5525.71
26	C2	3	Target 1	782955	4324.03
26	C2	4	Target 1	777644	29.1724
26	C2	5	Target 1	773707	-2892.06
26	C2	6	Target 1	773127	-2456.24
26	C2	7	Target 1	774232	-335.099
26	C2	8	Target 1	774031	479.665
26	C2	9	Target 1	772999	463.054
26	C2	10	Target 1	770105	-1414.56
26	C2	11	Target 1	769666	-838.106
26	C2	12	Target 1	770734	1246.28
26	C2	13	Target 1	769126	654.796
26	C2	14	Target 1	768195	739.06
26	C2	15	Target 1	766849	409.074
26	C2	16	Target 1	767705	2281.53
26	C2	17	Target 1	773006	8598.16
26	C2	18	Target 1	778860	15467.6
26	C2	19	Target 1	791583	29207.4
26	C2	20	Target 1	807299	45938.6
26	C2	21	Target 1	845786	85441.5
26	C2	22	Target 1	917325	157997
26	C2	23	Target 1	1.03932e+06	281004
26	C2	24	Target 1	1.24557e+06	488276
26	C2	25	Target 1	1.55395e+06	797674
26	C2	26	Target 1	1.93483e+06	1.17956e+06
26	C2	27	Target 1	2.32009e+06	1.56584e+06
26	C2	28	Target 1	2.63228e+06	1.87905e+06
26	C2	29	Target 1	2.86465e+06	2112438
26	C2	30	Target 1	3.04648e+06	2295281
26	C2	31	Target 1	3188112	2.43793e+06
26	C2	32	Target 1	3301597	2.55243e+06
26	C2	33	Target 1	3.38883e+06	2.64068e+06
26	C2	34	Target 1	3.45638e+06	2709240
26	C2	35	Target 1	3.50532e+06	2759197
26	C2	36	Target 1	3543790	2.79869e+06
27	C3	1	Target 1	715965	4494.42
27	C3	2	Target 1	714013	3734.24
27	C3	3	Target 1	712000	2912.87
27	C3	4	Target 1	708129	234.437
27	C3	5	Target 1	703870	-2832.99
27	C3	6	Target 1	703270	-2241.49
27	C3	7	Target 1	704862	543.458
27	C3	8	Target 1	703853	725.778
27	C3	9	Target 1	702647	712.222
27	C3	10	Target 1	700102	-640.521
27	C3	11	Target 1	699273	-278.201
27	C3	12	Target 1	698691	331.618
27	C3	13	Target 1	697223	56.3752
27	C3	14	Target 1	696451	476.445
27	C3	15	Target 1	695161	378.139
27	C3	16	Target 1	696025	2434.27
27	C3	17	Target 1	701299	8900.47
27	C3	18	Target 1	707184	15977.1
27	C3	19	Target 1	720972	30956.7
27	C3	20	Target 1	741650	52827.4
27	C3	21	Target 1	789272	101641
27	C3	22	Target 1	877270	190832
27	C3	23	Target 1	1.02559e+06	340340
27	C3	24	Target 1	1.27055e+06	586496
27	C3	25	Target 1	1.62458e+06	941714
27	C3	26	Target 1	2.04499e+06	1.36332e+06
27	C3	27	Target 1	2.43142e+06	1.75094e+06
27	C3	28	Target 1	2740751	2.06146e+06
27	C3	29	Target 1	2978000	2.29991e+06
27	C3	30	Target 1	3.16213e+06	2.48522e+06
27	C3	31	Target 1	3.30591e+06	2.6302e+06
27	C3	32	Target 1	3.42552e+06	2.751e+06
27	C3	33	Target 1	3514426	2.8411e+06
27	C3	34	Target 1	3579880	2.90775e+06
27	C3	35	Target 1	3.63118e+06	2960238
27	C3	36	Target 1	3672731	3.00298e+06
28	C4	1	Target 1	722730	2244.84
28	C4	2	Target 1	721220	1948.81
28	C4	3	Target 1	719640	1583.1
28	C4	4	Target 1	716642	-201.933
28	C4	5	Target 1	712547	-3083.28
28	C4	6	Target 1	712019	-2397.24
28	C4	7	Target 1	714309	1106.16
28	C4	8	Target 1	714306	2317.45
28	C4	9	Target 1	712453	1678.17
28	C4	10	Target 1	709897	335.45
28	C4	11	Target 1	708810	461.92
28	C4	12	Target 1	707017	-116.86
28	C4	13	Target 1	704920	-999.827
28	C4	14	Target 1	704023	-683.107
28	C4	15	Target 1	702603	-889.95
28	C4	16	Target 1	703972	1693.02
28	C4	17	Target 1	711089	10023.9
28	C4	18	Target 1	715974	16122.3
28	C4	19	Target 1	729316	30678.1
28	C4	20	Target 1	752000	54575.8
28	C4	21	Target 1	797098	100888
28	C4	22	Target 1	882722	187726
28	C4	23	Target 1	1.0288e+06	335022
28	C4	24	Target 1	1275851	583282
28	C4	25	Target 1	1.64339e+06	952035
28	C4	26	Target 1	2.06973e+06	1.37958e+06
28	C4	27	Target 1	2478216	1.78929e+06
28	C4	28	Target 1	2.8107e+06	2.12299e+06
28	C4	29	Target 1	3.07126e+06	2.38476e+06
28	C4	30	Target 1	3.28397e+06	2.59868e+06
28	C4	31	Target 1	3.44968e+06	2.76561e+06
28	C4	32	Target 1	3.58437e+06	2.90152e+06
28	C4	33	Target 1	3.68855e+06	3.00691e+06
28	C4	34	Target 1	3.76742e+06	3.08699e+06
28	C4	35	Target 1	3.8297e+06	3.15049e+06
28	C4	36	Target 1	3.87893e+06	3.20093e+06
29	C5	1	Target 1	775253	-2373.95
29	C5	2	Target 1	775033	-1114.85
29	C5	3	Target 1	774241	-426.931
29	C5	4	Target 1	771502	-1686.26
29	C5	5	Target 1	768600	-3108.47
29	C5	6	Target 1	768429	-1800.12
29	C5	7	Target 1	771292	2542.24
29	C5	8	Target 1	771545	4275.22
29	C5	9	Target 1	768822	3031.07
29	C5	10	Target 1	765244	932.741
29	C5	11	Target 1	763927	1096.1
29	C5	12	Target 1	761737	385.575
29	C5	13	Target 1	757415	-2456.69
29	C5	14	Target 1	755608	-2784.46
29	C5	15	Target 1	752937	-3976.17
29	C5	16	Target 1	753362	-2070.82
29	C5	17	Target 1	757983	4029.16
29	C5	18	Target 1	762751	10277.3
29	C5	19	Target 1	775786	24791.8
29	C5	20	Target 1	794718	45203.5
29	C5	21	Target 1	842549	94513.5
29	C5	22	Target 1	932045	185489
29	C5	23	Target 1	1.0855e+06	340425
29	C5	24	Target 1	1.34442e+06	600824
29	C5	25	Target 1	1.72633e+06	984209
29	C5	26	Target 1	2157553	1.41692e+06
29	C5	27	Target 1	2563448	1.82429e+06
29	C5	28	Target 1	2905661	2167983
29	C5	29	Target 1	3.1867e+06	2.4505e+06
29	C5	30	Target 1	3.4193e+06	2.68458e+06
29	C5	31	Target 1	3603611	2.87037e+06
29	C5	32	Target 1	3.75835e+06	3026591
29	C5	33	Target 1	3.8744e+06	3.14412e+06
29	C5	34	Target 1	3.96718e+06	3.23838e+06
29	C5	35	Target 1	4.03324e+06	3.30592e+06
29	C5	36	Target 1	4.0919e+06	3366057
30	C6	1	Target 1	775912	-4706.93
30	C6	2	Target 1	774867	-3264.38
30	C6	3	Target 1	773398	-2245.89
30	C6	4	Target 1	770521	-2635.84
30	C6	5	Target 1	766846	-3823.41
30	C6	6	Target 1	766395	-1787.42
30	C6	7	Target 1	769049	3353.5
30	C6	8	Target 1	768447	5239.49
30	C6	9	Target 1	765273	4552.73
30	C6	10	Target 1	760616	2382.22
30	C6	11	Target 1	758528	2781.9
30	C6	12	Target 1	754321	1062.45
30	C6	13	Target 1	748536	-2235.44
30	C6	14	Target 1	745974	-2310.27
30	C6	15	Target 1	741463	-4334.03
30	C6	16	Target 1	741088	-2221.54
30	C6	17	Target 1	743997	3173.76
30	C6	18	Target 1	746878	8542.25
30	C6	19	Target 1	758280	22432.1
30	C6	20	Target 1	776179	42818.2
30	C6	21	Target 1	821968	91094.2
30	C6	22	Target 1	910416	182030
30	C6	23	Target 1	1.06096e+06	335064
30	C6	24	Target 1	1.31144e+06	588028
30	C6	25	Target 1	1.66612e+06	945197
30	C6	26	Target 1	2.05033e+06	1.33189e+06
30	C6	27	Target 1	2.40195e+06	1.686e+06
30	C6	28	Target 1	2.7073e+06	1.99383e+06
30	C6	29	Target 1	2.9617e+06	2.25073e+06
30	C6	30	Target 1	3.17409e+06	2465600
30	C6	31	Target 1	3.35125e+06	2.64525e+06
30	C6	32	Target 1	3.49125e+06	2.78774e+06
30	C6	33	Target 1	3600361	2899334
30	C6	34	Target 1	3.68766e+06	2.98912e+06
30	C6	35	Target 1	3.75647e+06	3.06042e+06
30	C6	36	Target 1	3.83039e+06	3.13682e+06
31	C7	1	Target 1	815828	-7042.17
31	C7	2	Target 1	815386	-5773.6
31	C7	3	Target 1	815123	-4326.03
31	C7	4	Target 1	815583	-2155.27
31	C7	5	Target 1	812371	-3656.45
31	C7	6	Target 1	812235	-2081.69
31	C7	7	Target 1	816394	3788.07
31	C7	8	Target 1	816419	5523.39
31	C7	9	Target 1	814578	5393.22
31	C7	10	Target 1	810592	3117.91
31	C7	11	Target 1	808923	3160.49
31	C7	12	Target 1	806160	2107.87
31	C7	13	Target 1	801104	-1237.87
31	C7	14	Target 1	798144	-2487.05
31	C7	15	Target 1	791773	-7146.6
31	C7	16	Target 1	790844	-6364.97
31	C7	17	Target 1	793362	-2135.89
31	C7	18	Target 1	795902	2114.8
31	C7	19	Target 1	805887	13810.5
31	C7	20	Target 1	820724	30357.6
31	C7	21	Target 1	858881	70225.6
31	C7	22	Target 1	934134	147189
31	C7	23	Target 1	1064984	279750
31	C7	24	Target 1	1.29187e+06	508352
31	C7	25	Target 1	1.63828e+06	856472
31	C7	26	Target 1	2.04235e+06	1.26225e+06
31	C7	27	Target 1	2.44421e+06	1.66582e+06
31	C7	28	Target 1	2.79571e+06	2.01903e+06
31	C7	29	Target 1	3094219	2.31925e+06
31	C7	30	Target 1	3.34414e+06	2570880
31	C7	31	Target 1	3.53839e+06	2766841
31	C7	32	Target 1	3.70109e+06	2.93126e+06
31	C7	33	Target 1	3.8239e+06	3.05578e+06
31	C7	34	Target 1	3.92464e+06	3.15822e+06
31	C7	35	Target 1	4.00427e+06	3.23956e+06
31	C7	36	Target 1	4.06785e+06	3.30486e+06
32	C8	1	Target 1	1275570	19399.1
32	C8	2	Target 1	1.25845e+06	4432.98
32	C8	3	Target 1	1.24897e+06	-2900.86
32	C8	4	Target 1	1.24537e+06	-4348.83
32	C8	5	Target 1	1241746	-5819.31
32	C8	6	Target 1	1.24222e+06	-3198.65
32	C8	7	Target 1	1.24848e+06	5213.25
32	C8	8	Target 1	1249646	8534.9
32	C8	9	Target 1	1.24745e+06	8490.81
32	C8	10	Target 1	1241585	4776.71
32	C8	11	Target 1	1.23844e+06	3780.74
32	C8	12	Target 1	1.23225e+06	-254.235
32	C8	13	Target 1	1.22362e+06	-6735.96
32	C8	14	Target 1	1.22066e+06	-7538.55
32	C8	15	Target 1	1.21703e+06	-9024.4
32	C8	16	Target 1	1.21773e+06	-6171.5
32	C8	17	Target 1	1224099	2350.53
32	C8	18	Target 1	1.22778e+06	8180.43
32	C8	19	Target 1	1.24614e+06	28692.6
32	C8	20	Target 1	1293558	78263.7
32	C8	21	Target 1	1.35389e+06	140749
32	C8	22	Target 1	1.45095e+06	239955
32	C8	23	Target 1	1.61578e+06	406937
32	C8	24	Target 1	1.88573e+06	679037
32	C8	25	Target 1	2.26999e+06	1.06546e+06
32	C8	26	Target 1	2.71161e+06	1.50923e+06
32	C8	27	Target 1	3.12971e+06	1.92947e+06
32	C8	28	Target 1	3473863	2275780
32	C8	29	Target 1	3.75137e+06	2.55544e+06
32	C8	30	Target 1	3.98341e+06	2.78963e+06
32	C8	31	Target 1	4164744	2.97312e+06
32	C8	32	Target 1	4309221	3.11974e+06
32	C8	33	Target 1	4.42155e+06	3.23422e+06
32	C8	34	Target 1	4508487	3.32331e+06
32	C8	35	Target 1	4.5755e+06	3.39248e+06
32	C8	36	Target 1	4633495	3.45262e+06
33	C9	1	Target 1	675050	1873.14
33	C9	2	Target 1	674510	1962.47
33	C9	3	Target 1	673714	1796.06
33	C9	4	Target 1	671526	238.401
33	C9	5	Target 1	666758	-3900.14
33	C9	6	Target 1	666400	-3628.11
33	C9	7	Target 1	670321	922.102
33	C9	8	Target 1	672077	3307.69
33	C9	9	Target 1	670960	2820.34
33	C9	10	Target 1	668037	527.429
33	C9	11	Target 1	667056	175.58
33	C9	12	Target 1	666204	-46.5824
33	C9	13	Target 1	664661	-960.432
33	C9	14	Target 1	663739	-1252.34
33	C9	15	Target 1	661932	-2430.19
33	C9	16	Target 1	662872	-859.793
33	C9	17	Target 1	668573	5471.05
33	C9	18	Target 1	673722	11249.3
33	C9	19	Target 1	689907	28064.2
33	C9	20	Target 1	713102	51888.9
33	C9	21	Target 1	767736	107153
33	C9	22	Target 1	866661	206707
33	C9	23	Target 1	1.03218e+06	372858
33	C9	24	Target 1	1.30084e+06	642148
33	C9	25	Target 1	1676161	1.0181e+06
33	C9	26	Target 1	2079555	1.42212e+06
33	C9	27	Target 1	2.44004e+06	1.78323e+06
33	C9	28	Target 1	2.72406e+06	2.06789e+06
33	C9	29	Target 1	2.94851e+06	2292959
33	C9	30	Target 1	3.12812e+06	2.47321e+06
33	C9	31	Target 1	3.27058e+06	2.61629e+06
33	C9	32	Target 1	3.38898e+06	2735324
33	C9	33	Target 1	3.47956e+06	2.82653e+06
33	C9	34	Target 1	3547018	2.89462e+06
33	C9	35	Target 1	3.5982e+06	2.94643e+06
33	C9	36	Target 1	3.63973e+06	2.98859e+06
34	C10	1	Target 1	861168	3882.65
34	C10	2	Target 1	859831	3847.85
34	C10	3	Target 1	858001	3318.86
34	C10	4	Target 1	853405	25.0621
34	C10	5	Target 1	847264	-4814.92
34	C10	6	Target 1	846454	-4322.85
34	C10	7	Target 1	849602	126.292
34	C10	8	Target 1	850673	2499.62
34	C10	9	Target 1	849811	2938.94
34	C10	10	Target 1	847128	1557.46
34	C10	11	Target 1	845860	1590.85
34	C10	12	Target 1	843563	595.674
34	C10	13	Target 1	840054	-1611.19
34	C10	14	Target 1	838460	-1903.8
34	C10	15	Target 1	835759	-3302.85
34	C10	16	Target 1	836677	-1083.27
34	C10	17	Target 1	842995	6535.93
34	C10	18	Target 1	847336	12178.6
34	C10	19	Target 1	860534	26678.3
34	C10	20	Target 1	874829	42274.7
34	C10	21	Target 1	916666	85413.7
34	C10	22	Target 1	993784	163833
34	C10	23	Target 1	1.12379e+06	295144
34	C10	24	Target 1	1.3513e+06	523951
34	C10	25	Target 1	1.70442e+06	878374
34	C10	26	Target 1	2.17468e+06	1.34993e+06
34	C10	27	Target 1	2.66872e+06	1.84528e+06
34	C10	28	Target 1	3.09011e+06	2.26797e+06
34	C10	29	Target 1	3.41099e+06	2.59015e+06
34	C10	30	Target 1	3.66327e+06	2.84373e+06
34	C10	31	Target 1	3.85607e+06	3.03783e+06
34	C10	32	Target 1	4012331	3.1954e+06
34	C10	33	Target 1	4129796	3.31416e+06
34	C10	34	Target 1	4220290	3.40596e+06
34	C10	35	Target 1	4.28793e+06	3474905
34	C10	36	Target 1	4.34068e+06	3.52895e+06
35	C11	1	Target 1	941119	3557.09
35	C11	2	Target 1	940026	3628.23
35	C11	3	Target 1	938687	3454.17
35	C11	4	Target 1	935154	1085.12
35	C11	5	Target 1	927829	-5075.74
35	C11	6	Target 1	926898	-4842.42
35	C11	7	Target 1	930843	266.152
35	C11	8	Target 1	931572	2159.04
35	C11	9	Target 1	930487	2238.42
35	C11	10	Target 1	927419	335.058
35	C11	11	Target 1	926510	589.881
35	C11	12	Target 1	926246	1489.64
35	C11	13	Target 1	924357	765.589
35	C11	14	Target 1	922673	244.85
35	C11	15	Target 1	918554	-2709.77
35	C11	16	Target 1	918961	-1138.19
35	C11	17	Target 1	924637	5701.76
35	C11	18	Target 1	928794	11022.5
35	C11	19	Target 1	941463	24855.6
35	C11	20	Target 1	953307	37863.8
35	C11	21	Target 1	985960	71681
35	C11	22	Target 1	1.04688e+06	133762
35	C11	23	Target 1	1.15265e+06	240699
35	C11	24	Target 1	1.33879e+06	428008
35	C11	25	Target 1	1639283	729661
35	C11	26	Target 1	2.06287e+06	1.15441e+06
35	C11	27	Target 1	2565997	1658703
35	C11	28	Target 1	3.02824e+06	2.12211e+06
35	C11	29	Target 1	3.38682e+06	2481853
35	C11	30	Target 1	3.66024e+06	2.75644e+06
35	C11	31	Target 1	3.8692e+06	2.96656e+06
35	C11	32	Target 1	4.03373e+06	3.13225e+06
35	C11	33	Target 1	4.16434e+06	3.26403e+06
35	C11	34	Target 1	4.26381e+06	3.36467e+06
35	C11	35	Target 1	4.33486e+06	3.43688e+06
35	C11	36	Target 1	4.38829e+06	3.49148e+06
36	C12	1	Target 1	733449	3454.77
36	C12	2	Target 1	732901	4167.72
36	C12	3	Target 1	731377	3904.55
36	C12	4	Target 1	726607	395.88
36	C12	5	Target 1	721150	-3799.98
36	C12	6	Target 1	720145	-3544.4
36	C12	7	Target 1	721671	-756.943
36	C12	8	Target 1	722328	1161.32
36	C12	9	Target 1	721478	1571.72
36	C12	10	Target 1	718732	87.3585
36	C12	11	Target 1	717870	486.688
36	C12	12	Target 1	717371	1248.27
36	C12	13	Target 1	715262	400.41
36	C12	14	Target 1	713857	256.865
36	C12	15	Target 1	710928	-1411.74
36	C12	16	Target 1	711408	329.274
36	C12	17	Target 1	716477	6659.42
36	C12	18	Target 1	721457	12900.6
36	C12	19	Target 1	734587	27292.1
36	C12	20	Target 1	749046	43011.5
36	C12	21	Target 1	785108	80335.5
36	C12	22	Target 1	852037	148525
36	C12	23	Target 1	966751	264500
36	C12	24	Target 1	1.16329e+06	462300
36	C12	25	Target 1	1.46498e+06	765256
36	C12	26	Target 1	1.85792e+06	1159457
36	C12	27	Target 1	2.28015e+06	1.58295e+06
36	C12	28	Target 1	2.62845e+06	1.9325e+06
36	C12	29	Target 1	2.89463e+06	2199941
36	C12	30	Target 1	3092058	2.39863e+06
36	C12	31	Target 1	3.24598e+06	2.55382e+06
36	C12	32	Target 1	3.36901e+06	2.67811e+06
36	C12	33	Target 1	3457504	2767864
36	C12	34	Target 1	3525162	2.83678e+06
36	C12	35	Target 1	3.57342e+06	2.8863e+06
36	C12	36	Target 1	3.61524e+06	2.92938e+06
37	D1	1	Target 1	683228	3613.89
37	D1	2	Target 1	682109	3589.07
37	D1	3	Target 1	680517	3090.49
37	D1	4	Target 1	676699	365.042
37	D1	5	Target 1	672409	-2830.78
37	D1	6	Target 1	671758	-2388.98
37	D1	7	Target 1	673231	177.254
37	D1	8	Target 1	672339	378.678
37	D1	9	Target 1	671356	489.04
37	D1	10	Target 1	669550	-223.41
37	D1	11	Target 1	668883	203.265
37	D1	12	Target 1	668227	640.689
37	D1	13	Target 1	666481	-12.5111
37	D1	14	Target 1	665511	111.226
37	D1	15	Target 1	663768	-538.474
37	D1	16	Target 1	664229	1016.14
37	D1	17	Target 1	667890	5769.88
37	D1	18	Target 1	671190	10163.5
37	D1	19	Target 1	679881	19948
37	D1	20	Target 1	685998	27157.7
37	D1	21	Target 1	707352	49605.1
37	D1	22	Target 1	747802	91149.1
37	D1	23	Target 1	815749	160189
37	D1	24	Target 1	941356	286890
37	D1	25	Target 1	1.15028e+06	496912
37	D1	26	Target 1	1448619	796339
37	D1	27	Target 1	1.80883e+06	1.15765e+06
37	D1	28	Target 1	2161096	1.511e+06
37	D1	29	Target 1	2440226	1.79123e+06
37	D1	30	Target 1	2.65332e+06	2.00541e+06
37	D1	31	Target 1	2.8131e+06	2.16629e+06
37	D1	32	Target 1	2946277	2.30056e+06
37	D1	33	Target 1	3046362	2401736
37	D1	34	Target 1	3.12041e+06	2.47687e+06
37	D1	35	Target 1	3.18092e+06	2538485
37	D1	36	Target 1	3.22672e+06	2.58538e+06
38	D2	1	Target 1	793832	3009.01
38	D2	2	Target 1	793671	4329.31
38	D2	3	Target 1	792033	4173.73
38	D2	4	Target 1	786379	1.46664
38	D2	5	Target 1	781454	-3441.92
38	D2	6	Target 1	780619	-2795.69
38	D2	7	Target 1	781851	-81.5181
38	D2	8	Target 1	781454	1003.28
38	D2	9	Target 1	779871	901.763
38	D2	10	Target 1	776718	-768.815
38	D2	11	Target 1	775753	-252.581
38	D2	12	Target 1	775102	578.653
38	D2	13	Target 1	773177	134.95
38	D2	14	Target 1	772107	546.684
38	D2	15	Target 1	770175	96.5436
38	D2	16	Target 1	770450	1853.4
38	D2	17	Target 1	773876	6761.14
38	D2	18	Target 1	778144	12511.5
38	D2	19	Target 1	786602	22450.8
38	D2	20	Target 1	794255	31586
38	D2	21	Target 1	817795	56607.5
38	D2	22	Target 1	863134	103428
38	D2	23	Target 1	939431	181207
38	D2	24	Target 1	1.07737e+06	320630
38	D2	25	Target 1	1.30049e+06	545225
38	D2	26	Target 1	1.61254e+06	858762
38	D2	27	Target 1	1.97962e+06	1.22732e+06
38	D2	28	Target 1	2.31137e+06	1.56056e+06
38	D2	29	Target 1	2.56813e+06	1.81879e+06
38	D2	30	Target 1	2.76422e+06	2.01637e+06
38	D2	31	Target 1	2917573	2.1712e+06
38	D2	32	Target 1	3040351	2.29546e+06
38	D2	33	Target 1	3.13725e+06	2393843
38	D2	34	Target 1	3.21192e+06	2.46999e+06
38	D2	35	Target 1	3266530	2.52609e+06
38	D2	36	Target 1	3.30615e+06	2.56719e+06
39	D3	1	Target 1	636859	6655.12
39	D3	2	Target 1	635749	6728.83
39	D3	3	Target 1	631808	3971.6
39	D3	4	Target 1	627260	606.499
39	D3	5	Target 1	622705	-2764.67
39	D3	6	Target 1	621784	-2501.95
39	D3	7	Target 1	622678	-423.744
39	D3	8	Target 1	622180	262.28
39	D3	9	Target 1	620792	57.7404
39	D3	10	Target 1	618830	-720.799
39	D3	11	Target 1	617930	-437.275
39	D3	12	Target 1	616753	-429.94
39	D3	13	Target 1	616696	696.021
39	D3	14	Target 1	617108	2291.98
39	D3	15	Target 1	613024	-607.745
39	D3	16	Target 1	612932	483.591
39	D3	17	Target 1	617138	5873.55
39	D3	18	Target 1	620191	10110.4
39	D3	19	Target 1	627888	18991.1
39	D3	20	Target 1	637503	29789.5
39	D3	21	Target 1	661823	55292.8
39	D3	22	Target 1	709244	103898
39	D3	23	Target 1	791784	187622
39	D3	24	Target 1	938373	335394
39	D3	25	Target 1	1.17386e+06	572063
39	D3	26	Target 1	1.49868e+06	898064
39	D3	27	Target 1	1.8739e+06	1.27447e+06
39	D3	28	Target 1	2.20781e+06	1.60957e+06
39	D3	29	Target 1	2.46487e+06	1.86781e+06
39	D3	30	Target 1	2.66701e+06	2.07114e+06
39	D3	31	Target 1	2.82593e+06	2.23123e+06
39	D3	32	Target 1	2.95132e+06	2.35781e+06
39	D3	33	Target 1	3052747	2.46042e+06
39	D3	34	Target 1	3.13057e+06	2539427
39	D3	35	Target 1	3188570	2598612
39	D3	36	Target 1	3.23327e+06	2644497
40	D4	1	Target 1	654761	4539.02
40	D4	2	Target 1	652463	4388.06
40	D4	3	Target 1	648369	2440.28
40	D4	4	Target 1	644509	726.76
40	D4	5	Target 1	638728	-2907.51
40	D4	6	Target 1	637246	-2242.79
40	D4	7	Target 1	637384	42.066
40	D4	8	Target 1	635543	347.543
40	D4	9	Target 1	634054	1004.77
40	D4	10	Target 1	631184	281.621
40	D4	11	Target 1	629537	781.036
40	D4	12	Target 1	626410	-199.05
40	D4	13	Target 1	623987	-475.885
40	D4	14	Target 1	622517	201.154
40	D4	15	Target 1	619031	-1138.37
40	D4	16	Target 1	619024	1000.86
40	D4	17	Target 1	622743	6866.52
40	D4	18	Target 1	626583	12853.5
40	D4	19	Target 1	636010	24426.9
40	D4	20	Target 1	651301	41864.6
40	D4	21	Target 1	687268	79978.1
40	D4	22	Target 1	756222	151078
40	D4	23	Target 1	875618	272622
40	D4	24	Target 1	1.07627e+06	475418
40	D4	25	Target 1	1.37431e+06	775610
40	D4	26	Target 1	1.74285e+06	1.14629e+06
40	D4	27	Target 1	2.10236e+06	1.50795e+06
40	D4	28	Target 1	2.39074e+06	1.79848e+06
40	D4	29	Target 1	2.60982e+06	2.0197e+06
40	D4	30	Target 1	2.78445e+06	2.19648e+06
40	D4	31	Target 1	2919267	2.33344e+06
40	D4	32	Target 1	3.02691e+06	2443228
40	D4	33	Target 1	3.10598e+06	2.52445e+06
40	D4	34	Target 1	3167230	2587846
40	D4	35	Target 1	3.20915e+06	2.63191e+06
40	D4	36	Target 1	3.24547e+06	2.67038e+06
41	D5	1	Target 1	657721	97.3542
41	D5	2	Target 1	657553	760.409
41	D5	3	Target 1	656949	987.151
41	D5	4	Target 1	654433	-697.481
41	D5	5	Target 1	651222	-3077.99
41	D5	6	Target 1	651110	-2358.56
41	D5	7	Target 1	654223	1586.06
41	D5	8	Target 1	654761	2954.55
41	D5	9	Target 1	652995	2020.23
41	D5	10	Target 1	650705	560.66
41	D5	11	Target 1	649954	641.028
41	D5	12	Target 1	648989	507.645
41	D5	13	Target 1	646225	-1425.36
41	D5	14	Target 1	645122	-1697.93
41	D5	15	Target 1	643780	-2207.88
41	D5	16	Target 1	644640	-517.198
41	D5	17	Target 1	650061	5734.54
41	D5	18	Target 1	656231	12736.3
41	D5	19	Target 1	669115	26451.3
41	D5	20	Target 1	688678	46845.3
41	D5	21	Target 1	735215	94213
41	D5	22	Target 1	816663	176492
41	D5	23	Target 1	957884	318544
41	D5	24	Target 1	1.19708e+06	558571
41	D5	25	Target 1	1.54578e+06	908106
41	D5	26	Target 1	1.94288e+06	1.30603e+06
41	D5	27	Target 1	2.31262e+06	1.6766e+06
41	D5	28	Target 1	2.61103e+06	1975844
41	D5	29	Target 1	2855725	2.22137e+06
41	D5	30	Target 1	3.05139e+06	2417871
41	D5	31	Target 1	3.20648e+06	2.57379e+06
41	D5	32	Target 1	3.33296e+06	2701096
41	D5	33	Target 1	3430181	2.79915e+06
41	D5	34	Target 1	3.5068e+06	2.87661e+06
41	D5	35	Target 1	3563633	2934267
41	D5	36	Target 1	3.60852e+06	2.97998e+06
42	D6	1	Target 1	683579	1169.07
42	D6	2	Target 1	683201	1675.13
42	D6	3	Target 1	682278	1636.18
42	D6	4	Target 1	679493	-265.137
42	D6	5	Target 1	674994	-3880.46
42	D6	6	Target 1	674681	-3309.84
42	D6	7	Target 1	678442	1335.28
42	D6	8	Target 1	679701	3477.52
42	D6	9	Target 1	677737	2397.27
42	D6	10	Target 1	675031	575.386
42	D6	11	Target 1	674196	624.129
42	D6	12	Target 1	673239	550.435
42	D6	13	Target 1	670388	-1417.07
42	D6	14	Target 1	669197	-1723.7
42	D6	15	Target 1	667635	-2402.58
42	D6	16	Target 1	668472	-680.903
42	D6	17	Target 1	673674	5404.53
42	D6	18	Target 1	678660	11273.7
42	D6	19	Target 1	692048	25546.1
42	D6	20	Target 1	711386	45767.4
42	D6	21	Target 1	756362	91627.2
42	D6	22	Target 1	841402	177551
42	D6	23	Target 1	986683	323716
42	D6	24	Target 1	1.23169e+06	569606
42	D6	25	Target 1	1.59236e+06	931164
42	D6	26	Target 1	2.00139e+06	1.34107e+06
42	D6	27	Target 1	2.38694e+06	1727512
42	D6	28	Target 1	2.70077e+06	2.04222e+06
42	D6	29	Target 1	2.95331e+06	2295642
42	D6	30	Target 1	3.15915e+06	2.50237e+06
42	D6	31	Target 1	3.32295e+06	2667050
42	D6	32	Target 1	3.45793e+06	2.80292e+06
42	D6	33	Target 1	3.56466e+06	2910535
42	D6	34	Target 1	3.64799e+06	2.99474e+06
42	D6	35	Target 1	3.71059e+06	3.05823e+06
42	D6	36	Target 1	3.7609e+06	3.10942e+06
43	D7	1	Target 1	688426	-316.057
43	D7	2	Target 1	687876	-251.144
43	D7	3	Target 1	687438	-75.3565
43	D7	4	Target 1	686726	-172.256
43	D7	5	Target 1	682598	-3685.53
43	D7	6	Target 1	682416	-3252.43
43	D7	7	Target 1	686619	1565.29
43	D7	8	Target 1	687831	3391.71
43	D7	9	Target 1	687213	3388.87
43	D7	10	Target 1	684229	1019.6
43	D7	11	Target 1	683551	955.758
43	D7	12	Target 1	683832	1852.11
43	D7	13	Target 1	680960	-406.104
43	D7	14	Target 1	679414	-1336.38
43	D7	15	Target 1	676891	-3245.28
43	D7	16	Target 1	677658	-1863.62
43	D7	17	Target 1	683387	4480.48
43	D7	18	Target 1	687808	9516.46
43	D7	19	Target 1	700046	22369
43	D7	20	Target 1	716800	39737
43	D7	21	Target 1	755232	78784.5
43	D7	22	Target 1	829240	153407
43	D7	23	Target 1	959347	284128
43	D7	24	Target 1	1.18584e+06	511241
43	D7	25	Target 1	1.5042e+06	830216
43	D7	26	Target 1	1.8888e+06	1.21542e+06
43	D7	27	Target 1	2.26775e+06	1.59499e+06
43	D7	28	Target 1	2.5824e+06	1910251
43	D7	29	Target 1	2.83081e+06	2.15928e+06
43	D7	30	Target 1	3.02872e+06	2.35781e+06
43	D7	31	Target 1	3.18409e+06	2.51378e+06
43	D7	32	Target 1	3.30825e+06	2.63856e+06
43	D7	33	Target 1	3402879	2733808
43	D7	34	Target 1	3.47479e+06	2806336
43	D7	35	Target 1	3.53181e+06	2863970
43	D7	36	Target 1	3.57636e+06	2.90914e+06
44	D8	1	Target 1	770663	1043.51
44	D8	2	Target 1	769049	2078.71
44	D8	3	Target 1	766741	2420.04
44	D8	4	Target 1	761152	-519.386
44	D8	5	Target 1	754639	-4383.12
44	D8	6	Target 1	753251	-3121.17
44	D8	7	Target 1	754161	438.527
44	D8	8	Target 1	752402	1329.04
44	D8	9	Target 1	750476	2052.43
44	D8	10	Target 1	748887	3112.5
44	D8	11	Target 1	744964	1839.33
44	D8	12	Target 1	741601	1125.65
44	D8	13	Target 1	736792	-1033.71
44	D8	14	Target 1	734416	-760.884
44	D8	15	Target 1	730028	-2499.25
44	D8	16	Target 1	730083	204.704
44	D8	17	Target 1	734608	7379.65
44	D8	18	Target 1	737624	13044.6
44	D8	19	Target 1	747424	25494.7
44	D8	20	Target 1	761676	42395.6
44	D8	21	Target 1	797898	81266.9
44	D8	22	Target 1	866922	152941
44	D8	23	Target 1	985440	274108
44	D8	24	Target 1	1.19459e+06	485909
44	D8	25	Target 1	1523486	817453
44	D8	26	Target 1	1931743	1.22836e+06
44	D8	27	Target 1	2356430	1.6557e+06
44	D8	28	Target 1	2.71681e+06	2.01873e+06
44	D8	29	Target 1	2.9966e+06	2.30116e+06
44	D8	30	Target 1	3.21889e+06	2526105
44	D8	31	Target 1	3391680	2701544
44	D8	32	Target 1	3.52972e+06	2842231
44	D8	33	Target 1	3.63699e+06	2.95215e+06
44	D8	34	Target 1	3.71815e+06	3.03596e+06
44	D8	35	Target 1	3.7809e+06	3101365
44	D8	36	Target 1	3.82899e+06	3.1521e+06
45	D9	1	Target 1	650566	695.984
45	D9	2	Target 1	650410	1491.71
45	D9	3	Target 1	650137	2170.94
45	D9	4	Target 1	647464	451.172
45	D9	5	Target 1	642068	-3992.91
45	D9	6	Target 1	641497	-3611.93
45	D9	7	Target 1	645031	874.734
45	D9	8	Target 1	645906	2701.9
45	D9	9	Target 1	644548	2296.76
45	D9	10	Target 1	641693	393.984
45	D9	11	Target 1	640741	394.151
45	D9	12	Target 1	639800	405.068
45	D9	13	Target 1	637495	-947.265
45	D9	14	Target 1	636353	-1136.6
45	D9	15	Target 1	634456	-2081.37
45	D9	16	Target 1	635188	-396.765
45	D9	17	Target 1	640274	5640.96
45	D9	18	Target 1	644856	11175.9
45	D9	19	Target 1	656325	23596.9
45	D9	20	Target 1	671923	40147.3
45	D9	21	Target 1	711808	80984.7
45	D9	22	Target 1	785204	155333
45	D9	23	Target 1	911414	282495
45	D9	24	Target 1	1.12563e+06	497661
45	D9	25	Target 1	1.4502e+06	823190
45	D9	26	Target 1	1.86428e+06	1.23822e+06
45	D9	27	Target 1	2.27467e+06	1.64956e+06
45	D9	28	Target 1	2.61355e+06	1.98939e+06
45	D9	29	Target 1	2.87233e+06	2.24913e+06
45	D9	30	Target 1	3.07728e+06	2.45503e+06
45	D9	31	Target 1	3.23682e+06	2615518
45	D9	32	Target 1	3.36211e+06	2.74177e+06
45	D9	33	Target 1	3459433	2840038
45	D9	34	Target 1	3.53355e+06	2915112
45	D9	35	Target 1	3.587e+06	2969512
45	D9	36	Target 1	3.62971e+06	3.01317e+06
46	D10	1	Target 1	649111	-1421.54
46	D10	2	Target 1	649767	910.482
46	D10	3	Target 1	648934	1752.57
46	D10	4	Target 1	645603	96.8994
46	D10	5	Target 1	643694	-136.392
46	D10	6	Target 1	640526	-1629.18
46	D10	7	Target 1	639458	-1021.72
46	D10	8	Target 1	639167	362.797
46	D10	9	Target 1	637977	848.88
46	D10	10	Target 1	634335	-1117.85
46	D10	11	Target 1	633211	-566.39
46	D10	12	Target 1	632487	385.194
46	D10	13	Target 1	630572	144.84
46	D10	14	Target 1	629632	880.361
46	D10	15	Target 1	628135	1059.13
46	D10	16	Target 1	628538	3137.28
46	D10	17	Target 1	631597	7872.11
46	D10	18	Target 1	634629	12579.6
46	D10	19	Target 1	647428	27054
46	D10	20	Target 1	666086	47387.3
46	D10	21	Target 1	696503	79480.2
46	D10	22	Target 1	760292	144944
46	D10	23	Target 1	872465	258793
46	D10	24	Target 1	1.06666e+06	454668
46	D10	25	Target 1	1.36764e+06	757314
46	D10	26	Target 1	1.76339e+06	1.15475e+06
46	D10	27	Target 1	2.17311e+06	1.56614e+06
46	D10	28	Target 1	2.51925e+06	1.91395e+06
46	D10	29	Target 1	2.78346e+06	2.17984e+06
46	D10	30	Target 1	2.99286e+06	2.39091e+06
46	D10	31	Target 1	3.15691e+06	2.55664e+06
46	D10	32	Target 1	3.2851e+06	2.68651e+06
46	D10	33	Target 1	3.38194e+06	2785019
46	D10	34	Target 1	3.45541e+06	2.86017e+06
46	D10	35	Target 1	3.51073e+06	2.91717e+06
46	D10	36	Target 1	3.5535e+06	2.96161e+06
47	D11	1	Target 1	824772	-6396.28
47	D11	2	Target 1	829077	-1066.61
47	D11	3	Target 1	830522	1402.75
47	D11	4	Target 1	827816	-279.584
47	D11	5	Target 1	822265	-4806.29
47	D11	6	Target 1	821553	-4493.99
47	D11	7	Target 1	825184	161.678
47	D11	8	Target 1	827298	3300.41
47	D11	9	Target 1	826688	3714.89
47	D11	10	Target 1	824203	2253.75
47	D11	11	Target 1	823411	2485.99
47	D11	12	Target 1	822698	2797.34
47	D11	13	Target 1	818802	-73.6731
47	D11	14	Target 1	816460	-1391.75
47	D11	15	Target 1	811756	-5071.52
47	D11	16	Target 1	811885	-3918.04
47	D11	17	Target 1	817332	2552.95
47	D11	18	Target 1	822416	8661.93
47	D11	19	Target 1	835121	22391
47	D11	20	Target 1	848983	37277.3
47	D11	21	Target 1	883717	73035.7
47	D11	22	Target 1	952395	142739
47	D11	23	Target 1	1069099	260467
47	D11	24	Target 1	1.27596e+06	468351
47	D11	25	Target 1	1.59999e+06	793402
47	D11	26	Target 1	2.039e+06	1.23344e+06
47	D11	27	Target 1	2.50557e+06	1.70103e+06
47	D11	28	Target 1	2.91234e+06	2.10883e+06
47	D11	29	Target 1	3225333	2.42285e+06
47	D11	30	Target 1	3465091	2663629
47	D11	31	Target 1	3.65623e+06	2.85579e+06
47	D11	32	Target 1	3.80556e+06	3.00615e+06
47	D11	33	Target 1	3916025	3117636
47	D11	34	Target 1	4.00587e+06	3.2085e+06
47	D11	35	Target 1	4.07082e+06	3.27448e+06
47	D11	36	Target 1	4.11981e+06	3.32449e+06
48	D12	1	Target 1	801482	-1004.77
48	D12	2	Target 1	801351	435.623
48	D12	3	Target 1	801518	2173.07
48	D12	4	Target 1	797974	199.711
48	D12	5	Target 1	791790	-4413.78
48	D12	6	Target 1	790862	-3770.33
48	D12	7	Target 1	793732	670.499
48	D12	8	Target 1	794054	2562.7
48	D12	9	Target 1	792600	2679.09
48	D12	10	Target 1	789210	860.599
48	D12	11	Target 1	787782	1002.8
48	D12	12	Target 1	785840	631.75
48	D12	13	Target 1	783742	104.262
48	D12	14	Target 1	782068	1.65007
48	D12	15	Target 1	777794	-2702.02
48	D12	16	Target 1	777888	-1037.26
48	D12	17	Target 1	782623	5268.75
48	D12	18	Target 1	786507	10723
48	D12	19	Target 1	796586	22373.1
48	D12	20	Target 1	807660	35018
48	D12	21	Target 1	838632	67560.4
48	D12	22	Target 1	894800	125299
48	D12	23	Target 1	992215	224285
48	D12	24	Target 1	1.16402e+06	397658
48	D12	25	Target 1	1.44258e+06	677788
48	D12	26	Target 1	1.8334e+06	1.07018e+06
48	D12	27	Target 1	2294302	1.53266e+06
48	D12	28	Target 1	2715014	1.95494e+06
48	D12	29	Target 1	3042526	2.28402e+06
48	D12	30	Target 1	3.2908e+06	2533861
48	D12	31	Target 1	3480499	2.72514e+06
48	D12	32	Target 1	3626603	2.87281e+06
48	D12	33	Target 1	3.74098e+06	2.98875e+06
48	D12	34	Target 1	3.82366e+06	3.07301e+06
48	D12	35	Target 1	3886997	3.13792e+06
48	D12	36	Target 1	3934512	3.187e+06
49	E1	1	Target 1	716366	3410.96
49	E1	2	Target 1	715651	3855.16
49	E1	3	Target 1	713945	3308.43
49	E1	4	Target 1	709123	-353.933
49	E1	5	Target 1	705221	-3096.86
49	E1	6	Target 1	704503	-2655.4
49	E1	7	Target 1	705572	-426.825
49	E1	8	Target 1	706296	1457.07
49	E1	9	Target 1	705471	1791.77
49	E1	10	Target 1	702771	251.283
49	E1	11	Target 1	701646	285.549
49	E1	12	Target 1	700217	16.5015
49	E1	13	Target 1	698695	-346.671
49	E1	14	Target 1	697651	-230.905
49	E1	15	Target 1	695252	-1470.58
49	E1	16	Target 1	695647	84.0626
49	E1	17	Target 1	699891	5487.45
49	E1	18	Target 1	704481	11237.2
49	E1	19	Target 1	715556	23472.1
49	E1	20	Target 1	725858	34933.2
49	E1	21	Target 1	755170	65404.5
49	E1	22	Target 1	810277	121672
49	E1	23	Target 1	903012	215566
49	E1	24	Target 1	1068514	382227
49	E1	25	Target 1	1.33384e+06	648713
49	E1	26	Target 1	1.70369e+06	1.01972e+06
49	E1	27	Target 1	2.13481e+06	1.452e+06
49	E1	28	Target 1	2.52549e+06	1.84384e+06
49	E1	29	Target 1	2.82633e+06	2.14584e+06
49	E1	30	Target 1	3053124	2.37379e+06
49	E1	31	Target 1	3.22209e+06	2.54392e+06
49	E1	32	Target 1	3.35585e+06	2.67884e+06
49	E1	33	Target 1	3460394	2784543
49	E1	34	Target 1	3.53491e+06	2.86022e+06
49	E1	35	Target 1	3589520	2915988
49	E1	36	Target 1	3.63477e+06	2.96239e+06
50	E2	1	Target 1	679054	2049.3
50	E2	2	Target 1	678747	3790.09
50	E2	3	Target 1	676718	3809.51
50	E2	4	Target 1	670684	-175.942
50	E2	5	Target 1	665505	-3307.46
50	E2	6	Target 1	664601	-2163.04
50	E2	7	Target 1	665421	704.818
50	E2	8	Target 1	662942	274.55
50	E2	9	Target 1	661131	511.533
50	E2	10	Target 1	657727	-844.36
50	E2	11	Target 1	656505	-18.127
50	E2	12	Target 1	655125	649.48
50	E2	13	Target 1	652347	-79.5995
50	E2	14	Target 1	651017	638.633
50	E2	15	Target 1	648790	459.053
50	E2	16	Target 1	648992	2709.97
50	E2	17	Target 1	652406	8171.71
50	E2	18	Target 1	656999	14812.9
50	E2	19	Target 1	667862	27724.6
50	E2	20	Target 1	681172	43082.5
50	E2	21	Target 1	715011	78969.3
50	E2	22	Target 1	778135	144142
50	E2	23	Target 1	886073	254128
50	E2	24	Target 1	1.07226e+06	442362
50	E2	25	Target 1	1.35794e+06	730093
50	E2	26	Target 1	1.72496e+06	1.09915e+06
50	E2	27	Target 1	2114632	1.49088e+06
50	E2	28	Target 1	2.43925e+06	1.81755e+06
50	E2	29	Target 1	2683615	2.06396e+06
50	E2	30	Target 1	2.87051e+06	2.2529e+06
50	E2	31	Target 1	3010004	2.39444e+06
50	E2	32	Target 1	3.12313e+06	2509623
50	E2	33	Target 1	3208518	2.59705e+06
50	E2	34	Target 1	3.27262e+06	2663204
50	E2	35	Target 1	3.3177e+06	2.71033e+06
50	E2	36	Target 1	3.35239e+06	2.74707e+06
51	E3	1	Target 1	772310	560.388
51	E3	2	Target 1	771886	2283.37
51	E3	3	Target 1	770111	2654.78
51	E3	4	Target 1	765494	185.201
51	E3	5	Target 1	760822	-2340.63
51	E3	6	Target 1	759532	-1483.09
51	E3	7	Target 1	758942	73.5148
51	E3	8	Target 1	757202	480.307
51	E3	9	Target 1	754871	295.599
51	E3	10	Target 1	751314	-1114.86
51	E3	11	Target 1	750090	-191.317
51	E3	12	Target 1	748729	594.225
51	E3	13	Target 1	746834	846.267
51	E3	14	Target 1	745996	2154.43
51	E3	15	Target 1	744690	2995.48
51	E3	16	Target 1	745325	5777.02
51	E3	17	Target 1	749965	12564.1
51	E3	18	Target 1	756225	20971
51	E3	19	Target 1	767752	34644.8
51	E3	20	Target 1	784488	53527.9
51	E3	21	Target 1	821891	93077
51	E3	22	Target 1	892581	165914
51	E3	23	Target 1	1014606	290086
51	E3	24	Target 1	1.22325e+06	500881
51	E3	25	Target 1	1.54555e+06	825325
51	E3	26	Target 1	1.94378e+06	1.2257e+06
51	E3	27	Target 1	2.35509e+06	1.63916e+06
51	E3	28	Target 1	2.69836e+06	1.98457e+06
51	E3	29	Target 1	2.96005e+06	2248415
51	E3	30	Target 1	3.16133e+06	2451841
51	E3	31	Target 1	3.31283e+06	2.60549e+06
51	E3	32	Target 1	3.43603e+06	2.73083e+06
51	E3	33	Target 1	3.5271e+06	2824051
51	E3	34	Target 1	3596398	2.89549e+06
51	E3	35	Target 1	3.64606e+06	2.9473e+06
51	E3	36	Target 1	3.6823e+06	2.98569e+06
52	E4	1	Target 1	632851	1348.1
52	E4	2	Target 1	633045	2869.68
52	E4	3	Target 1	632333	3485.76
52	E4	4	Target 1	627358	-161.533
52	E4	5	Target 1	623218	-2974.52
52	E4	6	Target 1	622456	-2408.75
52	E4	7	Target 1	623288	-249.296
52	E4	8	Target 1	623031	822.158
52	E4	9	Target 1	622005	1123.61
52	E4	10	Target 1	619273	-280.871
52	E4	11	Target 1	618376	149.896
52	E4	12	Target 1	617610	711.162
52	E4	13	Target 1	615329	-241.884
52	E4	14	Target 1	614267	24.258
52	E4	15	Target 1	612672	-243.163
52	E4	16	Target 1	613251	1663.73
52	E4	17	Target 1	617785	7524.75
52	E4	18	Target 1	622536	13603.9
52	E4	19	Target 1	629719	22114.8
52	E4	20	Target 1	641519	35242.4
52	E4	21	Target 1	671839	66889.6
52	E4	22	Target 1	729091	125469
52	E4	23	Target 1	828678	226384
52	E4	24	Target 1	997239	396273
52	E4	25	Target 1	1.27191e+06	672274
52	E4	26	Target 1	1657507	1.0592e+06
52	E4	27	Target 1	2.09283e+06	1.49585e+06
52	E4	28	Target 1	2492301	1.89665e+06
52	E4	29	Target 1	2.80229e+06	2.20796e+06
52	E4	30	Target 1	3.04204e+06	2.44904e+06
52	E4	31	Target 1	3.2272e+06	2.63552e+06
52	E4	32	Target 1	3.37522e+06	2.78488e+06
52	E4	33	Target 1	3.48766e+06	2.89864e+06
52	E4	34	Target 1	3568746	2.98106e+06
52	E4	35	Target 1	3.6322e+06	3.04584e+06
52	E4	36	Target 1	3681021	3.09599e+06
53	E5	1	Target 1	604806	1774.6
53	E5	2	Target 1	604474	2716.35
53	E5	3	Target 1	603215	2729.73
53	E5	4	Target 1	599195	-16.4578
53	E5	5	Target 1	594688	-3250.77
53	E5	6	Target 1	594195	-2470.64
53	E5	7	Target 1	596528	1134.86
53	E5	8	Target 1	595573	1453.18
53	E5	9	Target 1	593504	657.366
53	E5	10	Target 1	591099	-474.07
53	E5	11	Target 1	590367	66.12
53	E5	12	Target 1	589666	638.622
53	E5	13	Target 1	587385	-369.626
53	E5	14	Target 1	586383	-98.3109
53	E5	15	Target 1	585013	-194.746
53	E5	16	Target 1	585595	1659.44
53	E5	17	Target 1	589619	6956.51
53	E5	18	Target 1	594020	12631.3
53	E5	19	Target 1	604887	24771.4
53	E5	20	Target 1	619970	41127.6
53	E5	21	Target 1	656074	78504
53	E5	22	Target 1	723507	147210
53	E5	23	Target 1	839736	264713
53	E5	24	Target 1	1.03971e+06	465959
53	E5	25	Target 1	1.34474e+06	772264
53	E5	26	Target 1	1710469	1.13926e+06
53	E5	27	Target 1	2077839	1.50791e+06
53	E5	28	Target 1	2.38132e+06	1.81266e+06
53	E5	29	Target 1	2.61444e+06	2.04706e+06
53	E5	30	Target 1	2.80139e+06	2.23528e+06
53	E5	31	Target 1	2.9478e+06	2.38297e+06
53	E5	32	Target 1	3.06427e+06	2.5007e+06
53	E5	33	Target 1	3152379	2590086
53	E5	34	Target 1	3216750	2655730
53	E5	35	Target 1	3266079	2706332
53	E5	36	Target 1	3.30442e+06	2.74595e+06
54	E6	1	Target 1	606901	679.565
54	E6	2	Target 1	606834	1104.85
54	E6	3	Target 1	606223	986.454
54	E6	4	Target 1	604226	-518.134
54	E6	5	Target 1	601264	-2988.16
54	E6	6	Target 1	601224	-2535.56
54	E6	7	Target 1	604505	1237.54
54	E6	8	Target 1	605718	2942.83
54	E6	9	Target 1	604414	2131.12
54	E6	10	Target 1	602556	765.781
54	E6	11	Target 1	601937	638.506
54	E6	12	Target 1	601219	413.294
54	E6	13	Target 1	599041	-1272.36
54	E6	14	Target 1	598020	-1801.32
54	E6	15	Target 1	596483	-2846.53
54	E6	16	Target 1	597355	-1482.31
54	E6	17	Target 1	602890	4545.86
54	E6	18	Target 1	608638	10785.3
54	E6	19	Target 1	621596	24236.2
54	E6	20	Target 1	640171	43303.2
54	E6	21	Target 1	681421	85045.6
54	E6	22	Target 1	758213	162330
54	E6	23	Target 1	890398	295007
54	E6	24	Target 1	1.11457e+06	519667
54	E6	25	Target 1	1.44854e+06	854130
54	E6	26	Target 1	1.83421e+06	1.2403e+06
54	E6	27	Target 1	2.20358e+06	1.61016e+06
54	E6	28	Target 1	2.50245e+06	1.90952e+06
54	E6	29	Target 1	2.73491e+06	2.14247e+06
54	E6	30	Target 1	2.92222e+06	2.33028e+06
54	E6	31	Target 1	3.06692e+06	2475464
54	E6	32	Target 1	3180903	2.58994e+06
54	E6	33	Target 1	3.27124e+06	2.68077e+06
54	E6	34	Target 1	3.3395e+06	2.74952e+06
54	E6	35	Target 1	3.38954e+06	2.80006e+06
54	E6	36	Target 1	3.42788e+06	2.83888e+06
55	E7	1	Target 1	698792	-517.548
55	E7	2	Target 1	699876	1150.96
55	E7	3	Target 1	699670	1528.73
55	E7	4	Target 1	696938	-619.7
55	E7	5	Target 1	692934	-4038.94
55	E7	6	Target 1	692732	-3656.86
55	E7	7	Target 1	696480	674.587
55	E7	8	Target 1	698551	3329.72
55	E7	9	Target 1	697654	3017.17
[truncated: 1,503 more rows]

## Sheet: Results
Block Type	96-Well 0.2-mL Block
Calibration Background is expired	Yes
Calibration Background performed on	04-27-2018
Calibration Pure Dye ABY is expired	Yes
Calibration Pure Dye ABY performed on	02-01-2021
Calibration Pure Dye CY5 is expired	Yes
Calibration Pure Dye CY5 performed on	02-01-2021
Calibration Pure Dye FAM is expired	Yes
Calibration Pure Dye FAM performed on	02-01-2021
Calibration Pure Dye JUN is expired	Yes
Calibration Pure Dye JUN performed on	02-01-2021
Calibration Pure Dye MUSTANG PURPLE is expired	Yes
Calibration Pure Dye MUSTANG PURPLE performed on	02-01-2021
Calibration Pure Dye NED is expired	Yes
Calibration Pure Dye NED performed on	02-01-2021
Calibration Pure Dye ROX is expired	Yes
Calibration Pure Dye ROX performed on	02-01-2021
Calibration Pure Dye SYBR is expired	Yes
Calibration Pure Dye SYBR performed on	02-01-2021
Calibration Pure Dye TAMRA is expired	Yes
Calibration Pure Dye TAMRA performed on	02-01-2021
Calibration Pure Dye VIC is expired	Yes
Calibration Pure Dye VIC performed on	02-01-2021
Calibration ROI is expired	Yes
Calibration ROI performed on	04-27-2018
Calibration Uniformity is expired	Yes
Calibration Uniformity performed on	04-27-2018
Chemistry	SYBR_GREEN
Date Created	2024-02-21 15:01:48 PM EET
Experiment Barcode
Experiment Comment
Experiment File Name	C:\Users\mhiourea\Documents\Eleni\Μετρηση μηκους τελομερών\13-12-2023_telomeres.eds
Experiment Name	13-12-2023_telomeres
Experiment Run End Time	2023-12-13 16:34:04 PM EET
Experiment Type	Standard Curve
Instrument Name	272521791
Instrument Serial Number	272521791
Instrument Type	QuantStudio™ 5 System
Passive Reference
Post-read Stage/Step
Pre-read Stage/Step
Quantification Cycle Method	Ct
Signal Smoothing On	true
Stage where Melt Analysis is performed	Stage4
Stage/ Cycle where Ct Analysis is performed	Stage3, Step3
User Name
Well	Well Position	Omit	Sample Name	Target Name	Task	Reporter	Quencher	CT	Ct Mean	Ct SD	Quantity	Quantity Mean	Quantity SD	Y-Intercept	R(superscript 2)	Slope	Efficiency	Automatic Ct Threshold	Ct Threshold	Automatic Baseline	Baseline Start	Baseline End	Amp Status	Comments	Cq Conf	HIGHSD	MTP	CQCONF	EXPFAIL	OUTLIERRG	Tm1	Tm2	Tm3	Tm4
1	A1	FALSE	Sample1	Target 1	NTC	SYBR	None	Undetermined						29.749	0.9889	-3.836	82.2587	TRUE	209300	TRUE	3	15	No Amp		0	N	N	N	N	N	70.7701
2	A2	FALSE	Sample1	Target 1	NTC	SYBR	None	Undetermined						29.749	0.9889	-3.836	82.2587	TRUE	209300	TRUE	3	15	No Amp		0	N	N	N	N	N	70.7701
3	A3	FALSE	Sample1	Target 1	STANDARD	SYBR	None	26.7321	26.572	0.226426	6.25			29.749	0.9889	-3.836	82.2587	TRUE	209300	TRUE	3	20	Amp		0.839268	N	Y	N	N	N	78.9663	92.9317
4	A4	FALSE	Sample1	Target 1	STANDARD	SYBR	None	26.4119	26.572	0.226426	6.25			29.749	0.9889	-3.836	82.2587	TRUE	209300	TRUE	3	19	Amp		0.986415	N	Y	N	N	N	79.1181	93.0835
5	A5	FALSE	Sample1	Target 1	STANDARD	SYBR	None	25.6899	25.7297	0.0562907	12.5			29.749	0.9889	-3.836	82.2587	TRUE	209300	TRUE	3	19	Amp		0.983697	N	Y	N	N	N	79.2654	92.9236
6	A6	FALSE	Sample1	Target 1	STANDARD	SYBR	None	25.7695	25.7297	0.0562907	12.5			29.749	0.9889	-3.836	82.2587	TRUE	209300	TRUE	3	19	Amp		0.982309	N	Y	N	N	N	92.4684	79.2654
7	A7	FALSE	Sample1	Target 1	STANDARD	SYBR	None	24.4818	24.4818		25			29.749	0.9889	-3.836	82.2587	TRUE	209300	TRUE	3	18	Amp		0.947998	N	Y	N	N	N	79.5342	92.7051
8	A8	FALSE	Sample1	Target 1	UNKNOWN	SYBR	None	23.8493	23.2536	0.842366	34.5135			29.749	0.9889	-3.836	82.2587	TRUE	209300	TRUE	3	15	Amp		0.92107	Y	Y	N	N	N	79.2314	93.0079
9	A9	FALSE	Sample1	Target 1	STANDARD	SYBR	None	23.0688	23.0671	0.00231572	50			29.749	0.9889	-3.836	82.2587	TRUE	209300	TRUE	3	15	Amp		0.989141	N	Y	N	N	N	92.9194	78.808
10	A10	FALSE	Sample1	Target 1	STANDARD	SYBR	None	23.0655	23.0671	0.00231572	50			29.749	0.9889	-3.836	82.2587	TRUE	209300	TRUE	3	15	Amp		0.988583	N	Y	N	N	N	92.9194	78.808
11	A11	FALSE	Sample1	Target 1	STANDARD	SYBR	None	22.1819	22.1819		100			29.749	0.9889	-3.836	82.2587	TRUE	209300	TRUE	3	15	Amp		0.986389	N	Y	N	N	N	78.807	93.0689
12	A12	FALSE	Sample1	Target 1	UNKNOWN	SYBR	None	22.658	23.2536	0.842366	70.5576			29.749	0.9889	-3.836	82.2587	TRUE	209300	TRUE	3	15	Amp		0.985838	Y	Y	N	N	N	79.2621	93.5241
13	B1	FALSE	Sample1	Target 1	UNKNOWN	SYBR	None	Undetermined	23.2536	0.842366				29.749	0.9889	-3.836	82.2587	TRUE	209300	TRUE	3	16	No Amp		0	N	N	Y	N	N	94.0001
14	B2	FALSE	Sample1	Target 1	UNKNOWN	SYBR	None	Undetermined	23.2536	0.842366				29.749	0.9889	-3.836	82.2587	TRUE	209300	TRUE	3	18	No Amp		0	N	N	Y	N	N	65.1524
15	B3	FALSE	Sample1	Target 1	UNKNOWN	SYBR	None	Undetermined	23.2536	0.842366				29.749	0.9889	-3.836	82.2587	TRUE	209300	TRUE	3	17	No Amp		0	N	N	Y	N	N	65.0008
16	B4	FALSE	Sample1	Target 1	UNKNOWN	SYBR	None	Undetermined	23.2536	0.842366				29.749	0.9889	-3.836	82.2587	TRUE	209300	TRUE	3	17	No Amp		0	N	N	Y	N	N	91.8691
17	B5	FALSE	Sample1	Target 1	UNKNOWN	SYBR	None	Undetermined	23.2536	0.842366				29.749	0.9889	-3.836	82.2587	TRUE	209300	TRUE	3	18	No Amp		0	N	N	Y	N	N	65.0001
18	B6	FALSE	Sample1	Target 1	UNKNOWN	SYBR	None	Undetermined	23.2536	0.842366				29.749	0.9889	-3.836	82.2587	TRUE	209300	TRUE	3	16	No Amp		0	N	N	Y	N	N	92.3166
19	B7	FALSE	Sample1	Target 1	UNKNOWN	SYBR	None	Undetermined	23.2536	0.842366				29.749	0.9889	-3.836	82.2587	TRUE	209300	TRUE	3	16	Amp		0	N	N	Y	N	N	65.0008
20	B8	FALSE	Sample1	Target 1	UNKNOWN	SYBR	None	Undetermined	23.2536	0.842366				29.749	0.9889	-3.836	82.2587	TRUE	209300	TRUE	3	20	No Amp		0	N	N	Y	N	N	65.0008
21	B9	FALSE	Sample1	Target 1	UNKNOWN	SYBR	None	Undetermined	23.2536	0.842366				29.749	0.9889	-3.836	82.2587	TRUE	209300	TRUE	3	20	Amp		0	N	N	Y	N	N	65
22	B10	FALSE	Sample1	Target 1	UNKNOWN	SYBR	None	Undetermined	23.2536	0.842366				29.749	0.9889	-3.836	82.2587	TRUE	209300	TRUE	3	17	No Amp		0	N	N	Y	N	N	92.009
23	B11	FALSE	Sample1	Target 1	UNKNOWN	SYBR	None	Undetermined	23.2536	0.842366				29.749	0.9889	-3.836	82.2587	TRUE	209300	TRUE	3	22	No Amp		0	N	N	Y	N	N	65.0002
24	B12	FALSE	Sample1	Target 1	UNKNOWN	SYBR	None	Undetermined	23.2536	0.842366				29.749	0.9889	-3.836	82.2587	TRUE	209300	TRUE	3	35	No Amp		0	N	N	Y	Y	N	65.0002
25	C1	FALSE	21	Target 1	UNKNOWN	SYBR	None	22.7561	22.4722	0.29437	66.5202	79.7085	14.1528	29.749	0.9889	-3.836	82.2587	TRUE	209300	TRUE	3	14	Amp		0.988124	N	Y	N	N	N	92.6337	78.6653
26	C2	FALSE	21	Target 1	UNKNOWN	SYBR	None	22.4921	22.4722	0.29437	77.9447	79.7085	14.1528	29.749	0.9889	-3.836	82.2587	TRUE	209300	TRUE	3	14	Amp		0.98799	N	Y	N	N	N	92.6337	78.8171
27	C3	FALSE	21	Target 1	UNKNOWN	SYBR	None	22.1684	22.4722	0.29437	94.6605	79.7085	14.1528	29.749	0.9889	-3.836	82.2587	TRUE	209300	TRUE	3	14	Amp		0.988931	N	Y	N	N	N	92.3245	78.5109
28	C4	FALSE	28	Target 1	UNKNOWN	SYBR	None	22.2035	22.2131	0.0110608	92.6874	92.1576	0.611199	29.749	0.9889	-3.836	82.2587	TRUE	209300	TRUE	3	14	Amp		0.989521	N	Y	N	N	N	92.3245	78.6627
29	C5	FALSE	28	Target 1	UNKNOWN	SYBR	None	22.2106	22.2131	0.0110608	92.2963	92.1576	0.611199	29.749	0.9889	-3.836	82.2587	TRUE	209300	TRUE	3	14	Amp		0.98985	N	Y	N	N	N	92.0131	78.8101
30	C6	FALSE	28	Target 1	UNKNOWN	SYBR	None	22.2252	22.2131	0.0110608	91.4889	92.1576	0.611199	29.749	0.9889	-3.836	82.2587	TRUE	209300	TRUE	3	15	Amp		0.989238	N	Y	N	N	N	91.8613	78.8101
31	C7	FALSE	41	Target 1	UNKNOWN	SYBR	None	22.548	22.1112	0.401798	75.3708	99.8302	23.0488	29.749	0.9889	-3.836	82.2587	TRUE	209300	TRUE	3	15	Amp		0.990726	N	Y	N	N	N	92.0996	78.9287
32	C8	FALSE	41	Target 1	UNKNOWN	SYBR	None	21.7574	22.1112	0.401798	121.146	99.8302	23.0488	29.749	0.9889	-3.836	82.2587	TRUE	209300	TRUE	3	14	Amp		0.853417	N	Y	N	N	N	92.4024	78.9287
33	C9	FALSE	41	Target 1	UNKNOWN	SYBR	None	22.0282	22.1112	0.401798	102.974	99.8302	23.0488	29.749	0.9889	-3.836	82.2587	TRUE	209300	TRUE	3	14	Amp		0.988897	N	Y	N	N	N	92.1608	78.5045
34	C10	FALSE	42	Target 1	UNKNOWN	SYBR	None	22.4379	22.6035	0.166954	80.5207	73.1484	7.31223	29.749	0.9889	-3.836	82.2587	TRUE	209300	TRUE	3	14	Amp		0.989095	N	Y	N	N	N	92.3125	78.5045
35	C11	FALSE	42	Target 1	UNKNOWN	SYBR	None	22.7718	22.6035	0.166954	65.8978	73.1484	7.31223	29.749	0.9889	-3.836	82.2587	TRUE	209300	TRUE	3	15	Amp		0.989412	N	Y	N	N	N	92.6138	78.807
36	C12	FALSE	42	Target 1	UNKNOWN	SYBR	None	22.6007	22.6035	0.166954	73.0267	73.1484	7.31223	29.749	0.9889	-3.836	82.2587	TRUE	209300	TRUE	3	15	Amp		0.987362	N	Y	N	N	N	92.462	78.807
37	D1	FALSE	43	Target 1	UNKNOWN	SYBR	None	23.4396	23.2792	0.142606	44.1364	48.7119	4.08606	29.749	0.9889	-3.836	82.2587	TRUE	209300	TRUE	3	14	Amp		0.987278	N	Y	N	N	N	92.4818	78.8171
38	D2	FALSE	43	Target 1	UNKNOWN	SYBR	None	23.2317	23.2792	0.142606	50.0027	48.7119	4.08606	29.749	0.9889	-3.836	82.2587	TRUE	209300	TRUE	3	14	Amp		0.985746	N	Y	N	N	N	92.4818	78.8171
39	D3	FALSE	43	Target 1	UNKNOWN	SYBR	None	23.1665	23.2792	0.142606	51.9967	48.7119	4.08606	29.749	0.9889	-3.836	82.2587	TRUE	209300	TRUE	3	15	Amp		0.985271	N	Y	N	N	N	92.1727	78.3591
40	D4	FALSE	45	Target 1	UNKNOWN	SYBR	None	22.5483	22.3733	0.151602	75.3601	83.9321	7.42837	29.749	0.9889	-3.836	82.2587	TRUE	209300	TRUE	3	14	Amp		0.987845	N	Y	N	N	N	92.0209	78.3591
41	D5	FALSE	45	Target 1	UNKNOWN	SYBR	None	22.2909	22.3733	0.151602	87.9502	83.9321	7.42837	29.749	0.9889	-3.836	82.2587	TRUE	209300	TRUE	3	14	Amp		0.989727	N	Y	N	N	N	92.0131	78.5066
42	D6	FALSE	45	Target 1	UNKNOWN	SYBR	None	22.2808	22.3733	0.151602	88.4859	83.9321	7.42837	29.749	0.9889	-3.836	82.2587	TRUE	209300	TRUE	3	14	Amp		0.989931	N	Y	N	N	N	92.0131	78.6584
43	D7	FALSE	46	Target 1	UNKNOWN	SYBR	None	22.484	22.5136	0.0361229	78.3266	76.9586	1.66129	29.749	0.9889	-3.836	82.2587	TRUE	209300	TRUE	3	15	Amp		0.988948	N	Y	N	N	N	92.251	78.6259
44	D8	FALSE	46	Target 1	UNKNOWN	SYBR	None	22.5538	22.5136	0.0361229	75.11	76.9586	1.66129	29.749	0.9889	-3.836	82.2587	TRUE	209300	TRUE	3	15	Amp		0.98883	N	Y	N	N	N	92.251	78.7773
45	D9	FALSE	46	Target 1	UNKNOWN	SYBR	None	22.5029	22.5136	0.0361229	77.4393	76.9586	1.66129	29.749	0.9889	-3.836	82.2587	TRUE	209300	TRUE	3	14	Amp		0.9899	N	Y	N	N	N	92.009	78.3528
46	D10	FALSE	47	Target 1	UNKNOWN	SYBR	None	22.6401	22.7233	0.139918	71.3208	68.0008	5.56658	29.749	0.9889	-3.836	82.2587	TRUE	209300	TRUE	3	14	Amp		0.990267	N	Y	N	N	N	92.1608	78.5045
47	D11	FALSE	47	Target 1	UNKNOWN	SYBR	None	22.6451	22.7233	0.139918	71.1074	68.0008	5.56658	29.749	0.9889	-3.836	82.2587	TRUE	209300	TRUE	3	15	Amp		0.989573	N	Y	N	N	N	92.3103	78.6553
48	D12	FALSE	47	Target 1	UNKNOWN	SYBR	None	22.8849	22.7233	0.139918	61.5743	68.0008	5.56658	29.749	0.9889	-3.836	82.2587	TRUE	209300	TRUE	3	15	Amp		0.990011	N	Y	N	N	N	92.462	78.9587
49	E1	FALSE	49	Target 1	UNKNOWN	SYBR	None	22.9447	22.68	0.255963	59.4017	70.1755	10.6621	29.749	0.9889	-3.836	82.2587	TRUE	209300	TRUE	3	14	Amp		0.989228	N	Y	N	N	N	92.33	78.6653
50	E2	FALSE	49	Target 1	UNKNOWN	SYBR	None	22.6617	22.68	0.255963	70.4025	70.1755	10.6621	29.749	0.9889	-3.836	82.2587	TRUE	209300	TRUE	3	14	Amp		0.988188	N	Y	N	N	N	92.1782	78.6653
51	E3	FALSE	49	Target 1	UNKNOWN	SYBR	None	22.4338	22.68	0.255963	80.7222	70.1755	10.6621	29.749	0.9889	-3.836	82.2587	TRUE	209300	TRUE	3	13	Amp		0.988379	N	Y	N	N	N	92.0209	78.3591
52	E4	FALSE	64	Target 1	UNKNOWN	SYBR	None	22.8771	22.6358	0.226489	61.8636	71.9397	9.61509	29.749	0.9889	-3.836	82.2587	TRUE	209300	TRUE	3	14	Amp		0.990959	N	Y	N	N	N	92.0209	78.5109
53	E5	FALSE	64	Target 1	UNKNOWN	SYBR	None	22.6027	22.6358	0.226489	72.9398	71.9397	9.61509	29.749	0.9889	-3.836	82.2587	TRUE	209300	TRUE	3	14	Amp		0.989546	N	Y	N	N	N	91.8613	78.3548
54	E6	FALSE	64	Target 1	UNKNOWN	SYBR	None	22.4277	22.6358	0.226489	81.0156	71.9397	9.61509	29.749	0.9889	-3.836	82.2587	TRUE	209300	TRUE	3	14	Amp		0.989602	N	Y	N	N	N	92.0131	78.5066
55	E7	FALSE	HeLa	Target 1	UNKNOWN	SYBR	None	25.4292	24.9045	0.454669	13.3698	18.7525	4.6665	29.749	0.9889	-3.836	82.2587	TRUE	209300	TRUE	3	15	Amp		0.990755	N	Y	N	N	N	92.0996	78.7773
56	E8	FALSE	HeLa	Target 1	UNKNOWN	SYBR	None	24.6256	24.9045	0.454669	21.6582	18.7525	4.6665	29.749	0.9889	-3.836	82.2587	TRUE	209300	TRUE	3	15	Amp		0.991256	N	Y	N	N	N	92.0996	78.6259
57	E9	FALSE	HeLa	Target 1	UNKNOWN	SYBR	None	24.6588	24.9045	0.454669	21.2296	18.7525	4.6665	29.749	0.9889	-3.836	82.2587	TRUE	209300	TRUE	3	15	Amp		0.988968	N	Y	N	N	N	91.8573	78.3528
58	E10	FALSE	Sample1	Target 1	UNKNOWN	SYBR	None	Undetermined	23.2536	0.842366				29.749	0.9889	-3.836	82.2587	TRUE	209300	TRUE	3	21	Amp		0	N	N	Y	N	N	91.8573
59	E11	FALSE	Sample1	Target 1	UNKNOWN	SYBR	None	Undetermined	23.2536	0.842366				29.749	0.9889	-3.836	82.2587	TRUE	209300	TRUE	3	21	Amp		0	N	N	Y	N	N	65.0002
60	E12	FALSE	Sample1	Target 1	UNKNOWN	SYBR	None	Undetermined	23.2536	0.842366				29.749	0.9889	-3.836	82.2587	TRUE	209300	TRUE	3	25	No Amp		0	N	N	Y	N	N	94.8896
61	F1	FALSE	1	Target 1	UNKNOWN	SYBR	None	23.0147	22.7899	0.304599	56.9589	65.9378	12.5408	29.749	0.9889	-3.836	82.2587	TRUE	209300	TRUE	3	14	Amp		0.988288	N	Y	N	N	N	92.1782	78.6653
62	F2	FALSE	1	Target 1	UNKNOWN	SYBR	None	22.9118	22.7899	0.304599	60.5882	65.9378	12.5408	29.749	0.9889	-3.836	82.2587	TRUE	209300	TRUE	3	14	Amp		0.991343	N	Y	N	N	N	92.0263	78.6653
63	F3	FALSE	1	Target 1	UNKNOWN	SYBR	None	22.4432	22.7899	0.304599	80.2662	65.9378	12.5408	29.749	0.9889	-3.836	82.2587	TRUE	209300	TRUE	3	13	Amp		0.990208	N	Y	N	N	N	91.8691	78.2073
64	F4	FALSE	6	Target 1	UNKNOWN	SYBR	None	22.4828	22.6248	0.226537	78.3813	72.4095	9.43696	29.749	0.9889	-3.836	82.2587	TRUE	209300	TRUE	3	12	Amp		0.990911	N	Y	N	N	N	91.8691	78.2073
65	F5	FALSE	6	Target 1	UNKNOWN	SYBR	None	22.8861	22.6248	0.226537	61.5299	72.4095	9.43696	29.749	0.9889	-3.836	82.2587	TRUE	209300	TRUE	3	14	Amp		0.992388	N	Y	N	N	N	91.7096	78.3548
66	F6	FALSE	6	Target 1	UNKNOWN	SYBR	None	22.5056	22.6248	0.226537	77.3172	72.4095	9.43696	29.749	0.9889	-3.836	82.2587	TRUE	209300	TRUE	3	14	Amp		0.991573	N	Y	N	N	N	92.0131	78.3548
67	F7	FALSE	24	Target 1	UNKNOWN	SYBR	None	22.3375	22.2562	0.101819	85.5251	89.9131	5.56506	29.749	0.9889	-3.836	82.2587	TRUE	209300	TRUE	3	14	Amp		0.990196	N	Y	N	N	N	91.9482	78.4745
68	F8	FALSE	24	Target 1	UNKNOWN	SYBR	None	22.2892	22.2562	0.101819	88.0414	89.9131	5.56506	29.749	0.9889	-3.836	82.2587	TRUE	209300	TRUE	3	14	Amp		0.98998	N	Y	N	N	N	91.9482	78.4745
69	F9	FALSE	24	Target 1	UNKNOWN	SYBR	None	22.142	22.2562	0.101819	96.1727	89.9131	5.56506	29.749	0.9889	-3.836	82.2587	TRUE	209300	TRUE	3	14	Amp		0.988954	N	Y	N	N	N	91.7055	78.201
70	F10	FALSE	53	Target 1	UNKNOWN	SYBR	None	22.0956	22.1644	0.170257	98.89	95.2117	9.46335	29.749	0.9889	-3.836	82.2587	TRUE	209300	TRUE	3	14	Amp		0.989217	N	Y	N	N	N	91.8573	78.3528
71	F11	FALSE	53	Target 1	UNKNOWN	SYBR	None	22.0394	22.1644	0.170257	102.284	95.2117	9.46335	29.749	0.9889	-3.836	82.2587	TRUE	209300	TRUE	3	16	Amp		0.991261	N	Y	N	N	N	92.1586	78.5035
72	F12	FALSE	53	Target 1	UNKNOWN	SYBR	None	22.3583	22.1644	0.170257	84.4615	95.2117	9.46335	29.749	0.9889	-3.836	82.2587	TRUE	209300	TRUE	3	15	Amp		0.987543	N	Y	N	N	N	92.3103	78.5035
73	G1	FALSE	56	Target 1	UNKNOWN	SYBR	None	24.1494	23.3003	0.766536	28.8232	51.2323	21.014	29.749	0.9889	-3.836	82.2587	TRUE	209300	TRUE	3	15	Amp		0.988016	Y	Y	N	N	N	92.0263	78.6653
74	G2	FALSE	56	Target 1	UNKNOWN	SYBR	None	23.0919	23.3003	0.766536	54.3771	51.2323	21.014	29.749	0.9889	-3.836	82.2587	TRUE	209300	TRUE	3	14	Amp		0.987379	Y	Y	N	N	N	92.0263	78.3616
75	G3	FALSE	56	Target 1	UNKNOWN	SYBR	None	22.6594	23.3003	0.766536	70.4967	51.2323	21.014	29.749	0.9889	-3.836	82.2587	TRUE	209300	TRUE	3	14	Amp		0.992201	Y	Y	N	N	N	91.8691	78.2073
76	G4	FALSE	58	Target 1	UNKNOWN	SYBR	None	22.1888	22.1946	0.131329	93.5101	93.3772	7.33611	29.749	0.9889	-3.836	82.2587	TRUE	209300	TRUE	3	13	Amp		0.989974	N	Y	N	N	N	91.8691	78.2073
77	G5	FALSE	58	Target 1	UNKNOWN	SYBR	None	22.3287	22.1946	0.131329	85.9756	93.3772	7.33611	29.749	0.9889	-3.836	82.2587	TRUE	209300	TRUE	3	14	Amp		0.991861	N	Y	N	N	N	91.8613	78.2031
78	G6	FALSE	58	Target 1	UNKNOWN	SYBR	None	22.0663	22.1946	0.131329	100.646	93.3772	7.33611	29.749	0.9889	-3.836	82.2587	TRUE	209300	TRUE	3	13	Amp		0.992404	N	Y	N	N	N	91.8613	78.3548
79	G7	FALSE	60	Target 1	UNKNOWN	SYBR	None	22.1202	22.371	0.394777	97.4395	85.3257	18.7028	29.749	0.9889	-3.836	82.2587	TRUE	209300	TRUE	3	14	Amp		0.991933	N	Y	N	N	N	91.7968	78.6259
80	G8	FALSE	60	Target 1	UNKNOWN	SYBR	None	22.8261	22.371	0.394777	63.7854	85.3257	18.7028	29.749	0.9889	-3.836	82.2587	TRUE	209300	TRUE	3	15	Amp		0.994198	N	Y	N	N	N	91.6454	78.7773
81	G9	FALSE	60	Target 1	UNKNOWN	SYBR	None	22.1668	22.371	0.394777	94.7522	85.3257	18.7028	29.749	0.9889	-3.836	82.2587	TRUE	209300	TRUE	3	14	Amp		0.991458	N	Y	N	N	N	91.5538	78.5045
82	G10	FALSE	62	Target 1	UNKNOWN	SYBR	None	21.9983	22.4125	0.395248	104.84	83.3196	19.9802	29.749	0.9889	-3.836	82.2587	TRUE	209300	TRUE	3	14	Amp		0.99276	N	Y	N	N	N	91.7055	78.5045
83	G11	FALSE	62	Target 1	UNKNOWN	SYBR	None	22.7855	22.4125	0.395248	65.3574	83.3196	19.9802	29.749	0.9889	-3.836	82.2587	TRUE	209300	TRUE	3	15	Amp		0.99315	N	Y	N	N	N	91.8551	78.5035
84	G12	FALSE	62	Target 1	UNKNOWN	SYBR	None	22.4537	22.4125	0.395248	79.7616	83.3196	19.9802	29.749	0.9889	-3.836	82.2587	TRUE	209300	TRUE	3	15	Amp		0.99074	N	Y	N	N	N	92.3103	78.6553
85	H1	FALSE	75	Target 1	UNKNOWN	SYBR	None	22.5984	23.0128	0.724029	73.127	60.3653	22.3806	29.749	0.9889	-3.836	82.2587	TRUE	209300	TRUE	3	13	Amp		0.987902	Y	Y	N	N	N	92.33	78.5135
86	H2	FALSE	75	Target 1	UNKNOWN	SYBR	None	23.8488	23.0128	0.724029	34.5231	60.3653	22.3806	29.749	0.9889	-3.836	82.2587	TRUE	209300	TRUE	3	13	Amp		0.986135	Y	Y	N	N	Y	91.8745	78.2098
87	H3	FALSE	75	Target 1	UNKNOWN	SYBR	None	22.5911	23.0128	0.724029	73.446	60.3653	22.3806	29.749	0.9889	-3.836	82.2587	TRUE	209300	TRUE	3	13	Amp		0.987445	Y	Y	N	N	N	92.1727	78.5109
88	H4	FALSE	77	Target 1	UNKNOWN	SYBR	None	22.429	22.4394	0.145408	80.9524	80.6553	7.00051	29.749	0.9889	-3.836	82.2587	TRUE	209300	TRUE	3	13	Amp		0.988072	N	Y	N	N	N	92.1727	78.5109
89	H5	FALSE	77	Target 1	UNKNOWN	SYBR	None	22.5897	22.4394	0.145408	73.511	80.6553	7.00051	29.749	0.9889	-3.836	82.2587	TRUE	209300	TRUE	3	14	Amp		0.992559	N	Y	N	N	N	92.0131	78.3548
90	H6	FALSE	SD2	Target 1	UNKNOWN	SYBR	None	26.2189	25.9901	0.240225	8.32254	9.61437	1.39586	29.749	0.9889	-3.836	82.2587	TRUE	209300	TRUE	3	15	Amp		0.988807	N	Y	N	N	N	91.8613	78.9619
91	H7	FALSE	77	Target 1	UNKNOWN	SYBR	None	22.2994	22.4394	0.145408	87.5026	80.6553	7.00051	29.749	0.9889	-3.836	82.2587	TRUE	209300	TRUE	3	14	Amp		0.991618	N	Y	N	N	N	92.0996	78.9287
92	H8	FALSE	SD1	Target 1	UNKNOWN	SYBR	None	25.6999	25.7847	0.119858	11.3643	10.8146	0.77739	29.749	0.9889	-3.836	82.2587	TRUE	209300	TRUE	3	16	Amp		0.993415	N	Y	N	N	N	91.7968	78.9287
93	H9	FALSE	SD1	Target 1	UNKNOWN	SYBR	None	25.8694	25.7847	0.119858	10.2649	10.8146	0.77739	29.749	0.9889	-3.836	82.2587	TRUE	209300	TRUE	3	18	Amp		0.990296	N	Y	N	N	N	91.7055	78.808
94	H10	FALSE	SD2	Target 1	UNKNOWN	SYBR	None	25.7399	25.9901	0.240225	11.095	9.61437	1.39586	29.749	0.9889	-3.836	82.2587	TRUE	209300	TRUE	3	15	Amp		0.991931	N	Y	N	N	N	91.8573	78.808
95	H11	FALSE	SD2	Target 1	UNKNOWN	SYBR	None	26.0116	25.9901	0.240225	9.42553	9.61437	1.39586	29.749	0.9889	-3.836	82.2587	TRUE	209300	TRUE	3	15	Amp		0.986235	N	Y	N	N	N	92.1586	78.3518
96	H12	FALSE	Sample1	Target 1	UNKNOWN	SYBR	None	Undetermined	23.2536	0.842366				29.749	0.9889	-3.836	82.2587	TRUE	209300	TRUE	3	9	No Amp		0	N	N	Y	N	N	65.4554

## Sheet: Melt Curve Raw Data
Block Type	96-Well 0.2-mL Block
Calibration Background is expired	Yes
Calibration Background performed on	04-27-2018
Calibration Pure Dye ABY is expired	Yes
Calibration Pure Dye ABY performed on	02-01-2021
Calibration Pure Dye CY5 is expired	Yes
Calibration Pure Dye CY5 performed on	02-01-2021
Calibration Pure Dye FAM is expired	Yes
Calibration Pure Dye FAM performed on	02-01-2021
Calibration Pure Dye JUN is expired	Yes
Calibration Pure Dye JUN performed on	02-01-2021
Calibration Pure Dye MUSTANG PURPLE is expired	Yes
Calibration Pure Dye MUSTANG PURPLE performed on	02-01-2021
Calibration Pure Dye NED is expired	Yes
Calibration Pure Dye NED performed on	02-01-2021
Calibration Pure Dye ROX is expired	Yes
Calibration Pure Dye ROX performed on	02-01-2021
Calibration Pure Dye SYBR is expired	Yes
Calibration Pure Dye SYBR performed on	02-01-2021
Calibration Pure Dye TAMRA is expired	Yes
Calibration Pure Dye TAMRA performed on	02-01-2021
Calibration Pure Dye VIC is expired	Yes
Calibration Pure Dye VIC performed on	02-01-2021
Calibration ROI is expired	Yes
Calibration ROI performed on	04-27-2018
Calibration Uniformity is expired	Yes
Calibration Uniformity performed on	04-27-2018
Chemistry	SYBR_GREEN
Date Created	2024-02-21 15:01:48 PM EET
Experiment Barcode
Experiment Comment
Experiment File Name	C:\Users\mhiourea\Documents\Eleni\Μετρηση μηκους τελομερών\13-12-2023_telomeres.eds
Experiment Name	13-12-2023_telomeres
Experiment Run End Time	2023-12-13 16:34:04 PM EET
Experiment Type	Standard Curve
Instrument Name	272521791
Instrument Serial Number	272521791
Instrument Type	QuantStudio™ 5 System
Passive Reference
Post-read Stage/Step
Pre-read Stage/Step
Quantification Cycle Method	Ct
Signal Smoothing On	true
Stage where Melt Analysis is performed	Stage4
Stage/ Cycle where Ct Analysis is performed	Stage3, Step3
User Name
Well	Well Position	Reading	Temperature	Fluorescence	Derivative	Target Name
1	A1	1	65.0006	2.09196e+06	54504.5	Target 1
1	A1	2	65.3043	2.08145e+06	65870.6	Target 1
1	A1	3	65.6079	2.06731e+06	77420.4	Target 1
1	A1	4	65.9116	2.04446e+06	89152.9	Target 1
1	A1	5	66.2152	2.02053e+06	101040	Target 1
1	A1	6	66.5189	1992356	113036	Target 1
1	A1	7	66.8226	1.95662e+06	125090	Target 1
1	A1	8	67.1262	1918676	137143	Target 1
1	A1	9	67.4299	1879616	149130	Target 1
1	A1	10	67.7335	1.83366e+06	160964	Target 1
1	A1	11	68.0372	1.78418e+06	172528	Target 1
1	A1	12	68.3409	1.73204e+06	183671	Target 1
1	A1	13	68.6445	1677036	194226	Target 1
1	A1	14	68.9482	1.61324e+06	204016	Target 1
1	A1	15	69.2518	1.54976e+06	212875	Target 1
1	A1	16	69.5555	1.48128e+06	220637	Target 1
1	A1	17	69.8592	1.41178e+06	227125	Target 1
1	A1	18	70.1628	1340869	232133	Target 1
1	A1	19	70.4665	1.26497e+06	235438	Target 1
1	A1	20	70.7701	1.19178e+06	236821	Target 1
1	A1	21	71.0738	1.11531e+06	236105	Target 1
1	A1	22	71.3775	1.04338e+06	233180	Target 1
1	A1	23	71.6811	970631	228021	Target 1
1	A1	24	71.9848	897972	220686	Target 1
1	A1	25	72.2884	832303	211322	Target 1
1	A1	26	72.5921	766164	200162	Target 1
1	A1	27	72.8958	706371	187533	Target 1
1	A1	28	73.1994	647471	173847	Target 1
1	A1	29	73.5031	600245	159567	Target 1
1	A1	30	73.8067	555097	145160	Target 1
1	A1	31	74.1104	516229	131036	Target 1
1	A1	32	74.4141	480391	117519	Target 1
1	A1	33	74.7177	446864	104844	Target 1
1	A1	34	75.0214	420772	93168.9	Target 1
1	A1	35	75.325	398463	82587.9	Target 1
1	A1	36	75.6287	377052	73132.6	Target 1
1	A1	37	75.9324	359233	64775.2	Target 1
1	A1	38	76.236	342577	57441	Target 1
1	A1	39	76.5397	327538	51032.9	Target 1
1	A1	40	76.8433	316015	45454.9	Target 1
1	A1	41	77.147	304081	40622.7	Target 1
1	A1	42	77.4507	294266	36462.4	Target 1
1	A1	43	77.7543	284818	32901.9	Target 1
1	A1	44	78.058	276994	29868.8	Target 1
1	A1	45	78.3616	267261	27290.5	Target 1
1	A1	46	78.6653	261593	25099.7	Target 1
1	A1	47	78.969	254214	23235.5	Target 1
1	A1	48	79.2726	247593	21644.4	Target 1
1	A1	49	79.5763	240315	20278.9	Target 1
1	A1	50	79.8799	235662	19099.2	Target 1
1	A1	51	80.1836	229081	18089.5	Target 1
1	A1	52	80.4873	223464	17277	Target 1
1	A1	53	80.7909	219384	16564.1	Target 1
1	A1	54	81.0946	213542	15939.1	Target 1
1	A1	55	81.3982	209005	15395.4	Target 1
1	A1	56	81.7019	204557	14930.2	Target 1
1	A1	57	82.0056	200254	14541.7	Target 1
1	A1	58	82.3092	196342	14222.3	Target 1
1	A1	59	82.6129	192006	13953	Target 1
1	A1	60	82.9165	186490	13702.1	Target 1
1	A1	61	83.2202	183559	13430.8	Target 1
1	A1	62	83.5239	178493	13103	Target 1
1	A1	63	83.8275	173830	12695.8	Target 1
1	A1	64	84.1312	170691	12205.7	Target 1
1	A1	65	84.4348	167035	11648.6	Target 1
1	A1	66	84.7385	163471	11055	Target 1
1	A1	67	85.0422	160957	10463.1	Target 1
1	A1	68	85.3458	156679	9911.92	Target 1
1	A1	69	85.6495	154027	9434.62	Target 1
1	A1	70	85.9531	150480	9052.91	Target 1
1	A1	71	86.2568	149142	8772.28	Target 1
1	A1	72	86.5605	146175	8582.74	Target 1
1	A1	73	86.8641	142073	8466.39	Target 1
1	A1	74	87.1678	140713	8408.22	Target 1
1	A1	75	87.4714	139231	8401.8	Target 1
1	A1	76	87.7751	135885	8444.56	Target 1
1	A1	77	88.0788	132563	8525.88	Target 1
1	A1	78	88.3824	130100	8617.89	Target 1
1	A1	79	88.6861	127590	8677.33	Target 1
1	A1	80	88.9897	123801	8658	Target 1
1	A1	81	89.2934	121326	8526.1	Target 1
1	A1	82	89.5971	119375	8271.12	Target 1
1	A1	83	89.9007	115830	7908.44	Target 1
1	A1	84	90.2044	115088	7473.99	Target 1
1	A1	85	90.508	112905	7012.55	Target 1
1	A1	86	90.8117	110779	6563.57	Target 1
1	A1	87	91.1154	109680	6149.79	Target 1
1	A1	88	91.419	107448	5774.13	Target 1
1	A1	89	91.7227	105495	5426.66	Target 1
1	A1	90	92.0263	104872	5097.23	Target 1
1	A1	91	92.33	103772	4784.76	Target 1
1	A1	92	92.6337	103270	4496.61	Target 1
1	A1	93	92.9373	101239	4239.77	Target 1
1	A1	94	93.241	99459.6	4012.07	Target 1
1	A1	95	93.5446	99030.8	3801.15	Target 1
1	A1	96	93.8483	99869.9	3590.99	Target 1
1	A1	97	94.152	96444.3	3369.07	Target 1
1	A1	98	94.4556	97343.7	3129	Target 1
1	A1	99	94.7593	96285.3	2869.56	Target 1
2	A2	1	65.0006	2386696	65900.7	Target 1
2	A2	2	65.3043	2.36914e+06	79144.6	Target 1
2	A2	3	65.6079	2.35587e+06	93112	Target 1
2	A2	4	65.9116	2.35415e+06	107653	Target 1
2	A2	5	66.2152	2319353	122385	Target 1
2	A2	6	66.5189	2260856	136890	Target 1
2	A2	7	66.8226	2.22718e+06	150920	Target 1
2	A2	8	67.1262	2182208	164465	Target 1
2	A2	9	67.4299	2.13367e+06	177658	Target 1
2	A2	10	67.7335	2.0836e+06	190624	Target 1
2	A2	11	68.0372	2.0238e+06	203372	Target 1
2	A2	12	68.3409	1962447	215793	Target 1
2	A2	13	68.6445	1.89586e+06	227715	Target 1
2	A2	14	68.9482	1.82413e+06	238954	Target 1
2	A2	15	69.2518	1.74945e+06	249313	Target 1
2	A2	16	69.5555	1.67058e+06	258553	Target 1
2	A2	17	69.8592	1.59176e+06	266368	Target 1
2	A2	18	70.1628	1.50438e+06	272391	Target 1
2	A2	19	70.4665	1.41749e+06	276259	Target 1
2	A2	20	70.7701	1.32835e+06	277682	Target 1
2	A2	21	71.0738	1.24138e+06	276499	Target 1
2	A2	22	71.3775	1.15547e+06	272685	Target 1
2	A2	23	71.6811	1.07217e+06	266320	Target 1
2	A2	24	71.9848	987715	257553	Target 1
2	A2	25	72.2884	912177	246575	Target 1
2	A2	26	72.5921	835164	233624	Target 1
2	A2	27	72.8958	765033	219012	Target 1
2	A2	28	73.1994	696452	203145	Target 1
2	A2	29	73.5031	640221	186517	Target 1
2	A2	30	73.8067	588787	169655	Target 1
2	A2	31	74.1104	543682	153055	Target 1
2	A2	32	74.4141	499374	137128	Target 1
2	A2	33	74.7177	464210	122177	Target 1
2	A2	34	75.0214	433674	108406	Target 1
2	A2	35	75.325	405829	95933.3	Target 1
2	A2	36	75.6287	382959	84801.8	Target 1
2	A2	37	75.9324	361040	74989.7	Target 1
2	A2	38	76.236	344257	66423.9	Target 1
2	A2	39	76.5397	327255	58997.3	Target 1
2	A2	40	76.8433	312653	52587.8	Target 1
2	A2	41	77.147	300213	47073.2	Target 1
2	A2	42	77.4507	288225	42339	Target 1
2	A2	43	77.7543	278104	38280.7	Target 1
2	A2	44	78.058	268183	34802.7	Target 1
2	A2	45	78.3616	259341	31819.3	Target 1
2	A2	46	78.6653	250613	29255.3	Target 1
2	A2	47	78.969	242681	27045.9	Target 1
2	A2	48	79.2726	235667	25133.5	Target 1
2	A2	49	79.5763	228948	23462.1	Target 1
2	A2	50	79.8799	221891	21976	Target 1
2	A2	51	80.1836	215052	20636.3	Target 1
2	A2	52	80.4873	209061	19436.4	Target 1
2	A2	53	80.7909	204400	18319.2	Target 1
2	A2	54	81.0946	198876	17289.4	Target 1
2	A2	55	81.3982	194706	16357.8	Target 1
2	A2	56	81.7019	190576	15527.8	Target 1
2	A2	57	82.0056	185932	14789.9	Target 1
2	A2	58	82.3092	180843	14124.8	Target 1
2	A2	59	82.6129	178356	13512	Target 1
2	A2	60	82.9165	173495	12936.8	Target 1
2	A2	61	83.2202	170523	12391.7	Target 1
2	A2	62	83.5239	166975	11873.8	Target 1
2	A2	63	83.8275	162772	11382.1	Target 1
2	A2	64	84.1312	160548	10915.9	Target 1
2	A2	65	84.4348	156594	10475	Target 1
2	A2	66	84.7385	155064	10059.2	Target 1
2	A2	67	85.0422	150812	9669.54	Target 1
2	A2	68	85.3458	148001	9310.3	Target 1
2	A2	69	85.6495	144398	8990.09	Target 1
2	A2	70	85.9531	142777	8720.08	Target 1
2	A2	71	86.2568	139043	8508.08	Target 1
2	A2	72	86.5605	137148	8352.22	Target 1
2	A2	73	86.8641	135328	8239.08	Target 1
2	A2	74	87.1678	132418	8147.58	Target 1
2	A2	75	87.4714	128919	8057.45	Target 1
2	A2	76	87.7751	127630	7957.17	Target 1
2	A2	77	88.0788	125625	7846.54	Target 1
2	A2	78	88.3824	123071	7732.02	Target 1
2	A2	79	88.6861	121049	7617.89	Target 1
2	A2	80	88.9897	117805	7499.9	Target 1
2	A2	81	89.2934	116084	7365.97	Target 1
2	A2	82	89.5971	114824	7202.17	Target 1
2	A2	83	89.9007	111225	6998.64	Target 1
2	A2	84	90.2044	110180	6751.97	Target 1
2	A2	85	90.508	107854	6465.95	Target 1
2	A2	86	90.8117	105843	6152.61	Target 1
2	A2	87	91.1154	104796	5832.62	Target 1
2	A2	88	91.419	104036	5531.52	Target 1
2	A2	89	91.7227	101718	5271.25	Target 1
2	A2	90	92.0263	100343	5061.2	Target 1
2	A2	91	92.33	98840.8	4895.45	Target 1
2	A2	92	92.6337	97580.6	4757.63	Target 1
2	A2	93	92.9373	96993.7	4629.62	Target 1
2	A2	94	93.241	94598.6	4497.36	Target 1
2	A2	95	93.5446	93639.7	4351.98	Target 1
2	A2	96	93.8483	92860.2	4188.72	Target 1
2	A2	97	94.152	91668.2	4006.7	Target 1
2	A2	98	94.4556	91609.7	3809.73	Target 1
2	A2	99	94.7593	90620.9	3605.82	Target 1
3	A3	1	65.0008	4490557	44036	Target 1
3	A3	2	65.3044	4.46947e+06	45535.3	Target 1
3	A3	3	65.608	4.43365e+06	46989.1	Target 1
3	A3	4	65.9116	4.43906e+06	48721.7	Target 1
3	A3	5	66.2152	4434723	51024.7	Target 1
3	A3	6	66.5188	4406607	54032.2	Target 1
3	A3	7	66.8224	4394347	57691	Target 1
3	A3	8	67.126	4.36667e+06	61802.8	Target 1
3	A3	9	67.4296	4347222	66052.8	Target 1
3	A3	10	67.7332	4331356	70006.4	Target 1
3	A3	11	68.0368	4311233	73161	Target 1
3	A3	12	68.3404	4282819	75105.8	Target 1
3	A3	13	68.644	4.25414e+06	75742.9	Target 1
3	A3	14	68.9476	4.21301e+06	75420.1	Target 1
3	A3	15	69.2512	4.20742e+06	74844.7	Target 1
3	A3	16	69.5548	4.17429e+06	74808.6	Target 1
3	A3	17	69.8584	4.16158e+06	75868.2	Target 1
3	A3	18	70.1619	4134253	78142.6	Target 1
3	A3	19	70.4655	4111150	81311.9	Target 1
3	A3	20	70.7691	4.08589e+06	84774.5	Target 1
3	A3	21	71.0727	4056616	87688.3	Target 1
3	A3	22	71.3763	4.02436e+06	89366.6	Target 1
3	A3	23	71.6799	3999622	90221.3	Target 1
3	A3	24	71.9835	3.96675e+06	90258.1	Target 1
3	A3	25	72.2871	3.9266e+06	89605.5	Target 1
3	A3	26	72.5907	3.93081e+06	88453.1	Target 1
3	A3	27	72.8943	3883870	87023.1	Target 1
3	A3	28	73.1979	3842171	85252.1	Target 1
3	A3	29	73.5015	3.83298e+06	84094.6	Target 1
3	A3	30	73.8051	3.80146e+06	83946.9	Target 1
3	A3	31	74.1087	3802501	84879.6	Target 1
3	A3	32	74.4123	3.75509e+06	86591.8	Target 1
3	A3	33	74.7159	3.72439e+06	88249.4	Target 1
3	A3	34	75.0195	3.68907e+06	89817.9	Target 1
3	A3	35	75.3231	3.66928e+06	91550.4	Target 1
3	A3	36	75.6267	3.64185e+06	93852.7	Target 1
3	A3	37	75.9303	3.62509e+06	97251.3	Target 1
3	A3	38	76.2339	3.58305e+06	102241	Target 1
3	A3	39	76.5375	3.54926e+06	109235	Target 1
3	A3	40	76.8411	3.52723e+06	118577	Target 1
3	A3	41	77.1447	3.48785e+06	130493	Target 1
3	A3	42	77.4483	3452951	144919	Target 1
3	A3	43	77.7519	3394597	161228	Target 1
3	A3	44	78.0555	3.36064e+06	178013	Target 1
3	A3	45	78.3591	3.28942e+06	193095	Target 1
3	A3	46	78.6627	3214405	203906	Target 1
3	A3	47	78.9663	3.11773e+06	208205	Target 1
3	A3	48	79.2699	3.01705e+06	204849	Target 1
3	A3	49	79.5735	2.9643e+06	194255	Target 1
3	A3	50	79.877	2.91405e+06	178259	Target 1
3	A3	51	80.1806	2.87542e+06	159454	Target 1
3	A3	52	80.4842	2.84087e+06	140346	Target 1
3	A3	53	80.7878	2.80457e+06	122753	Target 1
3	A3	54	81.0914	2.78188e+06	107648	Target 1
3	A3	55	81.395	2.74586e+06	95358.6	Target 1
3	A3	56	81.6986	2.73946e+06	85438.8	Target 1
3	A3	57	82.0022	2.71139e+06	76255.4	Target 1
3	A3	58	82.3058	2.70163e+06	70209.9	Target 1
3	A3	59	82.6094	2.6773e+06	66754.5	Target 1
3	A3	60	82.913	2.66193e+06	65173.2	Target 1
3	A3	61	83.2166	2.60949e+06	64685.3	Target 1
3	A3	62	83.5202	2.63069e+06	64564.9	Target 1
3	A3	63	83.8238	2587219	64227.6	Target 1
3	A3	64	84.1274	2.56622e+06	63274.3	Target 1
3	A3	65	84.431	2.54546e+06	61565.5	Target 1
3	A3	66	84.7346	2.51256e+06	59304.2	Target 1
3	A3	67	85.0382	2.50514e+06	57027.7	Target 1
3	A3	68	85.3418	2500363	55419.9	Target 1
3	A3	69	85.6454	2.46303e+06	54990.9	Target 1
3	A3	70	85.949	2.44278e+06	55833.6	Target 1
3	A3	71	86.2526	2.4149e+06	57631.8	Target 1
3	A3	72	86.5562	2397641	59932.9	Target 1
3	A3	73	86.8598	2.38119e+06	62456.8	Target 1
3	A3	74	87.1634	2.35862e+06	65227.4	Target 1
3	A3	75	87.467	2344133	68445.1	Target 1
3	A3	76	87.7706	2.30523e+06	72256.4	Target 1
3	A3	77	88.0742	2.29555e+06	76604.2	Target 1
3	A3	78	88.3778	2.24434e+06	81275.9	Target 1
3	A3	79	88.6814	2.2416e+06	86075	Target 1
3	A3	80	88.985	2.2058e+06	90035.6	Target 1
3	A3	81	89.2886	2.16734e+06	94121.2	Target 1
3	A3	82	89.5921	2.14419e+06	99274.5	Target 1
3	A3	83	89.8957	2114903	106746	Target 1
3	A3	84	90.1993	2.07759e+06	118549	Target 1
3	A3	85	90.5029	2.04167e+06	137531	Target 1
3	A3	86	90.8065	2.00039e+06	167063	Target 1
3	A3	87	91.1101	1.94088e+06	210156	Target 1
3	A3	88	91.4137	1.84906e+06	267961	Target 1
3	A3	89	91.7173	1.70441e+06	338045	Target 1
3	A3	90	92.0209	1.51592e+06	413292	Target 1
3	A3	91	92.3245	1.17402e+06	482457	Target 1
3	A3	92	92.6281	919258	532960	Target 1
3	A3	93	92.9317	717338	555356	Target 1
3	A3	94	93.2353	588218	547693	Target 1
3	A3	95	93.5389	526043	517470	Target 1
3	A3	96	93.8425	499297	479713	Target 1
3	A3	97	94.1461	487059	451553	Target 1
3	A3	98	94.4497	481716	445660	Target 1
3	A3	99	94.7533	477922	465716	Target 1
4	A4	1	65.0008	4.14635e+06	48087.3	Target 1
4	A4	2	65.3044	4.12902e+06	49819.2	Target 1
4	A4	3	65.608	4.10541e+06	52060.9	Target 1
4	A4	4	65.9116	4.10724e+06	54781.3	Target 1
4	A4	5	66.2152	4.10789e+06	57726.3	Target 1
4	A4	6	66.5188	4.06207e+06	60556.8	Target 1
4	A4	7	66.8224	4.04668e+06	63043.3	Target 1
4	A4	8	67.126	4.01537e+06	65161.1	Target 1
4	A4	9	67.4296	4.00122e+06	67019.9	Target 1
4	A4	10	67.7332	3.98892e+06	68701.5	Target 1
4	A4	11	68.0368	3.96188e+06	70185.8	Target 1
4	A4	12	68.3404	3.93407e+06	71412.1	Target 1
4	A4	13	68.644	3.90537e+06	72395	Target 1
4	A4	14	68.9476	3.87903e+06	73272	Target 1
4	A4	15	69.2512	3873606	74253.6	Target 1
4	A4	16	69.5548	3.83346e+06	75521.7	Target 1
4	A4	17	69.8584	3.81537e+06	77173.4	Target 1
4	A4	18	70.1619	3.78154e+06	79195.6	Target 1
4	A4	19	70.4655	3.76677e+06	81461.4	Target 1
4	A4	20	70.7691	3.7399e+06	83734.2	Target 1
4	A4	21	71.0727	3709362	85706.7	Target 1
4	A4	22	71.3763	3.67238e+06	86998	Target 1
4	A4	23	71.6799	3.66172e+06	87538.5	Target 1
4	A4	24	71.9835	3.61698e+06	87436.4	Target 1
4	A4	25	72.2871	3.58974e+06	86868.8	Target 1
4	A4	26	72.5907	3.57118e+06	86054.6	Target 1
4	A4	27	72.8943	3.54221e+06	85230	Target 1
4	A4	28	73.1979	3.51129e+06	84667.9	Target 1
4	A4	29	73.5015	3.49161e+06	84466.7	Target 1
4	A4	30	73.8051	3.4561e+06	84652.6	Target 1
4	A4	31	74.1087	3.43841e+06	85235.8	Target 1
4	A4	32	74.4123	3.40256e+06	86237.1	Target 1
4	A4	33	74.7159	3.38082e+06	87519	Target 1
4	A4	34	75.0195	3.3501e+06	89194.6	Target 1
4	A4	35	75.3231	3.32654e+06	91314.1	Target 1
4	A4	36	75.6267	3.29268e+06	93960.3	Target 1
4	A4	37	75.9303	3260453	97347.9	Target 1
4	A4	38	76.2339	3235326	101896	Target 1
4	A4	39	76.5375	3.20136e+06	108237	Target 1
4	A4	40	76.8411	3.17682e+06	117140	Target 1
4	A4	41	77.1447	3.13369e+06	129317	Target 1
4	A4	42	77.4483	3.10732e+06	145103	Target 1
4	A4	43	77.7519	3058282	164091	Target 1
4	A4	44	78.0555	3.01342e+06	184814	Target 1
4	A4	45	78.3591	2959229	204696	Target 1
4	A4	46	78.6627	2864710	220449	Target 1
4	A4	47	78.9663	2770095	228891	Target 1
4	A4	48	79.2699	2672134	227939	Target 1
4	A4	49	79.5735	2599453	217346	Target 1
4	A4	50	79.877	2.5292e+06	198827	Target 1
4	A4	51	80.1806	2.49154e+06	175497	Target 1
4	A4	52	80.4842	2.46095e+06	150882	Target 1
4	A4	53	80.7878	2.44159e+06	127929	Target 1
4	A4	54	81.0914	2.41447e+06	108425	Target 1
4	A4	55	81.395	2.37311e+06	92964.9	Target 1
4	A4	56	81.6986	2.36327e+06	80556.2	Target 1
4	A4	57	82.0022	2.34459e+06	70850.3	Target 1
4	A4	58	82.3058	2.33238e+06	64063.8	Target 1
4	A4	59	82.6094	2.30927e+06	59506.4	Target 1
4	A4	60	82.913	2.28866e+06	56587.3	Target 1
4	A4	61	83.2166	2.25978e+06	54841.4	Target 1
4	A4	62	83.5202	2.25883e+06	53951	Target 1
4	A4	63	83.8238	2.23671e+06	53706.7	Target 1
4	A4	64	84.1274	2.21441e+06	53906.5	Target 1
4	A4	65	84.431	2.19753e+06	54269.2	Target 1
4	A4	66	84.7346	2179828	54464.6	Target 1
4	A4	67	85.0382	2.14607e+06	54255.9	Target 1
4	A4	68	85.3418	2.13148e+06	53665.2	Target 1
4	A4	69	85.6454	2.11275e+06	53037.7	Target 1
4	A4	70	85.949	2.08722e+06	52951	Target 1
4	A4	71	86.2526	2.07516e+06	54009.6	Target 1
4	A4	72	86.5562	2.06086e+06	56626.5	Target 1
4	A4	73	86.8598	2.03963e+06	60883.1	Target 1
4	A4	74	87.1634	2.00241e+06	66509.6	Target 1
4	A4	75	87.467	1.98861e+06	72973.1	Target 1
4	A4	76	87.7706	1.95754e+06	79618.8	Target 1
4	A4	77	88.0742	1.92613e+06	85815.6	Target 1
4	A4	78	88.3778	1.88999e+06	90467.9	Target 1
4	A4	79	88.6814	1.86468e+06	94025.5	Target 1
4	A4	80	88.985	1.83636e+06	96693.4	Target 1
4	A4	81	89.2886	1793814	99075.9	Target 1
4	A4	82	89.5921	1.77449e+06	102400	Target 1
4	A4	83	89.8957	1.74702e+06	108622	Target 1
4	A4	84	90.1993	1.71886e+06	120413	Target 1
4	A4	85	90.5029	1.68149e+06	140943	Target 1
4	A4	86	90.8065	1630759	173369	Target 1
4	A4	87	91.1101	1.56461e+06	219970	Target 1
4	A4	88	91.4137	1.46494e+06	280965	Target 1
4	A4	89	91.7173	1.32358e+06	353284	Target 1
4	A4	90	92.0209	1.12649e+06	429867	Target 1
4	A4	91	92.3245	868924	500213	Target 1
4	A4	92	92.6281	609438	552690	Target 1
4	A4	93	92.9317	391433	578331	Target 1
4	A4	94	93.2353	245344	574793	Target 1
4	A4	95	93.5389	176766	548548	Target 1
4	A4	96	93.8425	146184	513654	Target 1
4	A4	97	94.1461	133101	486988	Target 1
4	A4	98	94.4497	127345	481785	Target 1
4	A4	99	94.7533	124489	502658	Target 1
5	A5	1	65.0001	3771520	52645.4	Target 1
5	A5	2	65.3036	3765516	54742.4	Target 1
5	A5	3	65.6071	3.73479e+06	57079.3	Target 1
5	A5	4	65.9107	3.73255e+06	59592.7	Target 1
5	A5	5	66.2142	3.72088e+06	62138.7	Target 1
5	A5	6	66.5177	3683814	64532.1	Target 1
5	A5	7	66.8212	3.6782e+06	66630.5	Target 1
5	A5	8	67.1247	3651027	68417.4	Target 1
5	A5	9	67.4282	3617811	70021.4	Target 1
5	A5	10	67.7318	3.60704e+06	71647.7	Target 1
5	A5	11	68.0353	3.58623e+06	73449.1	Target 1
5	A5	12	68.3388	3.55652e+06	75417.7	Target 1
5	A5	13	68.6423	3.54169e+06	77363.5	Target 1
5	A5	14	68.9458	3.51217e+06	78997.1	Target 1
5	A5	15	69.2493	3.48294e+06	80071.4	Target 1
5	A5	16	69.5528	3461386	80527.3	Target 1
5	A5	17	69.8564	3.43277e+06	80544	Target 1
5	A5	18	70.1599	3.39666e+06	80481.1	Target 1
5	A5	19	70.4634	3383919	80705.6	Target 1
5	A5	20	70.7669	3363175	81419.6	Target 1
5	A5	21	71.0704	3.337e+06	82557.9	Target 1
5	A5	22	71.374	3.30224e+06	83782.1	Target 1
5	A5	23	71.6775	3.28575e+06	84730.4	Target 1
5	A5	24	71.981	3.25201e+06	85220.6	Target 1
5	A5	25	72.2845	3.22644e+06	85150.7	Target 1
5	A5	26	72.588	3199056	84598.2	Target 1
5	A5	27	72.8915	3.17196e+06	83777.1	Target 1
5	A5	28	73.1951	3.14603e+06	82926.5	Target 1
5	A5	29	73.4986	3.1204e+06	82302	Target 1
5	A5	30	73.8021	3101374	82111	Target 1
5	A5	31	74.1056	3.07393e+06	82362.7	Target 1
5	A5	32	74.4091	3.04055e+06	82969.5	Target 1
5	A5	33	74.7126	3.02469e+06	83791.9	Target 1
5	A5	34	75.0162	2990052	84838	Target 1
5	A5	35	75.3197	2.96547e+06	86285.4	Target 1
5	A5	36	75.6232	2.9395e+06	88383.6	Target 1
5	A5	37	75.9267	2.91545e+06	91415.3	Target 1
5	A5	38	76.2302	2.88842e+06	95644.3	Target 1
5	A5	39	76.5337	2864268	101322	Target 1
5	A5	40	76.8372	2.82547e+06	108761	Target 1
5	A5	41	77.1408	2.78685e+06	118384	Target 1
5	A5	42	77.4443	2.76763e+06	130630	Target 1
5	A5	43	77.7478	2724840	145642	Target 1
5	A5	44	78.0513	2.68726e+06	162857	Target 1
5	A5	45	78.3548	2.64182e+06	180699	Target 1
5	A5	46	78.6584	2578283	196643	Target 1
5	A5	47	78.9619	2494104	207742	Target 1
5	A5	48	79.2654	2.40526e+06	211470	Target 1
5	A5	49	79.5689	2332970	206562	Target 1
5	A5	50	79.8724	2.26684e+06	193455	Target 1
5	A5	51	80.1759	2.21283e+06	174179	Target 1
5	A5	52	80.4795	2.1789e+06	151715	Target 1
5	A5	53	80.783	2.16102e+06	129122	Target 1
5	A5	54	81.0865	2.13986e+06	108783	Target 1
5	A5	55	81.39	2107255	92009.1	Target 1
5	A5	56	81.6935	2098142	78610.1	Target 1
5	A5	57	81.997	2.06674e+06	68084.8	Target 1
5	A5	58	82.3006	2.06473e+06	60722.7	Target 1
5	A5	59	82.6041	2.03641e+06	55884.1	Target 1
5	A5	60	82.9076	2.02651e+06	53117.9	Target 1
5	A5	61	83.2111	2.0054e+06	52104.6	Target 1
5	A5	62	83.5146	1.99522e+06	52510	Target 1
5	A5	63	83.8181	1.98153e+06	53868.1	Target 1
5	A5	64	84.1217	1.95224e+06	55589.3	Target 1
5	A5	65	84.4252	1.92813e+06	57107.6	Target 1
5	A5	66	84.7287	1.91157e+06	58099	Target 1
5	A5	67	85.0322	1.8864e+06	58614.8	Target 1
5	A5	68	85.3357	1.87339e+06	59014.3	Target 1
5	A5	69	85.6392	1.85103e+06	59722.3	Target 1
5	A5	70	85.9428	1.82184e+06	60970.5	Target 1
5	A5	71	86.2463	1.79911e+06	62704.7	Target 1
5	A5	72	86.5498	1.77344e+06	64715.6	Target 1
5	A5	73	86.8533	1764818	66859.5	Target 1
5	A5	74	87.1568	1732037	69175.9	Target 1
5	A5	75	87.4603	1.7282e+06	71811.9	Target 1
5	A5	76	87.7639	1.68188e+06	74833.8	Target 1
5	A5	77	88.0674	1.66916e+06	78106.6	Target 1
5	A5	78	88.3709	1.63234e+06	81355.1	Target 1
5	A5	79	88.6744	1.61425e+06	84272.3	Target 1
5	A5	80	88.9779	1.58201e+06	86937	Target 1
5	A5	81	89.2814	1.55692e+06	90220.1	Target 1
5	A5	82	89.585	1.52758e+06	95438.1	Target 1
5	A5	83	89.8885	1.51252e+06	104559	Target 1
5	A5	84	90.192	1.48128e+06	120071	Target 1
5	A5	85	90.4955	1.43718e+06	144664	Target 1
5	A5	86	90.799	1.38706e+06	180685	Target 1
5	A5	87	91.1025	1.31547e+06	229306	Target 1
5	A5	88	91.4061	1.21114e+06	289466	Target 1
5	A5	89	91.7096	1.06797e+06	356912	Target 1
5	A5	90	92.0131	877761	423915	Target 1
5	A5	91	92.3166	645545	480301	Target 1
5	A5	92	92.6201	429643	516052	Target 1
5	A5	93	92.9236	261740	524873	Target 1
5	A5	94	93.2272	158603	507326	Target 1
5	A5	95	93.5307	111684	471858	Target 1
5	A5	96	93.8342	90792.1	432680	Target 1
5	A5	97	94.1377	82083.8	404908	Target 1
5	A5	98	94.4412	77433.3	398943	Target 1
5	A5	99	94.7447	75182.5	416811	Target 1
6	A6	1	65.0001	3.64666e+06	52066.3	Target 1
6	A6	2	65.3036	3.64346e+06	54216.1	Target 1
6	A6	3	65.6071	3605773	56462.9	Target 1
6	A6	4	65.9107	3.60115e+06	58957.7	Target 1
6	A6	5	66.2142	3.59547e+06	61844.2	Target 1
6	A6	6	66.5177	3.5551e+06	65168.9	Target 1
6	A6	7	66.8212	3549053	68806.9	Target 1
6	A6	8	67.1247	3524157	72478	Target 1
6	A6	9	67.4282	3502943	75847.7	Target 1
6	A6	10	67.7318	3.46906e+06	78655.9	Target 1
6	A6	11	68.0353	3.44559e+06	80804.6	Target 1
6	A6	12	68.3388	3.42108e+06	82355	Target 1
6	A6	13	68.6423	3.39024e+06	83450.6	Target 1
6	A6	14	68.9458	3.36744e+06	84182.7	Target 1
6	A6	15	69.2493	3345209	84682	Target 1
6	A6	16	69.5528	3.30408e+06	85052.8	Target 1
6	A6	17	69.8564	3.28474e+06	85350	Target 1
6	A6	18	70.1599	3253911	85609.2	Target 1
6	A6	19	70.4634	3.23343e+06	85818.8	Target 1
6	A6	20	70.7669	3200777	85917.6	Target 1
6	A6	21	71.0704	3.17519e+06	85832.5	Target 1
6	A6	22	71.374	3.13762e+06	85519.9	Target 1
6	A6	23	71.6775	3126902	84987.2	Target 1
6	A6	24	71.981	3086822	84273	Target 1
6	A6	25	72.2845	3.06604e+06	83379.5	Target 1
6	A6	26	72.588	3042681	82338.6	Target 1
6	A6	27	72.8915	3005440	81292.5	Target 1
6	A6	28	73.1951	2.98537e+06	80354.9	Target 1
6	A6	29	73.4986	2.96395e+06	79646.8	Target 1
6	A6	30	73.8021	2933683	79245.5	Target 1
6	A6	31	74.1056	2.90835e+06	79143.2	Target 1
6	A6	32	74.4091	2.88517e+06	79248.9	Target 1
6	A6	33	74.7126	2.86011e+06	79441.2	Target 1
6	A6	34	75.0162	2.82796e+06	79657.4	Target 1
6	A6	35	75.3197	2.80418e+06	79977.9	Target 1
6	A6	36	75.6232	2.77702e+06	80671.9	Target 1
6	A6	37	75.9267	2.75557e+06	82194.2	Target 1
6	A6	38	76.2302	2.73318e+06	85022.1	Target 1
6	A6	39	76.5337	2.70323e+06	89677.9	Target 1
6	A6	40	76.8372	2676090	97183.9	Target 1
6	A6	41	77.1408	2.64702e+06	108427	Target 1
6	A6	42	77.4443	2629713	124089	Target 1
6	A6	43	77.7478	2586317	144235	Target 1
6	A6	44	78.0513	2.55021e+06	167894	Target 1
6	A6	45	78.3548	2.49825e+06	192818	Target 1
6	A6	46	78.6584	2.42212e+06	215648	Target 1
6	A6	47	78.9619	2.33936e+06	232558	Target 1
6	A6	48	79.2654	2.23424e+06	240267	Target 1
6	A6	49	79.5689	2.12958e+06	237045	Target 1
6	A6	50	79.8724	2.0571e+06	223307	Target 1
6	A6	51	80.1759	2.00645e+06	201500	Target 1
6	A6	52	80.4795	1.95903e+06	175329	Target 1
6	A6	53	80.783	1.93842e+06	148676	Target 1
6	A6	54	81.0865	1.90766e+06	124660	Target 1
6	A6	55	81.39	1.87893e+06	105157	Target 1
6	A6	56	81.6935	1.87017e+06	90800.9	Target 1
6	A6	57	81.997	1.83855e+06	80982	Target 1
6	A6	58	82.3006	1825975	74784.1	Target 1
6	A6	59	82.6041	1802053	71843.4	Target 1
6	A6	60	82.9076	1.7797e+06	70925	Target 1
6	A6	61	83.2111	1.74733e+06	70955.3	Target 1
6	A6	62	83.5146	1.73123e+06	71136.8	Target 1
6	A6	63	83.8181	1.70413e+06	70995.4	Target 1
6	A6	64	84.1217	1.68043e+06	70365.5	Target 1
6	A6	65	84.4252	1656665	69321.4	Target 1
6	A6	66	84.7287	1.63792e+06	68086.1	Target 1
6	A6	67	85.0322	1613308	66934.3	Target 1
6	A6	68	85.3357	1.58953e+06	66101.5	Target 1
6	A6	69	85.6392	1.5653e+06	65713.7	Target 1
6	A6	70	85.9428	1.53225e+06	65775.4	Target 1
6	A6	71	86.2463	1.50926e+06	66228.7	Target 1
6	A6	72	86.5498	1.49673e+06	67049.3	Target 1
6	A6	73	86.8533	1.4726e+06	68287.9	Target 1
6	A6	74	87.1568	1.44869e+06	70007.8	Target 1
6	A6	75	87.4603	1.433e+06	72156.8	Target 1
6	A6	76	87.7639	1.39329e+06	74498.1	Target 1
6	A6	77	88.0674	1.37023e+06	76704.6	Target 1
6	A6	78	88.3709	1.34572e+06	78600.8	Target 1
6	A6	79	88.6744	1.32132e+06	80440.9	Target 1
6	A6	80	88.9779	1.29884e+06	83086	Target 1
6	A6	81	89.2814	1273546	87574.3	Target 1
6	A6	82	89.585	1.25056e+06	95857.2	Target 1
6	A6	83	89.8885	1222857	110128	Target 1
6	A6	84	90.192	1.18834e+06	132490	Target 1
6	A6	85	90.4955	1.1395e+06	164525	Target 1
6	A6	86	90.799	1.07137e+06	206563	Target 1
6	A6	87	91.1025	972868	256833	Target 1
6	A6	88	91.4061	833964	310828	Target 1
6	A6	89	91.7096	668165	361375	Target 1
6	A6	90	92.0131	485646	399796	Target 1
6	A6	91	92.3166	312171	418150	Target 1
6	A6	92	92.6201	194090	411915	Target 1
6	A6	93	92.9236	128480	382056	Target 1
6	A6	94	93.2272	97699.4	335445	Target 1
6	A6	95	93.5307	84963.6	283211	Target 1
6	A6	96	93.8342	78598.4	237458	Target 1
6	A6	97	94.1377	75439.9	207489	Target 1
6	A6	98	94.4412	74082.1	197009	Target 1
6	A6	99	94.7447	72401.5	203453	Target 1
7	A7	1	65.0008	4.8799e+06	63177.6	Target 1
7	A7	2	65.3036	4.86315e+06	66612.4	Target 1
7	A7	3	65.6064	4827362	70275.2	Target 1
7	A7	4	65.9091	4.82712e+06	74087.2	Target 1
7	A7	5	66.2119	4.81087e+06	77928.1	Target 1
7	A7	6	66.5147	4.76187e+06	81667.1	Target 1
7	A7	7	66.8175	4745648	85182	Target 1
7	A7	8	67.1203	4723208	88371.3	Target 1
7	A7	9	67.423	4.68541e+06	91177.3	Target 1
7	A7	10	67.7258	4667263	93621.7	Target 1
7	A7	11	68.0286	4.6224e+06	95840.6	Target 1
7	A7	12	68.3314	4.59694e+06	98054.9	Target 1
7	A7	13	68.6342	4570150	100470	Target 1
7	A7	14	68.9369	4533988	103147	Target 1
7	A7	15	69.2397	4508791	105937	Target 1
7	A7	16	69.5425	4.46955e+06	108332	Target 1
7	A7	17	69.8453	4.44189e+06	110038	Target 1
7	A7	18	70.1481	4.38924e+06	111222	Target 1
7	A7	19	70.4508	4.36229e+06	111938	Target 1
7	A7	20	70.7536	4330576	112344	Target 1
7	A7	21	71.0564	4292588	112576	Target 1
7	A7	22	71.3592	4.25484e+06	112638	Target 1
7	A7	23	71.662	4233287	112385	Target 1
7	A7	24	71.9647	4.18334e+06	111595	Target 1
7	A7	25	72.2675	4.1511e+06	110109	Target 1
7	A7	26	72.5703	4.12293e+06	107953	Target 1
7	A7	27	72.8731	4.07496e+06	104928	Target 1
7	A7	28	73.1758	4.0466e+06	101888	Target 1
7	A7	29	73.4786	4023169	99578.5	Target 1
7	A7	30	73.7814	3986011	98454.4	Target 1
7	A7	31	74.0842	3.96722e+06	98638.1	Target 1
7	A7	32	74.387	3932909	99935.4	Target 1
7	A7	33	74.6898	3.89297e+06	101994	Target 1
7	A7	34	74.9925	3.86402e+06	104503	Target 1
7	A7	35	75.2953	3.8271e+06	107309	Target 1
7	A7	36	75.5981	3800215	109860	Target 1
7	A7	37	75.9009	3.76438e+06	112704	Target 1
7	A7	38	76.2037	3.72777e+06	116020	Target 1
7	A7	39	76.5064	3690717	120105	Target 1
7	A7	40	76.8092	3.65657e+06	125519	Target 1
7	A7	41	77.112	3.61449e+06	133148	Target 1
7	A7	42	77.4148	3.58299e+06	144085	Target 1
7	A7	43	77.7175	3.53588e+06	159283	Target 1
7	A7	44	78.0203	3.51019e+06	179015	Target 1
7	A7	45	78.3231	3.45513e+06	202352	Target 1
7	A7	46	78.6259	3.40108e+06	226913	Target 1
7	A7	47	78.9287	3.31005e+06	249098	Target 1
7	A7	48	79.2314	3209243	264863	Target 1
7	A7	49	79.5342	3103769	270816	Target 1
7	A7	50	79.837	2983787	265267	Target 1
7	A7	51	80.1398	2893091	248797	Target 1
7	A7	52	80.4426	2.82112e+06	224125	Target 1
7	A7	53	80.7453	2.77993e+06	195301	Target 1
7	A7	54	81.0481	2750978	166569	Target 1
7	A7	55	81.3509	2.71177e+06	141333	Target 1
7	A7	56	81.6537	2.69249e+06	121567	Target 1
7	A7	57	81.9565	2.66049e+06	107750	Target 1
7	A7	58	82.2592	2.65399e+06	97307	Target 1
7	A7	59	82.562	2607111	91730.5	Target 1
7	A7	60	82.8648	2.58307e+06	89372.9	Target 1
7	A7	61	83.1676	2.54879e+06	88788	Target 1
7	A7	62	83.4704	2.53093e+06	88938.6	Target 1
7	A7	63	83.7731	2.49882e+06	89136.3	Target 1
7	A7	64	84.0759	2.47319e+06	88945	Target 1
7	A7	65	84.3787	2.43052e+06	88158.7	Target 1
7	A7	66	84.6815	2.40174e+06	86846.3	Target 1
7	A7	67	84.9843	2.38301e+06	85346	Target 1
7	A7	68	85.287	2.35118e+06	84129.6	Target 1
7	A7	69	85.5898	2.31956e+06	83595.1	Target 1
7	A7	70	85.8926	2.28052e+06	83933.6	Target 1
7	A7	71	86.1954	2255681	85151.6	Target 1
7	A7	72	86.4982	2.22511e+06	87188.6	Target 1
7	A7	73	86.8009	2.21568e+06	89965.2	Target 1
7	A7	74	87.1037	2.17026e+06	93303.9	Target 1
7	A7	75	87.4065	2.14574e+06	96806	Target 1
7	A7	76	87.7093	2.10127e+06	99865.8	Target 1
7	A7	77	88.0121	2087666	101893	Target 1
7	A7	78	88.3148	2.01628e+06	102655	Target 1
7	A7	79	88.6176	2010012	102545	Target 1
7	A7	80	88.9204	1.99167e+06	102629	Target 1
7	A7	81	89.2232	1.95442e+06	104543	Target 1
7	A7	82	89.526	1.91213e+06	109849	Target 1
7	A7	83	89.8287	1.89428e+06	119965	Target 1
7	A7	84	90.1315	1.85964e+06	138105	Target 1
7	A7	85	90.4343	1.81861e+06	167262	Target 1
7	A7	86	90.7371	1.77418e+06	210067	Target 1
7	A7	87	91.0399	1.69761e+06	267555	Target 1
7	A7	88	91.3426	1.59844e+06	337723	Target 1
7	A7	89	91.6454	1.41489e+06	414545	Target 1
7	A7	90	91.9482	1.21684e+06	488183	Target 1
7	A7	91	92.251	965681	546844	Target 1
7	A7	92	92.5538	710298	580099	Target 1
7	A7	93	92.8565	491921	582720	Target 1
7	A7	94	93.1593	343047	557506	Target 1
7	A7	95	93.4621	270021	515548	Target 1
7	A7	96	93.7649	237859	473185	Target 1
7	A7	97	94.0676	222821	446379	Target 1
7	A7	98	94.3704	215363	444856	Target 1
7	A7	99	94.6732	211637	468891	Target 1
8	A8	1	65.0008	5542813	64936	Target 1
8	A8	2	65.3036	5536504	67304.6	Target 1
8	A8	3	65.6064	5494215	70124.1	Target 1
8	A8	4	65.9091	5.50589e+06	73511.6	Target 1
8	A8	5	66.2119	5.47616e+06	77419.5	Target 1
8	A8	6	66.5147	5447808	81644.4	Target 1
8	A8	7	66.8175	5422046	85896.2	Target 1
8	A8	8	67.1203	5.39566e+06	89890.1	Target 1
8	A8	9	67.423	5.35786e+06	93408	Target 1
8	A8	10	67.7258	5.33719e+06	96309.1	Target 1
8	A8	11	68.0286	5300787	98544.4	Target 1
8	A8	12	68.3314	5.27115e+06	100195	Target 1
8	A8	13	68.6342	5.23043e+06	101493	Target 1
8	A8	14	68.9369	5.1955e+06	102790	Target 1
8	A8	15	69.2397	5.17175e+06	104457	Target 1
8	A8	16	69.5425	5.13467e+06	106743	Target 1
8	A8	17	69.8453	5.10444e+06	109657	Target 1
8	A8	18	70.1481	5064737	112936	Target 1
8	A8	19	70.4508	5026014	116055	Target 1
8	A8	20	70.7536	5006255	118408	Target 1
8	A8	21	71.0564	4.94792e+06	119760	Target 1
8	A8	22	71.3592	4.89959e+06	120018	Target 1
8	A8	23	71.662	4872117	119397	Target 1
8	A8	24	71.9647	4834993	118291	Target 1
8	A8	25	72.2675	4789440	117089	Target 1
8	A8	26	72.5703	4776961	116030	Target 1
8	A8	27	72.8731	4717382	115190	Target 1
8	A8	28	73.1758	4679202	114564	Target 1
8	A8	29	73.4786	4.6566e+06	114187	Target 1
8	A8	30	73.7814	4610992	114066	Target 1
8	A8	31	74.0842	4.58559e+06	114206	Target 1
8	A8	32	74.387	4533984	114627	Target 1
8	A8	33	74.6898	4.50396e+06	115390	Target 1
8	A8	34	74.9925	4464350	116554	Target 1
8	A8	35	75.2953	4.43517e+06	118320	Target 1
8	A8	36	75.5981	4388416	120845	Target 1
8	A8	37	75.9009	4.36088e+06	124295	Target 1
8	A8	38	76.2037	4316966	128912	Target 1
8	A8	39	76.5064	4271439	135094	Target 1
8	A8	40	76.8092	4.23292e+06	143398	Target 1
8	A8	41	77.112	4.19398e+06	154399	Target 1
8	A8	42	77.4148	4.15772e+06	168410	Target 1
8	A8	43	77.7175	4.09619e+06	185174	Target 1
8	A8	44	78.0203	4.04747e+06	203644	Target 1
8	A8	45	78.3231	3.98043e+06	221954	Target 1
8	A8	46	78.6259	3.89953e+06	237651	Target 1
8	A8	47	78.9287	3812701	248172	Target 1
8	A8	48	79.2314	3.70552e+06	251453	Target 1
8	A8	49	79.5342	3620679	246517	Target 1
8	A8	50	79.837	3.52078e+06	233795	Target 1
8	A8	51	80.1398	3.44936e+06	215047	Target 1
8	A8	52	80.4426	3.40815e+06	192882	Target 1
8	A8	53	80.7453	3355828	170054	Target 1
8	A8	54	81.0481	3.32386e+06	148828	Target 1
8	A8	55	81.3509	3.28575e+06	130637	Target 1
8	A8	56	81.6537	3.26309e+06	116073	Target 1
8	A8	57	81.9565	3.2119e+06	104463	Target 1
8	A8	58	82.2592	3.21056e+06	96246.8	Target 1
8	A8	59	82.562	3.18186e+06	90882	Target 1
8	A8	60	82.8648	3141747	87672.4	Target 1
8	A8	61	83.1676	3.11969e+06	85843.4	Target 1
8	A8	62	83.4704	3.10028e+06	84586	Target 1
8	A8	63	83.7731	3.06182e+06	83151.2	Target 1
8	A8	64	84.0759	3.03519e+06	81003.7	Target 1
8	A8	65	84.3787	3.004e+06	77983	Target 1
8	A8	66	84.6815	2976125	74409.6	Target 1
8	A8	67	84.9843	2952214	71008	Target 1
8	A8	68	85.287	2.94149e+06	68647.6	Target 1
8	A8	69	85.5898	2.91521e+06	67979.1	Target 1
8	A8	70	85.8926	2882954	69173	Target 1
8	A8	71	86.1954	2.86091e+06	71910.5	Target 1
8	A8	72	86.4982	2.83253e+06	75623.1	Target 1
8	A8	73	86.8009	2.80253e+06	79807.2	Target 1
8	A8	74	87.1037	2772882	84203.2	Target 1
8	A8	75	87.4065	2764895	88739.5	Target 1
8	A8	76	87.7093	2.71052e+06	93345.5	Target 1
8	A8	77	88.0121	2698742	97812.7	Target 1
8	A8	78	88.3148	2.63595e+06	101862	Target 1
8	A8	79	88.6176	2.60696e+06	105387	Target 1
8	A8	80	88.9204	2.59358e+06	108711	Target 1
8	A8	81	89.2232	2.54535e+06	112755	Target 1
8	A8	82	89.526	2505747	118882	Target 1
8	A8	83	89.8287	2.48039e+06	129186	Target 1
8	A8	84	90.1315	2.44415e+06	146727	Target 1
8	A8	85	90.4343	2.39715e+06	175098	Target 1
8	A8	86	90.7371	2.34643e+06	218192	Target 1
8	A8	87	91.0399	2.26172e+06	279219	Target 1
8	A8	88	91.3426	2.16836e+06	359092	Target 1
8	A8	89	91.6454	2.05185e+06	454568	Target 1
8	A8	90	91.9482	1.77807e+06	557069	Target 1
8	A8	91	92.251	1.48528e+06	653281	Target 1
8	A8	92	92.5538	1.14557e+06	728207	Target 1
8	A8	93	92.8565	808844	770196	Target 1
8	A8	94	93.1593	529063	776099	Target 1
8	A8	95	93.4621	363324	753997	Target 1
8	A8	96	93.7649	281047	721456	Target 1
8	A8	97	94.0676	244591	699273	Target 1
8	A8	98	94.3704	229662	703302	Target 1
8	A8	99	94.6732	221330	738489	Target 1
9	A9	1	65	5127194	44910.5	Target 1
9	A9	2	65.3035	5123551	48519.3	Target 1
9	A9	3	65.6069	5.08781e+06	52479.9	Target 1
9	A9	4	65.9104	5.0922e+06	56654.4	Target 1
9	A9	5	66.2139	5088181	60764.5	Target 1
9	A9	6	66.5174	5038906	64556.5	Target 1
9	A9	7	66.8208	5027129	67981.4	Target 1
9	A9	8	67.1243	4.99226e+06	71255.2	Target 1
9	A9	9	67.4278	4.97273e+06	74720.3	Target 1
9	A9	10	67.7312	4956149	78589.2	Target 1
9	A9	11	68.0347	4931319	82757.6	Target 1
9	A9	12	68.3382	4902076	86832.7	Target 1
9	A9	13	68.6417	4876402	90368.3	Target 1
9	A9	14	68.9451	4.8328e+06	93128.3	Target 1
9	A9	15	69.2486	4796223	95215	Target 1
9	A9	16	69.5521	4773756	96990.8	Target 1
9	A9	17	69.8556	4.75335e+06	98855.5	Target 1
9	A9	18	70.159	4695156	101033	Target 1
9	A9	19	70.4625	4684178	103474	Target 1
9	A9	20	70.766	4.65191e+06	105889	Target 1
9	A9	21	71.0694	4.6064e+06	107838	Target 1
9	A9	22	71.3729	4563188	109060	Target 1
9	A9	23	71.6764	4543104	109405	Target 1
9	A9	24	71.9799	4.50339e+06	108927	Target 1
9	A9	25	72.2833	4455573	107868	Target 1
9	A9	26	72.5868	4431687	106600	Target 1
9	A9	27	72.8903	4398951	105522	Target 1
9	A9	28	73.1937	4.36232e+06	105004	Target 1
9	A9	29	73.4972	4.32942e+06	105243	Target 1
9	A9	30	73.8007	4.30046e+06	106168	Target 1
9	A9	31	74.1042	4.26896e+06	107442	Target 1
9	A9	32	74.4076	4232309	108696	Target 1
9	A9	33	74.7111	4.18519e+06	109640	Target 1
9	A9	34	75.0146	4.1469e+06	110279	Target 1
9	A9	35	75.318	4.12606e+06	110985	Target 1
9	A9	36	75.6215	4.08e+06	112431	Target 1
9	A9	37	75.925	4055136	115437	Target 1
9	A9	38	76.2285	4.01455e+06	120799	Target 1
9	A9	39	76.5319	3.98289e+06	129151	Target 1
9	A9	40	76.8354	3955542	140834	Target 1
9	A9	41	77.1389	3896932	155767	Target 1
9	A9	42	77.4424	3857380	173292	Target 1
9	A9	43	77.7458	3.8058e+06	192014	Target 1
9	A9	44	78.0493	3.74151e+06	209778	Target 1
9	A9	45	78.3528	3667116	223908	Target 1
9	A9	46	78.6562	3.59079e+06	231779	Target 1
9	A9	47	78.9597	3.47969e+06	231633	Target 1
9	A9	48	79.2632	3.39396e+06	223239	Target 1
9	A9	49	79.5667	3.33809e+06	208068	Target 1
9	A9	50	79.8701	3.29509e+06	188779	Target 1
9	A9	51	80.1736	3259197	168298	Target 1
9	A9	52	80.4771	3.20649e+06	148940	Target 1
9	A9	53	80.7805	3.1725e+06	131987	Target 1
9	A9	54	81.084	3.14481e+06	117797	Target 1
9	A9	55	81.3875	3106086	106199	Target 1
9	A9	56	81.691	3.08289e+06	96616.5	Target 1
9	A9	57	81.9944	3.05838e+06	89130.9	Target 1
9	A9	58	82.2979	3.04098e+06	83561	Target 1
9	A9	59	82.6014	2.99781e+06	79708.9	Target 1
9	A9	60	82.9049	2.99952e+06	77288.7	Target 1
9	A9	61	83.2083	2946177	75891.4	Target 1
9	A9	62	83.5118	2941390	74999	Target 1
9	A9	63	83.8153	2912220	74037.3	Target 1
9	A9	64	84.1187	2.88434e+06	72500.7	Target 1
9	A9	65	84.4222	2847290	70136.5	Target 1
9	A9	66	84.7257	2.82291e+06	67088.3	Target 1
9	A9	67	85.0292	2.8151e+06	63885.9	Target 1
9	A9	68	85.3326	2796524	61212.3	Target 1
9	A9	69	85.6361	2.76819e+06	59574.3	Target 1
9	A9	70	85.9396	2.73449e+06	59100.6	Target 1
9	A9	71	86.243	2.71596e+06	59604.4	Target 1
9	A9	72	86.5465	2.69435e+06	60849	Target 1
9	A9	73	86.85	2.67742e+06	62775.1	Target 1
9	A9	74	87.1535	2.66012e+06	65512.7	Target 1
9	A9	75	87.4569	2.64296e+06	69181.6	Target 1
9	A9	76	87.7604	2.5889e+06	73698.5	Target 1
9	A9	77	88.0639	2.5808e+06	78771.5	Target 1
9	A9	78	88.3673	2.54016e+06	84117.9	Target 1
9	A9	79	88.6708	2.51499e+06	89752.3	Target 1
9	A9	80	88.9743	2.48987e+06	96200.6	Target 1
9	A9	81	89.2778	2.45083e+06	104612	Target 1
9	A9	82	89.5812	2.41217e+06	116536	Target 1
9	A9	83	89.8847	2.39034e+06	134727	Target 1
9	A9	84	90.1882	2.34074e+06	162669	Target 1
9	A9	85	90.4917	2276054	204399	Target 1
9	A9	86	90.7951	2.22341e+06	263727	Target 1
9	A9	87	91.0986	2126152	342729	Target 1
9	A9	88	91.4021	1925832	439835	Target 1
9	A9	89	91.7055	1711720	548257	Target 1
9	A9	90	92.009	1.42941e+06	655741	Target 1
9	A9	91	92.3125	1.0792e+06	746457	Target 1
9	A9	92	92.616	740006	805082	Target 1
9	A9	93	92.9194	466612	822117	Target 1
9	A9	94	93.2229	288646	798459	Target 1
9	A9	95	93.5264	204245	746921	Target 1
9	A9	96	93.8298	167088	689151	Target 1
9	A9	97	94.1333	149469	648408	Target 1
9	A9	98	94.4368	143404	641014	Target 1
9	A9	99	94.7403	138924	670601	Target 1
10	A10	1	65	4611499	50131.4	Target 1
10	A10	2	65.3035	4603476	52132.5	Target 1
10	A10	3	65.6069	4.5724e+06	54391.7	Target 1
10	A10	4	65.9104	4584216	56925.3	Target 1
10	A10	5	66.2139	4548125	59689	Target 1
10	A10	6	66.5174	4536243	62570.6	Target 1
10	A10	7	66.8208	4.51035e+06	65396.8	Target 1
10	A10	8	67.1243	4.49845e+06	67961.7	Target 1
10	A10	9	67.4278	4.46257e+06	70066.5	Target 1
10	A10	10	67.7312	4446589	71589.9	Target 1
10	A10	11	68.0347	4.42523e+06	72571.5	Target 1
10	A10	12	68.3382	4391583	73253.8	Target 1
10	A10	13	68.6417	4.36306e+06	74043.8	Target 1
10	A10	14	68.9451	4346104	75366.7	Target 1
10	A10	15	69.2486	4332269	77484.3	Target 1
10	A10	16	69.5521	4290515	80366.9	Target 1
10	A10	17	69.8556	4.28816e+06	83691.9	Target 1
10	A10	18	70.159	4.23047e+06	86967.3	Target 1
10	A10	19	70.4625	4.22728e+06	89641.6	Target 1
10	A10	20	70.766	4.18093e+06	91442.6	Target 1
10	A10	21	71.0694	4.14887e+06	92413.2	Target 1
10	A10	22	71.3729	4.11471e+06	92677.3	Target 1
10	A10	23	71.6764	4.09536e+06	92414.3	Target 1
10	A10	24	71.9799	4.07009e+06	91748.1	Target 1
10	A10	25	72.2833	4.02921e+06	90731.7	Target 1
10	A10	26	72.5868	3.99718e+06	89424.3	Target 1
10	A10	27	72.8903	3.97357e+06	87962.1	Target 1
10	A10	28	73.1937	3.94679e+06	86659.5	Target 1
10	A10	29	73.4972	3.9157e+06	86006.9	Target 1
10	A10	30	73.8007	3.88166e+06	86333.5	Target 1
10	A10	31	74.1042	3878431	87674.9	Target 1
10	A10	32	74.4076	3.8417e+06	89630.8	Target 1
10	A10	33	74.7111	3.80776e+06	91661.7	Target 1
10	A10	34	75.0146	3.77383e+06	93399.2	Target 1
10	A10	35	75.318	3731933	94828.2	Target 1
10	A10	36	75.6215	3.70797e+06	96471.4	Target 1
10	A10	37	75.925	3.67827e+06	99225.1	Target 1
10	A10	38	76.2285	3.66644e+06	103998	Target 1
10	A10	39	76.5319	3.62532e+06	111341	Target 1
10	A10	40	76.8354	3.60033e+06	121269	Target 1
10	A10	41	77.1389	3.54384e+06	133287	Target 1
10	A10	42	77.4424	3.51167e+06	146517	Target 1
10	A10	43	77.7458	3.45785e+06	159795	Target 1
10	A10	44	78.0493	3.40475e+06	171698	Target 1
10	A10	45	78.3528	3.34725e+06	180620	Target 1
10	A10	46	78.6562	3279550	185027	Target 1
10	A10	47	78.9597	3.19595e+06	183889	Target 1
10	A10	48	79.2632	3.12201e+06	177119	Target 1
10	A10	49	79.5667	3.07604e+06	165723	Target 1
10	A10	50	79.8701	3036765	151536	Target 1
10	A10	51	80.1736	3.00002e+06	136624	Target 1
10	A10	52	80.4771	2971466	122676	Target 1
10	A10	53	80.7805	2934512	110665	Target 1
10	A10	54	81.084	2.90945e+06	100866	Target 1
10	A10	55	81.3875	2.86659e+06	93129.8	Target 1
10	A10	56	81.691	2.86464e+06	87068.3	Target 1
10	A10	57	81.9944	2.8321e+06	82289.7	Target 1
10	A10	58	82.2979	2.80973e+06	78868.2	Target 1
10	A10	59	82.6014	2777814	76607.8	Target 1
10	A10	60	82.9049	2759629	75310.5	Target 1
10	A10	61	83.2083	2.74203e+06	74723.9	Target 1
10	A10	62	83.5118	2.71168e+06	74473.6	Target 1
10	A10	63	83.8153	2697000	74045.2	Target 1
10	A10	64	84.1187	2.65571e+06	72892.3	Target 1
10	A10	65	84.4222	2629375	70665.2	Target 1
10	A10	66	84.7257	2612374	67446	Target 1
10	A10	67	85.0292	2.58391e+06	63815.3	Target 1
10	A10	68	85.3326	2574273	60650.9	Target 1
10	A10	69	85.6361	2.56373e+06	58750.2	Target 1
10	A10	70	85.9396	2.52663e+06	58492.1	Target 1
10	A10	71	86.243	2.50013e+06	59735.9	Target 1
10	A10	72	86.5465	2.48781e+06	61989.3	Target 1
10	A10	73	86.85	2.46989e+06	64673.8	Target 1
10	A10	74	87.1535	2.44315e+06	67298.8	Target 1
10	A10	75	87.4569	2418392	69497.6	Target 1
10	A10	76	87.7604	2.38078e+06	71027	Target 1
10	A10	77	88.0639	2.37472e+06	71847.8	Target 1
10	A10	78	88.3673	2.33391e+06	72282.7	Target 1
10	A10	79	88.6708	2.32535e+06	73146.9	Target 1
10	A10	80	88.9743	2.30549e+06	75760.9	Target 1
10	A10	81	89.2778	2.28458e+06	81854.6	Target 1
10	A10	82	89.5812	2254727	93139.7	Target 1
10	A10	83	89.8847	2223553	111261	Target 1
10	A10	84	90.1882	2.19285e+06	138900	Target 1
10	A10	85	90.4917	2.13804e+06	178350	Target 1
10	A10	86	90.7951	2.04683e+06	231554	Target 1
10	A10	87	91.0986	1.94425e+06	299348	Target 1
10	A10	88	91.4021	1.80086e+06	380332	Target 1
10	A10	89	91.7055	1.60705e+06	469669	Target 1
10	A10	90	92.009	1.34916e+06	558491	Target 1
10	A10	91	92.3125	1.0253e+06	634767	Target 1
10	A10	92	92.616	710324	686123	Target 1
10	A10	93	92.9194	450349	704146	Target 1
10	A10	94	93.2229	276496	688563	Target 1
10	A10	95	93.5264	191871	649076	Target 1
10	A10	96	93.8298	152468	603220	Target 1
10	A10	97	94.1333	135017	570457	Target 1
10	A10	98	94.4368	127331	564868	Target 1
10	A10	99	94.7403	124083	590050	Target 1
11	A11	1	65.0002	4587590	44635.1	Target 1
11	A11	2	65.3036	4.57554e+06	46510.7	Target 1
11	A11	3	65.6071	4552718	48785.3	Target 1
11	A11	4	65.9105	4573722	51562.9	Target 1
11	A11	5	66.214	4532947	54799.9	Target 1
11	A11	6	66.5174	4.52085e+06	58281.8	Target 1
11	A11	7	66.8209	4500457	61658.4	Target 1
11	A11	8	67.1243	4496659	64559.5	Target 1
11	A11	9	67.4278	4462662	66756.7	Target 1
11	A11	10	67.7312	4.43164e+06	68293.3	Target 1
11	A11	11	68.0347	4418419	69480.1	Target 1
11	A11	12	68.3381	4.38893e+06	70727.9	Target 1
11	A11	13	68.6415	4.37367e+06	72316.5	Target 1
11	A11	14	68.945	4.36622e+06	74277.1	Target 1
11	A11	15	69.2484	4337924	76466.6	Target 1
11	A11	16	69.5519	4287342	78744.4	Target 1
11	A11	17	69.8553	4277773	81071.6	Target 1
11	A11	18	70.1588	4250653	83438	Target 1
11	A11	19	70.4622	4.24371e+06	85724.7	Target 1
11	A11	20	70.7657	4204459	87615.1	Target 1
11	A11	21	71.0691	4.16268e+06	88803.8	Target 1
11	A11	22	71.3726	4.135e+06	89357.2	Target 1
11	A11	23	71.676	4.12e+06	89333.1	Target 1
11	A11	24	71.9794	4089998	88864.8	Target 1
11	A11	25	72.2829	4.05607e+06	88058.3	Target 1
11	A11	26	72.5863	4037498	86971.1	Target 1
11	A11	27	72.8898	4.00898e+06	85638.5	Target 1
11	A11	28	73.1932	3.95877e+06	84510.1	Target 1
11	A11	29	73.4967	3.95687e+06	84004	Target 1
11	A11	30	73.8001	3.93696e+06	84407.7	Target 1
11	A11	31	74.1036	3908048	85691.8	Target 1
11	A11	32	74.407	3.88289e+06	87467.2	Target 1
11	A11	33	74.7105	3.84672e+06	89150.6	Target 1
11	A11	34	75.0139	3.80482e+06	90704.2	Target 1
11	A11	35	75.3174	3.79501e+06	92227.4	Target 1
11	A11	36	75.6208	3.76439e+06	94075.3	Target 1
11	A11	37	75.9242	3.73553e+06	96699.5	Target 1
11	A11	38	76.2277	3.71123e+06	100512	Target 1
11	A11	39	76.5311	3.66413e+06	105832	Target 1
11	A11	40	76.8346	3.64927e+06	112868	Target 1
11	A11	41	77.138	3.61424e+06	121657	Target 1
11	A11	42	77.4415	3.57123e+06	131938	Target 1
11	A11	43	77.7449	3.5367e+06	143019	Target 1
11	A11	44	78.0484	3.48088e+06	153749	Target 1
11	A11	45	78.3518	3.42703e+06	162640	Target 1
11	A11	46	78.6553	3376053	168182	Target 1
11	A11	47	78.9587	3.29066e+06	169261	Target 1
11	A11	48	79.2621	3.22974e+06	165517	Target 1
11	A11	49	79.5656	3174598	157472	Target 1
11	A11	50	79.869	3.14208e+06	146346	Target 1
11	A11	51	80.1725	3.1101e+06	133647	Target 1
11	A11	52	80.4759	3059759	120776	Target 1
11	A11	53	80.7794	3.03097e+06	108813	Target 1
11	A11	54	81.0828	3.01634e+06	98511.6	Target 1
11	A11	55	81.3863	2.98327e+06	90361.3	Target 1
11	A11	56	81.6897	2.96787e+06	84262.7	Target 1
11	A11	57	81.9932	2.95753e+06	80399.1	Target 1
11	A11	58	82.2966	2.93017e+06	78787.1	Target 1
11	A11	59	82.6001	2.89752e+06	78740.4	Target 1
11	A11	60	82.9035	2.87015e+06	79509.5	Target 1
11	A11	61	83.2069	2.85009e+06	80485.4	Target 1
11	A11	62	83.5104	2831553	81275.1	Target 1
11	A11	63	83.8138	2799159	81649.1	Target 1
11	A11	64	84.1173	2.76988e+06	81447.1	Target 1
11	A11	65	84.4207	2750060	80536.4	Target 1
11	A11	66	84.7242	2.7234e+06	78865.9	Target 1
11	A11	67	85.0276	2.69318e+06	76544.5	Target 1
11	A11	68	85.3311	2.66892e+06	73863.9	Target 1
11	A11	69	85.6345	2.65099e+06	71230.7	Target 1
11	A11	70	85.938	2.62321e+06	69051.9	Target 1
11	A11	71	86.2414	2.59735e+06	67656.7	Target 1
11	A11	72	86.5448	2.58693e+06	67289.8	Target 1
11	A11	73	86.8483	2559740	68135.2	Target 1
11	A11	74	87.1517	2.55483e+06	70271.8	Target 1
11	A11	75	87.4552	2.52784e+06	73557	Target 1
11	A11	76	87.7586	2.48339e+06	77534.6	Target 1
11	A11	77	88.0621	2.47058e+06	81511.4	Target 1
11	A11	78	88.3655	2430121	84846.4	Target 1
11	A11	79	88.669	2.40549e+06	87319.3	Target 1
11	A11	80	88.9724	2.38237e+06	89268.5	Target 1
11	A11	81	89.2759	2.35311e+06	92229.6	Target 1
11	A11	82	89.5793	2.34325e+06	98121.3	Target 1
11	A11	83	89.8828	2312519	109295	Target 1
11	A11	84	90.1862	2.27853e+06	128292	Target 1
11	A11	85	90.4896	2.22447e+06	157637	Target 1
11	A11	86	90.7931	2160496	199602	Target 1
11	A11	87	91.0965	2.07374e+06	255711	Target 1
11	A11	88	91.4	1.95069e+06	325842	Target 1
11	A11	89	91.7034	1.78321e+06	407027	Target 1
11	A11	90	92.0069	1.55207e+06	492547	Target 1
11	A11	91	92.3103	1.24981e+06	572158	Target 1
11	A11	92	92.6138	930750	634141	Target 1
11	A11	93	92.9172	644306	669031	Target 1
11	A11	94	93.2206	432104	673816	Target 1
11	A11	95	93.5241	316401	654551	Target 1
11	A11	96	93.8275	261241	625492	Target 1
11	A11	97	94.131	236289	604311	Target 1
11	A11	98	94.4344	226148	605195	Target 1
11	A11	99	94.7379	221043	633270	Target 1
12	A12	1	65.0002	3.89648e+06	39218.4	Target 1
12	A12	2	65.3036	3888668	40490.2	Target 1
12	A12	3	65.6071	3.85393e+06	41715.4	Target 1
12	A12	4	65.9105	3868123	43030.8	Target 1
12	A12	5	66.214	3848598	44602.9	Target 1
12	A12	6	66.5174	3.83222e+06	46555.9	Target 1
12	A12	7	66.8209	3.82315e+06	48917.9	Target 1
12	A12	8	67.1243	3.81056e+06	51592	Target 1
12	A12	9	67.4278	3.77719e+06	54340.3	Target 1
12	A12	10	67.7312	3.78571e+06	56810.7	Target 1
12	A12	11	68.0347	3.75339e+06	58624.2	Target 1
12	A12	12	68.3381	3.74103e+06	59541.1	Target 1
12	A12	13	68.6415	3.70831e+06	59622.5	Target 1
12	A12	14	68.945	3.69449e+06	59272.1	Target 1
12	A12	15	69.2484	3668256	59084.1	Target 1
12	A12	16	69.5519	3.66374e+06	59564.8	Target 1
12	A12	17	69.8553	3.64951e+06	60895.9	Target 1
12	A12	18	70.1588	3.62814e+06	62881	Target 1
12	A12	19	70.4622	3.60813e+06	65097.6	Target 1
12	A12	20	70.7657	3.57843e+06	67128.7	Target 1
12	A12	21	71.0691	3.55913e+06	68717.4	Target 1
12	A12	22	71.3726	3.54754e+06	69795.6	Target 1
12	A12	23	71.676	3.52291e+06	70417.9	Target 1
12	A12	24	71.9794	3.49166e+06	70637.4	Target 1
12	A12	25	72.2829	3.47211e+06	70631.3	Target 1
12	A12	26	72.5863	3.46226e+06	70452.2	Target 1
12	A12	27	72.8898	3.44139e+06	70051.3	Target 1
12	A12	28	73.1932	3.3942e+06	69508.1	Target 1
12	A12	29	73.4967	3.40157e+06	68896	Target 1
12	A12	30	73.8001	3.36691e+06	68327.4	Target 1
12	A12	31	74.1036	3347852	67929.7	Target 1
12	A12	32	74.407	3333060	67832.8	Target 1
12	A12	33	74.7105	3309631	68185.9	Target 1
12	A12	34	75.0139	3.2795e+06	69182.8	Target 1
12	A12	35	75.3174	3.27016e+06	70911.1	Target 1
12	A12	36	75.6208	3.25238e+06	73080.3	Target 1
12	A12	37	75.9242	3.22086e+06	76011.2	Target 1
12	A12	38	76.2277	3.215e+06	79573.8	Target 1
12	A12	39	76.5311	3.17526e+06	83615.1	Target 1
12	A12	40	76.8346	3.14149e+06	88117.4	Target 1
12	A12	41	77.138	3.11126e+06	93269.3	Target 1
12	A12	42	77.4415	3.10259e+06	99364.7	Target 1
12	A12	43	77.7449	3.0727e+06	106551	Target 1
12	A12	44	78.0484	3026284	114562	Target 1
12	A12	45	78.3518	2.99657e+06	122617	Target 1
12	A12	46	78.6553	2944512	129548	Target 1
12	A12	47	78.9587	2.89661e+06	134119	Target 1
12	A12	48	79.2621	2831901	135405	Target 1
12	A12	49	79.5656	2778036	133075	Target 1
12	A12	50	79.869	2.73977e+06	127468	Target 1
12	A12	51	80.1725	2707689	119438	Target 1
12	A12	52	80.4759	2658809	110066	Target 1
12	A12	53	80.7794	2.65484e+06	100382	Target 1
12	A12	54	81.0828	2.61395e+06	91202.2	Target 1
12	A12	55	81.3863	2.58577e+06	83124.2	Target 1
12	A12	56	81.6897	2.57833e+06	76562.2	Target 1
12	A12	57	81.9932	2.56118e+06	71756.4	Target 1
12	A12	58	82.2966	2.54505e+06	68139.5	Target 1
12	A12	59	82.6001	2.53846e+06	66156.3	Target 1
12	A12	60	82.9035	2.49618e+06	65659.8	Target 1
12	A12	61	83.2069	2477288	66037.5	Target 1
12	A12	62	83.5104	2.45864e+06	66780.2	Target 1
12	A12	63	83.8138	2.46498e+06	67508.4	Target 1
12	A12	64	84.1173	2419807	67894.4	Target 1
12	A12	65	84.4207	2.39448e+06	67643.8	Target 1
12	A12	66	84.7242	2.37739e+06	66602.3	Target 1
12	A12	67	85.0276	2.35426e+06	64916.1	Target 1
12	A12	68	85.3311	2340224	63069.8	Target 1
12	A12	69	85.6345	2.32081e+06	61711	Target 1
12	A12	70	85.938	2297761	61364.8	Target 1
12	A12	71	86.2414	2.28029e+06	62207.9	Target 1
12	A12	72	86.5448	2.25864e+06	64037.5	Target 1
12	A12	73	86.8483	2237921	66413.8	Target 1
12	A12	74	87.1517	2.21805e+06	68860.4	Target 1
12	A12	75	87.4552	2.1924e+06	70896.1	Target 1
12	A12	76	87.7586	2.17133e+06	72195.9	Target 1
12	A12	77	88.0621	2148167	73208.8	Target 1
12	A12	78	88.3655	2.12815e+06	74127.9	Target 1
12	A12	79	88.669	2.10606e+06	75281.1	Target 1
12	A12	80	88.9724	2.08497e+06	77117.9	Target 1
12	A12	81	89.2759	2059980	80214.9	Target 1
12	A12	82	89.5793	2.03756e+06	85311.1	Target 1
12	A12	83	89.8828	2.00933e+06	93376.2	Target 1
12	A12	84	90.1862	1.98159e+06	105696	Target 1
12	A12	85	90.4896	1.9392e+06	123929	Target 1
12	A12	86	90.7931	1890525	150042	Target 1
12	A12	87	91.0965	1.82578e+06	186009	Target 1
12	A12	88	91.4	1.74091e+06	233144	Target 1
12	A12	89	91.7034	1.62507e+06	291106	Target 1
12	A12	90	92.0069	1.46097e+06	356885	Target 1
12	A12	91	92.3103	1.2276e+06	424343	Target 1
12	A12	92	92.6138	955994	484990	Target 1
12	A12	93	92.9172	676407	530295	Target 1
12	A12	94	93.2206	437041	555016	Target 1
12	A12	95	93.5241	287146	560107	Target 1
12	A12	96	93.8275	212991	553432	Target 1
12	A12	97	94.131	178162	547239	Target 1
12	A12	98	94.4344	165038	553175	Target 1
12	A12	99	94.7379	157986	577361	Target 1
13	B1	1	65.0006	40352.5	633.705	Target 1
13	B1	2	65.3043	40741.3	692.905	Target 1
13	B1	3	65.6079	40625.6	697.811	Target 1
13	B1	4	65.9116	39659.5	628.43	Target 1
13	B1	5	66.2152	39252.9	492.973	Target 1
13	B1	6	66.5189	39789.1	319.974	Target 1
13	B1	7	66.8226	39846.8	112.654	Target 1
13	B1	8	67.1262	39469.6	1.88702	Target 1
13	B1	9	67.4299	39402.2	26.9427	Target 1
13	B1	10	67.7335	39524.3	183.587	Target 1
13	B1	11	68.0372	40036	398.618	Target 1
13	B1	12	68.3409	39754.2	565.35	Target 1
13	B1	13	68.6445	39077.2	673.71	Target 1
13	B1	14	68.9482	39243.9	687.027	Target 1
13	B1	15	69.2518	38958.8	603.419	Target 1
13	B1	16	69.5555	37940.5	452.476	Target 1
13	B1	17	69.8592	39083.5	251.378	Target 1
13	B1	18	70.1628	38857.9	33.5703	Target 1
13	B1	19	70.4665	38251.3	-112.874	Target 1
13	B1	20	70.7701	38527.1	-170.827	Target 1
13	B1	21	71.0738	38412.2	-147.563	Target 1
13	B1	22	71.3775	39393.8	-71.8407	Target 1
13	B1	23	71.6811	37824.3	14.0175	Target 1
13	B1	24	71.9848	38621.7	69.4901	Target 1
13	B1	25	72.2884	38455.5	73.8354	Target 1
13	B1	26	72.5921	37950.3	37.4767	Target 1
13	B1	27	72.8958	37917.2	-2.62491	Target 1
13	B1	28	73.1994	38093.3	-2.401	Target 1
13	B1	29	73.5031	38571.8	65.1905	Target 1
13	B1	30	73.8067	37809	196.236	Target 1
13	B1	31	74.1104	38385.8	355.79	Target 1
13	B1	32	74.4141	37564.5	467.182	Target 1
13	B1	33	74.7177	37560.9	553.142	Target 1
13	B1	34	75.0214	37608	599.735	Target 1
13	B1	35	75.325	37602.1	596.375	Target 1
13	B1	36	75.6287	37524.6	534.2	Target 1
13	B1	37	75.9324	36802.5	412.985	Target 1
13	B1	38	76.236	36620.6	212.339	Target 1
13	B1	39	76.5397	36848	-14.5728	Target 1
13	B1	40	76.8433	37727	-164.198	Target 1
13	B1	41	77.147	36403.6	-181.788	Target 1
13	B1	42	77.4507	37427	-63.1172	Target 1
13	B1	43	77.7543	37502.3	135.775	Target 1
13	B1	44	78.058	36670.5	318.253	Target 1
13	B1	45	78.3616	36729.8	375.416	Target 1
13	B1	46	78.6653	36155.5	296.87	Target 1
13	B1	47	78.969	36193	64.4025	Target 1
13	B1	48	79.2726	36352.6	-224.498	Target 1
13	B1	49	79.5763	35953.2	-461.448	Target 1
13	B1	50	79.8799	38053.8	-561.871	Target 1
13	B1	51	80.1836	35722.4	-494.88	Target 1
13	B1	52	80.4873	36565.7	-282.668	Target 1
13	B1	53	80.7909	36867.8	22.7107	Target 1
13	B1	54	81.0946	36033.2	358.477	Target 1
13	B1	55	81.3982	36795	589.072	Target 1
13	B1	56	81.7019	35499.4	784.156	Target 1
13	B1	57	82.0056	36353.7	924.108	Target 1
13	B1	58	82.3092	34973	998.869	Target 1
13	B1	59	82.6129	35807.9	1010.23	Target 1
13	B1	60	82.9165	35022.7	969.735	Target 1
13	B1	61	83.2202	35105.5	891.997	Target 1
13	B1	62	83.5239	35155.8	788.107	Target 1
13	B1	63	83.8275	34771.5	665.123	Target 1
13	B1	64	84.1312	34818.4	532.709	Target 1
13	B1	65	84.4348	33860.8	410.244	Target 1
13	B1	66	84.7385	34850.5	316.537	Target 1
13	B1	67	85.0422	35315	277.341	Target 1
13	B1	68	85.3458	34435.7	316.172	Target 1
13	B1	69	85.6495	34174.7	375.142	Target 1
13	B1	70	85.9531	33881.9	405.628	Target 1
13	B1	71	86.2568	34050.9	387.557	Target 1
13	B1	72	86.5605	33495.3	312.027	Target 1
13	B1	73	86.8641	35008.6	179.385	Target 1
13	B1	74	87.1678	34295.2	29.8499	Target 1
13	B1	75	87.4714	32739.9	-144.485	Target 1
13	B1	76	87.7751	33593.2	-366.067	Target 1
13	B1	77	88.0788	34052.3	-632.113	Target 1
13	B1	78	88.3824	34540.6	-888.446	Target 1
13	B1	79	88.6861	33637.7	-1044.69	Target 1
13	B1	80	88.9897	34591.1	-1021.92	Target 1
13	B1	81	89.2934	34629.3	-798.748	Target 1
13	B1	82	89.5971	33998.9	-425.347	Target 1
13	B1	83	89.9007	33308.1	-0.284912	Target 1
13	B1	84	90.2044	34314.3	364.348	Target 1
13	B1	85	90.508	32999.1	540.116	Target 1
13	B1	86	90.8117	33563	616.992	Target 1
13	B1	87	91.1154	33499.5	612.982	Target 1
13	B1	88	91.419	32818.1	565.044	Target 1
13	B1	89	91.7227	32984.9	516.561	Target 1
13	B1	90	92.0263	33707.2	507.04	Target 1
13	B1	91	92.33	32872.3	562.178	Target 1
13	B1	92	92.6337	33076.4	684.572	Target 1
13	B1	93	92.9373	31848.4	850.915	Target 1
13	B1	94	93.241	32436.2	1020.94	Target 1
13	B1	95	93.5446	32613.4	1154.73	Target 1
13	B1	96	93.8483	31055	1228.61	Target 1
13	B1	97	94.152	31780.8	1241.29	Target 1
13	B1	98	94.4556	31393.3	1210.17	Target 1
13	B1	99	94.7593	31946.9	1162	Target 1
14	B2	1	65.0006	50113.1	1948.26	Target 1
14	B2	2	65.3043	48913.5	1947.49	Target 1
14	B2	3	65.6079	48535.3	1893.8	Target 1
14	B2	4	65.9116	47530.1	1778.53	Target 1
14	B2	5	66.2152	47556.2	1616.03	Target 1
14	B2	6	66.5189	47029.8	1435.66	Target 1
14	B2	7	66.8226	47251.7	1268.19	Target 1
14	B2	8	67.1262	46647	1134.99	Target 1
14	B2	9	67.4299	46309.6	1045.24	Target 1
14	B2	10	67.7335	46030.1	999.059	Target 1
14	B2	11	68.0372	46483.7	991.692	Target 1
14	B2	12	68.3409	45379.3	1015.11	Target 1
14	B2	13	68.6445	45571.5	1056.65	Target 1
14	B2	14	68.9482	44881	1097.22	Target 1
14	B2	15	69.2518	45840.1	1112.88	Target 1
14	B2	16	69.5555	44084.8	1081.73	Target 1
14	B2	17	69.8592	44130.5	993.2	Target 1
14	B2	18	70.1628	43990.1	853.954	Target 1
14	B2	19	70.4665	43421.1	685.94	Target 1
14	B2	20	70.7701	43320.1	531.808	Target 1
14	B2	21	71.0738	43724.3	440.207	Target 1
14	B2	22	71.3775	43250.7	379.126	Target 1
14	B2	23	71.6811	43048.9	356.882	Target 1
14	B2	24	71.9848	42894.1	377.345	Target 1
14	B2	25	72.2884	43261.2	438.766	Target 1
14	B2	26	72.5921	43375.8	532.081	Target 1
14	B2	27	72.8958	42414.8	686.078	Target 1
14	B2	28	73.1994	42594.5	845.911	Target 1
14	B2	29	73.5031	42230.3	966.792	Target 1
14	B2	30	73.8067	41986.8	1025.25	Target 1
14	B2	31	74.1104	41252.5	1011.15	Target 1
14	B2	32	74.4141	41256.5	930.749	Target 1
14	B2	33	74.7177	40655.3	806.199	Target 1
14	B2	34	75.0214	40742.6	670.082	Target 1
14	B2	35	75.325	40593	556.341	Target 1
14	B2	36	75.6287	40476.2	511.646	Target 1
14	B2	37	75.9324	40738	501.196	Target 1
14	B2	38	76.236	40006.6	519.084	Target 1
14	B2	39	76.5397	40187.9	553.21	Target 1
14	B2	40	76.8433	39927.2	609.576	Target 1
14	B2	41	77.147	39250.3	662.195	Target 1
14	B2	42	77.4507	39654.9	705.877	Target 1
14	B2	43	77.7543	39330.5	744.215	Target 1
14	B2	44	78.058	38605.6	782.416	Target 1
14	B2	45	78.3616	39114.7	822.568	Target 1
14	B2	46	78.6653	38520.1	860.965	Target 1
14	B2	47	78.969	38135.5	887.993	Target 1
14	B2	48	79.2726	38192	891.21	Target 1
14	B2	49	79.5763	37642.6	860.628	Target 1
14	B2	50	79.8799	37312.8	794.102	Target 1
14	B2	51	80.1836	36888	699.647	Target 1
14	B2	52	80.4873	37536.5	592.884	Target 1
14	B2	53	80.7909	36803.4	514.112	Target 1
14	B2	54	81.0946	36680.7	459.056	Target 1
14	B2	55	81.3982	36889.2	419.074	Target 1
14	B2	56	81.7019	36401.9	394.736	Target 1
14	B2	57	82.0056	36629.9	385.325	Target 1
14	B2	58	82.3092	36043.1	389.749	Target 1
14	B2	59	82.6129	36613.8	405.804	Target 1
14	B2	60	82.9165	35968.8	428.666	Target 1
14	B2	61	83.2202	35783.9	450.08	Target 1
14	B2	62	83.5239	35886.9	458.974	Target 1
14	B2	63	83.8275	35683.2	443.109	Target 1
14	B2	64	84.1312	34791.8	390.188	Target 1
14	B2	65	84.4348	35309.9	287.021	Target 1
14	B2	66	84.7385	35561.7	116.985	Target 1
14	B2	67	85.0422	34557.9	-140.98	Target 1
14	B2	68	85.3458	35157	-506.74	Target 1
14	B2	69	85.6495	35271.3	-984.031	Target 1
14	B2	70	85.9531	35181.7	-1540.73	Target 1
14	B2	71	86.2568	36787.7	-2097.61	Target 1
14	B2	72	86.5605	39109	-2540.33	Target 1
14	B2	73	86.8641	41148.8	-2758.04	Target 1
14	B2	74	87.1678	41414.3	-2692.33	Target 1
14	B2	75	87.4714	40246.7	-2366.98	Target 1
14	B2	76	87.7751	40790.4	-1877.66	Target 1
14	B2	77	88.0788	40620.9	-1346.48	Target 1
14	B2	78	88.3824	40804.9	-870.306	Target 1
14	B2	79	88.6861	41186.1	-492.403	Target 1
14	B2	80	88.9897	40554.4	-207.434	Target 1
14	B2	81	89.2934	41099.4	13.55	Target 1
14	B2	82	89.5971	40476.6	199.246	Target 1
14	B2	83	89.9007	39779.2	367.776	Target 1
14	B2	84	90.2044	40428.9	527.791	Target 1
14	B2	85	90.508	40188.8	749.001	Target 1
14	B2	86	90.8117	39402.3	971.32	Target 1
14	B2	87	91.1154	39009.7	1160.75	Target 1
14	B2	88	91.419	37763.6	1290.7	Target 1
14	B2	89	91.7227	38376.2	1338.59	Target 1
14	B2	90	92.0263	38514.4	1298.06	Target 1
14	B2	91	92.33	37499	1180.56	Target 1
14	B2	92	92.6337	37199.9	1006.32	Target 1
14	B2	93	92.9373	37256.3	794.853	Target 1
14	B2	94	93.241	37325.2	563.581	Target 1
14	B2	95	93.5446	37108.9	411.226	Target 1
14	B2	96	93.8483	37694.7	276.864	Target 1
14	B2	97	94.152	37142.1	172.063	Target 1
14	B2	98	94.4556	37552.2	101.861	Target 1
14	B2	99	94.7593	37108.4	59.5254	Target 1
15	B3	1	65.0008	72248	2462.69	Target 1
15	B3	2	65.3044	71343.3	2410.21	Target 1
15	B3	3	65.608	70205	2342.89	Target 1
15	B3	4	65.9116	70232.8	2253.9	Target 1
15	B3	5	66.2152	69730.7	2143.58	Target 1
15	B3	6	66.5188	68708.9	2020.45	Target 1
15	B3	7	66.8224	68188.7	1899.06	Target 1
15	B3	8	67.126	67666.7	1795.07	Target 1
15	B3	9	67.4296	67666.5	1718.98	Target 1
15	B3	10	67.7332	66517.7	1670.91	Target 1
15	B3	11	68.0368	66618.6	1639.76	Target 1
15	B3	12	68.3404	66170.9	1608.54	Target 1
15	B3	13	68.644	65745.5	1564.1	Target 1
15	B3	14	68.9476	64422.4	1505.45	Target 1
15	B3	15	69.2512	64399.5	1444.2	Target 1
15	B3	16	69.5548	63472.3	1395.8	Target 1
15	B3	17	69.8584	64643.3	1367.45	Target 1
15	B3	18	70.1619	63112.1	1351.51	Target 1
15	B3	19	70.4655	62781.8	1329.37	Target 1
15	B3	20	70.7691	62682.3	1283.1	Target 1
15	B3	21	71.0727	61733.6	1206.31	Target 1
15	B3	22	71.3763	60980.6	1107.45	Target 1
15	B3	23	71.6799	61700	1004.94	Target 1
15	B3	24	71.9835	60870.6	918.492	Target 1
15	B3	25	72.2871	60728	862.535	Target 1
15	B3	26	72.5907	60713.8	843.637	Target 1
15	B3	27	72.8943	59876.4	860.373	Target 1
15	B3	28	73.1979	59963.3	903.287	Target 1
15	B3	29	73.5015	60527.9	955.606	Target 1
15	B3	30	73.8051	59025.7	997.024	Target 1
15	B3	31	74.1087	58791.3	1011.16	Target 1
15	B3	32	74.4123	58626.8	992.822	Target 1
15	B3	33	74.7159	57848.1	950.431	Target 1
15	B3	34	75.0195	58332.4	901.182	Target 1
15	B3	35	75.3231	57692.8	861.804	Target 1
15	B3	36	75.6267	57037.9	840.39	Target 1
15	B3	37	75.9303	57866.6	833.862	Target 1
15	B3	38	76.2339	57082.7	832.31	Target 1
15	B3	39	76.5375	56218.6	828.115	Target 1
15	B3	40	76.8411	55917.7	822.92	Target 1
15	B3	41	77.1447	56363.8	827.566	Target 1
15	B3	42	77.4483	55978.6	854.514	Target 1
15	B3	43	77.7519	55972.5	907.346	Target 1
15	B3	44	78.0555	55330.6	974.935	Target 1
15	B3	45	78.3591	54964.4	1035.79	Target 1
15	B3	46	78.6627	54289.8	1067.69	Target 1
15	B3	47	78.9663	54440.4	1056.99	Target 1
15	B3	48	79.2699	53591.6	1003.11	Target 1
15	B3	49	79.5735	53228.8	917.44	Target 1
15	B3	50	79.877	53448.5	819.333	Target 1
15	B3	51	80.1806	53070.7	730.95	Target 1
15	B3	52	80.4842	52468.4	667.911	Target 1
15	B3	53	80.7878	52839.1	638.675	Target 1
15	B3	54	81.0914	53120.6	639.901	Target 1
15	B3	55	81.395	51989.8	657.049	Target 1
15	B3	56	81.6986	51635.9	669.531	Target 1
15	B3	57	82.0022	51923.8	658.177	Target 1
15	B3	58	82.3058	51363.2	611.009	Target 1
15	B3	59	82.6094	51115.6	523.598	Target 1
15	B3	60	82.913	51047.6	393.384	Target 1
15	B3	61	83.2166	50764.6	210.209	Target 1
15	B3	62	83.5202	51370.4	-52.205	Target 1
15	B3	63	83.8238	50494.2	-437.842	Target 1
15	B3	64	84.1274	50856.8	-997.54	Target 1
15	B3	65	84.431	50369.8	-1763.92	Target 1
15	B3	66	84.7346	51356.3	-2718.5	Target 1
15	B3	67	85.0382	51294.5	-3766.4	Target 1
15	B3	68	85.3418	53598	-4738.26	Target 1
15	B3	69	85.6454	59237	-5430.35	Target 1
15	B3	70	85.949	62309.4	-5673.51	Target 1
15	B3	71	86.2526	61727.1	-5399.65	Target 1
15	B3	72	86.5562	62081.9	-4670.21	Target 1
15	B3	73	86.8598	62555.6	-3651.15	Target 1
15	B3	74	87.1634	62731.1	-2550.06	Target 1
15	B3	75	87.467	61926.2	-1550.18	Target 1
15	B3	76	87.7706	62077.4	-769.035	Target 1
15	B3	77	88.0742	60795.5	-248.196	Target 1
15	B3	78	88.3778	61266.3	35.5194	Target 1
15	B3	79	88.6814	61648.5	148.461	Target 1
15	B3	80	88.985	61482.1	174.556	Target 1
15	B3	81	89.2886	61541.9	190.231	Target 1
15	B3	82	89.5921	61418.2	245.985	Target 1
15	B3	83	89.8957	60795.9	359.825	Target 1
15	B3	84	90.1993	61060.2	522.203	Target 1
15	B3	85	90.5029	60606.8	706.731	Target 1
15	B3	86	90.8065	59929.3	881.732	Target 1
15	B3	87	91.1101	59188.8	1018.51	Target 1
15	B3	88	91.4137	58936.2	1095.45	Target 1
15	B3	89	91.7173	58775.6	1110.09	Target 1
15	B3	90	92.0209	58599.5	1076.52	Target 1
15	B3	91	92.3245	58589.3	1017.64	Target 1
15	B3	92	92.6281	57708.9	953.847	Target 1
15	B3	93	92.9317	57385.2	894.784	Target 1
15	B3	94	93.2353	57772.8	838.969	Target 1
15	B3	95	93.5389	57253.6	780.736	Target 1
15	B3	96	93.8425	56479.5	714.505	Target 1
15	B3	97	94.1461	56684.3	641.81	Target 1
15	B3	98	94.4497	56851.7	570.206	Target 1
15	B3	99	94.7533	57475.6	509.21	Target 1
16	B4	1	65.0008	51521.6	706.36	Target 1
16	B4	2	65.3044	51476.9	691.032	Target 1
16	B4	3	65.608	51004.4	666.823	Target 1
16	B4	4	65.9116	51418.6	638.498	Target 1
16	B4	5	66.2152	50373.1	615.378	Target 1
16	B4	6	66.5188	50343.2	605.157	Target 1
16	B4	7	66.8224	51212.6	607.744	Target 1
16	B4	8	67.126	50480.9	614.825	Target 1
16	B4	9	67.4296	50162.4	616.389	Target 1
16	B4	10	67.7332	49822.4	609.156	Target 1
16	B4	11	68.0368	49865.8	599.107	Target 1
16	B4	12	68.3404	49570	595.265	Target 1
16	B4	13	68.644	49511.7	599.68	Target 1
16	B4	14	68.9476	49588.4	601.718	Target 1
16	B4	15	69.2512	49456.8	582.813	Target 1
16	B4	16	69.5548	48783.6	529.206	Target 1
16	B4	17	69.8584	48822.1	443.988	Target 1
16	B4	18	70.1619	47901.4	363.32	Target 1
16	B4	19	70.4655	48763.5	304.372	Target 1
16	B4	20	70.7691	48734.4	283.862	Target 1
16	B4	21	71.0727	48346.7	305.415	Target 1
16	B4	22	71.3763	48381.2	354.385	Target 1
16	B4	23	71.6799	48691.2	405.224	Target 1
16	B4	24	71.9835	47829.9	435.452	Target 1
16	B4	25	72.2871	47766.1	427.621	Target 1
16	B4	26	72.5907	47341.6	389.722	Target 1
16	B4	27	72.8943	47753.9	337.49	Target 1
16	B4	28	73.1979	47397.8	291.209	Target 1
16	B4	29	73.5015	47329.2	267.409	Target 1
16	B4	30	73.8051	47425.2	273.517	Target 1
16	B4	31	74.1087	47480.2	307.349	Target 1
16	B4	32	74.4123	46955.5	359.788	Target 1
16	B4	33	74.7159	47144	418.471	Target 1
16	B4	34	75.0195	46822.7	481.226	Target 1
16	B4	35	75.3231	46790.4	526.006	Target 1
16	B4	36	75.6267	46281.8	544.329	Target 1
16	B4	37	75.9303	46349.9	535.978	Target 1
16	B4	38	76.2339	46011.3	508.102	Target 1
16	B4	39	76.5375	46009.7	474.168	Target 1
16	B4	40	76.8411	45897.3	450.978	Target 1
16	B4	41	77.1447	45568.7	453.746	Target 1
16	B4	42	77.4483	45821.9	489.988	Target 1
16	B4	43	77.7519	45632.4	554.596	Target 1
16	B4	44	78.0555	45442.4	628.818	Target 1
16	B4	45	78.3591	45365.5	685.59	Target 1
16	B4	46	78.6627	44399.9	700.114	Target 1
16	B4	47	78.9663	44566.3	661.11	Target 1
16	B4	48	79.2699	44632.8	576.874	Target 1
16	B4	49	79.5735	43770.5	472.07	Target 1
16	B4	50	79.877	44231.6	384.729	Target 1
16	B4	51	80.1806	44382	326.97	Target 1
16	B4	52	80.4842	44684.1	285.545	Target 1
16	B4	53	80.7878	43575.3	236.365	Target 1
16	B4	54	81.0914	43417.3	145.662	Target 1
16	B4	55	81.395	43646.8	-15.0493	Target 1
16	B4	56	81.6986	43680.8	-254.8	Target 1
16	B4	57	82.0022	43965	-554.352	Target 1
16	B4	58	82.3058	42786.6	-864.99	Target 1
16	B4	59	82.6094	44187.1	-1117.21	Target 1
16	B4	60	82.913	45691.2	-1240.82	Target 1
16	B4	61	83.2166	45761.5	-1191.98	Target 1
16	B4	62	83.5202	46188.1	-974.822	Target 1
16	B4	63	83.8238	46209	-643.318	Target 1
16	B4	64	84.1274	45496.9	-279.795	Target 1
16	B4	65	84.431	44715.6	38.9409	Target 1
16	B4	66	84.7346	44949.3	268.465	Target 1
16	B4	67	85.0382	45097.7	402.811	Target 1
16	B4	68	85.3418	45436.3	469.27	Target 1
16	B4	69	85.6454	44026.3	478.922	Target 1
16	B4	70	85.949	44151	450.06	Target 1
16	B4	71	86.2526	44797.5	401.839	Target 1
16	B4	72	86.5562	43897.8	345.447	Target 1
16	B4	73	86.8598	44179	282.705	Target 1
16	B4	74	87.1634	44305.7	219.157	Target 1
16	B4	75	87.467	43415.6	160.172	Target 1
16	B4	76	87.7706	44344.7	112.702	Target 1
16	B4	77	88.0742	43824.9	85.8761	Target 1
16	B4	78	88.3778	44370.6	88.2795	Target 1
16	B4	79	88.6814	43664.4	123.32	Target 1
16	B4	80	88.985	44020	186.907	Target 1
16	B4	81	89.2886	43322.3	270.412	Target 1
16	B4	82	89.5921	43617.7	367.277	Target 1
16	B4	83	89.8957	43307.4	489.575	Target 1
16	B4	84	90.1993	43236.2	649.029	Target 1
16	B4	85	90.5029	43285.6	838.171	Target 1
16	B4	86	90.8065	42253.9	1050.3	Target 1
16	B4	87	91.1101	42046.3	1262.37	Target 1
16	B4	88	91.4137	41670.1	1439.55	Target 1
16	B4	89	91.7173	40937.2	1545.83	Target 1
16	B4	90	92.0209	40548.5	1554.77	Target 1
16	B4	91	92.3245	40746.6	1456.65	Target 1
16	B4	92	92.6281	39632.1	1261.74	Target 1
16	B4	93	92.9317	39911.5	1000.65	Target 1
16	B4	94	93.2353	40169.8	720.558	Target 1
16	B4	95	93.5389	40514.3	474.532	Target 1
16	B4	96	93.8425	40377	326.408	Target 1
16	B4	97	94.1461	39965.7	260.865	Target 1
16	B4	98	94.4497	39577.8	253.567	Target 1
16	B4	99	94.7533	39702.5	271.026	Target 1
17	B5	1	65.0001	48556.5	1931.96	Target 1
17	B5	2	65.3036	47695.9	1867.4	Target 1
17	B5	3	65.6071	47151	1755.87	Target 1
17	B5	4	65.9107	46298.2	1601.44	Target 1
17	B5	5	66.2142	46026.9	1428.7	Target 1
17	B5	6	66.5177	45357.9	1270.85	Target 1
17	B5	7	66.8212	46719.3	1153.91	Target 1
17	B5	8	67.1247	45518.3	1087.21	Target 1
17	B5	9	67.4282	45055.2	1064.07	Target 1
17	B5	10	67.7318	44923.5	1068.02	Target 1
17	B5	11	68.0353	45103.2	1078.87	Target 1
17	B5	12	68.3388	44603.1	1076.63	Target 1
17	B5	13	68.6423	44250	1045.31	Target 1
17	B5	14	68.9458	43761.9	977.422	Target 1
17	B5	15	69.2493	43465.1	877.884	Target 1
17	B5	16	69.5528	43705.9	764.054	Target 1
17	B5	17	69.8564	42431.2	660.328	Target 1
17	B5	18	70.1599	43371.5	588.646	Target 1
17	B5	19	70.4634	42777.2	558.898	Target 1
17	B5	20	70.7669	43025.7	564.496	Target 1
17	B5	21	71.0704	43106.1	585.813	Target 1
17	B5	22	71.374	41974.4	599.542	Target 1
17	B5	23	71.6775	42237.2	588.688	Target 1
17	B5	24	71.981	42316.2	547.435	Target 1
17	B5	25	72.2845	41566.8	479.233	Target 1
17	B5	26	72.588	41700.1	390.839	Target 1
17	B5	27	72.8915	41791.9	284.845	Target 1
17	B5	28	73.1951	41473.6	150.525	Target 1
17	B5	29	73.4986	41519.9	-29.0742	Target 1
17	B5	30	73.8021	41252.9	-271.599	Target 1
17	B5	31	74.1056	41521.6	-582.877	Target 1
17	B5	32	74.4091	41066.6	-944.221	Target 1
17	B5	33	74.7126	41236.4	-1307.03	Target 1
17	B5	34	75.0162	42217.2	-1600.93	Target 1
17	B5	35	75.3197	42298.4	-1755.99	Target 1
17	B5	36	75.6232	43943.7	-1730.86	Target 1
17	B5	37	75.9267	44677.8	-1532.13	Target 1
17	B5	38	76.2302	44229.7	-1212.94	Target 1
17	B5	39	76.5337	44514	-850.402	Target 1
17	B5	40	76.8372	43664.4	-513.923	Target 1
17	B5	41	77.1408	43824.6	-242.174	Target 1
17	B5	42	77.4443	44580.5	-39.1542	Target 1
17	B5	43	77.7478	43741	113.091	Target 1
17	B5	44	78.0513	44038.3	235.918	Target 1
17	B5	45	78.3548	43675	341.024	Target 1
17	B5	46	78.6584	43798.9	427.244	Target 1
17	B5	47	78.9619	43748.4	485.97	Target 1
17	B5	48	79.2654	42844.7	504.849	Target 1
17	B5	49	79.5689	42833.5	482.567	Target 1
17	B5	50	79.8724	43226.9	429.745	Target 1
17	B5	51	80.1759	42509.7	367.522	Target 1
17	B5	52	80.4795	42773.5	314.898	Target 1
17	B5	53	80.783	42752.9	283.694	Target 1
17	B5	54	81.0865	42998.6	273.634	Target 1
17	B5	55	81.39	42277	273.503	Target 1
17	B5	56	81.6935	42351.9	268.546	Target 1
17	B5	57	81.997	42252	249.818	Target 1
17	B5	58	82.3006	41772.4	219.717	Target 1
17	B5	59	82.6041	42383.9	190.501	Target 1
17	B5	60	82.9076	42335.5	177.226	Target 1
17	B5	61	83.2111	42049.3	190.142	Target 1
17	B5	62	83.5146	41728.3	230.571	Target 1
17	B5	63	83.8181	42067.3	291.343	Target 1
17	B5	64	84.1217	41959.3	359.437	Target 1
17	B5	65	84.4252	41530.1	419.349	Target 1
17	B5	66	84.7287	41413.4	457.663	Target 1
17	B5	67	85.0322	41084.4	462.925	Target 1
17	B5	68	85.3357	40889.1	433.927	Target 1
17	B5	69	85.6392	41100.6	378.969	Target 1
17	B5	70	85.9428	40861.1	309.999	Target 1
17	B5	71	86.2463	40599.1	239.843	Target 1
17	B5	72	86.5498	40651.8	181.53	Target 1
17	B5	73	86.8533	40825.7	146.363	Target 1
17	B5	74	87.1568	41041.6	140.969	Target 1
17	B5	75	87.4603	40616.9	163.086	Target 1
17	B5	76	87.7639	40242.7	200.141	Target 1
17	B5	77	88.0674	40628.7	234.123	Target 1
17	B5	78	88.3709	39929.9	251.855	Target 1
17	B5	79	88.6744	39825	254.365	Target 1
17	B5	80	88.9779	40571	258.578	Target 1
17	B5	81	89.2814	40512.3	289.434	Target 1
17	B5	82	89.585	39533.1	367.032	Target 1
17	B5	83	89.8885	39884.9	498.539	Target 1
17	B5	84	90.192	40152	669.609	Target 1
17	B5	85	90.4955	39006.5	848.187	Target 1
17	B5	86	90.799	38586.9	998.857	Target 1
17	B5	87	91.1025	38244.8	1093.68	Target 1
17	B5	88	91.4061	38153.6	1121.73	Target 1
17	B5	89	91.7096	38161.6	1090.93	Target 1
17	B5	90	92.0131	37602.2	1021.05	Target 1
17	B5	91	92.3166	37441.9	932.694	Target 1
17	B5	92	92.6201	37287	839.678	Target 1
17	B5	93	92.9236	37070	748.841	Target 1
17	B5	94	93.2272	37018.3	664.64	Target 1
17	B5	95	93.5307	36760.2	592.72	Target 1
17	B5	96	93.8342	37226	538.584	Target 1
17	B5	97	94.1377	36693.8	503.103	Target 1
17	B5	98	94.4412	35815.3	479.583	Target 1
17	B5	99	94.7447	36611.9	455.868	Target 1
18	B6	1	65.0001	68090.5	-656.02	Target 1
18	B6	2	65.3036	66590	-561.246	Target 1
18	B6	3	65.6071	66362	-557.922	Target 1
18	B6	4	65.9107	65640.2	-636.966	Target 1
18	B6	5	66.2142	65804.7	-750.796	Target 1
18	B6	6	66.5177	66122.9	-834.089	Target 1
18	B6	7	66.8212	67416	-835.221	Target 1
18	B6	8	67.1247	67754.8	-739.043	Target 1
18	B6	9	67.4282	67643.4	-568.677	Target 1
18	B6	10	67.7318	68025.6	-368.188	Target 1
18	B6	11	68.0353	68079.8	-178.708	Target 1
18	B6	12	68.3388	67545.6	-21.8925	Target 1
18	B6	13	68.6423	67661.5	101.97	Target 1
18	B6	14	68.9458	67218.4	203.017	Target 1
18	B6	15	69.2493	68166.5	287.437	Target 1
18	B6	16	69.5528	67780.6	349.57	Target 1
18	B6	17	69.8564	67323.1	374.929	Target 1
18	B6	18	70.1599	67125.3	356.77	Target 1
18	B6	19	70.4634	67168.1	299.062	Target 1
18	B6	20	70.7669	66509.8	227.247	Target 1
18	B6	21	71.0704	66625.4	174.012	Target 1
18	B6	22	71.374	67244.3	163.297	Target 1
18	B6	23	71.6775	67305	197.03	Target 1
18	B6	24	71.981	67244.7	253.933	Target 1
18	B6	25	72.2845	66934.8	302.14	Target 1
18	B6	26	72.588	66510.8	317.687	Target 1
18	B6	27	72.8915	66314.7	297.388	Target 1
18	B6	28	73.1951	65992.9	258.362	Target 1
18	B6	29	73.4986	66810.5	225.77	Target 1
18	B6	30	73.8021	66521	217.51	Target 1
18	B6	31	74.1056	66429.9	235.975	Target 1
18	B6	32	74.4091	66486.3	270.56	Target 1
18	B6	33	74.7126	66013.5	307.39	Target 1
18	B6	34	75.0162	66155.1	338.317	Target 1
18	B6	35	75.3197	65493.4	363.401	Target 1
18	B6	36	75.6232	66467.7	385.424	Target 1
18	B6	37	75.9267	65795.1	408.039	Target 1
18	B6	38	76.2302	65642.8	428.346	Target 1
18	B6	39	76.5337	65224.5	439.982	Target 1
18	B6	40	76.8372	65772.3	437.13	Target 1
18	B6	41	77.1408	65089.3	418.19	Target 1
18	B6	42	77.4443	64973	387.006	Target 1
18	B6	43	77.7478	64984	350.813	Target 1
18	B6	44	78.0513	65149.4	318.649	Target 1
18	B6	45	78.3548	64880.1	301.028	Target 1
18	B6	46	78.6584	64856.7	303.09	Target 1
18	B6	47	78.9619	64816.2	325.461	Target 1
18	B6	48	79.2654	64666.8	364.418	Target 1
18	B6	49	79.5689	64763.8	409.929	Target 1
18	B6	50	79.8724	64528.7	456.159	Target 1
18	B6	51	80.1759	63953.2	494.784	Target 1
18	B6	52	80.4795	64320.4	519.273	Target 1
18	B6	53	80.783	63906.1	525.868	Target 1
18	B6	54	81.0865	63850.4	513.706	Target 1
18	B6	55	81.39	63509.4	484.402	Target 1
18	B6	56	81.6935	63271	441.525	Target 1
18	B6	57	81.997	63887.8	390.023	Target 1
18	B6	58	82.3006	63020.3	333.961	Target 1
18	B6	59	82.6041	63506.5	280.565	Target 1
18	B6	60	82.9076	62797.1	239.791	Target 1
18	B6	61	83.2111	63417.9	218.833	Target 1
18	B6	62	83.5146	63393.8	221.492	Target 1
18	B6	63	83.8181	63464.2	246.388	Target 1
18	B6	64	84.1217	62428.6	287.629	Target 1
18	B6	65	84.4252	63027.7	337.562	Target 1
18	B6	66	84.7287	62979.1	387.189	Target 1
18	B6	67	85.0322	62881.1	430.105	Target 1
18	B6	68	85.3357	62589.9	461.294	Target 1
18	B6	69	85.6392	61879.9	474.68	Target 1
18	B6	70	85.9428	62448.3	467.502	Target 1
18	B6	71	86.2463	61890.4	442.492	Target 1
18	B6	72	86.5498	62010.4	407.246	Target 1
18	B6	73	86.8533	61937.8	371.426	Target 1
18	B6	74	87.1568	61640.6	342.566	Target 1
18	B6	75	87.4603	61817.9	329.266	Target 1
18	B6	76	87.7639	61736.4	336.406	Target 1
18	B6	77	88.0674	61870	364.383	Target 1
18	B6	78	88.3709	60980.8	406.549	Target 1
18	B6	79	88.6744	61737.4	457.941	Target 1
18	B6	80	88.9779	60720.3	511.377	Target 1
18	B6	81	89.2814	61140.8	562.137	Target 1
18	B6	82	89.585	60958.9	609.688	Target 1
18	B6	83	89.8885	60278.7	657.42	Target 1
18	B6	84	90.192	60406.9	710.804	Target 1
18	B6	85	90.4955	60339.1	774.515	Target 1
18	B6	86	90.799	60227.9	849.137	Target 1
18	B6	87	91.1025	59126.4	929.227	Target 1
18	B6	88	91.4061	59195.3	1004.5	Target 1
18	B6	89	91.7096	58897.2	1064.17	Target 1
18	B6	90	92.0131	58529	1101.22	Target 1
18	B6	91	92.3166	58496.2	1113.6	Target 1
18	B6	92	92.6201	57625.7	1101.75	Target 1
18	B6	93	92.9236	57754.5	1066.02	Target 1
18	B6	94	93.2272	57174.2	1007.25	Target 1
18	B6	95	93.5307	57190.2	930.009	Target 1
18	B6	96	93.8342	56982	845.493	Target 1
18	B6	97	94.1377	56885.7	769.927	Target 1
18	B6	98	94.4412	57652.4	718.677	Target 1
18	B6	99	94.7447	56855.2	699.105	Target 1
19	B7	1	65.0008	38358.5	1938.99	Target 1
19	B7	2	65.3036	37904.3	1884.12	Target 1
19	B7	3	65.6064	37439.7	1817.88	Target 1
19	B7	4	65.9091	37136.6	1688.29	Target 1
19	B7	5	66.2119	36309.3	1450.19	Target 1
19	B7	6	66.5147	36245.9	1080.97	Target 1
19	B7	7	66.8175	35489.6	591.019	Target 1
19	B7	8	67.1203	35357.1	53.9133	Target 1
19	B7	9	67.423	35122.4	-428.255	Target 1
19	B7	10	67.7258	35344.9	-831.892	Target 1
19	B7	11	68.0286	35546	-1089.88	Target 1
19	B7	12	68.3314	36032.2	-1166.5	Target 1
19	B7	13	68.6342	37701.3	-1070.09	Target 1
19	B7	14	68.9369	37399.5	-849.733	Target 1
19	B7	15	69.2397	37500.7	-576.922	Target 1
19	B7	16	69.5425	37486.6	-320.663	Target 1
19	B7	17	69.8453	37376.7	-127.118	Target 1
19	B7	18	70.1481	37342.9	-10.6373	Target 1
19	B7	19	70.4508	36756.9	42.4268	Target 1
19	B7	20	70.7536	37298.9	60.529	Target 1
19	B7	21	71.0564	36470.7	70.315	Target 1
19	B7	22	71.3592	37773.9	84.1217	Target 1
19	B7	23	71.662	37053.9	97.8847	Target 1
19	B7	24	71.9647	37220.2	100.089	Target 1
19	B7	25	72.2675	36503.9	85.2308	Target 1
19	B7	26	72.5703	36523.5	61.8682	Target 1
19	B7	27	72.8731	36817.4	49.1009	Target 1
19	B7	28	73.1758	36952.3	64.6396	Target 1
19	B7	29	73.4786	36756.2	113.54	Target 1
19	B7	30	73.7814	37319.8	185.966	Target 1
19	B7	31	74.0842	36582.2	272.145	Target 1
19	B7	32	74.387	36199.4	352.164	Target 1
19	B7	33	74.6898	36249.1	410.426	Target 1
19	B7	34	74.9925	36902.6	441.991	Target 1
19	B7	35	75.2953	35833.1	442.84	Target 1
19	B7	36	75.5981	36308.8	409.865	Target 1
19	B7	37	75.9009	35516.8	346.071	Target 1
19	B7	38	76.2037	35430.9	265.335	Target 1
19	B7	39	76.5064	35892.5	194.351	Target 1
19	B7	40	76.8092	35684.5	155.363	Target 1
19	B7	41	77.112	35968.7	153.35	Target 1
19	B7	42	77.4148	35375.1	187.169	Target 1
19	B7	43	77.7175	35702.8	247.594	Target 1
19	B7	44	78.0203	35851.3	314.399	Target 1
19	B7	45	78.3231	35010.9	357.633	Target 1
19	B7	46	78.6259	35434.3	361.344	Target 1
19	B7	47	78.9287	34907.8	326.23	Target 1
19	B7	48	79.2314	34610.2	271.414	Target 1
19	B7	49	79.5342	34748.7	227.123	Target 1
19	B7	50	79.837	35429.7	219.559	Target 1
19	B7	51	80.1398	34505.3	255.306	Target 1
19	B7	52	80.4426	35500.8	314.84	Target 1
19	B7	53	80.7453	34601.7	360.609	Target 1
19	B7	54	81.0481	34171.8	356.156	Target 1
19	B7	55	81.3509	33737.3	285.422	Target 1
19	B7	56	81.6537	34300.7	168.885	Target 1
19	B7	57	81.9565	34266	45.4116	Target 1
19	B7	58	82.2592	34073.8	-59.9574	Target 1
19	B7	59	82.562	34570.6	-120.08	Target 1
19	B7	60	82.8648	34104.9	-121.944	Target 1
19	B7	61	83.1676	34915	-66.5667	Target 1
19	B7	62	83.4704	33906.4	34.2858	Target 1
19	B7	63	83.7731	34859.3	161.616	Target 1
19	B7	64	84.0759	34155.2	304.479	Target 1
19	B7	65	84.3787	33988.9	431.683	Target 1
19	B7	66	84.6815	34089.5	509.365	Target 1
19	B7	67	84.9843	33268.7	522.642	Target 1
19	B7	68	85.287	33754.5	470.727	Target 1
19	B7	69	85.5898	32906.1	367.709	Target 1
19	B7	70	85.8926	33546.8	238.608	Target 1
19	B7	71	86.1954	33312.1	127.027	Target 1
19	B7	72	86.4982	33058.1	41.2438	Target 1
19	B7	73	86.8009	33596	-10.7294	Target 1
19	B7	74	87.1037	33416.1	-29.6045	Target 1
19	B7	75	87.4065	33201.9	-25.8564	Target 1
19	B7	76	87.7093	33495.8	-13.4071	Target 1
19	B7	77	88.0121	32864.6	-0.915009	Target 1
19	B7	78	88.3148	32937.3	14.6688	Target 1
19	B7	79	88.6176	33498	47.3799	Target 1
19	B7	80	88.9204	33403.5	113.586	Target 1
19	B7	81	89.2232	33328.9	221.416	Target 1
19	B7	82	89.526	32965.4	386.153	Target 1
19	B7	83	89.8287	32540.8	569.927	Target 1
19	B7	84	90.1315	32660.2	750.521	Target 1
19	B7	85	90.4343	32397.9	912.794	Target 1
19	B7	86	90.7371	31960.4	1049.72	Target 1
19	B7	87	91.0399	31873.3	1157.87	Target 1
19	B7	88	91.3426	31103.1	1232.74	Target 1
19	B7	89	91.6454	30898.6	1267.48	Target 1
19	B7	90	91.9482	31043.3	1254.11	Target 1
19	B7	91	92.251	30533.9	1185.69	Target 1
19	B7	92	92.5538	29604.2	1059.5	Target 1
19	B7	93	92.8565	30117.2	881.19	Target 1
19	B7	94	93.1593	30071.9	668.283	Target 1
19	B7	95	93.4621	29480.4	448.959	Target 1
19	B7	96	93.7649	30273	254.412	Target 1
19	B7	97	94.0676	30193.8	123.006	Target 1
19	B7	98	94.3704	29781.3	42.2904	Target 1
19	B7	99	94.6732	30132.7	-3.93491	Target 1
20	B8	1	65.0008	42598.4	1528.11	Target 1
20	B8	2	65.3036	42100.3	1484.45	Target 1
20	B8	3	65.6064	41366.9	1418.77	Target 1
20	B8	4	65.9091	41429.9	1335.61	Target 1
20	B8	5	66.2119	40479.1	1249.46	Target 1
20	B8	6	66.5147	41021.3	1176.48	Target 1
20	B8	7	66.8175	40781.4	1124.43	Target 1
20	B8	8	67.1203	40184.9	1087.86	Target 1
20	B8	9	67.423	40114.5	1051.89	Target 1
20	B8	10	67.7258	40056	1002.49	Target 1
20	B8	11	68.0286	39527.9	936.691	Target 1
20	B8	12	68.3314	38962.9	866.063	Target 1
20	B8	13	68.6342	39089.9	809.911	Target 1
20	B8	14	68.9369	38561.5	781.87	Target 1
20	B8	15	69.2397	39269.5	778.624	Target 1
20	B8	16	69.5425	39011.3	779.501	Target 1
20	B8	17	69.8453	38028.8	758.067	Target 1
20	B8	18	70.1481	38121.1	698.78	Target 1
20	B8	19	70.4508	37667.9	608.117	Target 1
20	B8	20	70.7536	37893.5	513.483	Target 1
20	B8	21	71.0564	37039.4	449.948	Target 1
20	B8	22	71.3592	37860.4	441.665	Target 1
20	B8	23	71.662	37461.5	487.763	Target 1
20	B8	24	71.9647	37968.6	561.313	Target 1
20	B8	25	72.2675	37434.2	623.435	Target 1
20	B8	26	72.5703	36713.1	644.919	Target 1
20	B8	27	72.8731	36322.1	622.002	Target 1
20	B8	28	73.1758	36391.1	575.967	Target 1
20	B8	29	73.4786	36733	537.179	Target 1
20	B8	30	73.7814	36244.4	524.499	Target 1
20	B8	31	74.0842	36409.3	533.312	Target 1
20	B8	32	74.387	36547.1	538.281	Target 1
20	B8	33	74.6898	35479.9	506.531	Target 1
20	B8	34	74.9925	35473	411.241	Target 1
20	B8	35	75.2953	35497.1	274.73	Target 1
20	B8	36	75.5981	35427.4	75.1455	Target 1
20	B8	37	75.9009	35414.4	-186.43	Target 1
20	B8	38	76.2037	35036.1	-499.076	Target 1
20	B8	39	76.5064	35673.3	-835.498	Target 1
20	B8	40	76.8092	35450.8	-1145.92	Target 1
20	B8	41	77.112	35596.4	-1363.3	Target 1
20	B8	42	77.4148	36417.8	-1424.12	Target 1
20	B8	43	77.7175	38776.1	-1297.18	Target 1
20	B8	44	78.0203	38766.5	-1003.73	Target 1
20	B8	45	78.3231	38207.4	-614.611	Target 1
20	B8	46	78.6259	38046.9	-223.374	Target 1
20	B8	47	78.9287	37825.8	89.8885	Target 1
20	B8	48	79.2314	37270.4	284.836	Target 1
20	B8	49	79.5342	36965.4	365.737	Target 1
20	B8	50	79.837	37623.8	367.05	Target 1
20	B8	51	80.1398	36641.4	330.888	Target 1
20	B8	52	80.4426	37583.2	288.718	Target 1
20	B8	53	80.7453	37023.8	254.166	Target 1
20	B8	54	81.0481	36956.1	226.957	Target 1
20	B8	55	81.3509	36643.7	202.234	Target 1
20	B8	56	81.6537	36560.3	178.366	Target 1
20	B8	57	81.9565	37142.7	158.97	Target 1
20	B8	58	82.2592	36509.2	149.911	Target 1
20	B8	59	82.562	37004.9	155.058	Target 1
20	B8	60	82.8648	36445.8	174.215	Target 1
20	B8	61	83.1676	36516.7	203.472	Target 1
20	B8	62	83.4704	36532.4	236.325	Target 1
20	B8	63	83.7731	36734.9	264.829	Target 1
20	B8	64	84.0759	36349.1	281.197	Target 1
20	B8	65	84.3787	35675.5	280.244	Target 1
20	B8	66	84.6815	36067.7	261.299	Target 1
20	B8	67	84.9843	36368.3	228.226	Target 1
20	B8	68	85.287	35871.9	188.029	Target 1
20	B8	69	85.5898	35726.1	149.777	Target 1
20	B8	70	85.8926	35746.3	124.239	Target 1
20	B8	71	86.1954	35989.3	122.251	Target 1
20	B8	72	86.4982	36018	150.345	Target 1
[truncated: 7,551 more rows]

## Sheet: Melt Curve Result
Block Type	96-Well 0.2-mL Block
Calibration Background is expired	Yes
Calibration Background performed on	04-27-2018
Calibration Pure Dye ABY is expired	Yes
Calibration Pure Dye ABY performed on	02-01-2021
Calibration Pure Dye CY5 is expired	Yes
Calibration Pure Dye CY5 performed on	02-01-2021
Calibration Pure Dye FAM is expired	Yes
Calibration Pure Dye FAM performed on	02-01-2021
Calibration Pure Dye JUN is expired	Yes
Calibration Pure Dye JUN performed on	02-01-2021
Calibration Pure Dye MUSTANG PURPLE is expired	Yes
Calibration Pure Dye MUSTANG PURPLE performed on	02-01-2021
Calibration Pure Dye NED is expired	Yes
Calibration Pure Dye NED performed on	02-01-2021
Calibration Pure Dye ROX is expired	Yes
Calibration Pure Dye ROX performed on	02-01-2021
Calibration Pure Dye SYBR is expired	Yes
Calibration Pure Dye SYBR performed on	02-01-2021
Calibration Pure Dye TAMRA is expired	Yes
Calibration Pure Dye TAMRA performed on	02-01-2021
Calibration Pure Dye VIC is expired	Yes
Calibration Pure Dye VIC performed on	02-01-2021
Calibration ROI is expired	Yes
Calibration ROI performed on	04-27-2018
Calibration Uniformity is expired	Yes
Calibration Uniformity performed on	04-27-2018
Chemistry	SYBR_GREEN
Date Created	2024-02-21 15:01:49 PM EET
Experiment Barcode
Experiment Comment
Experiment File Name	C:\Users\mhiourea\Documents\Eleni\Μετρηση μηκους τελομερών\13-12-2023_telomeres.eds
Experiment Name	13-12-2023_telomeres
Experiment Run End Time	2023-12-13 16:34:04 PM EET
Experiment Type	Standard Curve
Instrument Name	272521791
Instrument Serial Number	272521791
Instrument Type	QuantStudio™ 5 System
Passive Reference
Post-read Stage/Step
Pre-read Stage/Step
Quantification Cycle Method	Ct
Signal Smoothing On	true
Stage where Melt Analysis is performed	Stage4
Stage/ Cycle where Ct Analysis is performed	Stage3, Step3
User Name
Well	Well Position	Sample	Target Name	Tm	Melt Peak Height
1	A1	Sample1	Target 1	70.7701	236821
2	A2	Sample1	Target 1	70.7701	277682
3	A3	Sample1	Target 1	78.9663	208205
3	A3	Sample1	Target 1	92.9317	555356
4	A4	Sample1	Target 1	79.1181	229653
4	A4	Sample1	Target 1	93.0835	580017
5	A5	Sample1	Target 1	79.2654	211470
5	A5	Sample1	Target 1	92.9236	524873
6	A6	Sample1	Target 1	92.4684	418190
6	A6	Sample1	Target 1	79.2654	240267
7	A7	Sample1	Target 1	79.5342	270816
7	A7	Sample1	Target 1	92.7051	585271
8	A8	Sample1	Target 1	79.2314	251453
8	A8	Sample1	Target 1	93.0079	777421
9	A9	Sample1	Target 1	92.9194	822117
9	A9	Sample1	Target 1	78.808	232764
10	A10	Sample1	Target 1	92.9194	704146
10	A10	Sample1	Target 1	78.808	185182
11	A11	Sample1	Target 1	78.807	169323
11	A11	Sample1	Target 1	93.0689	675030
12	A12	Sample1	Target 1	79.2621	135405
12	A12	Sample1	Target 1	93.5241	560107
13	B1	Sample1	Target 1	94.0001	1241.85
14	B2	Sample1	Target 1	65.1524	1953.09
15	B3	Sample1	Target 1	65.0008	2462.69
16	B4	Sample1	Target 1	91.8691	1563.52
17	B5	Sample1	Target 1	65.0001	1931.96
18	B6	Sample1	Target 1	92.3166	1113.6
19	B7	Sample1	Target 1	65.0008	1938.99
20	B8	Sample1	Target 1	65.0008	1528.11
21	B9	Sample1	Target 1	65	3932.48
22	B10	Sample1	Target 1	92.009	1820.33
23	B11	Sample1	Target 1	65.0002	1978.92
24	B12	Sample1	Target 1	65.0002	1760.18
25	C1	21	Target 1	92.6337	600027
25	C1	21	Target 1	78.6653	150719
26	C2	21	Target 1	92.6337	656001
26	C2	21	Target 1	78.8171	173673
27	C3	21	Target 1	92.3245	725823
27	C3	21	Target 1	78.5109	192348
28	C4	28	Target 1	92.3245	716474
28	C4	28	Target 1	78.6627	208425
29	C5	28	Target 1	92.0131	740163
29	C5	28	Target 1	78.8101	266268
30	C6	28	Target 1	91.8613	634686
30	C6	28	Target 1	78.8101	261107
31	C7	41	Target 1	92.0996	646158
31	C7	41	Target 1	78.9287	262718
32	C8	41	Target 1	92.4024	744838
32	C8	41	Target 1	78.9287	239600
33	C9	41	Target 1	92.1608	719640
33	C9	41	Target 1	78.5045	196822
34	C10	42	Target 1	92.3125	833889
34	C10	42	Target 1	78.5045	229159
35	C11	42	Target 1	92.6138	752029
35	C11	42	Target 1	78.807	225634
36	C12	42	Target 1	92.462	696583
36	C12	42	Target 1	78.807	171323
37	D1	43	Target 1	92.4818	631013
37	D1	43	Target 1	78.8171	167121
38	D2	43	Target 1	92.4818	570370
38	D2	43	Target 1	78.8171	158916
39	D3	43	Target 1	92.1727	582286
39	D3	43	Target 1	78.3591	161566
40	D4	45	Target 1	92.0209	617416
40	D4	45	Target 1	78.3591	165387
41	D5	45	Target 1	92.0131	634847
41	D5	45	Target 1	78.5066	189424
42	D6	45	Target 1	92.0131	630391
42	D6	45	Target 1	78.6584	199593
43	D7	46	Target 1	92.251	657436
43	D7	46	Target 1	78.6259	189025
44	D8	46	Target 1	92.251	725189
44	D8	46	Target 1	78.7773	205732
45	D9	46	Target 1	92.009	725117
45	D9	46	Target 1	78.3528	193782
46	D10	47	Target 1	92.1608	651035
46	D10	47	Target 1	78.5045	191987
47	D11	47	Target 1	92.3103	742712
47	D11	47	Target 1	78.6553	222611
48	D12	47	Target 1	92.462	737457
48	D12	47	Target 1	78.9587	206910
49	E1	49	Target 1	92.33	712010
49	E1	49	Target 1	78.6653	190558
50	E2	49	Target 1	92.1782	632395
50	E2	49	Target 1	78.6653	164627
51	E3	49	Target 1	92.0209	631412
51	E3	49	Target 1	78.3591	169962
52	E4	64	Target 1	92.0209	643416
52	E4	64	Target 1	78.5109	198242
53	E5	64	Target 1	91.8613	651140
53	E5	64	Target 1	78.3548	175904
54	E6	64	Target 1	92.0131	668306
54	E6	64	Target 1	78.5066	178647
55	E7	HeLa	Target 1	92.0996	659110
55	E7	HeLa	Target 1	78.7773	229289
56	E8	HeLa	Target 1	92.0996	741841
56	E8	HeLa	Target 1	78.6259	217252
57	E9	HeLa	Target 1	91.8573	654609
57	E9	HeLa	Target 1	78.3528	195667
58	E10	Sample1	Target 1	91.8573	1745.16
59	E11	Sample1	Target 1	65.0002	3347.77
60	E12	Sample1	Target 1	94.8896	2183.46
61	F1	1	Target 1	92.1782	707157
61	F1	1	Target 1	78.6653	194327
62	F2	1	Target 1	92.0263	846246
62	F2	1	Target 1	78.6653	240674
63	F3	1	Target 1	91.8691	609320
63	F3	1	Target 1	78.2073	156115
64	F4	6	Target 1	91.8691	698663
64	F4	6	Target 1	78.2073	175189
65	F5	6	Target 1	91.7096	763247
65	F5	6	Target 1	78.3548	223784
66	F6	6	Target 1	92.0131	643127
66	F6	6	Target 1	78.3548	182555
67	F7	24	Target 1	91.9482	706098
67	F7	24	Target 1	78.4745	191271
68	F8	24	Target 1	91.9482	827551
68	F8	24	Target 1	78.4745	225720
69	F9	24	Target 1	91.7055	906476
69	F9	24	Target 1	78.201	256631
70	F10	53	Target 1	91.8573	811901
70	F10	53	Target 1	78.3528	259445
71	F11	53	Target 1	92.1586	801053
71	F11	53	Target 1	78.5035	227917
72	F12	53	Target 1	92.3103	747336
72	F12	53	Target 1	78.5035	196790
73	G1	56	Target 1	92.0263	605526
73	G1	56	Target 1	78.6653	222139
74	G2	56	Target 1	92.0263	536278
74	G2	56	Target 1	78.3616	145355
75	G3	56	Target 1	91.8691	714186
75	G3	56	Target 1	78.2073	197736
76	G4	58	Target 1	91.8691	677106
76	G4	58	Target 1	78.2073	171374
77	G5	58	Target 1	91.8613	726352
77	G5	58	Target 1	78.2031	206214
78	G6	58	Target 1	91.8613	823448
78	G6	58	Target 1	78.3548	245188
79	G7	60	Target 1	91.7968	900425
79	G7	60	Target 1	78.6259	274517
80	G8	60	Target 1	91.6454	1.00016e+06
80	G8	60	Target 1	78.7773	375485
81	G9	60	Target 1	91.5538	876959
81	G9	60	Target 1	78.5045	300340
82	G10	62	Target 1	91.7055	877629
82	G10	62	Target 1	78.5045	284050
83	G11	62	Target 1	91.8551	938620
83	G11	62	Target 1	78.5035	345556
84	G12	62	Target 1	92.3103	782604
84	G12	62	Target 1	78.6553	244988
85	H1	75	Target 1	92.33	555010
85	H1	75	Target 1	78.5135	136599
86	H2	75	Target 1	91.8745	369606
86	H2	75	Target 1	78.2098	118330
87	H3	75	Target 1	92.1727	497510
87	H3	75	Target 1	78.5109	138317
88	H4	77	Target 1	92.1727	624268
88	H4	77	Target 1	78.5109	169190
89	H5	77	Target 1	92.0131	745175
89	H5	77	Target 1	78.3548	222993
90	H6	SD2	Target 1	91.8613	567483
90	H6	SD2	Target 1	78.9619	333357
91	H7	77	Target 1	92.0996	692600
91	H7	77	Target 1	78.9287	253791
92	H8	SD1	Target 1	91.7968	528039
92	H8	SD1	Target 1	78.9287	294387
93	H9	SD1	Target 1	91.7055	551424
93	H9	SD1	Target 1	78.808	337772
94	H10	SD2	Target 1	91.8573	527129
94	H10	SD2	Target 1	78.808	277954
95	H11	SD2	Target 1	92.1586	478670
95	H11	SD2	Target 1	78.3518	190862
96	H12	Sample1	Target 1	65.4554	2126.9
