# Supplementary material for: Relative Leukocyte Telomere Length Is Shorter in Children and Adolescents with Type 1 Diabetes: Screening of Basic Psychosocial Aspects
Source: Int J Mol Sci. 2026 Apr 27;27(9):3895. doi: 10.3390/ijms27093895 (PMC13164480; doi:10.3390/ijms27093895)
Supplement: Supplementary file 1 [file ijms-27-03895-s001.zip › pcrresults/1stexp_13-12-2023_telomereTEL.xls]

## Sheet: Sample Setup
Block Type	96-Well 0.2-mL Block
Calibration Background is expired	Yes
Calibration Background performed on	04-27-2018
Calibration Pure Dye ABY is expired	Yes
Calibration Pure Dye ABY performed on	02-01-2021
Calibration Pure Dye CY5 is expired	Yes
Calibration Pure Dye CY5 performed on	02-01-2021
Calibration Pure Dye FAM is expired	Yes
Calibration Pure Dye FAM performed on	02-01-2021
Calibration Pure Dye JUN is expired	Yes
Calibration Pure Dye JUN performed on	02-01-2021
Calibration Pure Dye MUSTANG PURPLE is expired	Yes
Calibration Pure Dye MUSTANG PURPLE performed on	02-01-2021
Calibration Pure Dye NED is expired	Yes
Calibration Pure Dye NED performed on	02-01-2021
Calibration Pure Dye ROX is expired	Yes
Calibration Pure Dye ROX performed on	02-01-2021
Calibration Pure Dye SYBR is expired	Yes
Calibration Pure Dye SYBR performed on	02-01-2021
Calibration Pure Dye TAMRA is expired	Yes
Calibration Pure Dye TAMRA performed on	02-01-2021
Calibration Pure Dye VIC is expired	Yes
Calibration Pure Dye VIC performed on	02-01-2021
Calibration ROI is expired	Yes
Calibration ROI performed on	04-27-2018
Calibration Uniformity is expired	Yes
Calibration Uniformity performed on	04-27-2018
Chemistry	SYBR_GREEN
Date Created	2024-02-21 15:02:21 PM EET
Experiment Barcode
Experiment Comment
Experiment File Name	C:\Users\mhiourea\Documents\Eleni\Μετρηση μηκους τελομερών\13-12-2023_telomeres.eds
Experiment Name	13-12-2023_telomeres
Experiment Run End Time	2023-12-13 16:34:04 PM EET
Experiment Type	Standard Curve
Instrument Name	272521791
Instrument Serial Number	272521791
Instrument Type	QuantStudio™ 5 System
Passive Reference
Post-read Stage/Step
Pre-read Stage/Step
Quantification Cycle Method	Ct
Signal Smoothing On	true
Stage where Melt Analysis is performed	Stage4
Stage/ Cycle where Ct Analysis is performed	Stage3, Step5
User Name
Well	Well Position	Sample Name	Sample Color	Biogroup Name	Biogroup Color	Target Name	Target Color	Task	Reporter	Quencher	Quantity	Comments
1	A1	Sample1	RGB(176,23,31)			Target 1	RGB(176,23,31)	NTC	SYBR	None
2	A2	Sample1	RGB(176,23,31)			Target 1	RGB(176,23,31)	NTC	SYBR	None
3	A3	Sample1	RGB(176,23,31)			Target 1	RGB(176,23,31)	STANDARD	SYBR	None	6.25
4	A4	Sample1	RGB(176,23,31)			Target 1	RGB(176,23,31)	STANDARD	SYBR	None	6.25
5	A5	Sample1	RGB(176,23,31)			Target 1	RGB(176,23,31)	STANDARD	SYBR	None	12.5
6	A6	Sample1	RGB(176,23,31)			Target 1	RGB(176,23,31)	STANDARD	SYBR	None	12.5
7	A7	Sample1	RGB(176,23,31)			Target 1	RGB(176,23,31)	STANDARD	SYBR	None	25
8	A8	Sample1	RGB(176,23,31)			Target 1	RGB(176,23,31)	UNKNOWN	SYBR	None
9	A9	Sample1	RGB(176,23,31)			Target 1	RGB(176,23,31)	STANDARD	SYBR	None	50
10	A10	Sample1	RGB(176,23,31)			Target 1	RGB(176,23,31)	STANDARD	SYBR	None	50
11	A11	Sample1	RGB(176,23,31)			Target 1	RGB(176,23,31)	STANDARD	SYBR	None	100
12	A12	Sample1	RGB(176,23,31)			Target 1	RGB(176,23,31)	UNKNOWN	SYBR	None
13	B1	Sample1	RGB(176,23,31)			Target 1	RGB(176,23,31)	UNKNOWN	SYBR	None
14	B2	Sample1	RGB(176,23,31)			Target 1	RGB(176,23,31)	UNKNOWN	SYBR	None
15	B3	Sample1	RGB(176,23,31)			Target 1	RGB(176,23,31)	UNKNOWN	SYBR	None
16	B4	Sample1	RGB(176,23,31)			Target 1	RGB(176,23,31)	UNKNOWN	SYBR	None
17	B5	Sample1	RGB(176,23,31)			Target 1	RGB(176,23,31)	UNKNOWN	SYBR	None
18	B6	Sample1	RGB(176,23,31)			Target 1	RGB(176,23,31)	UNKNOWN	SYBR	None
19	B7	Sample1	RGB(176,23,31)			Target 1	RGB(176,23,31)	UNKNOWN	SYBR	None
20	B8	Sample1	RGB(176,23,31)			Target 1	RGB(176,23,31)	UNKNOWN	SYBR	None
21	B9	Sample1	RGB(176,23,31)			Target 1	RGB(176,23,31)	UNKNOWN	SYBR	None
22	B10	Sample1	RGB(176,23,31)			Target 1	RGB(176,23,31)	UNKNOWN	SYBR	None
23	B11	Sample1	RGB(176,23,31)			Target 1	RGB(176,23,31)	UNKNOWN	SYBR	None
24	B12	Sample1	RGB(176,23,31)			Target 1	RGB(176,23,31)	UNKNOWN	SYBR	None
25	C1	21	RGB(198,113,113)			Target 1	RGB(176,23,31)	UNKNOWN	SYBR	None
26	C2	21	RGB(198,113,113)			Target 1	RGB(176,23,31)	UNKNOWN	SYBR	None
27	C3	21	RGB(198,113,113)			Target 1	RGB(176,23,31)	UNKNOWN	SYBR	None
28	C4	28	RGB(176,23,31)			Target 1	RGB(176,23,31)	UNKNOWN	SYBR	None
29	C5	28	RGB(176,23,31)			Target 1	RGB(176,23,31)	UNKNOWN	SYBR	None
30	C6	28	RGB(176,23,31)			Target 1	RGB(176,23,31)	UNKNOWN	SYBR	None
31	C7	41	RGB(0,0,255)			Target 1	RGB(176,23,31)	UNKNOWN	SYBR	None
32	C8	41	RGB(0,0,255)			Target 1	RGB(176,23,31)	UNKNOWN	SYBR	None
33	C9	41	RGB(0,0,255)			Target 1	RGB(176,23,31)	UNKNOWN	SYBR	None
34	C10	42	RGB(0,139,69)			Target 1	RGB(176,23,31)	UNKNOWN	SYBR	None
35	C11	42	RGB(0,139,69)			Target 1	RGB(176,23,31)	UNKNOWN	SYBR	None
36	C12	42	RGB(0,139,69)			Target 1	RGB(176,23,31)	UNKNOWN	SYBR	None
37	D1	43	RGB(255,127,0)			Target 1	RGB(176,23,31)	UNKNOWN	SYBR	None
38	D2	43	RGB(255,127,0)			Target 1	RGB(176,23,31)	UNKNOWN	SYBR	None
39	D3	43	RGB(255,127,0)			Target 1	RGB(176,23,31)	UNKNOWN	SYBR	None
40	D4	45	RGB(139,137,112)			Target 1	RGB(176,23,31)	UNKNOWN	SYBR	None
41	D5	45	RGB(139,137,112)			Target 1	RGB(176,23,31)	UNKNOWN	SYBR	None
42	D6	45	RGB(139,137,112)			Target 1	RGB(176,23,31)	UNKNOWN	SYBR	None
43	D7	46	RGB(238,121,66)			Target 1	RGB(176,23,31)	UNKNOWN	SYBR	None
44	D8	46	RGB(238,121,66)			Target 1	RGB(176,23,31)	UNKNOWN	SYBR	None
45	D9	46	RGB(238,121,66)			Target 1	RGB(176,23,31)	UNKNOWN	SYBR	None
46	D10	47	RGB(142,56,142)			Target 1	RGB(176,23,31)	UNKNOWN	SYBR	None
47	D11	47	RGB(142,56,142)			Target 1	RGB(176,23,31)	UNKNOWN	SYBR	None
48	D12	47	RGB(142,56,142)			Target 1	RGB(176,23,31)	UNKNOWN	SYBR	None
49	E1	49	RGB(198,113,113)			Target 1	RGB(176,23,31)	UNKNOWN	SYBR	None
50	E2	49	RGB(198,113,113)			Target 1	RGB(176,23,31)	UNKNOWN	SYBR	None
51	E3	49	RGB(198,113,113)			Target 1	RGB(176,23,31)	UNKNOWN	SYBR	None
52	E4	64	RGB(0,245,255)			Target 1	RGB(176,23,31)	UNKNOWN	SYBR	None
53	E5	64	RGB(0,245,255)			Target 1	RGB(176,23,31)	UNKNOWN	SYBR	None
54	E6	64	RGB(0,245,255)			Target 1	RGB(176,23,31)	UNKNOWN	SYBR	None
55	E7	HeLa	RGB(238,220,130)			Target 1	RGB(176,23,31)	UNKNOWN	SYBR	None
56	E8	HeLa	RGB(238,220,130)			Target 1	RGB(176,23,31)	UNKNOWN	SYBR	None
57	E9	HeLa	RGB(238,220,130)			Target 1	RGB(176,23,31)	UNKNOWN	SYBR	None
58	E10	Sample1	RGB(176,23,31)			Target 1	RGB(176,23,31)	UNKNOWN	SYBR	None
59	E11	Sample1	RGB(176,23,31)			Target 1	RGB(176,23,31)	UNKNOWN	SYBR	None
60	E12	Sample1	RGB(176,23,31)			Target 1	RGB(176,23,31)	UNKNOWN	SYBR	None
61	F1	1	RGB(238,238,0)			Target 1	RGB(176,23,31)	UNKNOWN	SYBR	None
62	F2	1	RGB(238,238,0)			Target 1	RGB(176,23,31)	UNKNOWN	SYBR	None
63	F3	1	RGB(238,238,0)			Target 1	RGB(176,23,31)	UNKNOWN	SYBR	None
64	F4	6	RGB(142,142,56)			Target 1	RGB(176,23,31)	UNKNOWN	SYBR	None
65	F5	6	RGB(142,142,56)			Target 1	RGB(176,23,31)	UNKNOWN	SYBR	None
66	F6	6	RGB(142,142,56)			Target 1	RGB(176,23,31)	UNKNOWN	SYBR	None
67	F7	24	RGB(238,44,44)			Target 1	RGB(176,23,31)	UNKNOWN	SYBR	None
68	F8	24	RGB(238,44,44)			Target 1	RGB(176,23,31)	UNKNOWN	SYBR	None
69	F9	24	RGB(238,44,44)			Target 1	RGB(176,23,31)	UNKNOWN	SYBR	None
70	F10	53	RGB(51,161,201)			Target 1	RGB(176,23,31)	UNKNOWN	SYBR	None
71	F11	53	RGB(51,161,201)			Target 1	RGB(176,23,31)	UNKNOWN	SYBR	None
72	F12	53	RGB(51,161,201)			Target 1	RGB(176,23,31)	UNKNOWN	SYBR	None
73	G1	56	RGB(238,18,137)			Target 1	RGB(176,23,31)	UNKNOWN	SYBR	None
74	G2	56	RGB(238,18,137)			Target 1	RGB(176,23,31)	UNKNOWN	SYBR	None
75	G3	56	RGB(238,18,137)			Target 1	RGB(176,23,31)	UNKNOWN	SYBR	None
76	G4	58	RGB(176,23,31)			Target 1	RGB(176,23,31)	UNKNOWN	SYBR	None
77	G5	58	RGB(176,23,31)			Target 1	RGB(176,23,31)	UNKNOWN	SYBR	None
78	G6	58	RGB(176,23,31)			Target 1	RGB(176,23,31)	UNKNOWN	SYBR	None
79	G7	60	RGB(0,0,255)			Target 1	RGB(176,23,31)	UNKNOWN	SYBR	None
80	G8	60	RGB(0,0,255)			Target 1	RGB(176,23,31)	UNKNOWN	SYBR	None
81	G9	60	RGB(0,0,255)			Target 1	RGB(176,23,31)	UNKNOWN	SYBR	None
82	G10	62	RGB(0,139,69)			Target 1	RGB(176,23,31)	UNKNOWN	SYBR	None
83	G11	62	RGB(0,139,69)			Target 1	RGB(176,23,31)	UNKNOWN	SYBR	None
84	G12	62	RGB(0,139,69)			Target 1	RGB(176,23,31)	UNKNOWN	SYBR	None
85	H1	75	RGB(255,127,0)			Target 1	RGB(176,23,31)	UNKNOWN	SYBR	None
86	H2	75	RGB(255,127,0)			Target 1	RGB(176,23,31)	UNKNOWN	SYBR	None
87	H3	75	RGB(255,127,0)			Target 1	RGB(176,23,31)	UNKNOWN	SYBR	None
88	H4	77	RGB(139,137,112)			Target 1	RGB(176,23,31)	UNKNOWN	SYBR	None
89	H5	77	RGB(139,137,112)			Target 1	RGB(176,23,31)	UNKNOWN	SYBR	None
90	H6	SD2	RGB(142,56,142)			Target 1	RGB(176,23,31)	UNKNOWN	SYBR	None
91	H7	77	RGB(139,137,112)			Target 1	RGB(176,23,31)	UNKNOWN	SYBR	None
92	H8	SD1	RGB(238,121,66)			Target 1	RGB(176,23,31)	UNKNOWN	SYBR	None
93	H9	SD1	RGB(238,121,66)			Target 1	RGB(176,23,31)	UNKNOWN	SYBR	None
94	H10	SD2	RGB(142,56,142)			Target 1	RGB(176,23,31)	UNKNOWN	SYBR	None
95	H11	SD2	RGB(142,56,142)			Target 1	RGB(176,23,31)	UNKNOWN	SYBR	None
96	H12	Sample1	RGB(176,23,31)			Target 1	RGB(176,23,31)	UNKNOWN	SYBR	None

## Sheet: Amplification Data
Block Type	96-Well 0.2-mL Block
Calibration Background is expired	Yes
Calibration Background performed on	04-27-2018
Calibration Pure Dye ABY is expired	Yes
Calibration Pure Dye ABY performed on	02-01-2021
Calibration Pure Dye CY5 is expired	Yes
Calibration Pure Dye CY5 performed on	02-01-2021
Calibration Pure Dye FAM is expired	Yes
Calibration Pure Dye FAM performed on	02-01-2021
Calibration Pure Dye JUN is expired	Yes
Calibration Pure Dye JUN performed on	02-01-2021
Calibration Pure Dye MUSTANG PURPLE is expired	Yes
Calibration Pure Dye MUSTANG PURPLE performed on	02-01-2021
Calibration Pure Dye NED is expired	Yes
Calibration Pure Dye NED performed on	02-01-2021
Calibration Pure Dye ROX is expired	Yes
Calibration Pure Dye ROX performed on	02-01-2021
Calibration Pure Dye SYBR is expired	Yes
Calibration Pure Dye SYBR performed on	02-01-2021
Calibration Pure Dye TAMRA is expired	Yes
Calibration Pure Dye TAMRA performed on	02-01-2021
Calibration Pure Dye VIC is expired	Yes
Calibration Pure Dye VIC performed on	02-01-2021
Calibration ROI is expired	Yes
Calibration ROI performed on	04-27-2018
Calibration Uniformity is expired	Yes
Calibration Uniformity performed on	04-27-2018
Chemistry	SYBR_GREEN
Date Created	2024-02-21 15:02:21 PM EET
Experiment Barcode
Experiment Comment
Experiment File Name	C:\Users\mhiourea\Documents\Eleni\Μετρηση μηκους τελομερών\13-12-2023_telomeres.eds
Experiment Name	13-12-2023_telomeres
Experiment Run End Time	2023-12-13 16:34:04 PM EET
Experiment Type	Standard Curve
Instrument Name	272521791
Instrument Serial Number	272521791
Instrument Type	QuantStudio™ 5 System
Passive Reference
Post-read Stage/Step
Pre-read Stage/Step
Quantification Cycle Method	Ct
Signal Smoothing On	true
Stage where Melt Analysis is performed	Stage4
Stage/ Cycle where Ct Analysis is performed	Stage3, Step5
User Name
Well	Well Position	Cycle	Target Name	Rn	Delta Rn
1	A1	1	Target 1	122358	851.774
1	A1	2	Target 1	122412	522.897
1	A1	3	Target 1	122573	300.442
1	A1	4	Target 1	123202	547.12
1	A1	5	Target 1	123360	321.649
1	A1	6	Target 1	123634	212.553
1	A1	7	Target 1	123819	14.2071
1	A1	8	Target 1	124571	383.189
1	A1	9	Target 1	124563	-7.41423
1	A1	10	Target 1	124396	-557.799
1	A1	11	Target 1	124475	-861.786
1	A1	12	Target 1	125052	-668.467
1	A1	13	Target 1	125848	-255.258
1	A1	14	Target 1	126699	212.943
1	A1	15	Target 1	126954	85.1593
1	A1	16	Target 1	126673	-579.624
1	A1	17	Target 1	126704	-931.306
1	A1	18	Target 1	127922	-96.4484
1	A1	19	Target 1	128796	394.425
1	A1	20	Target 1	129056	270.985
1	A1	21	Target 1	130205	1037.24
1	A1	22	Target 1	130226	674.809
1	A1	23	Target 1	129927	-6.79465
1	A1	24	Target 1	129860	-457.367
1	A1	25	Target 1	130165	-535.502
1	A1	26	Target 1	130415	-667.856
1	A1	27	Target 1	131782	315.892
1	A1	28	Target 1	132647	797.719
1	A1	29	Target 1	132563	330.998
1	A1	30	Target 1	132342	-273.708
1	A1	31	Target 1	132888	-110.631
1	A1	32	Target 1	134310	928.663
1	A1	33	Target 1	135574	1809.43
1	A1	34	Target 1	136123	1975.05
1	A1	35	Target 1	138467	3936.38
1	A1	36	Target 1	140084	5170.5
2	A2	1	Target 1	118747	7.26369
2	A2	2	Target 1	119086	-23.5021
2	A2	3	Target 1	119680	201.404
2	A2	4	Target 1	119963	114.779
2	A2	5	Target 1	120718	500.74
2	A2	6	Target 1	120921	334.982
2	A2	7	Target 1	121421	464.974
2	A2	8	Target 1	121519	193.669
2	A2	9	Target 1	121875	180.309
2	A2	10	Target 1	121918	-145.933
2	A2	11	Target 1	122304	-129.019
2	A2	12	Target 1	122519	-283.253
2	A2	13	Target 1	122492	-680.183
2	A2	14	Target 1	122824	-716.957
2	A2	15	Target 1	122987	-923.723
2	A2	16	Target 1	123854	-425.801
2	A2	17	Target 1	124173	-476.684
2	A2	18	Target 1	125249	230.879
2	A2	19	Target 1	125515	127.285
2	A2	20	Target 1	125763	6.13611
2	A2	21	Target 1	126442	315.73
2	A2	22	Target 1	126769	272.987
2	A2	23	Target 1	127011	145.886
2	A2	24	Target 1	126933	-301.271
2	A2	25	Target 1	127533	-70.4583
2	A2	26	Target 1	128597	623.51
2	A2	27	Target 1	128645	302.26
2	A2	28	Target 1	128850	137.752
2	A2	29	Target 1	129066	-15.2948
2	A2	30	Target 1	129665	214.025
2	A2	31	Target 1	130718	898.221
2	A2	32	Target 1	132208	2018.81
2	A2	33	Target 1	132329	1770.52
2	A2	34	Target 1	132677	1748.61
2	A2	35	Target 1	133366	2068.71
2	A2	36	Target 1	134601	2934.53
3	A3	1	Target 1	488725	7761.39
3	A3	2	Target 1	488738	5080.61
3	A3	3	Target 1	489285	2933.95
3	A3	4	Target 1	490948	1902.8
3	A3	5	Target 1	491784	44.3318
3	A3	6	Target 1	493394	-1039.45
3	A3	7	Target 1	495315	-1812.07
3	A3	8	Target 1	498699	-1122.01
3	A3	9	Target 1	501895	-619.975
3	A3	10	Target 1	503671	-1537.44
3	A3	11	Target 1	505549	-2354.07
3	A3	12	Target 1	509240	-1356.38
3	A3	13	Target 1	513844	553.125
3	A3	14	Target 1	517025	1040.34
3	A3	15	Target 1	520548	1869.32
3	A3	16	Target 1	522455	1082.69
3	A3	17	Target 1	524264	197.131
3	A3	18	Target 1	526978	217.695
3	A3	19	Target 1	529526	72.0711
3	A3	20	Target 1	532785	636.635
3	A3	21	Target 1	535906	1063.76
3	A3	22	Target 1	539443	1907.14
3	A3	23	Target 1	543910	3679.83
3	A3	24	Target 1	551874	8949.64
3	A3	25	Target 1	564498	18879.7
3	A3	26	Target 1	586064	37752.5
3	A3	27	Target 1	622698	71692.5
3	A3	28	Target 1	682404	128704
3	A3	29	Target 1	779455	223061
3	A3	30	Target 1	929197	370109
3	A3	31	Target 1	1.13336e+06	571582
3	A3	32	Target 1	1.38023e+06	815751
3	A3	33	Target 1	1.63929e+06	1.07212e+06
3	A3	34	Target 1	1.87948e+06	1309621
3	A3	35	Target 1	2085167	1.51261e+06
3	A3	36	Target 1	2.23598e+06	1.66072e+06
4	A4	1	Target 1	144919	833.634
4	A4	2	Target 1	144854	293.588
4	A4	3	Target 1	144971	-64.5527
4	A4	4	Target 1	145776	265.495
4	A4	5	Target 1	146686	700.682
4	A4	6	Target 1	146761	301.12
4	A4	7	Target 1	146696	-239.536
4	A4	8	Target 1	146770	-640.082
4	A4	9	Target 1	147493	-392.035
4	A4	10	Target 1	147807	-553.519
4	A4	11	Target 1	148691	-144.003
4	A4	12	Target 1	149706	395.513
4	A4	13	Target 1	149890	104.811
4	A4	14	Target 1	150094	-166.564
4	A4	15	Target 1	150661	-74.0794
4	A4	16	Target 1	151479	267.999
4	A4	17	Target 1	151687	1.15579
4	A4	18	Target 1	152382	221.047
4	A4	19	Target 1	152652	16.5472
4	A4	20	Target 1	153256	145.719
4	A4	21	Target 1	155168	1582.19
4	A4	22	Target 1	158400	4338.86
4	A4	23	Target 1	160783	6247
4	A4	24	Target 1	166773	11762
4	A4	25	Target 1	177952	22466.4
4	A4	26	Target 1	197995	42034.3
4	A4	27	Target 1	233773	77337.4
4	A4	28	Target 1	295419	138508
4	A4	29	Target 1	397015	239629
4	A4	30	Target 1	551040	393179
4	A4	31	Target 1	758754	600418
4	A4	32	Target 1	1.00391e+06	845096
4	A4	33	Target 1	1.25896e+06	1.09968e+06
4	A4	34	Target 1	1.4955e+06	1.33574e+06
4	A4	35	Target 1	1.70199e+06	1.54175e+06
4	A4	36	Target 1	1.85678e+06	1.69607e+06
5	A5	1	Target 1	92434	625.141
5	A5	2	Target 1	92442.4	85.0706
5	A5	3	Target 1	92688.7	-217.125
5	A5	4	Target 1	93365.2	-89.0788
5	A5	5	Target 1	93901.2	-101.556
5	A5	6	Target 1	94541.5	-9.7126
5	A5	7	Target 1	95256.7	157.029
5	A5	8	Target 1	95937	288.888
5	A5	9	Target 1	96313.3	116.723
5	A5	10	Target 1	96887.4	142.364
5	A5	11	Target 1	97302.9	9.40218
5	A5	12	Target 1	97736.7	-105.309
5	A5	13	Target 1	98462.3	71.8934
5	A5	14	Target 1	98871.6	-67.3336
5	A5	15	Target 1	99490.8	3.41588
5	A5	16	Target 1	99836.2	-199.6
5	A5	17	Target 1	100595	10.8759
5	A5	18	Target 1	101400	267.235
5	A5	19	Target 1	101986	304.805
5	A5	20	Target 1	103370	1140.44
5	A5	21	Target 1	105200	2422.08
5	A5	22	Target 1	108725	5398.45
5	A5	23	Target 1	114455	10579.6
5	A5	24	Target 1	124864	20440.1
5	A5	25	Target 1	143819	38847.4
5	A5	26	Target 1	177033	71512.4
5	A5	27	Target 1	234326	128257
5	A5	28	Target 1	327157	220539
5	A5	29	Target 1	463356	356190
5	A5	30	Target 1	642445	534730
5	A5	31	Target 1	847677	739414
5	A5	32	Target 1	1.05193e+06	943120
5	A5	33	Target 1	1.23737e+06	1128014
5	A5	34	Target 1	1400377	1.29047e+06
5	A5	35	Target 1	1.54342e+06	1.43296e+06
5	A5	36	Target 1	1.64754e+06	1.53654e+06
6	A6	1	Target 1	93271.1	367.299
6	A6	2	Target 1	93223	-171.968
6	A6	3	Target 1	93425.7	-460.461
6	A6	4	Target 1	94393.3	15.9527
6	A6	5	Target 1	94872.1	3.52235
6	A6	6	Target 1	95320.8	-38.9862
6	A6	7	Target 1	95898.2	47.2788
6	A6	8	Target 1	96441.3	99.1922
6	A6	9	Target 1	97081.1	247.731
6	A6	10	Target 1	97450.6	126.042
6	A6	11	Target 1	98234.6	418.878
6	A6	12	Target 1	98678.1	371.182
6	A6	13	Target 1	98659.5	-138.632
6	A6	14	Target 1	98878.4	-410.867
6	A6	15	Target 1	99417.8	-362.695
6	A6	16	Target 1	100565	293.476
6	A6	17	Target 1	100797	34.2406
6	A6	18	Target 1	101008	-245.854
6	A6	19	Target 1	101595	-150.55
6	A6	20	Target 1	102849	612.723
6	A6	21	Target 1	104531	1803.07
6	A6	22	Target 1	107827	4607.89
6	A6	23	Target 1	113448	9738.38
6	A6	24	Target 1	123830	19629.2
6	A6	25	Target 1	143439	38746.9
6	A6	26	Target 1	176691	71507.1
6	A6	27	Target 1	232747	127072
6	A6	28	Target 1	320280	214114
6	A6	29	Target 1	443986	337329
6	A6	30	Target 1	595405	488257
6	A6	31	Target 1	750908	643268
6	A6	32	Target 1	895931	787800
6	A6	33	Target 1	1.02664e+06	918017
6	A6	34	Target 1	1.14255e+06	1.03344e+06
6	A6	35	Target 1	1.24313e+06	1.13353e+06
6	A6	36	Target 1	1.31954e+06	1.20945e+06
7	A7	1	Target 1	290172	3524.3
7	A7	2	Target 1	289072	2215.65
7	A7	3	Target 1	288279	1214.03
7	A7	4	Target 1	287575	300.381
7	A7	5	Target 1	287425	-58.4266
7	A7	6	Target 1	287549	-142.859
7	A7	7	Target 1	287236	-665.417
7	A7	8	Target 1	287325	-784.631
7	A7	9	Target 1	288111	-207.751
7	A7	10	Target 1	288450	-78.0896
7	A7	11	Target 1	288439	-297.553
7	A7	12	Target 1	288551	-394.33
7	A7	13	Target 1	288749	-405.887
7	A7	14	Target 1	289774	410.368
7	A7	15	Target 1	290110	537.154
7	A7	16	Target 1	290152	370.752
7	A7	17	Target 1	290193	202.257
7	A7	18	Target 1	290852	652.637
7	A7	19	Target 1	291412	1003.42
7	A7	20	Target 1	293072	2454.33
7	A7	21	Target 1	295889	5062.9
7	A7	22	Target 1	303272	12237.4
7	A7	23	Target 1	316123	24879.4
7	A7	24	Target 1	338756	47303.4
7	A7	25	Target 1	379877	88214.8
7	A7	26	Target 1	450368	158497
7	A7	27	Target 1	563069	270990
7	A7	28	Target 1	724271	431983
7	A7	29	Target 1	926475	633978
7	A7	30	Target 1	1.14766e+06	854956
7	A7	31	Target 1	1363430	1.07051e+06
7	A7	32	Target 1	1562258	1.26913e+06
7	A7	33	Target 1	1.73062e+06	1.43729e+06
7	A7	34	Target 1	1.87389e+06	1580350
7	A7	35	Target 1	1.99633e+06	1.70258e+06
7	A7	36	Target 1	2.08806e+06	1.7941e+06
8	A8	1	Target 1	255801	2287.28
8	A8	2	Target 1	255536	482.813
8	A8	3	Target 1	256109	-484.336
8	A8	4	Target 1	258914	780.452
8	A8	5	Target 1	259576	-96.8852
8	A8	6	Target 1	260660	-553.3
8	A8	7	Target 1	263188	434.8
8	A8	8	Target 1	263921	-371.49
8	A8	9	Target 1	265624	-209.405
8	A8	10	Target 1	267464	90.8047
8	A8	11	Target 1	269308	395.671
8	A8	12	Target 1	270688	234.787
8	A8	13	Target 1	272131	138.216
8	A8	14	Target 1	273564	31.0191
8	A8	15	Target 1	275188	115.229
8	A8	16	Target 1	276107	-505.561
8	A8	17	Target 1	277496	-656.008
8	A8	18	Target 1	280597	904.265
8	A8	19	Target 1	283245	2012.82
8	A8	20	Target 1	286616	3843.59
8	A8	21	Target 1	292417	8104.89
8	A8	22	Target 1	303063	17211.1
8	A8	23	Target 1	322161	34769.3
8	A8	24	Target 1	355793	66860.6
8	A8	25	Target 1	414908	124436
8	A8	26	Target 1	514563	222551
8	A8	27	Target 1	673698	380146
8	A8	28	Target 1	899567	604476
8	A8	29	Target 1	1.18254e+06	885906
8	A8	30	Target 1	1.49246e+06	1.19429e+06
8	A8	31	Target 1	1.79547e+06	1.49576e+06
8	A8	32	Target 1	2.06971e+06	1768455
8	A8	33	Target 1	2.29736e+06	1.99457e+06
8	A8	34	Target 1	2.48312e+06	2.17878e+06
8	A8	35	Target 1	2640821	2.33495e+06
8	A8	36	Target 1	2.75183e+06	2444415
9	A9	1	Target 1	159856	1651.71
9	A9	2	Target 1	159791	771.003
9	A9	3	Target 1	159899	62.2672
9	A9	4	Target 1	160452	-200.75
9	A9	5	Target 1	160881	-588.048
9	A9	6	Target 1	162406	121.185
9	A9	7	Target 1	163399	297.918
9	A9	8	Target 1	164601	683.432
9	A9	9	Target 1	164770	35.8521
9	A9	10	Target 1	165325	-225.04
9	A9	11	Target 1	166652	286.255
9	A9	12	Target 1	166935	-247.777
9	A9	13	Target 1	167816	-182.81
9	A9	14	Target 1	168772	-42.4834
9	A9	15	Target 1	169194	-436.719
9	A9	16	Target 1	170951	503.639
9	A9	17	Target 1	171642	378.762
9	A9	18	Target 1	173950	1870.26
9	A9	19	Target 1	176550	3654.29
9	A9	20	Target 1	181238	7526.27
9	A9	21	Target 1	189045	14517
9	A9	22	Target 1	203677	28332.1
9	A9	23	Target 1	229692	53531.4
9	A9	24	Target 1	275859	98881.5
9	A9	25	Target 1	355580	177787
9	A9	26	Target 1	487015	308405
9	A9	27	Target 1	682956	503531
9	A9	28	Target 1	941111	760869
9	A9	29	Target 1	1.2378e+06	1056742
9	A9	30	Target 1	1.54193e+06	1.36006e+06
9	A9	31	Target 1	1.82137e+06	1.63868e+06
9	A9	32	Target 1	2.06302e+06	1879512
9	A9	33	Target 1	2259808	2.07548e+06
9	A9	34	Target 1	2.41738e+06	2232236
9	A9	35	Target 1	2.54601e+06	2.36005e+06
9	A9	36	Target 1	2.64317e+06	2456398
10	A10	1	Target 1	138408	1623.68
10	A10	2	Target 1	138540	800.825
10	A10	3	Target 1	139283	588.794
10	A10	4	Target 1	139853	203.387
10	A10	5	Target 1	140949	343.856
10	A10	6	Target 1	141208	-351.753
10	A10	7	Target 1	141729	-786.019
10	A10	8	Target 1	142219	-1251.57
10	A10	9	Target 1	143338	-1087.85
10	A10	10	Target 1	144840	-540.628
10	A10	11	Target 1	148273	1936.75
10	A10	12	Target 1	148842	1550.84
10	A10	13	Target 1	148879	632.356
10	A10	14	Target 1	149168	-34.1594
10	A10	15	Target 1	149447	-710.222
10	A10	16	Target 1	151198	86.1219
10	A10	17	Target 1	151487	-579.909
10	A10	18	Target 1	152640	-382.878
10	A10	19	Target 1	156328	2350.09
10	A10	20	Target 1	160953	6019.95
10	A10	21	Target 1	168370	12481.7
10	A10	22	Target 1	180967	24123.6
10	A10	23	Target 1	206639	48840.7
10	A10	24	Target 1	253173	94419.1
10	A10	25	Target 1	334983	175274
10	A10	26	Target 1	473057	312393
10	A10	27	Target 1	655015	493395
10	A10	28	Target 1	899554	736979
10	A10	29	Target 1	1.18148e+06	1.01795e+06
10	A10	30	Target 1	1.46765e+06	1.30317e+06
10	A10	31	Target 1	1.72598e+06	1.56054e+06
10	A10	32	Target 1	1.94317e+06	1.77677e+06
10	A10	33	Target 1	2.1212e+06	1.95385e+06
10	A10	34	Target 1	2.26132e+06	2.09301e+06
10	A10	35	Target 1	2.37056e+06	2201295
10	A10	36	Target 1	2445981	2.27577e+06
11	A11	1	Target 1	240531	4359.83
11	A11	2	Target 1	239727	2539.52
11	A11	3	Target 1	239435	1231.59
11	A11	4	Target 1	239947	726.209
11	A11	5	Target 1	240422	185.465
11	A11	6	Target 1	240742	-512.059
11	A11	7	Target 1	241936	-334.396
11	A11	8	Target 1	242300	-986.92
11	A11	9	Target 1	243118	-1184.96
11	A11	10	Target 1	243935	-1384.86
11	A11	11	Target 1	245900	-436.899
11	A11	12	Target 1	248197	843.748
11	A11	13	Target 1	249337	967.411
11	A11	14	Target 1	250272	885.668
11	A11	15	Target 1	251244	841.081
11	A11	16	Target 1	253292	1872.98
11	A11	17	Target 1	255572	3135.86
11	A11	18	Target 1	258626	5173.98
11	A11	19	Target 1	263658	9188.67
11	A11	20	Target 1	271462	15976.1
11	A11	21	Target 1	285310	28807.5
11	A11	22	Target 1	310419	52900.5
11	A11	23	Target 1	354154	95618.9
11	A11	24	Target 1	430339	170788
11	A11	25	Target 1	554064	293495
11	A11	26	Target 1	738268	476683
11	A11	27	Target 1	982837	720235
11	A11	28	Target 1	1.26379e+06	1.00018e+06
11	A11	29	Target 1	1546337	1.2817e+06
11	A11	30	Target 1	1.80551e+06	1.53986e+06
11	A11	31	Target 1	2.02457e+06	1757907
11	A11	32	Target 1	2.20036e+06	1.93268e+06
11	A11	33	Target 1	2.34499e+06	2.07629e+06
11	A11	34	Target 1	2.45279e+06	2.18307e+06
11	A11	35	Target 1	2.53366e+06	2.26293e+06
11	A11	36	Target 1	2.59156e+06	2.31981e+06
12	A12	1	Target 1	183176	2155.42
12	A12	2	Target 1	182978	1364.98
12	A12	3	Target 1	182720	514.129
12	A12	4	Target 1	182795	-4.42119
12	A12	5	Target 1	183398	6.45055
12	A12	6	Target 1	184016	30.9473
12	A12	7	Target 1	184294	-283.681
12	A12	8	Target 1	185160	-10.8405
12	A12	9	Target 1	186080	316.375
12	A12	10	Target 1	186159	-196.753
12	A12	11	Target 1	186084	-865.46
12	A12	12	Target 1	186709	-833.182
12	A12	13	Target 1	188199	64.3463
12	A12	14	Target 1	189527	799.593
12	A12	15	Target 1	189783	462.496
12	A12	16	Target 1	190589	675.43
12	A12	17	Target 1	191540	1033.57
12	A12	18	Target 1	194456	3357.41
12	A12	19	Target 1	197729	6037.26
12	A12	20	Target 1	203387	11102.1
12	A12	21	Target 1	214371	21492.9
12	A12	22	Target 1	234525	41054.6
12	A12	23	Target 1	269669	75605.6
12	A12	24	Target 1	330915	136259
12	A12	25	Target 1	433179	237929
12	A12	26	Target 1	586546	390704
12	A12	27	Target 1	795540	599105
12	A12	28	Target 1	1.04194e+06	844914
12	A12	29	Target 1	1296583	1.09896e+06
12	A12	30	Target 1	1.53531e+06	1.3371e+06
12	A12	31	Target 1	1740281	1.54147e+06
12	A12	32	Target 1	1.90305e+06	1.70365e+06
12	A12	33	Target 1	2.03042e+06	1.83043e+06
12	A12	34	Target 1	2.13101e+06	1.93043e+06
12	A12	35	Target 1	2.20841e+06	2007237
12	A12	36	Target 1	2.2604e+06	2.05863e+06
13	B1	1	Target 1	34695.6	522.171
13	B1	2	Target 1	34659.6	476.416
13	B1	3	Target 1	34803.1	610.114
13	B1	4	Target 1	34820.6	617.874
13	B1	5	Target 1	35071.9	859.435
13	B1	6	Target 1	34936.4	714.18
13	B1	7	Target 1	34660.9	428.85
13	B1	8	Target 1	34143.1	-98.6825
13	B1	9	Target 1	34057.7	-193.848
13	B1	10	Target 1	34486.9	225.533
13	B1	11	Target 1	34495.6	224.508
13	B1	12	Target 1	34193.7	-87.1726
13	B1	13	Target 1	34002.3	-288.389
13	B1	14	Target 1	33811.2	-489.3
13	B1	15	Target 1	33698.8	-611.458
13	B1	16	Target 1	33774.1	-545.94
13	B1	17	Target 1	34229.9	-99.8829
13	B1	18	Target 1	34351.8	12.2602
13	B1	19	Target 1	33906.7	-442.605
13	B1	20	Target 1	33708	-651.114
13	B1	21	Target 1	33530.8	-838.049
13	B1	22	Target 1	33078.8	-1299.89
13	B1	23	Target 1	33135	-1253.4
13	B1	24	Target 1	33851.1	-547.135
13	B1	25	Target 1	34172.5	-235.5
13	B1	26	Target 1	34263.3	-154.462
13	B1	27	Target 1	34532.9	105.361
13	B1	28	Target 1	34517.7	80.4138
13	B1	29	Target 1	34753	305.869
13	B1	30	Target 1	35410.9	954.04
13	B1	31	Target 1	34877	410.367
13	B1	32	Target 1	34735.4	259.037
13	B1	33	Target 1	35235.2	748.993
13	B1	34	Target 1	35166.7	670.78
13	B1	35	Target 1	35114.9	609.212
13	B1	36	Target 1	35551.9	1036.35
14	B2	1	Target 1	34227.8	856.911
14	B2	2	Target 1	34113.9	775.234
14	B2	3	Target 1	33986.2	679.643
14	B2	4	Target 1	33901.3	626.912
14	B2	5	Target 1	33164.3	-77.9556
14	B2	6	Target 1	32581.9	-628.195
14	B2	7	Target 1	32545	-632.965
14	B2	8	Target 1	32826.4	-319.372
14	B2	9	Target 1	32967.8	-145.837
14	B2	10	Target 1	33359.5	278.088
14	B2	11	Target 1	33140.9	91.5673
14	B2	12	Target 1	33009.7	-7.45686
14	B2	13	Target 1	33024.8	39.7807
14	B2	14	Target 1	32981.3	28.444
14	B2	15	Target 1	32843.8	-76.8341
14	B2	16	Target 1	32539.6	-348.911
14	B2	17	Target 1	32638.4	-217.994
14	B2	18	Target 1	33213.8	389.605
14	B2	19	Target 1	32875.9	83.8349
14	B2	20	Target 1	32744.3	-15.6307
14	B2	21	Target 1	32855.3	127.587
14	B2	22	Target 1	32821.3	125.688
14	B2	23	Target 1	32798	134.582
14	B2	24	Target 1	32924	292.702
14	B2	25	Target 1	33017.6	418.432
14	B2	26	Target 1	33359.5	792.513
14	B2	27	Target 1	33459.9	925.095
14	B2	28	Target 1	33795.1	1292.45
14	B2	29	Target 1	33981.5	1510.97
14	B2	30	Target 1	34536.2	2097.83
14	B2	31	Target 1	35028.9	2622.71
14	B2	32	Target 1	34949.6	2575.61
14	B2	33	Target 1	34901.7	2559.79
14	B2	34	Target 1	35309.7	2999.98
14	B2	35	Target 1	35352.9	3075.34
14	B2	36	Target 1	35596.2	3350.77
15	B3	1	Target 1	47715.6	472.533
15	B3	2	Target 1	47694.7	423.048
15	B3	3	Target 1	47764.6	464.305
15	B3	4	Target 1	47636.1	307.215
15	B3	5	Target 1	47254.5	-103.055
15	B3	6	Target 1	47177.8	-208.332
15	B3	7	Target 1	47230.2	-184.567
15	B3	8	Target 1	47178.8	-264.587
15	B3	9	Target 1	47258.4	-213.661
15	B3	10	Target 1	47643.4	142.737
15	B3	11	Target 1	47648.2	118.885
15	B3	12	Target 1	47485.9	-72.0137
15	B3	13	Target 1	47469	-117.616
15	B3	14	Target 1	47687.9	72.6653
15	B3	15	Target 1	47672.6	28.7783
15	B3	16	Target 1	47481.9	-190.581
15	B3	17	Target 1	47504.3	-196.832
15	B3	18	Target 1	47872.4	142.719
15	B3	19	Target 1	47762.8	4.5036
15	B3	20	Target 1	47702	-84.9576
15	B3	21	Target 1	47862.9	47.3194
15	B3	22	Target 1	47884.7	40.4714
15	B3	23	Target 1	48031.1	158.264
15	B3	24	Target 1	48009.8	108.338
15	B3	25	Target 1	48011.3	81.1814
15	B3	26	Target 1	48463.9	505.162
15	B3	27	Target 1	49136.2	1148.86
15	B3	28	Target 1	49600.4	1584.36
15	B3	29	Target 1	49743.4	1698.75
15	B3	30	Target 1	50449.1	2375.81
15	B3	31	Target 1	50733.4	2631.54
15	B3	32	Target 1	51176.5	3045.99
15	B3	33	Target 1	51860	3700.87
15	B3	34	Target 1	52374.9	4187.08
15	B3	35	Target 1	52555.1	4338.71
15	B3	36	Target 1	52745.7	4500.64
16	B4	1	Target 1	47572.3	1108.8
16	B4	2	Target 1	47378	1027.95
16	B4	3	Target 1	47064.5	827.819
16	B4	4	Target 1	46725	601.802
16	B4	5	Target 1	46095.3	85.5273
16	B4	6	Target 1	45790.6	-105.767
16	B4	7	Target 1	45529.6	-253.351
16	B4	8	Target 1	45346.2	-323.403
16	B4	9	Target 1	45164.7	-391.44
16	B4	10	Target 1	45037.6	-405.101
16	B4	11	Target 1	44989	-340.267
16	B4	12	Target 1	45001.8	-214.096
16	B4	13	Target 1	45001.8	-100.664
16	B4	14	Target 1	45000.1	10.9904
16	B4	15	Target 1	45020.4	144.739
16	B4	16	Target 1	44913.5	151.292
16	B4	17	Target 1	44696.6	47.7827
16	B4	18	Target 1	44199.9	-335.449
16	B4	19	Target 1	44130.1	-291.916
16	B4	20	Target 1	44335.1	26.5439
16	B4	21	Target 1	44160.3	-34.8092
16	B4	22	Target 1	44137.3	55.5643
16	B4	23	Target 1	44353.2	384.922
16	B4	24	Target 1	44314.2	459.28
16	B4	25	Target 1	44070.3	328.814
16	B4	26	Target 1	44088.7	460.64
16	B4	27	Target 1	44425.6	910.936
16	B4	28	Target 1	44662.7	1261.45
16	B4	29	Target 1	45115	1827.23
16	B4	30	Target 1	45596.6	2422.21
16	B4	31	Target 1	45779	2718.04
16	B4	32	Target 1	46169.1	3221.54
16	B4	33	Target 1	46817.2	3983.05
16	B4	34	Target 1	46854	4133.28
16	B4	35	Target 1	46892.5	4285.15
16	B4	36	Target 1	46831.9	4337.98
17	B5	1	Target 1	42432.2	1442.24
17	B5	2	Target 1	42161.5	1144.8
17	B5	3	Target 1	41954.4	910.955
17	B5	4	Target 1	41962.9	892.68
17	B5	5	Target 1	41670.2	573.24
17	B5	6	Target 1	41540.3	416.566
17	B5	7	Target 1	41577.9	427.435
17	B5	8	Target 1	41259.7	82.519
17	B5	9	Target 1	41153.5	-50.4753
17	B5	10	Target 1	41374.2	143.515
17	B5	11	Target 1	41545.6	288.083
17	B5	12	Target 1	41475	190.8
17	B5	13	Target 1	41139.1	-171.87
17	B5	14	Target 1	41009.4	-328.368
17	B5	15	Target 1	41067.8	-296.699
17	B5	16	Target 1	41110.1	-281.169
17	B5	17	Target 1	41075	-343.007
17	B5	18	Target 1	40916.7	-528.127
17	B5	19	Target 1	40806.6	-664.91
17	B5	20	Target 1	40719.7	-778.627
17	B5	21	Target 1	40689.8	-835.285
17	B5	22	Target 1	40837.6	-714.205
17	B5	23	Target 1	40846	-732.59
17	B5	24	Target 1	40416.9	-1188.42
17	B5	25	Target 1	40403.3	-1228.81
17	B5	26	Target 1	40894	-764.784
17	B5	27	Target 1	41322.2	-363.364
17	B5	28	Target 1	41390.4	-321.932
17	B5	29	Target 1	41728.6	-10.5204
17	B5	30	Target 1	42275.5	509.689
17	B5	31	Target 1	42806.7	1014.05
17	B5	32	Target 1	42830.2	1010.85
17	B5	33	Target 1	42922	1075.87
17	B5	34	Target 1	42868.9	996.016
17	B5	35	Target 1	42970.5	1070.89
17	B5	36	Target 1	42873.8	947.403
18	B6	1	Target 1	64073.1	502.66
18	B6	2	Target 1	63825.9	324.731
18	B6	3	Target 1	63539.8	107.806
18	B6	4	Target 1	63420.3	57.5686
18	B6	5	Target 1	63399.6	106.128
18	B6	6	Target 1	63268.1	43.8708
18	B6	7	Target 1	63152.9	-2.10505
18	B6	8	Target 1	63088.3	2.54409
18	B6	9	Target 1	62986.5	-29.9826
18	B6	10	Target 1	62862.9	-84.31
18	B6	11	Target 1	62683.9	-194.118
18	B6	12	Target 1	62623.6	-185.121
18	B6	13	Target 1	62680.1	-59.4251
18	B6	14	Target 1	62558.4	-111.823
18	B6	15	Target 1	62506.6	-94.4002
18	B6	16	Target 1	62572.3	40.5106
18	B6	17	Target 1	62572.9	110.367
18	B6	18	Target 1	62604.4	211.141
18	B6	19	Target 1	62405.4	81.3487
18	B6	20	Target 1	62320.3	65.5368
18	B6	21	Target 1	62274.7	89.1352
18	B6	22	Target 1	62329.9	213.616
18	B6	23	Target 1	62610.2	563.183
18	B6	24	Target 1	62693.5	715.766
18	B6	25	Target 1	62708.5	799.954
18	B6	26	Target 1	62920.7	1081.38
18	B6	27	Target 1	63043.9	1273.83
18	B6	28	Target 1	63532.9	1832.12
18	B6	29	Target 1	63618.8	1987.22
18	B6	30	Target 1	63780.4	2218.14
18	B6	31	Target 1	63725.8	2232.73
18	B6	32	Target 1	63797.9	2374.07
18	B6	33	Target 1	64491.1	3136.5
18	B6	34	Target 1	64451.1	3165.79
18	B6	35	Target 1	64271.1	3055.04
18	B6	36	Target 1	64195.6	3048.77
19	B7	1	Target 1	35112.1	1869.14
19	B7	2	Target 1	34743.4	1543.39
19	B7	3	Target 1	33929.1	772.029
19	B7	4	Target 1	33661.9	547.699
19	B7	5	Target 1	33604.1	532.784
19	B7	6	Target 1	33509.5	481.094
19	B7	7	Target 1	33216.3	230.858
19	B7	8	Target 1	32738.3	-204.231
19	B7	9	Target 1	32542.1	-357.612
19	B7	10	Target 1	32372.8	-483.986
19	B7	11	Target 1	32324.3	-489.533
19	B7	12	Target 1	32392.9	-378.056
19	B7	13	Target 1	32350.2	-377.835
19	B7	14	Target 1	32316.3	-368.829
19	B7	15	Target 1	32367.5	-274.725
19	B7	16	Target 1	32375.4	-223.887
19	B7	17	Target 1	32317.2	-239.221
19	B7	18	Target 1	32188.1	-325.41
19	B7	19	Target 1	32168.7	-301.853
19	B7	20	Target 1	32288	-139.64
19	B7	21	Target 1	32390.3	5.56572
19	B7	22	Target 1	32188	-153.871
19	B7	23	Target 1	32183.5	-115.432
19	B7	24	Target 1	32387.1	131.106
19	B7	25	Target 1	32336.6	123.438
19	B7	26	Target 1	32407.9	237.636
19	B7	27	Target 1	32857.6	730.259
19	B7	28	Target 1	32726.1	641.652
19	B7	29	Target 1	32733.8	692.336
19	B7	30	Target 1	33267	1268.39
19	B7	31	Target 1	33622.6	1666.9
19	B7	32	Target 1	34042.5	2129.7
19	B7	33	Target 1	34310.5	2440.64
19	B7	34	Target 1	34247.6	2420.63
19	B7	35	Target 1	34277	2492.96
19	B7	36	Target 1	34433.9	2692.77
20	B8	1	Target 1	36656.5	990.215
20	B8	2	Target 1	36510.2	934.746
20	B8	3	Target 1	36029.2	544.522
20	B8	4	Target 1	35595.1	201.245
20	B8	5	Target 1	35237.5	-65.5097
20	B8	6	Target 1	35096.1	-116.037
20	B8	7	Target 1	35116.8	-4.48326
20	B8	8	Target 1	34989.9	-40.6361
20	B8	9	Target 1	34736.5	-203.191
20	B8	10	Target 1	34577.1	-271.692
20	B8	11	Target 1	34404.8	-353.219
20	B8	12	Target 1	34353.4	-313.763
20	B8	13	Target 1	34480.4	-95.9391
20	B8	14	Target 1	34467.1	-18.3653
20	B8	15	Target 1	34483	88.3647
20	B8	16	Target 1	34435.6	131.759
20	B8	17	Target 1	34418.7	205.719
20	B8	18	Target 1	34324.1	201.91
20	B8	19	Target 1	34140.7	109.316
20	B8	20	Target 1	34082.8	142.269
20	B8	21	Target 1	34098.6	248.952
20	B8	22	Target 1	33927	168.151
20	B8	23	Target 1	33944.6	276.525
20	B8	24	Target 1	34202.2	625.056
20	B8	25	Target 1	34346.6	860.22
20	B8	26	Target 1	34907.3	1511.77
20	B8	27	Target 1	35290.1	1985.39
20	B8	28	Target 1	35347.9	2134.07
20	B8	29	Target 1	35409.8	2286.8
20	B8	30	Target 1	36083.6	3051.42
20	B8	31	Target 1	36489.3	3547.94
20	B8	32	Target 1	36477.2	3626.65
20	B8	33	Target 1	36664.6	3904.85
20	B8	34	Target 1	36934.7	4265.81
20	B8	35	Target 1	37143.3	4565.26
20	B8	36	Target 1	37039.8	4552.56
21	B9	1	Target 1	151951	2585.48
21	B9	2	Target 1	151511	2040.16
21	B9	3	Target 1	150479	902.196
21	B9	4	Target 1	149750	67.8282
21	B9	5	Target 1	149677	-110.836
21	B9	6	Target 1	150011	117.327
21	B9	7	Target 1	150251	251.46
21	B9	8	Target 1	149909	-196.392
21	B9	9	Target 1	149829	-382.322
21	B9	10	Target 1	150020	-296.362
21	B9	11	Target 1	150038	-384.745
21	B9	12	Target 1	150201	-327.722
21	B9	13	Target 1	150585	-49.2924
21	B9	14	Target 1	150460	-279.941
21	B9	15	Target 1	150436	-409.59
21	B9	16	Target 1	150893	-58.5044
21	B9	17	Target 1	151259	201.94
21	B9	18	Target 1	151268	105.542
21	B9	19	Target 1	151415	146.58
21	B9	20	Target 1	151545	171.494
21	B9	21	Target 1	151824	344.595
21	B9	22	Target 1	151772	186.743
21	B9	23	Target 1	151712	20.6414
21	B9	24	Target 1	152017	220.508
21	B9	25	Target 1	152122	219.141
21	B9	26	Target 1	152503	495.007
21	B9	27	Target 1	153784	1670.33
21	B9	28	Target 1	154384	2164.27
21	B9	29	Target 1	154736	2410.69
21	B9	30	Target 1	155339	2907.52
21	B9	31	Target 1	156090	3552.83
21	B9	32	Target 1	156561	3918.05
21	B9	33	Target 1	156532	3783.58
21	B9	34	Target 1	156650	3795.74
21	B9	35	Target 1	157330	4370.29
21	B9	36	Target 1	157692	4626.8
22	B10	1	Target 1	31581.7	290.49
22	B10	2	Target 1	31519.6	267.167
22	B10	3	Target 1	31394.2	180.592
22	B10	4	Target 1	31308	133.256
22	B10	5	Target 1	31245.4	109.468
22	B10	6	Target 1	31339	241.816
22	B10	7	Target 1	31445.2	386.921
22	B10	8	Target 1	31389.2	369.729
22	B10	9	Target 1	31115.6	134.923
22	B10	10	Target 1	30920.2	-21.6336
22	B10	11	Target 1	30684.1	-218.974
22	B10	12	Target 1	30469.6	-394.631
22	B10	13	Target 1	30050.6	-774.784
22	B10	14	Target 1	29986.1	-800.489
22	B10	15	Target 1	30304.7	-443.046
22	B10	16	Target 1	30895.4	186.473
22	B10	17	Target 1	30548.8	-121.322
22	B10	18	Target 1	30414.6	-216.739
22	B10	19	Target 1	30562.3	-30.2082
22	B10	20	Target 1	30583.8	30.0862
22	B10	21	Target 1	30720.2	205.375
22	B10	22	Target 1	30758.8	282.824
22	B10	23	Target 1	30936.8	499.565
22	B10	24	Target 1	30659.2	260.799
22	B10	25	Target 1	30616	256.424
22	B10	26	Target 1	31126.3	805.546
22	B10	27	Target 1	31735.4	1453.52
22	B10	28	Target 1	32044.2	1801.07
22	B10	29	Target 1	32226.6	2022.31
22	B10	30	Target 1	32395.6	2230.18
22	B10	31	Target 1	32618.1	2491.49
22	B10	32	Target 1	32777	2689.18
22	B10	33	Target 1	33788.9	3739.9
22	B10	34	Target 1	34403.2	4393.01
22	B10	35	Target 1	34532.3	4560.93
22	B10	36	Target 1	34547.5	4614.93
23	B11	1	Target 1	40058.5	904.157
23	B11	2	Target 1	39959.2	841.081
23	B11	3	Target 1	39167.7	85.7868
23	B11	4	Target 1	38780.5	-265.211
23	B11	5	Target 1	38747.5	-261.919
23	B11	6	Target 1	39103.3	130.084
23	B11	7	Target 1	39294.1	357.067
23	B11	8	Target 1	39215.2	314.421
23	B11	9	Target 1	39105.2	240.67
23	B11	10	Target 1	38927.1	98.8167
23	B11	11	Target 1	38583.8	-208.282
23	B11	12	Target 1	38454.7	-301.147
23	B11	13	Target 1	38494.5	-225.097
23	B11	14	Target 1	38694.4	10.9677
23	B11	15	Target 1	38964.4	317.244
23	B11	16	Target 1	38808.7	197.75
23	B11	17	Target 1	38449.2	-125.548
23	B11	18	Target 1	38263.6	-274.948
23	B11	19	Target 1	38014.9	-487.355
23	B11	20	Target 1	38053.6	-412.513
23	B11	21	Target 1	38440.4	10.5602
23	B11	22	Target 1	38582.6	188.977
23	B11	23	Target 1	38857	499.64
23	B11	24	Target 1	38431.2	110.037
23	B11	25	Target 1	38372.8	87.8088
23	B11	26	Target 1	38808.6	559.909
23	B11	27	Target 1	38899.5	687.041
23	B11	28	Target 1	39079	902.688
23	B11	29	Target 1	39262.6	1122.56
23	B11	30	Target 1	40110.8	2006.95
23	B11	31	Target 1	40413.5	2345.87
23	B11	32	Target 1	40872.4	2841.08
23	B11	33	Target 1	40993.5	2998.4
23	B11	34	Target 1	41025.3	3066.39
23	B11	35	Target 1	41614.5	3691.76
23	B11	36	Target 1	41613.6	3727.17
24	B12	1	Target 1	33908.2	288.033
24	B12	2	Target 1	34284.8	697.823
24	B12	3	Target 1	33817	263.147
24	B12	4	Target 1	33472.8	-47.8757
24	B12	5	Target 1	33401.3	-86.2541
24	B12	6	Target 1	33519.8	65.3284
24	B12	7	Target 1	33322.3	-99.0423
24	B12	8	Target 1	33290	-98.1824
24	B12	9	Target 1	33669	313.97
24	B12	10	Target 1	33765.8	443.897
24	B12	11	Target 1	33405.6	116.815
24	B12	12	Target 1	32655.1	-600.517
24	B12	13	Target 1	32694.5	-528.061
24	B12	14	Target 1	33450.7	261.328
24	B12	15	Target 1	33188	31.727
24	B12	16	Target 1	32941	-182.093
24	B12	17	Target 1	32695.5	-394.454
24	B12	18	Target 1	32693.9	-362.94
24	B12	19	Target 1	33073.8	50.0843
24	B12	20	Target 1	33354.9	364.28
24	B12	21	Target 1	33331.3	373.812
24	B12	22	Target 1	33198.2	273.867
24	B12	23	Target 1	32732.3	-158.838
24	B12	24	Target 1	32741.1	-116.966
24	B12	25	Target 1	33283.2	458.243
24	B12	26	Target 1	33186.2	394.396
24	B12	27	Target 1	33176.8	418.135
24	B12	28	Target 1	33661.7	936.131
24	B12	29	Target 1	34060.5	1368.08
24	B12	30	Target 1	34442.2	1782.91
24	B12	31	Target 1	34500.6	1874.5
24	B12	32	Target 1	34946.1	2353.13
24	B12	33	Target 1	35509.4	2949.57
24	B12	34	Target 1	35448.4	2921.64
24	B12	35	Target 1	35209.1	2715.46
24	B12	36	Target 1	35029.3	2568.84
25	C1	1	Target 1	114289	1098.26
25	C1	2	Target 1	114110	580.204
25	C1	3	Target 1	113695	-174.249
25	C1	4	Target 1	113811	-397.554
25	C1	5	Target 1	114743	195.923
25	C1	6	Target 1	115366	479.602
25	C1	7	Target 1	115510	283.805
25	C1	8	Target 1	115903	337.828
25	C1	9	Target 1	115364	-540.148
25	C1	10	Target 1	115449	-794.977
25	C1	11	Target 1	116799	215.781
25	C1	12	Target 1	117047	125.539
25	C1	13	Target 1	117444	183.132
25	C1	14	Target 1	118243	642.64
25	C1	15	Target 1	117903	-37.0009
25	C1	16	Target 1	117758	-520.321
25	C1	17	Target 1	118642	24.2175
25	C1	18	Target 1	120178	1220.91
25	C1	19	Target 1	121860	2563.21
25	C1	20	Target 1	126422	6786.38
25	C1	21	Target 1	132542	12567.7
25	C1	22	Target 1	144138	23824.4
25	C1	23	Target 1	166811	46158.2
25	C1	24	Target 1	205513	84521
25	C1	25	Target 1	271629	150297
25	C1	26	Target 1	378812	257141
25	C1	27	Target 1	535886	413876
25	C1	28	Target 1	739132	616782
25	C1	29	Target 1	966237	843549
25	C1	30	Target 1	1.19361e+06	1.07058e+06
25	C1	31	Target 1	1.39354e+06	1.27018e+06
25	C1	32	Target 1	1557931	1434225
25	C1	33	Target 1	1690661	1.56662e+06
25	C1	34	Target 1	1.79399e+06	1.6696e+06
25	C1	35	Target 1	1875420	1.7507e+06
25	C1	36	Target 1	1.93253e+06	1807464
26	C2	1	Target 1	162439	2179.37
26	C2	2	Target 1	161905	1386.03
26	C2	3	Target 1	161334	555.524
26	C2	4	Target 1	161269	231.39
26	C2	5	Target 1	161430	133.818
26	C2	6	Target 1	161372	-183.723
26	C2	7	Target 1	161139	-675.514
26	C2	8	Target 1	161340	-734.055
26	C2	9	Target 1	162415	81.5447
26	C2	10	Target 1	162781	188.676
26	C2	11	Target 1	162734	-116.881
26	C2	12	Target 1	163004	-106.953
26	C2	13	Target 1	163745	375.819
26	C2	14	Target 1	163879	250.356
26	C2	15	Target 1	164353	465.346
26	C2	16	Target 1	165355	1207.46
26	C2	17	Target 1	166685	2279.22
26	C2	18	Target 1	167598	2932.19
26	C2	19	Target 1	170243	5318.7
26	C2	20	Target 1	174361	9177.5
26	C2	21	Target 1	181131	15688.6
26	C2	22	Target 1	194489	28787.5
26	C2	23	Target 1	218608	52646.8
26	C2	24	Target 1	261009	94789.1
26	C2	25	Target 1	334770	168290
26	C2	26	Target 1	452986	286247
26	C2	27	Target 1	625276	458278
26	C2	28	Target 1	847078	679821
26	C2	29	Target 1	1.09515e+06	927636
26	C2	30	Target 1	1.34196e+06	1.17419e+06
26	C2	31	Target 1	1.5624e+06	1394370
26	C2	32	Target 1	1743837	1.57554e+06
26	C2	33	Target 1	1891135	1.72258e+06
26	C2	34	Target 1	2.01122e+06	1.84241e+06
26	C2	35	Target 1	2105591	1.93652e+06
26	C2	36	Target 1	2.16869e+06	1.99936e+06
27	C3	1	Target 1	132864	1411.4
27	C3	2	Target 1	132517	731.696
27	C3	3	Target 1	132375	258.428
27	C3	4	Target 1	132613	163.722
27	C3	5	Target 1	133116	335.235
27	C3	6	Target 1	133267	154.342
27	C3	7	Target 1	133294	-151.145
27	C3	8	Target 1	133411	-366.116
27	C3	9	Target 1	133478	-631.338
27	C3	10	Target 1	134032	-408.747
27	C3	11	Target 1	134690	-82.6866
27	C3	12	Target 1	135218	112.858
27	C3	13	Target 1	135322	-115.192
27	C3	14	Target 1	135952	182.79
27	C3	15	Target 1	136649	547.85
27	C3	16	Target 1	137104	670.441
27	C3	17	Target 1	138020	1254.7
27	C3	18	Target 1	139834	2737.01
27	C3	19	Target 1	142010	4580.32
27	C3	20	Target 1	146881	9119.27
27	C3	21	Target 1	156018	17924.9
27	C3	22	Target 1	172025	33599.7
27	C3	23	Target 1	198910	60152.3
27	C3	24	Target 1	248445	109356
27	C3	25	Target 1	332882	193460
27	C3	26	Target 1	464921	325168
27	C3	27	Target 1	652871	512786
27	C3	28	Target 1	887727	747310
27	C3	29	Target 1	1.14141e+06	1.00066e+06
27	C3	30	Target 1	1.38445e+06	1.24337e+06
27	C3	31	Target 1	1598597	1.45718e+06
27	C3	32	Target 1	1778280	1.63653e+06
27	C3	33	Target 1	1.9238e+06	1.78172e+06
27	C3	34	Target 1	2.03946e+06	1.89705e+06
27	C3	35	Target 1	2132769	1.99003e+06
27	C3	36	Target 1	2.19919e+06	2.05612e+06
28	C4	1	Target 1	100204	-195.737
28	C4	2	Target 1	100281	-517.757
28	C4	3	Target 1	101201	3.96575
28	C4	4	Target 1	101778	183.157
28	C4	5	Target 1	101948	-45.6442
28	C4	6	Target 1	102569	177.445
28	C4	7	Target 1	102593	-197.864
28	C4	8	Target 1	102714	-475.329
28	C4	9	Target 1	103626	38.5108
28	C4	10	Target 1	104324	338.147
28	C4	11	Target 1	104451	66.5649
28	C4	12	Target 1	104486	-296.611
28	C4	13	Target 1	105303	121.486
28	C4	14	Target 1	105746	166.13
28	C4	15	Target 1	105898	-79.9597
28	C4	16	Target 1	106704	327.895
28	C4	17	Target 1	107593	818.672
28	C4	18	Target 1	109095	1922.13
28	C4	19	Target 1	111494	3922.11
28	C4	20	Target 1	115800	7830.34
28	C4	21	Target 1	123664	15295.5
28	C4	22	Target 1	137183	28415.8
28	C4	23	Target 1	161925	52759.5
28	C4	24	Target 1	207155	97590.9
28	C4	25	Target 1	284957	174995
28	C4	26	Target 1	408637	298276
28	C4	27	Target 1	584691	473932
28	C4	28	Target 1	810357	699199
28	C4	29	Target 1	1.0597e+06	948141
28	C4	30	Target 1	1.30512e+06	1.19317e+06
28	C4	31	Target 1	1.52807e+06	1.41572e+06
28	C4	32	Target 1	1.71797e+06	1.60522e+06
28	C4	33	Target 1	1.87488e+06	1.76173e+06
28	C4	34	Target 1	2.00289e+06	1.88934e+06
28	C4	35	Target 1	2.10906e+06	1.99512e+06
28	C4	36	Target 1	2.18844e+06	2.07409e+06
29	C5	1	Target 1	127300	202.402
29	C5	2	Target 1	127412	-156.444
29	C5	3	Target 1	127933	-106.969
29	C5	4	Target 1	128429	-82.151
29	C5	5	Target 1	128736	-245.715
29	C5	6	Target 1	129745	291.822
29	C5	7	Target 1	130034	110.5
29	C5	8	Target 1	130679	284.162
29	C5	9	Target 1	130866	-0.363573
29	C5	10	Target 1	131101	-236.397
29	C5	11	Target 1	131880	71.5858
29	C5	12	Target 1	132290	11.0839
29	C5	13	Target 1	132857	107.051
29	C5	14	Target 1	133017	-204.607
29	C5	15	Target 1	133709	16.3439
29	C5	16	Target 1	134368	204.029
29	C5	17	Target 1	135423	787.871
29	C5	18	Target 1	137086	1980.1
29	C5	19	Target 1	139252	3675.21
29	C5	20	Target 1	144391	8342.74
29	C5	21	Target 1	152689	16170.1
29	C5	22	Target 1	167943	30952.9
29	C5	23	Target 1	194997	57535.4
29	C5	24	Target 1	243553	105621
29	C5	25	Target 1	325969	187565
29	C5	26	Target 1	455118	316244
29	C5	27	Target 1	634398	495053
29	C5	28	Target 1	852718	712902
29	C5	29	Target 1	1.08344e+06	943151
29	C5	30	Target 1	1.30422e+06	1.16346e+06
29	C5	31	Target 1	1.5086e+06	1.36737e+06
29	C5	32	Target 1	1.68354e+06	1.54183e+06
29	C5	33	Target 1	1.83591e+06	1.69374e+06
29	C5	34	Target 1	1.96364e+06	1.821e+06
29	C5	35	Target 1	2.07472e+06	1.93161e+06
29	C5	36	Target 1	2157230	2.01364e+06
30	C6	1	Target 1	140672	413.803
30	C6	2	Target 1	140465	-77.0949
30	C6	3	Target 1	140501	-325.914
30	C6	4	Target 1	141126	15.1727
30	C6	5	Target 1	141529	133.681
30	C6	6	Target 1	141692	11.7527
30	C6	7	Target 1	142057	92.4647
30	C6	8	Target 1	142174	-75.5265
30	C6	9	Target 1	142695	161.779
30	C6	10	Target 1	143105	286.663
30	C6	11	Target 1	143215	112.797
30	C6	12	Target 1	143220	-166.71
30	C6	13	Target 1	143653	-18.4357
30	C6	14	Target 1	143728	-227.724
30	C6	15	Target 1	144201	-39.6993
30	C6	16	Target 1	144739	214.591
30	C6	17	Target 1	145793	984.209
30	C6	18	Target 1	148848	3754.59
30	C6	19	Target 1	150689	5310.91
30	C6	20	Target 1	156480	10817.7
30	C6	21	Target 1	162371	16423.6
30	C6	22	Target 1	177400	31168.2
30	C6	23	Target 1	201948	55432.4
30	C6	24	Target 1	247288	100488
30	C6	25	Target 1	323215	176130
30	C6	26	Target 1	440117	292747
30	C6	27	Target 1	598174	450520
30	C6	28	Target 1	780098	632160
30	C6	29	Target 1	965954	817731
30	C6	30	Target 1	1.14502e+06	996512
30	C6	31	Target 1	1.30674e+06	1.15795e+06
30	C6	32	Target 1	1.45775e+06	1.30868e+06
30	C6	33	Target 1	1.59103e+06	1.44167e+06
30	C6	34	Target 1	1.69887e+06	1.54922e+06
30	C6	35	Target 1	1796171	1.64624e+06
30	C6	36	Target 1	1.87068e+06	1.72047e+06
31	C7	1	Target 1	123347	218.638
31	C7	2	Target 1	123357	-195.521
31	C7	3	Target 1	123675	-301.946
31	C7	4	Target 1	124548	145.465
31	C7	5	Target 1	124993	166.594
31	C7	6	Target 1	125119	-132.331
31	C7	7	Target 1	125428	-247.795
31	C7	8	Target 1	126527	426.241
31	C7	9	Target 1	126907	381.347
31	C7	10	Target 1	126943	-6.72603
31	C7	11	Target 1	127247	-127.917
31	C7	12	Target 1	127366	-432.888
31	C7	13	Target 1	128197	-27.126
31	C7	14	Target 1	128806	157.082
31	C7	15	Target 1	129393	319.235
31	C7	16	Target 1	130428	930.419
31	C7	17	Target 1	131470	1547.36
31	C7	18	Target 1	133893	3545.37
31	C7	19	Target 1	135202	4429.93
31	C7	20	Target 1	139221	8024.45
31	C7	21	Target 1	147248	15627
31	C7	22	Target 1	162129	30083.4
31	C7	23	Target 1	187819	55348
31	C7	24	Target 1	232723	99827.7
31	C7	25	Target 1	310401	177081
31	C7	26	Target 1	431028	297283
31	C7	27	Target 1	600602	466433
31	C7	28	Target 1	804453	669859
31	C7	29	Target 1	1.01504e+06	880025
31	C7	30	Target 1	1.21756e+06	1.08211e+06
31	C7	31	Target 1	1.41111e+06	1.27524e+06
31	C7	32	Target 1	1.57672e+06	1.44043e+06
31	C7	33	Target 1	1.72272e+06	1.586e+06
31	C7	34	Target 1	1.84639e+06	1.70925e+06
31	C7	35	Target 1	1951835	1.81427e+06
31	C7	36	Target 1	2.03066e+06	1.89267e+06
32	C8	1	Target 1	494779	-1220.29
32	C8	2	Target 1	492990	-2623.29
32	C8	3	Target 1	490548	-4678.44
32	C8	4	Target 1	490494	-4345.22
32	C8	5	Target 1	492788	-1664.9
32	C8	6	Target 1	495442	1375.79
32	C8	7	Target 1	497240	3560.89
32	C8	8	Target 1	497423	4129.74
32	C8	9	Target 1	497166	4259.43
32	C8	10	Target 1	496767	4247.78
32	C8	11	Target 1	494602	2468.78
32	C8	12	Target 1	491560	-186.123
32	C8	13	Target 1	488985	-2375.03
32	C8	14	Target 1	488399	-2574.33
32	C8	15	Target 1	488227	-2359.67
32	C8	16	Target 1	488502	-1697.89
32	C8	17	Target 1	489655	-157.886
32	C8	18	Target 1	489423	-2.91383
32	C8	19	Target 1	489823	783.715
32	C8	20	Target 1	494296	5643.22
32	C8	21	Target 1	505992	17725.8
32	C8	22	Target 1	524759	36879
32	C8	23	Target 1	555125	67631.6
32	C8	24	Target 1	607107	120001
32	C8	25	Target 1	693830	207110
32	C8	26	Target 1	830658	344325
32	C8	27	Target 1	1030240	544294
32	C8	28	Target 1	1.28032e+06	794765
32	C8	29	Target 1	1.54217e+06	1.05699e+06
32	C8	30	Target 1	1.79438e+06	1.30959e+06
32	C8	31	Target 1	2.02028e+06	1.53588e+06
32	C8	32	Target 1	2.21486e+06	1.73085e+06
32	C8	33	Target 1	2377615	1.89399e+06
32	C8	34	Target 1	2515753	2.03251e+06
32	C8	35	Target 1	2.63226e+06	2.14941e+06
32	C8	36	Target 1	2.71829e+06	2235827
33	C9	1	Target 1	103631	296.744
33	C9	2	Target 1	103539	-222.385
33	C9	3	Target 1	103732	-456.537
33	C9	4	Target 1	104697	81.7246
33	C9	5	Target 1	105035	-7.75575
33	C9	6	Target 1	105540	70.2326
33	C9	7	Target 1	105877	-19.99
33	C9	8	Target 1	106496	172.155
33	C9	9	Target 1	107080	329.01
33	C9	10	Target 1	107474	295.999
33	C9	11	Target 1	107729	124.073
33	C9	12	Target 1	107785	-246.533
33	C9	13	Target 1	108430	-28.8488
33	C9	14	Target 1	108713	-173.275
33	C9	15	Target 1	109173	-140.255
33	C9	16	Target 1	109817	76.3975
33	C9	17	Target 1	110972	805.066
33	C9	18	Target 1	112837	2242.42
33	C9	19	Target 1	114868	3846.78
33	C9	20	Target 1	119301	7852.59
33	C9	21	Target 1	127581	15705.6
33	C9	22	Target 1	143522	31219.3
33	C9	23	Target 1	171177	58447.6
33	C9	24	Target 1	220809	107652
33	C9	25	Target 1	303846	190263
33	C9	26	Target 1	434375	320364
33	C9	27	Target 1	619252	504815
33	C9	28	Target 1	845777	730912
33	C9	29	Target 1	1.08526e+06	969972
33	C9	30	Target 1	1.31328e+06	1.19756e+06
33	C9	31	Target 1	1.51455e+06	1.3984e+06
33	C9	32	Target 1	1.68677e+06	1.5702e+06
33	C9	33	Target 1	1827765	1.71076e+06
33	C9	34	Target 1	1.94333e+06	1825906
33	C9	35	Target 1	2.03509e+06	1.91724e+06
33	C9	36	Target 1	2097622	1.97934e+06
34	C10	1	Target 1	160669	-171.464
34	C10	2	Target 1	160732	-366.023
34	C10	3	Target 1	161115	-240.363
34	C10	4	Target 1	161627	13.3593
34	C10	5	Target 1	161735	-136.356
34	C10	6	Target 1	162142	12.9913
34	C10	7	Target 1	162725	338.464
34	C10	8	Target 1	163029	384.545
34	C10	9	Target 1	162993	91.6267
34	C10	10	Target 1	163135	-24.9166
34	C10	11	Target 1	163204	-212.851
34	C10	12	Target 1	163264	-410.519
34	C10	13	Target 1	163991	58.2814
34	C10	14	Target 1	164316	125.738
34	C10	15	Target 1	164486	37.554
34	C10	16	Target 1	165417	711.198
34	C10	17	Target 1	166298	1334.72
34	C10	18	Target 1	167678	2456.71
34	C10	19	Target 1	170068	4589.27
34	C10	20	Target 1	174304	8566.95
34	C10	21	Target 1	182565	16570.9
34	C10	22	Target 1	198202	31949.9
34	C10	23	Target 1	225883	59373.3
34	C10	24	Target 1	275976	109209
34	C10	25	Target 1	361565	194539
34	C10	26	Target 1	499945	332662
34	C10	27	Target 1	702993	535452
34	C10	28	Target 1	965873	798074
34	C10	29	Target 1	1.25911e+06	1.09106e+06
34	C10	30	Target 1	1.54818e+06	1.37987e+06
34	C10	31	Target 1	1.80734e+06	1.63877e+06
34	C10	32	Target 1	2.02557e+06	1.85674e+06
34	C10	33	Target 1	2.20157e+06	2.03248e+06
34	C10	34	Target 1	2.34629e+06	2176943
34	C10	35	Target 1	2.45912e+06	2.28952e+06
34	C10	36	Target 1	2539531	2.36967e+06
35	C11	1	Target 1	203392	1625.96
35	C11	2	Target 1	203025	1185.53
35	C11	3	Target 1	202691	778.441
35	C11	4	Target 1	202393	407.682
35	C11	5	Target 1	202297	238.454
35	C11	6	Target 1	202275	144.382
35	C11	7	Target 1	201607	-596.846
35	C11	8	Target 1	201476	-801.402
35	C11	9	Target 1	201654	-695.661
35	C11	10	Target 1	201878	-545.233
35	C11	11	Target 1	202615	119.086
35	C11	12	Target 1	202292	-276.532
35	C11	13	Target 1	202363	-278.776
35	C11	14	Target 1	203401	685.746
35	C11	15	Target 1	203609	820.659
35	C11	16	Target 1	204042	1180.87
35	C11	17	Target 1	205328	2393.77
35	C11	18	Target 1	207982	4974.85
35	C11	19	Target 1	212289	9208.84
35	C11	20	Target 1	214861	11708.1
35	C11	21	Target 1	223515	20289.2
35	C11	22	Target 1	238851	35551.9
35	C11	23	Target 1	264938	61566.4
35	C11	24	Target 1	312867	109422
35	C11	25	Target 1	396433	192915
35	C11	26	Target 1	532337	328746
35	C11	27	Target 1	730639	526976
35	C11	28	Target 1	987713	783976
35	C11	29	Target 1	1.27799e+06	1.07418e+06
35	C11	30	Target 1	1.567e+06	1.36312e+06
35	C11	31	Target 1	1828203	1.62425e+06
35	C11	32	Target 1	2.05025e+06	1.84622e+06
35	C11	33	Target 1	2235120	2.03102e+06
35	C11	34	Target 1	2.38112e+06	2.17694e+06
35	C11	35	Target 1	2.49826e+06	2.29401e+06
35	C11	36	Target 1	2578782	2374461
36	C12	1	Target 1	125510	-56.8822
36	C12	2	Target 1	125514	-281.948
36	C12	3	Target 1	125694	-330.608
36	C12	4	Target 1	126258	4.73241
36	C12	5	Target 1	126608	125.315
36	C12	6	Target 1	126862	150.718
36	C12	7	Target 1	126924	-15.7546
36	C12	8	Target 1	127358	188.594
36	C12	9	Target 1	127764	366.238
36	C12	10	Target 1	128011	384.18
36	C12	11	Target 1	127281	-574.987
36	C12	12	Target 1	127286	-798.655
36	C12	13	Target 1	128502	188.865
36	C12	14	Target 1	128854	311.362
36	C12	15	Target 1	129105	333.944
36	C12	16	Target 1	129777	777.292
36	C12	17	Target 1	130486	1257.5
36	C12	18	Target 1	132453	2995.74
36	C12	19	Target 1	135528	5841.74
36	C12	20	Target 1	139197	9281.92
36	C12	21	Target 1	146106	15962.1
36	C12	22	Target 1	160597	30223.9
36	C12	23	Target 1	185970	55367.9
36	C12	24	Target 1	230509	99678.2
36	C12	25	Target 1	308402	177342
36	C12	26	Target 1	433690	302401
36	C12	27	Target 1	617838	486320
36	C12	28	Target 1	856781	725034
36	C12	29	Target 1	1.1242e+06	992223
36	C12	30	Target 1	1.38978e+06	1.25758e+06
36	C12	31	Target 1	1.62497e+06	1.49253e+06
36	C12	32	Target 1	1.81539e+06	1.68273e+06
36	C12	33	Target 1	1.9658e+06	1.83291e+06
36	C12	34	Target 1	2.0817e+06	1.94858e+06
36	C12	35	Target 1	2.1712e+06	2.03785e+06
36	C12	36	Target 1	2.23415e+06	2.10057e+06
37	D1	1	Target 1	112759	172.269
37	D1	2	Target 1	112791	-108.358
37	D1	3	Target 1	113253	41.0462
37	D1	4	Target 1	113762	237.56
37	D1	5	Target 1	113779	-58.403
37	D1	6	Target 1	113850	-300.155
37	D1	7	Target 1	114397	-65.2507
37	D1	8	Target 1	114927	152.099
37	D1	9	Target 1	115259	170.784
37	D1	10	Target 1	115285	-115.944
37	D1	11	Target 1	115580	-133.337
37	D1	12	Target 1	115657	-369.042
37	D1	13	Target 1	116339	0.190694
37	D1	14	Target 1	117206	554.243
37	D1	15	Target 1	117128	164.093
37	D1	16	Target 1	116999	-277.885
37	D1	17	Target 1	117495	-94.2781
37	D1	18	Target 1	118391	488.892
37	D1	19	Target 1	119861	1646.2
37	D1	20	Target 1	121843	3315.83
37	D1	21	Target 1	125411	6570.61
37	D1	22	Target 1	131921	12768.5
37	D1	23	Target 1	143107	23641.3
37	D1	24	Target 1	164354	44575.8
37	D1	25	Target 1	202114	82022.9
37	D1	26	Target 1	266369	145966
37	D1	27	Target 1	371414	250698
37	D1	28	Target 1	527805	406776
37	D1	29	Target 1	733565	612223
37	D1	30	Target 1	970632	848978
37	D1	31	Target 1	1.20873e+06	1.08677e+06
37	D1	32	Target 1	1.42127e+06	1.29899e+06
37	D1	33	Target 1	1.59906e+06	1.47647e+06
37	D1	34	Target 1	1.74074e+06	1617836
37	D1	35	Target 1	1.85387e+06	1.73065e+06
37	D1	36	Target 1	1.93776e+06	1.81422e+06
38	D2	1	Target 1	212943	745.22
38	D2	2	Target 1	212403	533.013
38	D2	3	Target 1	211889	345.416
38	D2	4	Target 1	211439	223.256
38	D2	5	Target 1	211130	241.174
38	D2	6	Target 1	210789	227.717
38	D2	7	Target 1	210432	197.541
38	D2	8	Target 1	209719	-187.979
38	D2	9	Target 1	209229	-350.764
38	D2	10	Target 1	208589	-663.814
38	D2	11	Target 1	208081	-844.943
38	D2	12	Target 1	208016	-582.807
38	D2	13	Target 1	208143	-127.779
38	D2	14	Target 1	208162	218.123
38	D2	15	Target 1	208185	567.682
38	D2	16	Target 1	208027	737.178
38	D2	17	Target 1	208149	1186.46
38	D2	18	Target 1	209061	2426.03
38	D2	19	Target 1	210507	4198.6
38	D2	20	Target 1	212628	6646.66
38	D2	21	Target 1	216147	10493
38	D2	22	Target 1	222843	17516.6
38	D2	23	Target 1	235649	30649.4
38	D2	24	Target 1	258320	53648
38	D2	25	Target 1	298747	94402.4
38	D2	26	Target 1	367581	163563
38	D2	27	Target 1	477711	274021
38	D2	28	Target 1	637608	434245
38	D2	29	Target 1	843207	640171
38	D2	30	Target 1	1.07418e+06	871471
38	D2	31	Target 1	1.30031e+06	1.09793e+06
38	D2	32	Target 1	1.4992e+06	1.29715e+06
38	D2	33	Target 1	1.6659e+06	1.46417e+06
38	D2	34	Target 1	1.80367e+06	1.60227e+06
38	D2	35	Target 1	1.90864e+06	1707563
38	D2	36	Target 1	1.98104e+06	1.7803e+06
39	D3	1	Target 1	142301	587.554
39	D3	2	Target 1	142292	449.7
39	D3	3	Target 1	142406	436.065
39	D3	4	Target 1	142409	310.993
39	D3	5	Target 1	142479	253.061
39	D3	6	Target 1	142469	114.91
39	D3	7	Target 1	142461	-21.4749
39	D3	8	Target 1	142338	-272.485
39	D3	9	Target 1	142037	-701.448
39	D3	10	Target 1	142073	-793.896
39	D3	11	Target 1	142519	-475.093
39	D3	12	Target 1	142812	-310.4
39	D3	13	Target 1	143530	279.059
39	D3	14	Target 1	143943	564.096
39	D3	15	Target 1	143872	364.835
39	D3	16	Target 1	143887	251.779
39	D3	17	Target 1	144487	723.862
39	D3	18	Target 1	145114	1222.66
39	D3	19	Target 1	146636	2616.9
39	D3	20	Target 1	148665	4517.38
39	D3	21	Target 1	152388	8112.98
39	D3	22	Target 1	159705	15302
39	D3	23	Target 1	172583	28051.7
39	D3	24	Target 1	196447	51787.9
39	D3	25	Target 1	238241	93453.1
39	D3	26	Target 1	310157	165241
39	D3	27	Target 1	425150	280106
39	D3	28	Target 1	589877	444706
39	D3	29	Target 1	797270	651970
39	D3	30	Target 1	1.02637e+06	880947
39	D3	31	Target 1	1.24584e+06	1.10028e+06
39	D3	32	Target 1	1.43895e+06	1.29327e+06
39	D3	33	Target 1	1.59909e+06	1.45328e+06
39	D3	34	Target 1	1.72585e+06	1579908
39	D3	35	Target 1	1.82865e+06	1.68258e+06
39	D3	36	Target 1	1.90409e+06	1757893
40	D4	1	Target 1	139210	3622.24
40	D4	2	Target 1	138462	2360.72
40	D4	3	Target 1	136827	212.723
40	D4	4	Target 1	136825	-302.605
40	D4	5	Target 1	138197	555.786
40	D4	6	Target 1	138709	554.833
40	D4	7	Target 1	138767	99.9116
40	D4	8	Target 1	138419	-761.869
40	D4	9	Target 1	138470	-1224.49
40	D4	10	Target 1	139799	-408.166
40	D4	11	Target 1	141448	727.132
40	D4	12	Target 1	141630	396.023
40	D4	13	Target 1	141753	5.86676
40	D4	14	Target 1	142298	37.8827
40	D4	15	Target 1	142881	106.977
40	D4	16	Target 1	143652	364.79
40	D4	17	Target 1	144497	696.384
40	D4	18	Target 1	146004	1690.13
40	D4	19	Target 1	147468	2641.65
40	D4	20	Target 1	150832	5491.65
40	D4	21	Target 1	156840	10986.4
40	D4	22	Target 1	168376	22009.3
40	D4	23	Target 1	188915	42035.3
40	D4	24	Target 1	225271	77878
40	D4	25	Target 1	287549	139643
40	D4	26	Target 1	388714	240295
40	D4	27	Target 1	537389	388456
40	D4	28	Target 1	730315	580869
40	D4	29	Target 1	945725	795766
40	D4	30	Target 1	1.15753e+06	1.00706e+06
40	D4	31	Target 1	1.34693e+06	1195948
40	D4	32	Target 1	1.5088e+06	1.3573e+06
40	D4	33	Target 1	1.63862e+06	1.48661e+06
40	D4	34	Target 1	1.74284e+06	1.59032e+06
40	D4	35	Target 1	1.82622e+06	1.67318e+06
40	D4	36	Target 1	1.88505e+06	1.7315e+06
41	D5	1	Target 1	129369	174.076
41	D5	2	Target 1	129729	135.417
41	D5	3	Target 1	129929	-63.6393
41	D5	4	Target 1	130383	-9.54743
41	D5	5	Target 1	130822	30.5053
41	D5	6	Target 1	131429	238.519
41	D5	7	Target 1	131852	261.986
41	D5	8	Target 1	131935	-54.1723
41	D5	9	Target 1	132343	-45.143
41	D5	10	Target 1	132693	-94.3012
41	D5	11	Target 1	132733	-454.334
41	D5	12	Target 1	133159	-427.43
41	D5	13	Target 1	134104	118.459
41	D5	14	Target 1	134690	305.363
41	D5	15	Target 1	134978	193.736
41	D5	16	Target 1	135172	-11.1097
41	D5	17	Target 1	136057	474.623
41	D5	18	Target 1	137160	1178.14
41	D5	19	Target 1	139878	3497.62
41	D5	20	Target 1	144515	7734.96
41	D5	21	Target 1	151421	14242.1
41	D5	22	Target 1	165549	27970.9
41	D5	23	Target 1	190025	52047.6
41	D5	24	Target 1	233732	95355.3
41	D5	25	Target 1	308081	169305
41	D5	26	Target 1	425274	286099
41	D5	27	Target 1	595491	455916
41	D5	28	Target 1	805361	665387
41	D5	29	Target 1	1.03349e+06	893116
41	D5	30	Target 1	1.25189e+06	1.11112e+06
41	D5	31	Target 1	1.45271e+06	1.31154e+06
41	D5	32	Target 1	1.61603e+06	1.47446e+06
41	D5	33	Target 1	1.75995e+06	1617980
41	D5	34	Target 1	1.87287e+06	1.7305e+06
41	D5	35	Target 1	1.96654e+06	1.82378e+06
41	D5	36	Target 1	2.03388e+06	1.89071e+06
42	D6	1	Target 1	96858.4	632.625
42	D6	2	Target 1	97091.7	478.294
42	D6	3	Target 1	97501.7	500.737
42	D6	4	Target 1	97667	278.368
42	D6	5	Target 1	97674	-102.236
42	D6	6	Target 1	97989.4	-174.356
42	D6	7	Target 1	98414.1	-137.312
42	D6	8	Target 1	98782.4	-156.595
42	D6	9	Target 1	99021.4	-305.2
42	D6	10	Target 1	99442.7	-271.554
42	D6	11	Target 1	99753	-348.861
42	D6	12	Target 1	100208	-281.746
42	D6	13	Target 1	101318	440.767
42	D6	14	Target 1	101528	263.452
42	D6	15	Target 1	101947	294.536
42	D6	16	Target 1	102187	147.236
42	D6	17	Target 1	103119	691.257
42	D6	18	Target 1	104376	1561.09
42	D6	19	Target 1	106248	3045.81
42	D6	20	Target 1	111067	7476.71
42	D6	21	Target 1	120221	16242.9
42	D6	22	Target 1	132167	27801.9
42	D6	23	Target 1	156365	51612.3
42	D6	24	Target 1	199257	94116.6
42	D6	25	Target 1	273109	167580
42	D6	26	Target 1	391145	285229
42	D6	27	Target 1	560148	453844
42	D6	28	Target 1	772232	665541
42	D6	29	Target 1	1.00197e+06	894887
42	D6	30	Target 1	1.22586e+06	1.11839e+06
42	D6	31	Target 1	1.43392e+06	1.32606e+06
42	D6	32	Target 1	1.60799e+06	1.49975e+06
42	D6	33	Target 1	1.75684e+06	1.64821e+06
42	D6	34	Target 1	1.87892e+06	1.7699e+06
42	D6	35	Target 1	1.98168e+06	1.87227e+06
42	D6	36	Target 1	2.05703e+06	1.94724e+06
43	D7	1	Target 1	97872.8	-266.924
43	D7	2	Target 1	97903.4	-635.303
43	D7	3	Target 1	98168.5	-769.182
43	D7	4	Target 1	99285.5	-51.1544
43	D7	5	Target 1	99814.9	79.3339
43	D7	6	Target 1	100586	451.76
43	D7	7	Target 1	101280	746.67
43	D7	8	Target 1	101258	325.088
43	D7	9	Target 1	101222	-109.502
43	D7	10	Target 1	101502	-227.998
43	D7	11	Target 1	101956	-173.869
43	D7	12	Target 1	102248	-280.505
43	D7	13	Target 1	102937	9.35795
43	D7	14	Target 1	103237	-89.3724
43	D7	15	Target 1	104427	701.366
43	D7	16	Target 1	104881	757.135
43	D7	17	Target 1	105913	1389.29
43	D7	18	Target 1	107362	2439.61
43	D7	19	Target 1	109863	4541.38
43	D7	20	Target 1	115217	9496.75
43	D7	21	Target 1	122320	16200.4
43	D7	22	Target 1	137068	30549.4
43	D7	23	Target 1	163487	56570.3
43	D7	24	Target 1	210631	103315
43	D7	25	Target 1	290559	182844
43	D7	26	Target 1	415488	307374
43	D7	27	Target 1	592998	484485
43	D7	28	Target 1	812073	703161
43	D7	29	Target 1	1.04506e+06	935749
43	D7	30	Target 1	1.27037e+06	1.16066e+06
43	D7	31	Target 1	1.46791e+06	1.3578e+06
43	D7	32	Target 1	1.63114e+06	1.52064e+06
43	D7	33	Target 1	1.76789e+06	1.65698e+06
43	D7	34	Target 1	1.87931e+06	1.768e+06
43	D7	35	Target 1	1.97066e+06	1.85896e+06
43	D7	36	Target 1	2037477	1.92537e+06
44	D8	1	Target 1	104093	2135.21
44	D8	2	Target 1	103957	1285.68
44	D8	3	Target 1	104138	752.059
44	D8	4	Target 1	105119	1019.55
44	D8	5	Target 1	105346	531.865
44	D8	6	Target 1	105741	213.248
44	D8	7	Target 1	106268	26.163
44	D8	8	Target 1	106338	-617.657
44	D8	9	Target 1	106339	-1330.66
44	D8	10	Target 1	106805	-1579.42
44	D8	11	Target 1	106882	-2216.55
44	D8	12	Target 1	108092	-1719.97
44	D8	13	Target 1	112149	1622.4
44	D8	14	Target 1	114539	3298.96
44	D8	15	Target 1	115387	3432.64
44	D8	16	Target 1	118107	5438.69
44	D8	17	Target 1	120331	6948.56
44	D8	18	Target 1	121480	7383.91
44	D8	19	Target 1	123885	9074.49
44	D8	20	Target 1	127332	11807.6
44	D8	21	Target 1	135168	18928.8
44	D8	22	Target 1	149582	32629.5
44	D8	23	Target 1	173840	56173
44	D8	24	Target 1	219782	101401
44	D8	25	Target 1	297729	178634
44	D8	26	Target 1	422213	302404
44	D8	27	Target 1	604270	483747
44	D8	28	Target 1	835676	714439
44	D8	29	Target 1	1.09002e+06	968064
44	D8	30	Target 1	1.33763e+06	1214969
44	D8	31	Target 1	1.56174e+06	1.43836e+06
44	D8	32	Target 1	1.74511e+06	1.62101e+06
44	D8	33	Target 1	1.89647e+06	1771659
44	D8	34	Target 1	2.02127e+06	1.89575e+06
44	D8	35	Target 1	2.12214e+06	1.99591e+06
44	D8	36	Target 1	2.1948e+06	2.06785e+06
45	D9	1	Target 1	94972.1	138.994
45	D9	2	Target 1	95079.3	-102.995
45	D9	3	Target 1	95614.4	82.9464
45	D9	4	Target 1	95899.8	19.114
45	D9	5	Target 1	95997	-232.836
45	D9	6	Target 1	96442.8	-136.199
45	D9	7	Target 1	97259.9	331.734
45	D9	8	Target 1	97626.1	348.698
45	D9	9	Target 1	97766	139.452
45	D9	10	Target 1	97683.3	-292.498
45	D9	11	Target 1	97870.6	-454.291
45	D9	12	Target 1	98489.9	-184.178
45	D9	13	Target 1	99098.6	75.2863
45	D9	14	Target 1	99471.2	98.6805
45	D9	15	Target 1	99925.8	204.09
45	D9	16	Target 1	100232	160.875
45	D9	17	Target 1	101439	1018.61
45	D9	18	Target 1	102784	2015.01
45	D9	19	Target 1	104895	3777.05
45	D9	20	Target 1	109259	7791.53
45	D9	21	Target 1	117042	15225
45	D9	22	Target 1	131310	29144.1
45	D9	23	Target 1	156881	54365.6
45	D9	24	Target 1	202350	99485.4
45	D9	25	Target 1	280029	176816
45	D9	26	Target 1	404595	301032
45	D9	27	Target 1	584345	480433
45	D9	28	Target 1	811155	706894
45	D9	29	Target 1	1.05588e+06	951272
45	D9	30	Target 1	1.29507e+06	1.19012e+06
45	D9	31	Target 1	1.50676e+06	1401453
45	D9	32	Target 1	1.67972e+06	1.57406e+06
45	D9	33	Target 1	1.82403e+06	1.71802e+06
45	D9	34	Target 1	1.93459e+06	1828231
45	D9	35	Target 1	2.02414e+06	1.91743e+06
45	D9	36	Target 1	2.08777e+06	1.98071e+06
46	D10	1	Target 1	89928.9	1763.35
46	D10	2	Target 1	89022.8	490.744
46	D10	3	Target 1	88745.1	-153.456
46	D10	4	Target 1	89395.6	130.556
46	D10	5	Target 1	89540.4	-91.1439
46	D10	6	Target 1	89735.3	-262.75
46	D10	7	Target 1	89993.5	-371.098
46	D10	8	Target 1	91168.7	437.648
46	D10	9	Target 1	91602.5	504.87
46	D10	10	Target 1	91747	282.921
46	D10	11	Target 1	91819.7	-10.904
46	D10	12	Target 1	91924.4	-272.705
46	D10	13	Target 1	92640.8	77.189
46	D10	14	Target 1	92780.4	-149.683
46	D10	15	Target 1	93175.2	-121.445
46	D10	16	Target 1	93280.9	-382.254
46	D10	17	Target 1	94136.3	106.656
46	D10	18	Target 1	96139	1742.82
46	D10	19	Target 1	97943.9	3181.28
46	D10	20	Target 1	101791	6661.37
46	D10	21	Target 1	108971	13475.2
46	D10	22	Target 1	121966	26103.6
46	D10	23	Target 1	145063	48834.3
46	D10	24	Target 1	186037	89442.2
46	D10	25	Target 1	255952	158991
46	D10	26	Target 1	369570	272242
46	D10	27	Target 1	534423	436729
46	D10	28	Target 1	745075	647014
46	D10	29	Target 1	977915	879487
46	D10	30	Target 1	1.20553e+06	1.10673e+06
46	D10	31	Target 1	1.40863e+06	1.30947e+06
46	D10	32	Target 1	1583796	1.48427e+06
46	D10	33	Target 1	1.72569e+06	1.62579e+06
46	D10	34	Target 1	1.84149e+06	1.74123e+06
46	D10	35	Target 1	1936499	1.83587e+06
46	D10	36	Target 1	2.0071e+06	1.90611e+06
47	D11	1	Target 1	120477	-923.341
47	D11	2	Target 1	121001	-890.622
47	D11	3	Target 1	121780	-601.715
47	D11	4	Target 1	122899	26.1447
47	D11	5	Target 1	123684	320.801
47	D11	6	Target 1	124169	315.161
47	D11	7	Target 1	124715	369.927
47	D11	8	Target 1	124976	140.365
47	D11	9	Target 1	125345	18.2957
47	D11	10	Target 1	125402	-415.188
47	D11	11	Target 1	126008	-300.102
47	D11	12	Target 1	126719	-79.2731
47	D11	13	Target 1	127372	83.1649
47	D11	14	Target 1	127965	184.611
47	D11	15	Target 1	128209	-62.1934
47	D11	16	Target 1	129008	246.784
47	D11	17	Target 1	130088	836.089
47	D11	18	Target 1	132147	2404.39
47	D11	19	Target 1	134253	4019.49
47	D11	20	Target 1	138721	7996.83
47	D11	21	Target 1	145753	14538
47	D11	22	Target 1	161314	29607.8
47	D11	23	Target 1	187225	55028.1
47	D11	24	Target 1	235588	102901
47	D11	25	Target 1	317620	184442
47	D11	26	Target 1	448326	314658
47	D11	27	Target 1	639970	505811
47	D11	28	Target 1	886454	751804
47	D11	29	Target 1	1.16171e+06	1.02657e+06
47	D11	30	Target 1	1.43452e+06	1.29889e+06
47	D11	31	Target 1	1.67815e+06	1542030
47	D11	32	Target 1	1.88543e+06	1.74882e+06
47	D11	33	Target 1	2.05924e+06	1.92213e+06
47	D11	34	Target 1	2197645	2.06005e+06
47	D11	35	Target 1	2308777	2170692
47	D11	36	Target 1	2.38676e+06	2.24819e+06
48	D12	1	Target 1	130258	-547.34
48	D12	2	Target 1	130444	-579.435
48	D12	3	Target 1	130617	-624.593
48	D12	4	Target 1	131307	-152.656
48	D12	5	Target 1	132123	444.46
48	D12	6	Target 1	132560	663.451
48	D12	7	Target 1	132334	218.801
48	D12	8	Target 1	132239	-94.8798
48	D12	9	Target 1	132680	127.471
48	D12	10	Target 1	132978	207.196
48	D12	11	Target 1	132639	-349.907
48	D12	12	Target 1	132528	-679.307
48	D12	13	Target 1	133049	-376.503
48	D12	14	Target 1	133706	62.1755
48	D12	15	Target 1	134417	554.291
48	D12	16	Target 1	134930	849.048
48	D12	17	Target 1	137000	2701.24
48	D12	18	Target 1	137511	2993.89
48	D12	19	Target 1	138667	3930.74
48	D12	20	Target 1	143325	8370.51
48	D12	21	Target 1	149433	14260.1
48	D12	22	Target 1	163189	27798.3
48	D12	23	Target 1	186526	50916.5
48	D12	24	Target 1	229276	93448.7
48	D12	25	Target 1	303190	167144
48	D12	26	Target 1	422831	286567
48	D12	27	Target 1	602866	466383
48	D12	28	Target 1	839648	702947
48	D12	29	Target 1	1.10968e+06	972763
48	D12	30	Target 1	1.38653e+06	1.24939e+06
48	D12	31	Target 1	1.63765e+06	1.5003e+06
48	D12	32	Target 1	1.84713e+06	1709558
48	D12	33	Target 1	2.01997e+06	1.88218e+06
48	D12	34	Target 1	2159019	2.02101e+06
48	D12	35	Target 1	2.26603e+06	2.1278e+06
48	D12	36	Target 1	2.33993e+06	2.20149e+06
49	E1	1	Target 1	107641	-393.494
49	E1	2	Target 1	107916	-434.828
49	E1	3	Target 1	108235	-431.607
49	E1	4	Target 1	108959	-23.4953
49	E1	5	Target 1	109156	-142.618
49	E1	6	Target 1	109780	165.814
49	E1	7	Target 1	110514	583.48
49	E1	8	Target 1	110600	353.131
49	E1	9	Target 1	110516	-47.2656
49	E1	10	Target 1	110755	-123.787
49	E1	11	Target 1	111182	-13.3941
49	E1	12	Target 1	111252	-259.173
49	E1	13	Target 1	111746	-80.5694
49	E1	14	Target 1	112270	126.597
49	E1	15	Target 1	112352	-107.112
49	E1	16	Target 1	113048	272.64
49	E1	17	Target 1	113974	883.119
49	E1	18	Target 1	115426	2019.07
49	E1	19	Target 1	117128	3404.98
49	E1	20	Target 1	121461	7421.85
49	E1	21	Target 1	127816	13460.3
49	E1	22	Target 1	140267	25595.5
49	E1	23	Target 1	162618	47630.1
49	E1	24	Target 1	201252	85948.1
49	E1	25	Target 1	269023	153404
49	E1	26	Target 1	380377	264441
49	E1	27	Target 1	546464	430213
49	E1	28	Target 1	765986	649418
49	E1	29	Target 1	1.01741e+06	900528
49	E1	30	Target 1	1273519	1156319
49	E1	31	Target 1	1.50635e+06	1.38883e+06
49	E1	32	Target 1	1.70146e+06	1.58363e+06
49	E1	33	Target 1	1.86018e+06	1742036
49	E1	34	Target 1	1.99115e+06	1.87268e+06
49	E1	35	Target 1	2.0906e+06	1.97182e+06
49	E1	36	Target 1	2.15749e+06	2.03839e+06
50	E2	1	Target 1	108838	-485.092
50	E2	2	Target 1	109023	-483.604
50	E2	3	Target 1	109596	-95.6077
50	E2	4	Target 1	110131	255.357
50	E2	5	Target 1	110182	122.486
50	E2	6	Target 1	110412	167.818
50	E2	7	Target 1	110778	349.892
50	E2	8	Target 1	110637	24.4193
50	E2	9	Target 1	110140	-657.186
50	E2	10	Target 1	110140	-840.729
50	E2	11	Target 1	111031	-134.702
50	E2	12	Target 1	111538	188.317
50	E2	13	Target 1	111743	208.649
50	E2	14	Target 1	112055	336.395
50	E2	15	Target 1	111977	74.8913
50	E2	16	Target 1	112144	57.4733
50	E2	17	Target 1	113264	993.321
50	E2	18	Target 1	114711	2255.42
50	E2	19	Target 1	116914	4274.55
50	E2	20	Target 1	120417	7592.91
50	E2	21	Target 1	127570	14561.7
50	E2	22	Target 1	141116	27924
50	E2	23	Target 1	166069	52692.6
50	E2	24	Target 1	208548	94987.1
50	E2	25	Target 1	281575	167830
50	E2	26	Target 1	398317	284387
50	E2	27	Target 1	567023	452909
50	E2	28	Target 1	780315	666017
50	E2	29	Target 1	1.01457e+06	900093
50	E2	30	Target 1	1.24308e+06	1.12841e+06
50	E2	31	Target 1	1.44392e+06	1.32907e+06
50	E2	32	Target 1	1.6085e+06	1.49347e+06
50	E2	33	Target 1	1.74073e+06	1.62551e+06
50	E2	34	Target 1	1851261	1.73586e+06
50	E2	35	Target 1	1.93361e+06	1.81802e+06
50	E2	36	Target 1	1.98975e+06	1.87398e+06
51	E3	1	Target 1	236025	-2421.59
51	E3	2	Target 1	236042	-1898.05
51	E3	3	Target 1	236521	-913.232
51	E3	4	Target 1	236880	-47.3551
51	E3	5	Target 1	236930	508.943
51	E3	6	Target 1	236616	701.382
51	E3	7	Target 1	235601	192.149
51	E3	8	Target 1	235012	110.01
51	E3	9	Target 1	234434	38.7301
51	E3	10	Target 1	233866	-23.4872
51	E3	11	Target 1	232927	-456.048
51	E3	12	Target 1	232578	-298.016
51	E3	13	Target 1	232557	186.923
51	E3	14	Target 1	232672	807.909
51	E3	15	Target 1	233023	1665.39
51	E3	16	Target 1	233651	2799.58
51	E3	17	Target 1	234450	4105.21
51	E3	18	Target 1	236436	6597.7
51	E3	19	Target 1	238872	9540.04
51	E3	20	Target 1	243084	14258.3
51	E3	21	Target 1	250957	22638.5
51	E3	22	Target 1	264958	37145.9
51	E3	23	Target 1	291384	64077.9
51	E3	24	Target 1	337460	110661
51	E3	25	Target 1	415458	189164
51	E3	26	Target 1	540390	314603
51	E3	27	Target 1	720472	495192
51	E3	28	Target 1	949294	724520
51	E3	29	Target 1	1.19876e+06	974495
51	E3	30	Target 1	1.43966e+06	1.2159e+06
51	E3	31	Target 1	1.65155e+06	1.42829e+06
51	E3	32	Target 1	1.82476e+06	1602011
51	E3	33	Target 1	1.96312e+06	1.74088e+06
51	E3	34	Target 1	2.0711e+06	1849369
51	E3	35	Target 1	2.15712e+06	1.93589e+06
51	E3	36	Target 1	2218111	1.99739e+06
52	E4	1	Target 1	110379	167.912
52	E4	2	Target 1	110527	49.6192
52	E4	3	Target 1	110896	152.748
52	E4	4	Target 1	111294	285.049
52	E4	5	Target 1	111380	105.576
52	E4	6	Target 1	111454	-87.2173
52	E4	7	Target 1	111614	-193.057
52	E4	8	Target 1	111669	-403.6
52	E4	9	Target 1	112233	-105.222
52	E4	10	Target 1	112844	239.907
52	E4	11	Target 1	112674	-196.12
52	E4	12	Target 1	112723	-413.273
52	E4	13	Target 1	113646	243.59
52	E4	14	Target 1	113817	149.219
52	E4	15	Target 1	114106	172.449
52	E4	16	Target 1	114250	49.9529
52	E4	17	Target 1	114870	404.824
52	E4	18	Target 1	115899	1167.15
52	E4	19	Target 1	117856	2858.67
52	E4	20	Target 1	121919	6655.33
52	E4	21	Target 1	128240	12710.6
52	E4	22	Target 1	140169	24373.6
52	E4	23	Target 1	161859	45798.3
52	E4	24	Target 1	199891	83563.9
52	E4	25	Target 1	265874	149281
52	E4	26	Target 1	374199	257340
52	E4	27	Target 1	533368	416244
52	E4	28	Target 1	742197	624807
52	E4	29	Target 1	979552	861896
52	E4	30	Target 1	1.21882e+06	1.1009e+06
52	E4	31	Target 1	1.4382e+06	1.32001e+06
52	E4	32	Target 1	1.62173e+06	1503280
52	E4	33	Target 1	1.77113e+06	1.65241e+06
52	E4	34	Target 1	1.89336e+06	1.77438e+06
52	E4	35	Target 1	1.99293e+06	1.87368e+06
52	E4	36	Target 1	2.06556e+06	1.94604e+06
53	E5	1	Target 1	120794	734.557
53	E5	2	Target 1	120573	212.717
53	E5	3	Target 1	120557	-104.544
53	E5	4	Target 1	120966	3.18636
53	E5	5	Target 1	121273	9.16712
53	E5	6	Target 1	121728	163.585
53	E5	7	Target 1	122052	185.988
53	E5	8	Target 1	122155	-11.4141
53	E5	9	Target 1	122283	-184.84
53	E5	10	Target 1	122589	-179.374
53	E5	11	Target 1	123021	-48.4484
53	E5	12	Target 1	123484	113.853
53	E5	13	Target 1	123724	52.8413
53	E5	14	Target 1	124233	260.728
53	E5	15	Target 1	124575	301.725
53	E5	16	Target 1	125106	531.26
53	E5	17	Target 1	125538	662.71
53	E5	18	Target 1	126819	1643.14
53	E5	19	Target 1	129074	3596.38
53	E5	20	Target 1	132473	6694.58
53	E5	21	Target 1	138766	12687.1
53	E5	22	Target 1	150522	24141.8
53	E5	23	Target 1	172229	45548.2
53	E5	24	Target 1	210441	83458.6
53	E5	25	Target 1	276126	148843
53	E5	26	Target 1	381903	254319
53	E5	27	Target 1	536036	408151
53	E5	28	Target 1	733523	605337
53	E5	29	Target 1	951377	822890
53	E5	30	Target 1	1.16492e+06	1.03613e+06
53	E5	31	Target 1	1.35634e+06	1.22725e+06
53	E5	32	Target 1	1.51493e+06	1.38554e+06
53	E5	33	Target 1	1.64981e+06	1.52012e+06
53	E5	34	Target 1	1.75709e+06	1.6271e+06
53	E5	35	Target 1	1843103	1.71281e+06
53	E5	36	Target 1	1.9048e+06	1774209
54	E6	1	Target 1	86847	-217.308
54	E6	2	Target 1	87027.6	-397.755
54	E6	3	Target 1	87435.5	-350.773
54	E6	4	Target 1	88231.6	84.3026
54	E6	5	Target 1	88581	72.691
54	E6	6	Target 1	89195.1	325.806
54	E6	7	Target 1	89484.5	254.265
54	E6	8	Target 1	89560.6	-30.6126
54	E6	9	Target 1	89863.6	-88.5913
54	E6	10	Target 1	90075.5	-237.742
54	E6	11	Target 1	90710.9	36.6776
54	E6	12	Target 1	90823.1	-212.059
54	E6	13	Target 1	91278.5	-117.702
54	E6	14	Target 1	92005.2	248.085
54	E6	15	Target 1	92133.8	15.6531
54	E6	16	Target 1	92566.6	87.5102
54	E6	17	Target 1	93672.6	832.445
54	E6	18	Target 1	95360.5	2159.44
54	E6	19	Target 1	97427.2	3865.07
54	E6	20	Target 1	101866	7943.08
54	E6	21	Target 1	108348	14064.1
54	E6	22	Target 1	121178	26533.1
54	E6	23	Target 1	144899	49892.9
54	E6	24	Target 1	186979	91612.4
54	E6	25	Target 1	258543	162815
54	E6	26	Target 1	373650	277561
54	E6	27	Target 1	539542	443092
54	E6	28	Target 1	749228	652417
54	E6	29	Target 1	978620	881448
54	E6	30	Target 1	1.20289e+06	1.10535e+06
54	E6	31	Target 1	1.39984e+06	1.30195e+06
54	E6	32	Target 1	1.56523e+06	1466977
54	E6	33	Target 1	1701904	1.60329e+06
54	E6	34	Target 1	1.81337e+06	1.71439e+06
54	E6	35	Target 1	1.904e+06	1.80466e+06
54	E6	36	Target 1	1.96902e+06	1.86932e+06
55	E7	1	Target 1	106166	556.261
55	E7	2	Target 1	106034	-10.9293
55	E7	3	Target 1	106139	-342.604
55	E7	4	Target 1	106906	-11.5282
55	E7	5	Target 1	107496	142.321
55	E7	6	Target 1	108073	283.631
55	E7	7	Target 1	108429	203.605
55	E7	8	Target 1	108560	-101.367
55	E7	9	Target 1	109141	43.2323
[truncated: 1,503 more rows]

## Sheet: Results
Block Type	96-Well 0.2-mL Block
Calibration Background is expired	Yes
Calibration Background performed on	04-27-2018
Calibration Pure Dye ABY is expired	Yes
Calibration Pure Dye ABY performed on	02-01-2021
Calibration Pure Dye CY5 is expired	Yes
Calibration Pure Dye CY5 performed on	02-01-2021
Calibration Pure Dye FAM is expired	Yes
Calibration Pure Dye FAM performed on	02-01-2021
Calibration Pure Dye JUN is expired	Yes
Calibration Pure Dye JUN performed on	02-01-2021
Calibration Pure Dye MUSTANG PURPLE is expired	Yes
Calibration Pure Dye MUSTANG PURPLE performed on	02-01-2021
Calibration Pure Dye NED is expired	Yes
Calibration Pure Dye NED performed on	02-01-2021
Calibration Pure Dye ROX is expired	Yes
Calibration Pure Dye ROX performed on	02-01-2021
Calibration Pure Dye SYBR is expired	Yes
Calibration Pure Dye SYBR performed on	02-01-2021
Calibration Pure Dye TAMRA is expired	Yes
Calibration Pure Dye TAMRA performed on	02-01-2021
Calibration Pure Dye VIC is expired	Yes
Calibration Pure Dye VIC performed on	02-01-2021
Calibration ROI is expired	Yes
Calibration ROI performed on	04-27-2018
Calibration Uniformity is expired	Yes
Calibration Uniformity performed on	04-27-2018
Chemistry	SYBR_GREEN
Date Created	2024-02-21 15:02:21 PM EET
Experiment Barcode
Experiment Comment
Experiment File Name	C:\Users\mhiourea\Documents\Eleni\Μετρηση μηκους τελομερών\13-12-2023_telomeres.eds
Experiment Name	13-12-2023_telomeres
Experiment Run End Time	2023-12-13 16:34:04 PM EET
Experiment Type	Standard Curve
Instrument Name	272521791
Instrument Serial Number	272521791
Instrument Type	QuantStudio™ 5 System
Passive Reference
Post-read Stage/Step
Pre-read Stage/Step
Quantification Cycle Method	Ct
Signal Smoothing On	true
Stage where Melt Analysis is performed	Stage4
Stage/ Cycle where Ct Analysis is performed	Stage3, Step5
User Name
Well	Well Position	Omit	Sample Name	Target Name	Task	Reporter	Quencher	CT	Ct Mean	Ct SD	Quantity	Quantity Mean	Quantity SD	Y-Intercept	R(superscript 2)	Slope	Efficiency	Automatic Ct Threshold	Ct Threshold	Automatic Baseline	Baseline Start	Baseline End	Amp Status	Comments	Cq Conf	HIGHSD	MTP	CQCONF	EXPFAIL	Tm1	Tm2	Tm3	Tm4
1	A1	FALSE	Sample1	Target 1	NTC	SYBR	None	Undetermined						30.9306	0.9953	-3.8199	82.7204	TRUE	120350	TRUE	3	30	No Amp		0	N	N	N	N	70.7701
2	A2	FALSE	Sample1	Target 1	NTC	SYBR	None	Undetermined						30.9306	0.9953	-3.8199	82.7204	TRUE	120350	TRUE	3	28	Inconclusive		0	N	N	N	N	70.7701
3	A3	FALSE	Sample1	Target 1	STANDARD	SYBR	None	27.8871	27.8219	0.0922416	6.25			30.9306	0.9953	-3.8199	82.7204	TRUE	120350	TRUE	3	18	Amp		0.978327	N	Y	N	N	78.9663	92.9317
4	A4	FALSE	Sample1	Target 1	STANDARD	SYBR	None	27.7567	27.8219	0.0922416	6.25			30.9306	0.9953	-3.8199	82.7204	TRUE	120350	TRUE	3	19	Amp		0.988349	N	Y	N	N	79.1181	93.0835
5	A5	FALSE	Sample1	Target 1	STANDARD	SYBR	None	26.8827	26.8885	0.00818391	12.5			30.9306	0.9953	-3.8199	82.7204	TRUE	120350	TRUE	3	16	Amp		0.986536	N	Y	N	N	79.2654	92.9236
6	A6	FALSE	Sample1	Target 1	STANDARD	SYBR	None	26.8943	26.8885	0.00818391	12.5			30.9306	0.9953	-3.8199	82.7204	TRUE	120350	TRUE	3	18	Amp		0.982093	N	Y	N	N	92.4684	79.2654
7	A7	FALSE	Sample1	Target 1	STANDARD	SYBR	None	25.5149	25.5149		25			30.9306	0.9953	-3.8199	82.7204	TRUE	120350	TRUE	3	17	Amp		0.992959	N	Y	N	N	79.5342	92.7051
8	A8	FALSE	Sample1	Target 1	UNKNOWN	SYBR	None	24.95	24.3661	0.825701	36.7828			30.9306	0.9953	-3.8199	82.7204	TRUE	120350	TRUE	3	16	Amp		0.982791	Y	Y	N	N	79.2314	93.0079
9	A9	FALSE	Sample1	Target 1	STANDARD	SYBR	None	24.3379	24.3465	0.012199	50			30.9306	0.9953	-3.8199	82.7204	TRUE	120350	TRUE	3	14	Amp		0.991433	N	Y	N	N	92.9194	78.808
10	A10	FALSE	Sample1	Target 1	STANDARD	SYBR	None	24.3552	24.3465	0.012199	50			30.9306	0.9953	-3.8199	82.7204	TRUE	120350	TRUE	3	17	Amp		0.987041	N	Y	N	N	92.9194	78.808
11	A11	FALSE	Sample1	Target 1	STANDARD	SYBR	None	23.3959	23.3959		100			30.9306	0.9953	-3.8199	82.7204	TRUE	120350	TRUE	3	14	Amp		0.990145	N	Y	N	N	78.807	93.0689
12	A12	FALSE	Sample1	Target 1	UNKNOWN	SYBR	None	23.7823	24.3661	0.825701	74.3597			30.9306	0.9953	-3.8199	82.7204	TRUE	120350	TRUE	3	15	Amp		0.99104	Y	Y	N	N	79.2621	93.5241
13	B1	FALSE	Sample1	Target 1	UNKNOWN	SYBR	None	Undetermined	24.3661	0.825701				30.9306	0.9953	-3.8199	82.7204	TRUE	120350	TRUE	3	35	No Amp		0	N	N	Y	Y	94.0001
14	B2	FALSE	Sample1	Target 1	UNKNOWN	SYBR	None	Undetermined	24.3661	0.825701				30.9306	0.9953	-3.8199	82.7204	TRUE	120350	TRUE	3	22	No Amp		0	N	N	Y	N	65.1524
15	B3	FALSE	Sample1	Target 1	UNKNOWN	SYBR	None	Undetermined	24.3661	0.825701				30.9306	0.9953	-3.8199	82.7204	TRUE	120350	TRUE	3	24	No Amp		0	N	N	Y	N	65.0008
16	B4	FALSE	Sample1	Target 1	UNKNOWN	SYBR	None	Undetermined	24.3661	0.825701				30.9306	0.9953	-3.8199	82.7204	TRUE	120350	TRUE	3	24	No Amp		0	N	N	Y	N	91.8691
17	B5	FALSE	Sample1	Target 1	UNKNOWN	SYBR	None	Undetermined	24.3661	0.825701				30.9306	0.9953	-3.8199	82.7204	TRUE	120350	TRUE	3	35	No Amp		0	N	N	Y	Y	65.0001
18	B6	FALSE	Sample1	Target 1	UNKNOWN	SYBR	None	Undetermined	24.3661	0.825701				30.9306	0.9953	-3.8199	82.7204	TRUE	120350	TRUE	3	19	No Amp		0	N	N	Y	N	92.3166
19	B7	FALSE	Sample1	Target 1	UNKNOWN	SYBR	None	Undetermined	24.3661	0.825701				30.9306	0.9953	-3.8199	82.7204	TRUE	120350	TRUE	3	28	No Amp		0	N	N	Y	N	65.0008
20	B8	FALSE	Sample1	Target 1	UNKNOWN	SYBR	None	Undetermined	24.3661	0.825701				30.9306	0.9953	-3.8199	82.7204	TRUE	120350	TRUE	3	19	No Amp		0	N	N	Y	N	65.0008
21	B9	FALSE	Sample1	Target 1	UNKNOWN	SYBR	None	Undetermined	24.3661	0.825701				30.9306	0.9953	-3.8199	82.7204	TRUE	120350	TRUE	3	22	No Amp		0	N	N	Y	N	65
22	B10	FALSE	Sample1	Target 1	UNKNOWN	SYBR	None	Undetermined	24.3661	0.825701				30.9306	0.9953	-3.8199	82.7204	TRUE	120350	TRUE	3	24	No Amp		0	N	N	Y	N	92.009
23	B11	FALSE	Sample1	Target 1	UNKNOWN	SYBR	None	Undetermined	24.3661	0.825701				30.9306	0.9953	-3.8199	82.7204	TRUE	120350	TRUE	3	24	No Amp		0	N	N	Y	N	65.0002
24	B12	FALSE	Sample1	Target 1	UNKNOWN	SYBR	None	Undetermined	24.3661	0.825701				30.9306	0.9953	-3.8199	82.7204	TRUE	120350	TRUE	3	23	No Amp		0	N	N	Y	N	65.0002
25	C1	FALSE	21	Target 1	UNKNOWN	SYBR	None	24.6056	24.3905	0.22418	45.2681	51.8511	7.0442	30.9306	0.9953	-3.8199	82.7204	TRUE	120350	TRUE	3	16	Amp		0.990298	N	Y	N	N	92.6337	78.6653
26	C2	FALSE	21	Target 1	UNKNOWN	SYBR	None	24.4077	24.3905	0.22418	51.0051	51.8511	7.0442	30.9306	0.9953	-3.8199	82.7204	TRUE	120350	TRUE	3	14	Amp		0.992976	N	Y	N	N	92.6337	78.8171
27	C3	FALSE	21	Target 1	UNKNOWN	SYBR	None	24.1583	24.3905	0.22418	59.2801	51.8511	7.0442	30.9306	0.9953	-3.8199	82.7204	TRUE	120350	TRUE	3	15	Amp		0.990838	N	Y	N	N	92.3245	78.5109
28	C4	FALSE	28	Target 1	UNKNOWN	SYBR	None	24.3451	24.2836	0.0681866	52.9676	54.9966	2.27179	30.9306	0.9953	-3.8199	82.7204	TRUE	120350	TRUE	3	15	Amp		0.987746	N	Y	N	N	92.3245	78.6627
29	C5	FALSE	28	Target 1	UNKNOWN	SYBR	None	24.2103	24.2836	0.0681866	57.451	54.9966	2.27179	30.9306	0.9953	-3.8199	82.7204	TRUE	120350	TRUE	3	14	Amp		0.987359	N	Y	N	N	92.0131	78.8101
30	C6	FALSE	28	Target 1	UNKNOWN	SYBR	None	24.2956	24.2836	0.0681866	54.5711	54.9966	2.27179	30.9306	0.9953	-3.8199	82.7204	TRUE	120350	TRUE	3	14	Amp		0.987469	N	Y	N	N	91.8613	78.8101
31	C7	FALSE	41	Target 1	UNKNOWN	SYBR	None	24.3064	24.1694	0.147343	54.2166	59.041	5.28218	30.9306	0.9953	-3.8199	82.7204	TRUE	120350	TRUE	3	14	Amp		0.98744	N	Y	N	N	92.0996	78.9287
32	C8	FALSE	41	Target 1	UNKNOWN	SYBR	None	24.0135	24.1694	0.147343	64.6851	59.041	5.28218	30.9306	0.9953	-3.8199	82.7204	TRUE	120350	TRUE	3	18	Amp		0.991209	N	Y	N	N	92.4024	78.9287
33	C9	FALSE	41	Target 1	UNKNOWN	SYBR	None	24.1882	24.1694	0.147343	58.2212	59.041	5.28218	30.9306	0.9953	-3.8199	82.7204	TRUE	120350	TRUE	3	15	Amp		0.987177	N	Y	N	N	92.1608	78.5045
34	C10	FALSE	42	Target 1	UNKNOWN	SYBR	None	24.1722	24.2207	0.0879852	58.7843	57.1435	2.98306	30.9306	0.9953	-3.8199	82.7204	TRUE	120350	TRUE	3	14	Amp		0.991019	N	Y	N	N	92.3125	78.5045
35	C11	FALSE	42	Target 1	UNKNOWN	SYBR	None	24.1676	24.2207	0.0879852	58.946	57.1435	2.98306	30.9306	0.9953	-3.8199	82.7204	TRUE	120350	TRUE	3	15	Amp		0.99258	N	Y	N	N	92.6138	78.807
36	C12	FALSE	42	Target 1	UNKNOWN	SYBR	None	24.3223	24.2207	0.0879852	53.7002	57.1435	2.98306	30.9306	0.9953	-3.8199	82.7204	TRUE	120350	TRUE	3	14	Amp		0.991273	N	Y	N	N	92.462	78.807
37	D1	FALSE	43	Target 1	UNKNOWN	SYBR	None	25.6608	25.5095	0.131034	23.9645	26.3063	2.02848	30.9306	0.9953	-3.8199	82.7204	TRUE	120350	TRUE	3	16	Amp		0.989709	N	Y	N	N	92.4818	78.8171
38	D2	FALSE	43	Target 1	UNKNOWN	SYBR	None	25.4362	25.5095	0.131034	27.4383	26.3063	2.02848	30.9306	0.9953	-3.8199	82.7204	TRUE	120350	TRUE	3	16	Amp		0.992228	N	Y	N	N	92.4818	78.8171
39	D3	FALSE	43	Target 1	UNKNOWN	SYBR	None	25.4315	25.5095	0.131034	27.5162	26.3063	2.02848	30.9306	0.9953	-3.8199	82.7204	TRUE	120350	TRUE	3	16	Amp		0.992376	N	Y	N	N	92.1727	78.3591
40	D4	FALSE	45	Target 1	UNKNOWN	SYBR	None	24.7363	24.5159	0.191022	41.84	47.9902	5.33269	30.9306	0.9953	-3.8199	82.7204	TRUE	120350	TRUE	3	15	Amp		0.989834	N	Y	N	N	92.0209	78.3591
41	D5	FALSE	45	Target 1	UNKNOWN	SYBR	None	24.3972	24.5159	0.191022	51.3283	47.9902	5.33269	30.9306	0.9953	-3.8199	82.7204	TRUE	120350	TRUE	3	15	Amp		0.987736	N	Y	N	N	92.0131	78.5066
42	D6	FALSE	45	Target 1	UNKNOWN	SYBR	None	24.4143	24.5159	0.191022	50.8022	47.9902	5.33269	30.9306	0.9953	-3.8199	82.7204	TRUE	120350	TRUE	3	15	Amp		0.988901	N	Y	N	N	92.0131	78.6584
43	D7	FALSE	46	Target 1	UNKNOWN	SYBR	None	24.256	24.2938	0.0345371	55.8885	54.6376	1.14124	30.9306	0.9953	-3.8199	82.7204	TRUE	120350	TRUE	3	13	Amp		0.98639	N	Y	N	N	92.251	78.6259
44	D8	FALSE	46	Target 1	UNKNOWN	SYBR	None	24.3017	24.2938	0.0345371	54.3712	54.6376	1.14124	30.9306	0.9953	-3.8199	82.7204	TRUE	120350	TRUE	3	14	Amp		0.988126	N	Y	N	N	92.251	78.7773
45	D9	FALSE	46	Target 1	UNKNOWN	SYBR	None	24.3237	24.2938	0.0345371	53.6531	54.6376	1.14124	30.9306	0.9953	-3.8199	82.7204	TRUE	120350	TRUE	3	15	Amp		0.988962	N	Y	N	N	92.009	78.3528
46	D10	FALSE	47	Target 1	UNKNOWN	SYBR	None	24.5068	24.4033	0.123407	48.0469	51.2359	3.86106	30.9306	0.9953	-3.8199	82.7204	TRUE	120350	TRUE	3	15	Amp		0.990476	N	Y	N	N	92.1608	78.5045
47	D11	FALSE	47	Target 1	UNKNOWN	SYBR	None	24.2667	24.4033	0.123407	55.5286	51.2359	3.86106	30.9306	0.9953	-3.8199	82.7204	TRUE	120350	TRUE	3	15	Amp		0.986606	N	Y	N	N	92.3103	78.6553
48	D12	FALSE	47	Target 1	UNKNOWN	SYBR	None	24.4363	24.4033	0.123407	50.132	51.2359	3.86106	30.9306	0.9953	-3.8199	82.7204	TRUE	120350	TRUE	3	15	Amp		0.99151	N	Y	N	N	92.462	78.9587
49	E1	FALSE	49	Target 1	UNKNOWN	SYBR	None	24.5765	24.3806	0.209899	46.0704	52.1245	6.65612	30.9306	0.9953	-3.8199	82.7204	TRUE	120350	TRUE	3	15	Amp		0.989227	N	Y	N	N	92.33	78.6653
50	E2	FALSE	49	Target 1	UNKNOWN	SYBR	None	24.4062	24.3806	0.209899	51.0509	52.1245	6.65612	30.9306	0.9953	-3.8199	82.7204	TRUE	120350	TRUE	3	15	Amp		0.990015	N	Y	N	N	92.1782	78.6653
51	E3	FALSE	49	Target 1	UNKNOWN	SYBR	None	24.159	24.3806	0.209899	59.2521	52.1245	6.65612	30.9306	0.9953	-3.8199	82.7204	TRUE	120350	TRUE	3	13	Amp		0.991451	N	Y	N	N	92.0209	78.3591
52	E4	FALSE	64	Target 1	UNKNOWN	SYBR	None	24.6198	24.5689	0.0905385	44.8826	46.3295	2.56694	30.9306	0.9953	-3.8199	82.7204	TRUE	120350	TRUE	3	16	Amp		0.991051	N	Y	N	N	92.0209	78.5109
53	E5	FALSE	64	Target 1	UNKNOWN	SYBR	None	24.6224	24.5689	0.0905385	44.8126	46.3295	2.56694	30.9306	0.9953	-3.8199	82.7204	TRUE	120350	TRUE	3	13	Amp		0.991002	N	Y	N	N	91.8613	78.3548
54	E6	FALSE	64	Target 1	UNKNOWN	SYBR	None	24.4643	24.5689	0.0905385	49.2933	46.3295	2.56694	30.9306	0.9953	-3.8199	82.7204	TRUE	120350	TRUE	3	15	Amp		0.987506	N	Y	N	N	92.0131	78.5066
55	E7	FALSE	HeLa	Target 1	UNKNOWN	SYBR	None	26.4362	26.1884	0.22033	15.0168	17.537	2.25429	30.9306	0.9953	-3.8199	82.7204	TRUE	120350	TRUE	3	16	Amp		0.987428	N	Y	N	N	92.0996	78.7773
56	E8	FALSE	HeLa	Target 1	UNKNOWN	SYBR	None	26.0147	26.1884	0.22033	19.3611	17.537	2.25429	30.9306	0.9953	-3.8199	82.7204	TRUE	120350	TRUE	3	17	Amp		0.988313	N	Y	N	N	92.0996	78.6259
57	E9	FALSE	HeLa	Target 1	UNKNOWN	SYBR	None	26.1142	26.1884	0.22033	18.2332	17.537	2.25429	30.9306	0.9953	-3.8199	82.7204	TRUE	120350	TRUE	3	17	Amp		0.989354	N	Y	N	N	91.8573	78.3528
58	E10	FALSE	Sample1	Target 1	UNKNOWN	SYBR	None	Undetermined	24.3661	0.825701				30.9306	0.9953	-3.8199	82.7204	TRUE	120350	TRUE	3	23	No Amp		0	N	N	Y	N	91.8573
59	E11	FALSE	Sample1	Target 1	UNKNOWN	SYBR	None	Undetermined	24.3661	0.825701				30.9306	0.9953	-3.8199	82.7204	TRUE	120350	TRUE	3	20	No Amp		0	N	N	Y	N	65.0002
60	E12	FALSE	Sample1	Target 1	UNKNOWN	SYBR	None	Undetermined	24.3661	0.825701				30.9306	0.9953	-3.8199	82.7204	TRUE	120350	TRUE	3	35	No Amp		0	N	N	Y	Y	94.8896
61	F1	FALSE	1	Target 1	UNKNOWN	SYBR	None	24.7157	24.5542	0.140491	42.3632	46.8025	3.86657	30.9306	0.9953	-3.8199	82.7204	TRUE	120350	TRUE	3	16	Amp		0.989969	N	Y	N	N	92.1782	78.6653
62	F2	FALSE	1	Target 1	UNKNOWN	SYBR	None	24.4596	24.5542	0.140491	49.4349	46.8025	3.86657	30.9306	0.9953	-3.8199	82.7204	TRUE	120350	TRUE	3	16	Amp		0.988106	N	Y	N	N	92.0263	78.6653
63	F3	FALSE	1	Target 1	UNKNOWN	SYBR	None	24.4875	24.5542	0.140491	48.6093	46.8025	3.86657	30.9306	0.9953	-3.8199	82.7204	TRUE	120350	TRUE	3	14	Amp		0.992082	N	Y	N	N	91.8691	78.2073
64	F4	FALSE	6	Target 1	UNKNOWN	SYBR	None	24.3347	24.3385	0.0564285	53.3004	53.1978	1.8061	30.9306	0.9953	-3.8199	82.7204	TRUE	120350	TRUE	3	12	Amp		0.989388	N	Y	N	N	91.8691	78.2073
65	F5	FALSE	6	Target 1	UNKNOWN	SYBR	None	24.3967	24.3385	0.0564285	51.3425	53.1978	1.8061	30.9306	0.9953	-3.8199	82.7204	TRUE	120350	TRUE	3	15	Amp		0.989227	N	Y	N	N	91.7096	78.3548
66	F6	FALSE	6	Target 1	UNKNOWN	SYBR	None	24.2841	24.3385	0.0564285	54.9504	53.1978	1.8061	30.9306	0.9953	-3.8199	82.7204	TRUE	120350	TRUE	3	14	Amp		0.989739	N	Y	N	N	92.0131	78.3548
67	F7	FALSE	24	Target 1	UNKNOWN	SYBR	None	24.1421	24.0234	0.102858	59.8595	64.3815	3.91815	30.9306	0.9953	-3.8199	82.7204	TRUE	120350	TRUE	3	13	Amp		0.989457	N	Y	N	N	91.9482	78.4745
68	F8	FALSE	24	Target 1	UNKNOWN	SYBR	None	23.9672	24.0234	0.102858	66.5178	64.3815	3.91815	30.9306	0.9953	-3.8199	82.7204	TRUE	120350	TRUE	3	15	Amp		0.99059	N	Y	N	N	91.9482	78.4745
69	F9	FALSE	24	Target 1	UNKNOWN	SYBR	None	23.961	24.0234	0.102858	66.7671	64.3815	3.91815	30.9306	0.9953	-3.8199	82.7204	TRUE	120350	TRUE	3	15	Amp		0.992175	N	Y	N	N	91.7055	78.201
70	F10	FALSE	53	Target 1	UNKNOWN	SYBR	None	23.7716	23.8614	0.232242	74.8409	71.3505	9.61618	30.9306	0.9953	-3.8199	82.7204	TRUE	120350	TRUE	3	13	Amp		0.989316	N	Y	N	N	91.8573	78.3528
71	F11	FALSE	53	Target 1	UNKNOWN	SYBR	None	23.6875	23.8614	0.232242	78.734	71.3505	9.61618	30.9306	0.9953	-3.8199	82.7204	TRUE	120350	TRUE	3	13	Amp		0.995005	N	Y	N	N	92.1586	78.5035
72	F12	FALSE	53	Target 1	UNKNOWN	SYBR	None	24.1251	23.8614	0.232242	60.4765	71.3505	9.61618	30.9306	0.9953	-3.8199	82.7204	TRUE	120350	TRUE	3	15	Amp		0.990875	N	Y	N	N	92.3103	78.5035
73	G1	FALSE	56	Target 1	UNKNOWN	SYBR	None	25.1726	24.8405	0.388556	32.1643	40.0327	9.67552	30.9306	0.9953	-3.8199	82.7204	TRUE	120350	TRUE	3	16	Amp		0.990724	N	Y	N	N	92.0263	78.6653
74	G2	FALSE	56	Target 1	UNKNOWN	SYBR	None	24.9358	24.8405	0.388556	37.098	40.0327	9.67552	30.9306	0.9953	-3.8199	82.7204	TRUE	120350	TRUE	3	15	Amp		0.991085	N	Y	N	N	92.0263	78.3616
75	G3	FALSE	56	Target 1	UNKNOWN	SYBR	None	24.4132	24.8405	0.388556	50.8358	40.0327	9.67552	30.9306	0.9953	-3.8199	82.7204	TRUE	120350	TRUE	3	15	Amp		0.989036	N	Y	N	N	91.8691	78.2073
76	G4	FALSE	58	Target 1	UNKNOWN	SYBR	None	24.1935	24.0364	0.21622	58.0343	64.1702	8.61949	30.9306	0.9953	-3.8199	82.7204	TRUE	120350	TRUE	3	13	Amp		0.992073	N	Y	N	N	91.8691	78.2073
77	G5	FALSE	58	Target 1	UNKNOWN	SYBR	None	24.1258	24.0364	0.21622	60.4514	64.1702	8.61949	30.9306	0.9953	-3.8199	82.7204	TRUE	120350	TRUE	3	15	Amp		0.987533	N	Y	N	N	91.8613	78.2031
78	G6	FALSE	58	Target 1	UNKNOWN	SYBR	None	23.7898	24.0364	0.21622	74.0248	64.1702	8.61949	30.9306	0.9953	-3.8199	82.7204	TRUE	120350	TRUE	3	16	Amp		0.986511	N	Y	N	N	91.8613	78.3548
79	G7	FALSE	60	Target 1	UNKNOWN	SYBR	None	23.7711	23.9059	0.117441	74.8607	69.135	4.98474	30.9306	0.9953	-3.8199	82.7204	TRUE	120350	TRUE	3	15	Amp		0.986146	N	Y	N	N	91.7968	78.6259
80	G8	FALSE	60	Target 1	UNKNOWN	SYBR	None	23.9861	23.9059	0.117441	65.7625	69.135	4.98474	30.9306	0.9953	-3.8199	82.7204	TRUE	120350	TRUE	3	16	Amp		0.989712	N	Y	N	N	91.6454	78.7773
81	G9	FALSE	60	Target 1	UNKNOWN	SYBR	None	23.9606	23.9059	0.117441	66.7818	69.135	4.98474	30.9306	0.9953	-3.8199	82.7204	TRUE	120350	TRUE	3	15	Amp		0.990488	N	Y	N	N	91.5538	78.5045
82	G10	FALSE	62	Target 1	UNKNOWN	SYBR	None	24.0275	24.1061	0.0751072	64.143	61.214	2.78023	30.9306	0.9953	-3.8199	82.7204	TRUE	120350	TRUE	3	14	Amp		0.990386	N	Y	N	N	91.7055	78.5045
83	G11	FALSE	62	Target 1	UNKNOWN	SYBR	None	24.1139	24.1061	0.0751072	60.8876	61.214	2.78023	30.9306	0.9953	-3.8199	82.7204	TRUE	120350	TRUE	3	15	Amp		0.992601	N	Y	N	N	91.8551	78.5035
84	G12	FALSE	62	Target 1	UNKNOWN	SYBR	None	24.1771	24.1061	0.0751072	58.6113	61.214	2.78023	30.9306	0.9953	-3.8199	82.7204	TRUE	120350	TRUE	3	16	Amp		0.991319	N	Y	N	N	92.3103	78.6553
85	H1	FALSE	75	Target 1	UNKNOWN	SYBR	None	24.6116	24.8142	0.472456	45.1049	40.9516	10.6707	30.9306	0.9953	-3.8199	82.7204	TRUE	120350	TRUE	3	15	Amp		0.989843	N	Y	N	N	92.33	78.5135
86	H2	FALSE	75	Target 1	UNKNOWN	SYBR	None	25.3542	24.8142	0.472456	28.8287	40.9516	10.6707	30.9306	0.9953	-3.8199	82.7204	TRUE	120350	TRUE	3	15	Amp		0.986408	N	Y	N	N	91.8745	78.2098
87	H3	FALSE	75	Target 1	UNKNOWN	SYBR	None	24.4769	24.8142	0.472456	48.9212	40.9516	10.6707	30.9306	0.9953	-3.8199	82.7204	TRUE	120350	TRUE	3	14	Amp		0.988568	N	Y	N	N	92.1727	78.5109
88	H4	FALSE	77	Target 1	UNKNOWN	SYBR	None	24.3976	24.2189	0.169693	51.3147	57.3495	5.80687	30.9306	0.9953	-3.8199	82.7204	TRUE	120350	TRUE	3	14	Amp		0.992575	N	Y	N	N	92.1727	78.5109
89	H5	FALSE	77	Target 1	UNKNOWN	SYBR	None	24.1992	24.2189	0.169693	57.8359	57.3495	5.80687	30.9306	0.9953	-3.8199	82.7204	TRUE	120350	TRUE	3	15	Amp		0.986644	N	Y	N	N	92.0131	78.3548
90	H6	FALSE	SD2	Target 1	UNKNOWN	SYBR	None	28.427	28.4511	0.243973	4.5229	4.4896	0.651382	30.9306	0.9953	-3.8199	82.7204	TRUE	120350	TRUE	3	19	Amp		0.987234	N	Y	N	N	91.8613	78.9619
91	H7	FALSE	77	Target 1	UNKNOWN	SYBR	None	24.06	24.2189	0.169693	62.8978	57.3495	5.80687	30.9306	0.9953	-3.8199	82.7204	TRUE	120350	TRUE	3	14	Amp		0.986791	N	Y	N	N	92.0996	78.9287
92	H8	FALSE	SD1	Target 1	UNKNOWN	SYBR	None	27.8425	28.0694	0.320872	6.43324	5.66346	1.08863	30.9306	0.9953	-3.8199	82.7204	TRUE	120350	TRUE	3	19	Amp		0.985146	N	Y	N	N	91.7968	78.9287
93	H9	FALSE	SD1	Target 1	UNKNOWN	SYBR	None	28.2963	28.0694	0.320872	4.89368	5.66346	1.08863	30.9306	0.9953	-3.8199	82.7204	TRUE	120350	TRUE	3	19	Amp		0.983234	N	Y	N	N	91.7055	78.808
94	H10	FALSE	SD2	Target 1	UNKNOWN	SYBR	None	28.2201	28.4511	0.243973	5.12369	4.4896	0.651382	30.9306	0.9953	-3.8199	82.7204	TRUE	120350	TRUE	3	20	Amp		0.963177	N	Y	N	N	91.8573	78.808
95	H11	FALSE	SD2	Target 1	UNKNOWN	SYBR	None	28.7062	28.4511	0.243973	3.82221	4.4896	0.651382	30.9306	0.9953	-3.8199	82.7204	TRUE	120350	TRUE	3	20	Amp		0.986622	N	Y	N	N	92.1586	78.3518
96	H12	FALSE	Sample1	Target 1	UNKNOWN	SYBR	None	Undetermined	24.3661	0.825701				30.9306	0.9953	-3.8199	82.7204	TRUE	120350	TRUE	3	22	No Amp		0	N	N	Y	N	65.4554

## Sheet: Melt Curve Raw Data
Block Type	96-Well 0.2-mL Block
Calibration Background is expired	Yes
Calibration Background performed on	04-27-2018
Calibration Pure Dye ABY is expired	Yes
Calibration Pure Dye ABY performed on	02-01-2021
Calibration Pure Dye CY5 is expired	Yes
Calibration Pure Dye CY5 performed on	02-01-2021
Calibration Pure Dye FAM is expired	Yes
Calibration Pure Dye FAM performed on	02-01-2021
Calibration Pure Dye JUN is expired	Yes
Calibration Pure Dye JUN performed on	02-01-2021
Calibration Pure Dye MUSTANG PURPLE is expired	Yes
Calibration Pure Dye MUSTANG PURPLE performed on	02-01-2021
Calibration Pure Dye NED is expired	Yes
Calibration Pure Dye NED performed on	02-01-2021
Calibration Pure Dye ROX is expired	Yes
Calibration Pure Dye ROX performed on	02-01-2021
Calibration Pure Dye SYBR is expired	Yes
Calibration Pure Dye SYBR performed on	02-01-2021
Calibration Pure Dye TAMRA is expired	Yes
Calibration Pure Dye TAMRA performed on	02-01-2021
Calibration Pure Dye VIC is expired	Yes
Calibration Pure Dye VIC performed on	02-01-2021
Calibration ROI is expired	Yes
Calibration ROI performed on	04-27-2018
Calibration Uniformity is expired	Yes
Calibration Uniformity performed on	04-27-2018
Chemistry	SYBR_GREEN
Date Created	2024-02-21 15:02:21 PM EET
Experiment Barcode
Experiment Comment
Experiment File Name	C:\Users\mhiourea\Documents\Eleni\Μετρηση μηκους τελομερών\13-12-2023_telomeres.eds
Experiment Name	13-12-2023_telomeres
Experiment Run End Time	2023-12-13 16:34:04 PM EET
Experiment Type	Standard Curve
Instrument Name	272521791
Instrument Serial Number	272521791
Instrument Type	QuantStudio™ 5 System
Passive Reference
Post-read Stage/Step
Pre-read Stage/Step
Quantification Cycle Method	Ct
Signal Smoothing On	true
Stage where Melt Analysis is performed	Stage4
Stage/ Cycle where Ct Analysis is performed	Stage3, Step5
User Name
Well	Well Position	Reading	Temperature	Fluorescence	Derivative	Target Name
1	A1	1	65.0006	2.09196e+06	54504.5	Target 1
1	A1	2	65.3043	2.08145e+06	65870.6	Target 1
1	A1	3	65.6079	2.06731e+06	77420.4	Target 1
1	A1	4	65.9116	2.04446e+06	89152.9	Target 1
1	A1	5	66.2152	2.02053e+06	101040	Target 1
1	A1	6	66.5189	1992356	113036	Target 1
1	A1	7	66.8226	1.95662e+06	125090	Target 1
1	A1	8	67.1262	1918676	137143	Target 1
1	A1	9	67.4299	1879616	149130	Target 1
1	A1	10	67.7335	1.83366e+06	160964	Target 1
1	A1	11	68.0372	1.78418e+06	172528	Target 1
1	A1	12	68.3409	1.73204e+06	183671	Target 1
1	A1	13	68.6445	1677036	194226	Target 1
1	A1	14	68.9482	1.61324e+06	204016	Target 1
1	A1	15	69.2518	1.54976e+06	212875	Target 1
1	A1	16	69.5555	1.48128e+06	220637	Target 1
1	A1	17	69.8592	1.41178e+06	227125	Target 1
1	A1	18	70.1628	1340869	232133	Target 1
1	A1	19	70.4665	1.26497e+06	235438	Target 1
1	A1	20	70.7701	1.19178e+06	236821	Target 1
1	A1	21	71.0738	1.11531e+06	236105	Target 1
1	A1	22	71.3775	1.04338e+06	233180	Target 1
1	A1	23	71.6811	970631	228021	Target 1
1	A1	24	71.9848	897972	220686	Target 1
1	A1	25	72.2884	832303	211322	Target 1
1	A1	26	72.5921	766164	200162	Target 1
1	A1	27	72.8958	706371	187533	Target 1
1	A1	28	73.1994	647471	173847	Target 1
1	A1	29	73.5031	600245	159567	Target 1
1	A1	30	73.8067	555097	145160	Target 1
1	A1	31	74.1104	516229	131036	Target 1
1	A1	32	74.4141	480391	117519	Target 1
1	A1	33	74.7177	446864	104844	Target 1
1	A1	34	75.0214	420772	93168.9	Target 1
1	A1	35	75.325	398463	82587.9	Target 1
1	A1	36	75.6287	377052	73132.6	Target 1
1	A1	37	75.9324	359233	64775.2	Target 1
1	A1	38	76.236	342577	57441	Target 1
1	A1	39	76.5397	327538	51032.9	Target 1
1	A1	40	76.8433	316015	45454.9	Target 1
1	A1	41	77.147	304081	40622.7	Target 1
1	A1	42	77.4507	294266	36462.4	Target 1
1	A1	43	77.7543	284818	32901.9	Target 1
1	A1	44	78.058	276994	29868.8	Target 1
1	A1	45	78.3616	267261	27290.5	Target 1
1	A1	46	78.6653	261593	25099.7	Target 1
1	A1	47	78.969	254214	23235.5	Target 1
1	A1	48	79.2726	247593	21644.4	Target 1
1	A1	49	79.5763	240315	20278.9	Target 1
1	A1	50	79.8799	235662	19099.2	Target 1
1	A1	51	80.1836	229081	18089.5	Target 1
1	A1	52	80.4873	223464	17277	Target 1
1	A1	53	80.7909	219384	16564.1	Target 1
1	A1	54	81.0946	213542	15939.1	Target 1
1	A1	55	81.3982	209005	15395.4	Target 1
1	A1	56	81.7019	204557	14930.2	Target 1
1	A1	57	82.0056	200254	14541.7	Target 1
1	A1	58	82.3092	196342	14222.3	Target 1
1	A1	59	82.6129	192006	13953	Target 1
1	A1	60	82.9165	186490	13702.1	Target 1
1	A1	61	83.2202	183559	13430.8	Target 1
1	A1	62	83.5239	178493	13103	Target 1
1	A1	63	83.8275	173830	12695.8	Target 1
1	A1	64	84.1312	170691	12205.7	Target 1
1	A1	65	84.4348	167035	11648.6	Target 1
1	A1	66	84.7385	163471	11055	Target 1
1	A1	67	85.0422	160957	10463.1	Target 1
1	A1	68	85.3458	156679	9911.92	Target 1
1	A1	69	85.6495	154027	9434.62	Target 1
1	A1	70	85.9531	150480	9052.91	Target 1
1	A1	71	86.2568	149142	8772.28	Target 1
1	A1	72	86.5605	146175	8582.74	Target 1
1	A1	73	86.8641	142073	8466.39	Target 1
1	A1	74	87.1678	140713	8408.22	Target 1
1	A1	75	87.4714	139231	8401.8	Target 1
1	A1	76	87.7751	135885	8444.56	Target 1
1	A1	77	88.0788	132563	8525.88	Target 1
1	A1	78	88.3824	130100	8617.89	Target 1
1	A1	79	88.6861	127590	8677.33	Target 1
1	A1	80	88.9897	123801	8658	Target 1
1	A1	81	89.2934	121326	8526.1	Target 1
1	A1	82	89.5971	119375	8271.12	Target 1
1	A1	83	89.9007	115830	7908.44	Target 1
1	A1	84	90.2044	115088	7473.99	Target 1
1	A1	85	90.508	112905	7012.55	Target 1
1	A1	86	90.8117	110779	6563.57	Target 1
1	A1	87	91.1154	109680	6149.79	Target 1
1	A1	88	91.419	107448	5774.13	Target 1
1	A1	89	91.7227	105495	5426.66	Target 1
1	A1	90	92.0263	104872	5097.23	Target 1
1	A1	91	92.33	103772	4784.76	Target 1
1	A1	92	92.6337	103270	4496.61	Target 1
1	A1	93	92.9373	101239	4239.77	Target 1
1	A1	94	93.241	99459.6	4012.07	Target 1
1	A1	95	93.5446	99030.8	3801.15	Target 1
1	A1	96	93.8483	99869.9	3590.99	Target 1
1	A1	97	94.152	96444.3	3369.07	Target 1
1	A1	98	94.4556	97343.7	3129	Target 1
1	A1	99	94.7593	96285.3	2869.56	Target 1
2	A2	1	65.0006	2386696	65900.7	Target 1
2	A2	2	65.3043	2.36914e+06	79144.6	Target 1
2	A2	3	65.6079	2.35587e+06	93112	Target 1
2	A2	4	65.9116	2.35415e+06	107653	Target 1
2	A2	5	66.2152	2319353	122385	Target 1
2	A2	6	66.5189	2260856	136890	Target 1
2	A2	7	66.8226	2.22718e+06	150920	Target 1
2	A2	8	67.1262	2182208	164465	Target 1
2	A2	9	67.4299	2.13367e+06	177658	Target 1
2	A2	10	67.7335	2.0836e+06	190624	Target 1
2	A2	11	68.0372	2.0238e+06	203372	Target 1
2	A2	12	68.3409	1962447	215793	Target 1
2	A2	13	68.6445	1.89586e+06	227715	Target 1
2	A2	14	68.9482	1.82413e+06	238954	Target 1
2	A2	15	69.2518	1.74945e+06	249313	Target 1
2	A2	16	69.5555	1.67058e+06	258553	Target 1
2	A2	17	69.8592	1.59176e+06	266368	Target 1
2	A2	18	70.1628	1.50438e+06	272391	Target 1
2	A2	19	70.4665	1.41749e+06	276259	Target 1
2	A2	20	70.7701	1.32835e+06	277682	Target 1
2	A2	21	71.0738	1.24138e+06	276499	Target 1
2	A2	22	71.3775	1.15547e+06	272685	Target 1
2	A2	23	71.6811	1.07217e+06	266320	Target 1
2	A2	24	71.9848	987715	257553	Target 1
2	A2	25	72.2884	912177	246575	Target 1
2	A2	26	72.5921	835164	233624	Target 1
2	A2	27	72.8958	765033	219012	Target 1
2	A2	28	73.1994	696452	203145	Target 1
2	A2	29	73.5031	640221	186517	Target 1
2	A2	30	73.8067	588787	169655	Target 1
2	A2	31	74.1104	543682	153055	Target 1
2	A2	32	74.4141	499374	137128	Target 1
2	A2	33	74.7177	464210	122177	Target 1
2	A2	34	75.0214	433674	108406	Target 1
2	A2	35	75.325	405829	95933.3	Target 1
2	A2	36	75.6287	382959	84801.8	Target 1
2	A2	37	75.9324	361040	74989.7	Target 1
2	A2	38	76.236	344257	66423.9	Target 1
2	A2	39	76.5397	327255	58997.3	Target 1
2	A2	40	76.8433	312653	52587.8	Target 1
2	A2	41	77.147	300213	47073.2	Target 1
2	A2	42	77.4507	288225	42339	Target 1
2	A2	43	77.7543	278104	38280.7	Target 1
2	A2	44	78.058	268183	34802.7	Target 1
2	A2	45	78.3616	259341	31819.3	Target 1
2	A2	46	78.6653	250613	29255.3	Target 1
2	A2	47	78.969	242681	27045.9	Target 1
2	A2	48	79.2726	235667	25133.5	Target 1
2	A2	49	79.5763	228948	23462.1	Target 1
2	A2	50	79.8799	221891	21976	Target 1
2	A2	51	80.1836	215052	20636.3	Target 1
2	A2	52	80.4873	209061	19436.4	Target 1
2	A2	53	80.7909	204400	18319.2	Target 1
2	A2	54	81.0946	198876	17289.4	Target 1
2	A2	55	81.3982	194706	16357.8	Target 1
2	A2	56	81.7019	190576	15527.8	Target 1
2	A2	57	82.0056	185932	14789.9	Target 1
2	A2	58	82.3092	180843	14124.8	Target 1
2	A2	59	82.6129	178356	13512	Target 1
2	A2	60	82.9165	173495	12936.8	Target 1
2	A2	61	83.2202	170523	12391.7	Target 1
2	A2	62	83.5239	166975	11873.8	Target 1
2	A2	63	83.8275	162772	11382.1	Target 1
2	A2	64	84.1312	160548	10915.9	Target 1
2	A2	65	84.4348	156594	10475	Target 1
2	A2	66	84.7385	155064	10059.2	Target 1
2	A2	67	85.0422	150812	9669.54	Target 1
2	A2	68	85.3458	148001	9310.3	Target 1
2	A2	69	85.6495	144398	8990.09	Target 1
2	A2	70	85.9531	142777	8720.08	Target 1
2	A2	71	86.2568	139043	8508.08	Target 1
2	A2	72	86.5605	137148	8352.22	Target 1
2	A2	73	86.8641	135328	8239.08	Target 1
2	A2	74	87.1678	132418	8147.58	Target 1
2	A2	75	87.4714	128919	8057.45	Target 1
2	A2	76	87.7751	127630	7957.17	Target 1
2	A2	77	88.0788	125625	7846.54	Target 1
2	A2	78	88.3824	123071	7732.02	Target 1
2	A2	79	88.6861	121049	7617.89	Target 1
2	A2	80	88.9897	117805	7499.9	Target 1
2	A2	81	89.2934	116084	7365.97	Target 1
2	A2	82	89.5971	114824	7202.17	Target 1
2	A2	83	89.9007	111225	6998.64	Target 1
2	A2	84	90.2044	110180	6751.97	Target 1
2	A2	85	90.508	107854	6465.95	Target 1
2	A2	86	90.8117	105843	6152.61	Target 1
2	A2	87	91.1154	104796	5832.62	Target 1
2	A2	88	91.419	104036	5531.52	Target 1
2	A2	89	91.7227	101718	5271.25	Target 1
2	A2	90	92.0263	100343	5061.2	Target 1
2	A2	91	92.33	98840.8	4895.45	Target 1
2	A2	92	92.6337	97580.6	4757.63	Target 1
2	A2	93	92.9373	96993.7	4629.62	Target 1
2	A2	94	93.241	94598.6	4497.36	Target 1
2	A2	95	93.5446	93639.7	4351.98	Target 1
2	A2	96	93.8483	92860.2	4188.72	Target 1
2	A2	97	94.152	91668.2	4006.7	Target 1
2	A2	98	94.4556	91609.7	3809.73	Target 1
2	A2	99	94.7593	90620.9	3605.82	Target 1
3	A3	1	65.0008	4490557	44036	Target 1
3	A3	2	65.3044	4.46947e+06	45535.3	Target 1
3	A3	3	65.608	4.43365e+06	46989.1	Target 1
3	A3	4	65.9116	4.43906e+06	48721.7	Target 1
3	A3	5	66.2152	4434723	51024.7	Target 1
3	A3	6	66.5188	4406607	54032.2	Target 1
3	A3	7	66.8224	4394347	57691	Target 1
3	A3	8	67.126	4.36667e+06	61802.8	Target 1
3	A3	9	67.4296	4347222	66052.8	Target 1
3	A3	10	67.7332	4331356	70006.4	Target 1
3	A3	11	68.0368	4311233	73161	Target 1
3	A3	12	68.3404	4282819	75105.8	Target 1
3	A3	13	68.644	4.25414e+06	75742.9	Target 1
3	A3	14	68.9476	4.21301e+06	75420.1	Target 1
3	A3	15	69.2512	4.20742e+06	74844.7	Target 1
3	A3	16	69.5548	4.17429e+06	74808.6	Target 1
3	A3	17	69.8584	4.16158e+06	75868.2	Target 1
3	A3	18	70.1619	4134253	78142.6	Target 1
3	A3	19	70.4655	4111150	81311.9	Target 1
3	A3	20	70.7691	4.08589e+06	84774.5	Target 1
3	A3	21	71.0727	4056616	87688.3	Target 1
3	A3	22	71.3763	4.02436e+06	89366.6	Target 1
3	A3	23	71.6799	3999622	90221.3	Target 1
3	A3	24	71.9835	3.96675e+06	90258.1	Target 1
3	A3	25	72.2871	3.9266e+06	89605.5	Target 1
3	A3	26	72.5907	3.93081e+06	88453.1	Target 1
3	A3	27	72.8943	3883870	87023.1	Target 1
3	A3	28	73.1979	3842171	85252.1	Target 1
3	A3	29	73.5015	3.83298e+06	84094.6	Target 1
3	A3	30	73.8051	3.80146e+06	83946.9	Target 1
3	A3	31	74.1087	3802501	84879.6	Target 1
3	A3	32	74.4123	3.75509e+06	86591.8	Target 1
3	A3	33	74.7159	3.72439e+06	88249.4	Target 1
3	A3	34	75.0195	3.68907e+06	89817.9	Target 1
3	A3	35	75.3231	3.66928e+06	91550.4	Target 1
3	A3	36	75.6267	3.64185e+06	93852.7	Target 1
3	A3	37	75.9303	3.62509e+06	97251.3	Target 1
3	A3	38	76.2339	3.58305e+06	102241	Target 1
3	A3	39	76.5375	3.54926e+06	109235	Target 1
3	A3	40	76.8411	3.52723e+06	118577	Target 1
3	A3	41	77.1447	3.48785e+06	130493	Target 1
3	A3	42	77.4483	3452951	144919	Target 1
3	A3	43	77.7519	3394597	161228	Target 1
3	A3	44	78.0555	3.36064e+06	178013	Target 1
3	A3	45	78.3591	3.28942e+06	193095	Target 1
3	A3	46	78.6627	3214405	203906	Target 1
3	A3	47	78.9663	3.11773e+06	208205	Target 1
3	A3	48	79.2699	3.01705e+06	204849	Target 1
3	A3	49	79.5735	2.9643e+06	194255	Target 1
3	A3	50	79.877	2.91405e+06	178259	Target 1
3	A3	51	80.1806	2.87542e+06	159454	Target 1
3	A3	52	80.4842	2.84087e+06	140346	Target 1
3	A3	53	80.7878	2.80457e+06	122753	Target 1
3	A3	54	81.0914	2.78188e+06	107648	Target 1
3	A3	55	81.395	2.74586e+06	95358.6	Target 1
3	A3	56	81.6986	2.73946e+06	85438.8	Target 1
3	A3	57	82.0022	2.71139e+06	76255.4	Target 1
3	A3	58	82.3058	2.70163e+06	70209.9	Target 1
3	A3	59	82.6094	2.6773e+06	66754.5	Target 1
3	A3	60	82.913	2.66193e+06	65173.2	Target 1
3	A3	61	83.2166	2.60949e+06	64685.3	Target 1
3	A3	62	83.5202	2.63069e+06	64564.9	Target 1
3	A3	63	83.8238	2587219	64227.6	Target 1
3	A3	64	84.1274	2.56622e+06	63274.3	Target 1
3	A3	65	84.431	2.54546e+06	61565.5	Target 1
3	A3	66	84.7346	2.51256e+06	59304.2	Target 1
3	A3	67	85.0382	2.50514e+06	57027.7	Target 1
3	A3	68	85.3418	2500363	55419.9	Target 1
3	A3	69	85.6454	2.46303e+06	54990.9	Target 1
3	A3	70	85.949	2.44278e+06	55833.6	Target 1
3	A3	71	86.2526	2.4149e+06	57631.8	Target 1
3	A3	72	86.5562	2397641	59932.9	Target 1
3	A3	73	86.8598	2.38119e+06	62456.8	Target 1
3	A3	74	87.1634	2.35862e+06	65227.4	Target 1
3	A3	75	87.467	2344133	68445.1	Target 1
3	A3	76	87.7706	2.30523e+06	72256.4	Target 1
3	A3	77	88.0742	2.29555e+06	76604.2	Target 1
3	A3	78	88.3778	2.24434e+06	81275.9	Target 1
3	A3	79	88.6814	2.2416e+06	86075	Target 1
3	A3	80	88.985	2.2058e+06	90035.6	Target 1
3	A3	81	89.2886	2.16734e+06	94121.2	Target 1
3	A3	82	89.5921	2.14419e+06	99274.5	Target 1
3	A3	83	89.8957	2114903	106746	Target 1
3	A3	84	90.1993	2.07759e+06	118549	Target 1
3	A3	85	90.5029	2.04167e+06	137531	Target 1
3	A3	86	90.8065	2.00039e+06	167063	Target 1
3	A3	87	91.1101	1.94088e+06	210156	Target 1
3	A3	88	91.4137	1.84906e+06	267961	Target 1
3	A3	89	91.7173	1.70441e+06	338045	Target 1
3	A3	90	92.0209	1.51592e+06	413292	Target 1
3	A3	91	92.3245	1.17402e+06	482457	Target 1
3	A3	92	92.6281	919258	532960	Target 1
3	A3	93	92.9317	717338	555356	Target 1
3	A3	94	93.2353	588218	547693	Target 1
3	A3	95	93.5389	526043	517470	Target 1
3	A3	96	93.8425	499297	479713	Target 1
3	A3	97	94.1461	487059	451553	Target 1
3	A3	98	94.4497	481716	445660	Target 1
3	A3	99	94.7533	477922	465716	Target 1
4	A4	1	65.0008	4.14635e+06	48087.3	Target 1
4	A4	2	65.3044	4.12902e+06	49819.2	Target 1
4	A4	3	65.608	4.10541e+06	52060.9	Target 1
4	A4	4	65.9116	4.10724e+06	54781.3	Target 1
4	A4	5	66.2152	4.10789e+06	57726.3	Target 1
4	A4	6	66.5188	4.06207e+06	60556.8	Target 1
4	A4	7	66.8224	4.04668e+06	63043.3	Target 1
4	A4	8	67.126	4.01537e+06	65161.1	Target 1
4	A4	9	67.4296	4.00122e+06	67019.9	Target 1
4	A4	10	67.7332	3.98892e+06	68701.5	Target 1
4	A4	11	68.0368	3.96188e+06	70185.8	Target 1
4	A4	12	68.3404	3.93407e+06	71412.1	Target 1
4	A4	13	68.644	3.90537e+06	72395	Target 1
4	A4	14	68.9476	3.87903e+06	73272	Target 1
4	A4	15	69.2512	3873606	74253.6	Target 1
4	A4	16	69.5548	3.83346e+06	75521.7	Target 1
4	A4	17	69.8584	3.81537e+06	77173.4	Target 1
4	A4	18	70.1619	3.78154e+06	79195.6	Target 1
4	A4	19	70.4655	3.76677e+06	81461.4	Target 1
4	A4	20	70.7691	3.7399e+06	83734.2	Target 1
4	A4	21	71.0727	3709362	85706.7	Target 1
4	A4	22	71.3763	3.67238e+06	86998	Target 1
4	A4	23	71.6799	3.66172e+06	87538.5	Target 1
4	A4	24	71.9835	3.61698e+06	87436.4	Target 1
4	A4	25	72.2871	3.58974e+06	86868.8	Target 1
4	A4	26	72.5907	3.57118e+06	86054.6	Target 1
4	A4	27	72.8943	3.54221e+06	85230	Target 1
4	A4	28	73.1979	3.51129e+06	84667.9	Target 1
4	A4	29	73.5015	3.49161e+06	84466.7	Target 1
4	A4	30	73.8051	3.4561e+06	84652.6	Target 1
4	A4	31	74.1087	3.43841e+06	85235.8	Target 1
4	A4	32	74.4123	3.40256e+06	86237.1	Target 1
4	A4	33	74.7159	3.38082e+06	87519	Target 1
4	A4	34	75.0195	3.3501e+06	89194.6	Target 1
4	A4	35	75.3231	3.32654e+06	91314.1	Target 1
4	A4	36	75.6267	3.29268e+06	93960.3	Target 1
4	A4	37	75.9303	3260453	97347.9	Target 1
4	A4	38	76.2339	3235326	101896	Target 1
4	A4	39	76.5375	3.20136e+06	108237	Target 1
4	A4	40	76.8411	3.17682e+06	117140	Target 1
4	A4	41	77.1447	3.13369e+06	129317	Target 1
4	A4	42	77.4483	3.10732e+06	145103	Target 1
4	A4	43	77.7519	3058282	164091	Target 1
4	A4	44	78.0555	3.01342e+06	184814	Target 1
4	A4	45	78.3591	2959229	204696	Target 1
4	A4	46	78.6627	2864710	220449	Target 1
4	A4	47	78.9663	2770095	228891	Target 1
4	A4	48	79.2699	2672134	227939	Target 1
4	A4	49	79.5735	2599453	217346	Target 1
4	A4	50	79.877	2.5292e+06	198827	Target 1
4	A4	51	80.1806	2.49154e+06	175497	Target 1
4	A4	52	80.4842	2.46095e+06	150882	Target 1
4	A4	53	80.7878	2.44159e+06	127929	Target 1
4	A4	54	81.0914	2.41447e+06	108425	Target 1
4	A4	55	81.395	2.37311e+06	92964.9	Target 1
4	A4	56	81.6986	2.36327e+06	80556.2	Target 1
4	A4	57	82.0022	2.34459e+06	70850.3	Target 1
4	A4	58	82.3058	2.33238e+06	64063.8	Target 1
4	A4	59	82.6094	2.30927e+06	59506.4	Target 1
4	A4	60	82.913	2.28866e+06	56587.3	Target 1
4	A4	61	83.2166	2.25978e+06	54841.4	Target 1
4	A4	62	83.5202	2.25883e+06	53951	Target 1
4	A4	63	83.8238	2.23671e+06	53706.7	Target 1
4	A4	64	84.1274	2.21441e+06	53906.5	Target 1
4	A4	65	84.431	2.19753e+06	54269.2	Target 1
4	A4	66	84.7346	2179828	54464.6	Target 1
4	A4	67	85.0382	2.14607e+06	54255.9	Target 1
4	A4	68	85.3418	2.13148e+06	53665.2	Target 1
4	A4	69	85.6454	2.11275e+06	53037.7	Target 1
4	A4	70	85.949	2.08722e+06	52951	Target 1
4	A4	71	86.2526	2.07516e+06	54009.6	Target 1
4	A4	72	86.5562	2.06086e+06	56626.5	Target 1
4	A4	73	86.8598	2.03963e+06	60883.1	Target 1
4	A4	74	87.1634	2.00241e+06	66509.6	Target 1
4	A4	75	87.467	1.98861e+06	72973.1	Target 1
4	A4	76	87.7706	1.95754e+06	79618.8	Target 1
4	A4	77	88.0742	1.92613e+06	85815.6	Target 1
4	A4	78	88.3778	1.88999e+06	90467.9	Target 1
4	A4	79	88.6814	1.86468e+06	94025.5	Target 1
4	A4	80	88.985	1.83636e+06	96693.4	Target 1
4	A4	81	89.2886	1793814	99075.9	Target 1
4	A4	82	89.5921	1.77449e+06	102400	Target 1
4	A4	83	89.8957	1.74702e+06	108622	Target 1
4	A4	84	90.1993	1.71886e+06	120413	Target 1
4	A4	85	90.5029	1.68149e+06	140943	Target 1
4	A4	86	90.8065	1630759	173369	Target 1
4	A4	87	91.1101	1.56461e+06	219970	Target 1
4	A4	88	91.4137	1.46494e+06	280965	Target 1
4	A4	89	91.7173	1.32358e+06	353284	Target 1
4	A4	90	92.0209	1.12649e+06	429867	Target 1
4	A4	91	92.3245	868924	500213	Target 1
4	A4	92	92.6281	609438	552690	Target 1
4	A4	93	92.9317	391433	578331	Target 1
4	A4	94	93.2353	245344	574793	Target 1
4	A4	95	93.5389	176766	548548	Target 1
4	A4	96	93.8425	146184	513654	Target 1
4	A4	97	94.1461	133101	486988	Target 1
4	A4	98	94.4497	127345	481785	Target 1
4	A4	99	94.7533	124489	502658	Target 1
5	A5	1	65.0001	3771520	52645.4	Target 1
5	A5	2	65.3036	3765516	54742.4	Target 1
5	A5	3	65.6071	3.73479e+06	57079.3	Target 1
5	A5	4	65.9107	3.73255e+06	59592.7	Target 1
5	A5	5	66.2142	3.72088e+06	62138.7	Target 1
5	A5	6	66.5177	3683814	64532.1	Target 1
5	A5	7	66.8212	3.6782e+06	66630.5	Target 1
5	A5	8	67.1247	3651027	68417.4	Target 1
5	A5	9	67.4282	3617811	70021.4	Target 1
5	A5	10	67.7318	3.60704e+06	71647.7	Target 1
5	A5	11	68.0353	3.58623e+06	73449.1	Target 1
5	A5	12	68.3388	3.55652e+06	75417.7	Target 1
5	A5	13	68.6423	3.54169e+06	77363.5	Target 1
5	A5	14	68.9458	3.51217e+06	78997.1	Target 1
5	A5	15	69.2493	3.48294e+06	80071.4	Target 1
5	A5	16	69.5528	3461386	80527.3	Target 1
5	A5	17	69.8564	3.43277e+06	80544	Target 1
5	A5	18	70.1599	3.39666e+06	80481.1	Target 1
5	A5	19	70.4634	3383919	80705.6	Target 1
5	A5	20	70.7669	3363175	81419.6	Target 1
5	A5	21	71.0704	3.337e+06	82557.9	Target 1
5	A5	22	71.374	3.30224e+06	83782.1	Target 1
5	A5	23	71.6775	3.28575e+06	84730.4	Target 1
5	A5	24	71.981	3.25201e+06	85220.6	Target 1
5	A5	25	72.2845	3.22644e+06	85150.7	Target 1
5	A5	26	72.588	3199056	84598.2	Target 1
5	A5	27	72.8915	3.17196e+06	83777.1	Target 1
5	A5	28	73.1951	3.14603e+06	82926.5	Target 1
5	A5	29	73.4986	3.1204e+06	82302	Target 1
5	A5	30	73.8021	3101374	82111	Target 1
5	A5	31	74.1056	3.07393e+06	82362.7	Target 1
5	A5	32	74.4091	3.04055e+06	82969.5	Target 1
5	A5	33	74.7126	3.02469e+06	83791.9	Target 1
5	A5	34	75.0162	2990052	84838	Target 1
5	A5	35	75.3197	2.96547e+06	86285.4	Target 1
5	A5	36	75.6232	2.9395e+06	88383.6	Target 1
5	A5	37	75.9267	2.91545e+06	91415.3	Target 1
5	A5	38	76.2302	2.88842e+06	95644.3	Target 1
5	A5	39	76.5337	2864268	101322	Target 1
5	A5	40	76.8372	2.82547e+06	108761	Target 1
5	A5	41	77.1408	2.78685e+06	118384	Target 1
5	A5	42	77.4443	2.76763e+06	130630	Target 1
5	A5	43	77.7478	2724840	145642	Target 1
5	A5	44	78.0513	2.68726e+06	162857	Target 1
5	A5	45	78.3548	2.64182e+06	180699	Target 1
5	A5	46	78.6584	2578283	196643	Target 1
5	A5	47	78.9619	2494104	207742	Target 1
5	A5	48	79.2654	2.40526e+06	211470	Target 1
5	A5	49	79.5689	2332970	206562	Target 1
5	A5	50	79.8724	2.26684e+06	193455	Target 1
5	A5	51	80.1759	2.21283e+06	174179	Target 1
5	A5	52	80.4795	2.1789e+06	151715	Target 1
5	A5	53	80.783	2.16102e+06	129122	Target 1
5	A5	54	81.0865	2.13986e+06	108783	Target 1
5	A5	55	81.39	2107255	92009.1	Target 1
5	A5	56	81.6935	2098142	78610.1	Target 1
5	A5	57	81.997	2.06674e+06	68084.8	Target 1
5	A5	58	82.3006	2.06473e+06	60722.7	Target 1
5	A5	59	82.6041	2.03641e+06	55884.1	Target 1
5	A5	60	82.9076	2.02651e+06	53117.9	Target 1
5	A5	61	83.2111	2.0054e+06	52104.6	Target 1
5	A5	62	83.5146	1.99522e+06	52510	Target 1
5	A5	63	83.8181	1.98153e+06	53868.1	Target 1
5	A5	64	84.1217	1.95224e+06	55589.3	Target 1
5	A5	65	84.4252	1.92813e+06	57107.6	Target 1
5	A5	66	84.7287	1.91157e+06	58099	Target 1
5	A5	67	85.0322	1.8864e+06	58614.8	Target 1
5	A5	68	85.3357	1.87339e+06	59014.3	Target 1
5	A5	69	85.6392	1.85103e+06	59722.3	Target 1
5	A5	70	85.9428	1.82184e+06	60970.5	Target 1
5	A5	71	86.2463	1.79911e+06	62704.7	Target 1
5	A5	72	86.5498	1.77344e+06	64715.6	Target 1
5	A5	73	86.8533	1764818	66859.5	Target 1
5	A5	74	87.1568	1732037	69175.9	Target 1
5	A5	75	87.4603	1.7282e+06	71811.9	Target 1
5	A5	76	87.7639	1.68188e+06	74833.8	Target 1
5	A5	77	88.0674	1.66916e+06	78106.6	Target 1
5	A5	78	88.3709	1.63234e+06	81355.1	Target 1
5	A5	79	88.6744	1.61425e+06	84272.3	Target 1
5	A5	80	88.9779	1.58201e+06	86937	Target 1
5	A5	81	89.2814	1.55692e+06	90220.1	Target 1
5	A5	82	89.585	1.52758e+06	95438.1	Target 1
5	A5	83	89.8885	1.51252e+06	104559	Target 1
5	A5	84	90.192	1.48128e+06	120071	Target 1
5	A5	85	90.4955	1.43718e+06	144664	Target 1
5	A5	86	90.799	1.38706e+06	180685	Target 1
5	A5	87	91.1025	1.31547e+06	229306	Target 1
5	A5	88	91.4061	1.21114e+06	289466	Target 1
5	A5	89	91.7096	1.06797e+06	356912	Target 1
5	A5	90	92.0131	877761	423915	Target 1
5	A5	91	92.3166	645545	480301	Target 1
5	A5	92	92.6201	429643	516052	Target 1
5	A5	93	92.9236	261740	524873	Target 1
5	A5	94	93.2272	158603	507326	Target 1
5	A5	95	93.5307	111684	471858	Target 1
5	A5	96	93.8342	90792.1	432680	Target 1
5	A5	97	94.1377	82083.8	404908	Target 1
5	A5	98	94.4412	77433.3	398943	Target 1
5	A5	99	94.7447	75182.5	416811	Target 1
6	A6	1	65.0001	3.64666e+06	52066.3	Target 1
6	A6	2	65.3036	3.64346e+06	54216.1	Target 1
6	A6	3	65.6071	3605773	56462.9	Target 1
6	A6	4	65.9107	3.60115e+06	58957.7	Target 1
6	A6	5	66.2142	3.59547e+06	61844.2	Target 1
6	A6	6	66.5177	3.5551e+06	65168.9	Target 1
6	A6	7	66.8212	3549053	68806.9	Target 1
6	A6	8	67.1247	3524157	72478	Target 1
6	A6	9	67.4282	3502943	75847.7	Target 1
6	A6	10	67.7318	3.46906e+06	78655.9	Target 1
6	A6	11	68.0353	3.44559e+06	80804.6	Target 1
6	A6	12	68.3388	3.42108e+06	82355	Target 1
6	A6	13	68.6423	3.39024e+06	83450.6	Target 1
6	A6	14	68.9458	3.36744e+06	84182.7	Target 1
6	A6	15	69.2493	3345209	84682	Target 1
6	A6	16	69.5528	3.30408e+06	85052.8	Target 1
6	A6	17	69.8564	3.28474e+06	85350	Target 1
6	A6	18	70.1599	3253911	85609.2	Target 1
6	A6	19	70.4634	3.23343e+06	85818.8	Target 1
6	A6	20	70.7669	3200777	85917.6	Target 1
6	A6	21	71.0704	3.17519e+06	85832.5	Target 1
6	A6	22	71.374	3.13762e+06	85519.9	Target 1
6	A6	23	71.6775	3126902	84987.2	Target 1
6	A6	24	71.981	3086822	84273	Target 1
6	A6	25	72.2845	3.06604e+06	83379.5	Target 1
6	A6	26	72.588	3042681	82338.6	Target 1
6	A6	27	72.8915	3005440	81292.5	Target 1
6	A6	28	73.1951	2.98537e+06	80354.9	Target 1
6	A6	29	73.4986	2.96395e+06	79646.8	Target 1
6	A6	30	73.8021	2933683	79245.5	Target 1
6	A6	31	74.1056	2.90835e+06	79143.2	Target 1
6	A6	32	74.4091	2.88517e+06	79248.9	Target 1
6	A6	33	74.7126	2.86011e+06	79441.2	Target 1
6	A6	34	75.0162	2.82796e+06	79657.4	Target 1
6	A6	35	75.3197	2.80418e+06	79977.9	Target 1
6	A6	36	75.6232	2.77702e+06	80671.9	Target 1
6	A6	37	75.9267	2.75557e+06	82194.2	Target 1
6	A6	38	76.2302	2.73318e+06	85022.1	Target 1
6	A6	39	76.5337	2.70323e+06	89677.9	Target 1
6	A6	40	76.8372	2676090	97183.9	Target 1
6	A6	41	77.1408	2.64702e+06	108427	Target 1
6	A6	42	77.4443	2629713	124089	Target 1
6	A6	43	77.7478	2586317	144235	Target 1
6	A6	44	78.0513	2.55021e+06	167894	Target 1
6	A6	45	78.3548	2.49825e+06	192818	Target 1
6	A6	46	78.6584	2.42212e+06	215648	Target 1
6	A6	47	78.9619	2.33936e+06	232558	Target 1
6	A6	48	79.2654	2.23424e+06	240267	Target 1
6	A6	49	79.5689	2.12958e+06	237045	Target 1
6	A6	50	79.8724	2.0571e+06	223307	Target 1
6	A6	51	80.1759	2.00645e+06	201500	Target 1
6	A6	52	80.4795	1.95903e+06	175329	Target 1
6	A6	53	80.783	1.93842e+06	148676	Target 1
6	A6	54	81.0865	1.90766e+06	124660	Target 1
6	A6	55	81.39	1.87893e+06	105157	Target 1
6	A6	56	81.6935	1.87017e+06	90800.9	Target 1
6	A6	57	81.997	1.83855e+06	80982	Target 1
6	A6	58	82.3006	1825975	74784.1	Target 1
6	A6	59	82.6041	1802053	71843.4	Target 1
6	A6	60	82.9076	1.7797e+06	70925	Target 1
6	A6	61	83.2111	1.74733e+06	70955.3	Target 1
6	A6	62	83.5146	1.73123e+06	71136.8	Target 1
6	A6	63	83.8181	1.70413e+06	70995.4	Target 1
6	A6	64	84.1217	1.68043e+06	70365.5	Target 1
6	A6	65	84.4252	1656665	69321.4	Target 1
6	A6	66	84.7287	1.63792e+06	68086.1	Target 1
6	A6	67	85.0322	1613308	66934.3	Target 1
6	A6	68	85.3357	1.58953e+06	66101.5	Target 1
6	A6	69	85.6392	1.5653e+06	65713.7	Target 1
6	A6	70	85.9428	1.53225e+06	65775.4	Target 1
6	A6	71	86.2463	1.50926e+06	66228.7	Target 1
6	A6	72	86.5498	1.49673e+06	67049.3	Target 1
6	A6	73	86.8533	1.4726e+06	68287.9	Target 1
6	A6	74	87.1568	1.44869e+06	70007.8	Target 1
6	A6	75	87.4603	1.433e+06	72156.8	Target 1
6	A6	76	87.7639	1.39329e+06	74498.1	Target 1
6	A6	77	88.0674	1.37023e+06	76704.6	Target 1
6	A6	78	88.3709	1.34572e+06	78600.8	Target 1
6	A6	79	88.6744	1.32132e+06	80440.9	Target 1
6	A6	80	88.9779	1.29884e+06	83086	Target 1
6	A6	81	89.2814	1273546	87574.3	Target 1
6	A6	82	89.585	1.25056e+06	95857.2	Target 1
6	A6	83	89.8885	1222857	110128	Target 1
6	A6	84	90.192	1.18834e+06	132490	Target 1
6	A6	85	90.4955	1.1395e+06	164525	Target 1
6	A6	86	90.799	1.07137e+06	206563	Target 1
6	A6	87	91.1025	972868	256833	Target 1
6	A6	88	91.4061	833964	310828	Target 1
6	A6	89	91.7096	668165	361375	Target 1
6	A6	90	92.0131	485646	399796	Target 1
6	A6	91	92.3166	312171	418150	Target 1
6	A6	92	92.6201	194090	411915	Target 1
6	A6	93	92.9236	128480	382056	Target 1
6	A6	94	93.2272	97699.4	335445	Target 1
6	A6	95	93.5307	84963.6	283211	Target 1
6	A6	96	93.8342	78598.4	237458	Target 1
6	A6	97	94.1377	75439.9	207489	Target 1
6	A6	98	94.4412	74082.1	197009	Target 1
6	A6	99	94.7447	72401.5	203453	Target 1
7	A7	1	65.0008	4.8799e+06	63177.6	Target 1
7	A7	2	65.3036	4.86315e+06	66612.4	Target 1
7	A7	3	65.6064	4827362	70275.2	Target 1
7	A7	4	65.9091	4.82712e+06	74087.2	Target 1
7	A7	5	66.2119	4.81087e+06	77928.1	Target 1
7	A7	6	66.5147	4.76187e+06	81667.1	Target 1
7	A7	7	66.8175	4745648	85182	Target 1
7	A7	8	67.1203	4723208	88371.3	Target 1
7	A7	9	67.423	4.68541e+06	91177.3	Target 1
7	A7	10	67.7258	4667263	93621.7	Target 1
7	A7	11	68.0286	4.6224e+06	95840.6	Target 1
7	A7	12	68.3314	4.59694e+06	98054.9	Target 1
7	A7	13	68.6342	4570150	100470	Target 1
7	A7	14	68.9369	4533988	103147	Target 1
7	A7	15	69.2397	4508791	105937	Target 1
7	A7	16	69.5425	4.46955e+06	108332	Target 1
7	A7	17	69.8453	4.44189e+06	110038	Target 1
7	A7	18	70.1481	4.38924e+06	111222	Target 1
7	A7	19	70.4508	4.36229e+06	111938	Target 1
7	A7	20	70.7536	4330576	112344	Target 1
7	A7	21	71.0564	4292588	112576	Target 1
7	A7	22	71.3592	4.25484e+06	112638	Target 1
7	A7	23	71.662	4233287	112385	Target 1
7	A7	24	71.9647	4.18334e+06	111595	Target 1
7	A7	25	72.2675	4.1511e+06	110109	Target 1
7	A7	26	72.5703	4.12293e+06	107953	Target 1
7	A7	27	72.8731	4.07496e+06	104928	Target 1
7	A7	28	73.1758	4.0466e+06	101888	Target 1
7	A7	29	73.4786	4023169	99578.5	Target 1
7	A7	30	73.7814	3986011	98454.4	Target 1
7	A7	31	74.0842	3.96722e+06	98638.1	Target 1
7	A7	32	74.387	3932909	99935.4	Target 1
7	A7	33	74.6898	3.89297e+06	101994	Target 1
7	A7	34	74.9925	3.86402e+06	104503	Target 1
7	A7	35	75.2953	3.8271e+06	107309	Target 1
7	A7	36	75.5981	3800215	109860	Target 1
7	A7	37	75.9009	3.76438e+06	112704	Target 1
7	A7	38	76.2037	3.72777e+06	116020	Target 1
7	A7	39	76.5064	3690717	120105	Target 1
7	A7	40	76.8092	3.65657e+06	125519	Target 1
7	A7	41	77.112	3.61449e+06	133148	Target 1
7	A7	42	77.4148	3.58299e+06	144085	Target 1
7	A7	43	77.7175	3.53588e+06	159283	Target 1
7	A7	44	78.0203	3.51019e+06	179015	Target 1
7	A7	45	78.3231	3.45513e+06	202352	Target 1
7	A7	46	78.6259	3.40108e+06	226913	Target 1
7	A7	47	78.9287	3.31005e+06	249098	Target 1
7	A7	48	79.2314	3209243	264863	Target 1
7	A7	49	79.5342	3103769	270816	Target 1
7	A7	50	79.837	2983787	265267	Target 1
7	A7	51	80.1398	2893091	248797	Target 1
7	A7	52	80.4426	2.82112e+06	224125	Target 1
7	A7	53	80.7453	2.77993e+06	195301	Target 1
7	A7	54	81.0481	2750978	166569	Target 1
7	A7	55	81.3509	2.71177e+06	141333	Target 1
7	A7	56	81.6537	2.69249e+06	121567	Target 1
7	A7	57	81.9565	2.66049e+06	107750	Target 1
7	A7	58	82.2592	2.65399e+06	97307	Target 1
7	A7	59	82.562	2607111	91730.5	Target 1
7	A7	60	82.8648	2.58307e+06	89372.9	Target 1
7	A7	61	83.1676	2.54879e+06	88788	Target 1
7	A7	62	83.4704	2.53093e+06	88938.6	Target 1
7	A7	63	83.7731	2.49882e+06	89136.3	Target 1
7	A7	64	84.0759	2.47319e+06	88945	Target 1
7	A7	65	84.3787	2.43052e+06	88158.7	Target 1
7	A7	66	84.6815	2.40174e+06	86846.3	Target 1
7	A7	67	84.9843	2.38301e+06	85346	Target 1
7	A7	68	85.287	2.35118e+06	84129.6	Target 1
7	A7	69	85.5898	2.31956e+06	83595.1	Target 1
7	A7	70	85.8926	2.28052e+06	83933.6	Target 1
7	A7	71	86.1954	2255681	85151.6	Target 1
7	A7	72	86.4982	2.22511e+06	87188.6	Target 1
7	A7	73	86.8009	2.21568e+06	89965.2	Target 1
7	A7	74	87.1037	2.17026e+06	93303.9	Target 1
7	A7	75	87.4065	2.14574e+06	96806	Target 1
7	A7	76	87.7093	2.10127e+06	99865.8	Target 1
7	A7	77	88.0121	2087666	101893	Target 1
7	A7	78	88.3148	2.01628e+06	102655	Target 1
7	A7	79	88.6176	2010012	102545	Target 1
7	A7	80	88.9204	1.99167e+06	102629	Target 1
7	A7	81	89.2232	1.95442e+06	104543	Target 1
7	A7	82	89.526	1.91213e+06	109849	Target 1
7	A7	83	89.8287	1.89428e+06	119965	Target 1
7	A7	84	90.1315	1.85964e+06	138105	Target 1
7	A7	85	90.4343	1.81861e+06	167262	Target 1
7	A7	86	90.7371	1.77418e+06	210067	Target 1
7	A7	87	91.0399	1.69761e+06	267555	Target 1
7	A7	88	91.3426	1.59844e+06	337723	Target 1
7	A7	89	91.6454	1.41489e+06	414545	Target 1
7	A7	90	91.9482	1.21684e+06	488183	Target 1
7	A7	91	92.251	965681	546844	Target 1
7	A7	92	92.5538	710298	580099	Target 1
7	A7	93	92.8565	491921	582720	Target 1
7	A7	94	93.1593	343047	557506	Target 1
7	A7	95	93.4621	270021	515548	Target 1
7	A7	96	93.7649	237859	473185	Target 1
7	A7	97	94.0676	222821	446379	Target 1
7	A7	98	94.3704	215363	444856	Target 1
7	A7	99	94.6732	211637	468891	Target 1
8	A8	1	65.0008	5542813	64936	Target 1
8	A8	2	65.3036	5536504	67304.6	Target 1
8	A8	3	65.6064	5494215	70124.1	Target 1
8	A8	4	65.9091	5.50589e+06	73511.6	Target 1
8	A8	5	66.2119	5.47616e+06	77419.5	Target 1
8	A8	6	66.5147	5447808	81644.4	Target 1
8	A8	7	66.8175	5422046	85896.2	Target 1
8	A8	8	67.1203	5.39566e+06	89890.1	Target 1
8	A8	9	67.423	5.35786e+06	93408	Target 1
8	A8	10	67.7258	5.33719e+06	96309.1	Target 1
8	A8	11	68.0286	5300787	98544.4	Target 1
8	A8	12	68.3314	5.27115e+06	100195	Target 1
8	A8	13	68.6342	5.23043e+06	101493	Target 1
8	A8	14	68.9369	5.1955e+06	102790	Target 1
8	A8	15	69.2397	5.17175e+06	104457	Target 1
8	A8	16	69.5425	5.13467e+06	106743	Target 1
8	A8	17	69.8453	5.10444e+06	109657	Target 1
8	A8	18	70.1481	5064737	112936	Target 1
8	A8	19	70.4508	5026014	116055	Target 1
8	A8	20	70.7536	5006255	118408	Target 1
8	A8	21	71.0564	4.94792e+06	119760	Target 1
8	A8	22	71.3592	4.89959e+06	120018	Target 1
8	A8	23	71.662	4872117	119397	Target 1
8	A8	24	71.9647	4834993	118291	Target 1
8	A8	25	72.2675	4789440	117089	Target 1
8	A8	26	72.5703	4776961	116030	Target 1
8	A8	27	72.8731	4717382	115190	Target 1
8	A8	28	73.1758	4679202	114564	Target 1
8	A8	29	73.4786	4.6566e+06	114187	Target 1
8	A8	30	73.7814	4610992	114066	Target 1
8	A8	31	74.0842	4.58559e+06	114206	Target 1
8	A8	32	74.387	4533984	114627	Target 1
8	A8	33	74.6898	4.50396e+06	115390	Target 1
8	A8	34	74.9925	4464350	116554	Target 1
8	A8	35	75.2953	4.43517e+06	118320	Target 1
8	A8	36	75.5981	4388416	120845	Target 1
8	A8	37	75.9009	4.36088e+06	124295	Target 1
8	A8	38	76.2037	4316966	128912	Target 1
8	A8	39	76.5064	4271439	135094	Target 1
8	A8	40	76.8092	4.23292e+06	143398	Target 1
8	A8	41	77.112	4.19398e+06	154399	Target 1
8	A8	42	77.4148	4.15772e+06	168410	Target 1
8	A8	43	77.7175	4.09619e+06	185174	Target 1
8	A8	44	78.0203	4.04747e+06	203644	Target 1
8	A8	45	78.3231	3.98043e+06	221954	Target 1
8	A8	46	78.6259	3.89953e+06	237651	Target 1
8	A8	47	78.9287	3812701	248172	Target 1
8	A8	48	79.2314	3.70552e+06	251453	Target 1
8	A8	49	79.5342	3620679	246517	Target 1
8	A8	50	79.837	3.52078e+06	233795	Target 1
8	A8	51	80.1398	3.44936e+06	215047	Target 1
8	A8	52	80.4426	3.40815e+06	192882	Target 1
8	A8	53	80.7453	3355828	170054	Target 1
8	A8	54	81.0481	3.32386e+06	148828	Target 1
8	A8	55	81.3509	3.28575e+06	130637	Target 1
8	A8	56	81.6537	3.26309e+06	116073	Target 1
8	A8	57	81.9565	3.2119e+06	104463	Target 1
8	A8	58	82.2592	3.21056e+06	96246.8	Target 1
8	A8	59	82.562	3.18186e+06	90882	Target 1
8	A8	60	82.8648	3141747	87672.4	Target 1
8	A8	61	83.1676	3.11969e+06	85843.4	Target 1
8	A8	62	83.4704	3.10028e+06	84586	Target 1
8	A8	63	83.7731	3.06182e+06	83151.2	Target 1
8	A8	64	84.0759	3.03519e+06	81003.7	Target 1
8	A8	65	84.3787	3.004e+06	77983	Target 1
8	A8	66	84.6815	2976125	74409.6	Target 1
8	A8	67	84.9843	2952214	71008	Target 1
8	A8	68	85.287	2.94149e+06	68647.6	Target 1
8	A8	69	85.5898	2.91521e+06	67979.1	Target 1
8	A8	70	85.8926	2882954	69173	Target 1
8	A8	71	86.1954	2.86091e+06	71910.5	Target 1
8	A8	72	86.4982	2.83253e+06	75623.1	Target 1
8	A8	73	86.8009	2.80253e+06	79807.2	Target 1
8	A8	74	87.1037	2772882	84203.2	Target 1
8	A8	75	87.4065	2764895	88739.5	Target 1
8	A8	76	87.7093	2.71052e+06	93345.5	Target 1
8	A8	77	88.0121	2698742	97812.7	Target 1
8	A8	78	88.3148	2.63595e+06	101862	Target 1
8	A8	79	88.6176	2.60696e+06	105387	Target 1
8	A8	80	88.9204	2.59358e+06	108711	Target 1
8	A8	81	89.2232	2.54535e+06	112755	Target 1
8	A8	82	89.526	2505747	118882	Target 1
8	A8	83	89.8287	2.48039e+06	129186	Target 1
8	A8	84	90.1315	2.44415e+06	146727	Target 1
8	A8	85	90.4343	2.39715e+06	175098	Target 1
8	A8	86	90.7371	2.34643e+06	218192	Target 1
8	A8	87	91.0399	2.26172e+06	279219	Target 1
8	A8	88	91.3426	2.16836e+06	359092	Target 1
8	A8	89	91.6454	2.05185e+06	454568	Target 1
8	A8	90	91.9482	1.77807e+06	557069	Target 1
8	A8	91	92.251	1.48528e+06	653281	Target 1
8	A8	92	92.5538	1.14557e+06	728207	Target 1
8	A8	93	92.8565	808844	770196	Target 1
8	A8	94	93.1593	529063	776099	Target 1
8	A8	95	93.4621	363324	753997	Target 1
8	A8	96	93.7649	281047	721456	Target 1
8	A8	97	94.0676	244591	699273	Target 1
8	A8	98	94.3704	229662	703302	Target 1
8	A8	99	94.6732	221330	738489	Target 1
9	A9	1	65	5127194	44910.5	Target 1
9	A9	2	65.3035	5123551	48519.3	Target 1
9	A9	3	65.6069	5.08781e+06	52479.9	Target 1
9	A9	4	65.9104	5.0922e+06	56654.4	Target 1
9	A9	5	66.2139	5088181	60764.5	Target 1
9	A9	6	66.5174	5038906	64556.5	Target 1
9	A9	7	66.8208	5027129	67981.4	Target 1
9	A9	8	67.1243	4.99226e+06	71255.2	Target 1
9	A9	9	67.4278	4.97273e+06	74720.3	Target 1
9	A9	10	67.7312	4956149	78589.2	Target 1
9	A9	11	68.0347	4931319	82757.6	Target 1
9	A9	12	68.3382	4902076	86832.7	Target 1
9	A9	13	68.6417	4876402	90368.3	Target 1
9	A9	14	68.9451	4.8328e+06	93128.3	Target 1
9	A9	15	69.2486	4796223	95215	Target 1
9	A9	16	69.5521	4773756	96990.8	Target 1
9	A9	17	69.8556	4.75335e+06	98855.5	Target 1
9	A9	18	70.159	4695156	101033	Target 1
9	A9	19	70.4625	4684178	103474	Target 1
9	A9	20	70.766	4.65191e+06	105889	Target 1
9	A9	21	71.0694	4.6064e+06	107838	Target 1
9	A9	22	71.3729	4563188	109060	Target 1
9	A9	23	71.6764	4543104	109405	Target 1
9	A9	24	71.9799	4.50339e+06	108927	Target 1
9	A9	25	72.2833	4455573	107868	Target 1
9	A9	26	72.5868	4431687	106600	Target 1
9	A9	27	72.8903	4398951	105522	Target 1
9	A9	28	73.1937	4.36232e+06	105004	Target 1
9	A9	29	73.4972	4.32942e+06	105243	Target 1
9	A9	30	73.8007	4.30046e+06	106168	Target 1
9	A9	31	74.1042	4.26896e+06	107442	Target 1
9	A9	32	74.4076	4232309	108696	Target 1
9	A9	33	74.7111	4.18519e+06	109640	Target 1
9	A9	34	75.0146	4.1469e+06	110279	Target 1
9	A9	35	75.318	4.12606e+06	110985	Target 1
9	A9	36	75.6215	4.08e+06	112431	Target 1
9	A9	37	75.925	4055136	115437	Target 1
9	A9	38	76.2285	4.01455e+06	120799	Target 1
9	A9	39	76.5319	3.98289e+06	129151	Target 1
9	A9	40	76.8354	3955542	140834	Target 1
9	A9	41	77.1389	3896932	155767	Target 1
9	A9	42	77.4424	3857380	173292	Target 1
9	A9	43	77.7458	3.8058e+06	192014	Target 1
9	A9	44	78.0493	3.74151e+06	209778	Target 1
9	A9	45	78.3528	3667116	223908	Target 1
9	A9	46	78.6562	3.59079e+06	231779	Target 1
9	A9	47	78.9597	3.47969e+06	231633	Target 1
9	A9	48	79.2632	3.39396e+06	223239	Target 1
9	A9	49	79.5667	3.33809e+06	208068	Target 1
9	A9	50	79.8701	3.29509e+06	188779	Target 1
9	A9	51	80.1736	3259197	168298	Target 1
9	A9	52	80.4771	3.20649e+06	148940	Target 1
9	A9	53	80.7805	3.1725e+06	131987	Target 1
9	A9	54	81.084	3.14481e+06	117797	Target 1
9	A9	55	81.3875	3106086	106199	Target 1
9	A9	56	81.691	3.08289e+06	96616.5	Target 1
9	A9	57	81.9944	3.05838e+06	89130.9	Target 1
9	A9	58	82.2979	3.04098e+06	83561	Target 1
9	A9	59	82.6014	2.99781e+06	79708.9	Target 1
9	A9	60	82.9049	2.99952e+06	77288.7	Target 1
9	A9	61	83.2083	2946177	75891.4	Target 1
9	A9	62	83.5118	2941390	74999	Target 1
9	A9	63	83.8153	2912220	74037.3	Target 1
9	A9	64	84.1187	2.88434e+06	72500.7	Target 1
9	A9	65	84.4222	2847290	70136.5	Target 1
9	A9	66	84.7257	2.82291e+06	67088.3	Target 1
9	A9	67	85.0292	2.8151e+06	63885.9	Target 1
9	A9	68	85.3326	2796524	61212.3	Target 1
9	A9	69	85.6361	2.76819e+06	59574.3	Target 1
9	A9	70	85.9396	2.73449e+06	59100.6	Target 1
9	A9	71	86.243	2.71596e+06	59604.4	Target 1
9	A9	72	86.5465	2.69435e+06	60849	Target 1
9	A9	73	86.85	2.67742e+06	62775.1	Target 1
9	A9	74	87.1535	2.66012e+06	65512.7	Target 1
9	A9	75	87.4569	2.64296e+06	69181.6	Target 1
9	A9	76	87.7604	2.5889e+06	73698.5	Target 1
9	A9	77	88.0639	2.5808e+06	78771.5	Target 1
9	A9	78	88.3673	2.54016e+06	84117.9	Target 1
9	A9	79	88.6708	2.51499e+06	89752.3	Target 1
9	A9	80	88.9743	2.48987e+06	96200.6	Target 1
9	A9	81	89.2778	2.45083e+06	104612	Target 1
9	A9	82	89.5812	2.41217e+06	116536	Target 1
9	A9	83	89.8847	2.39034e+06	134727	Target 1
9	A9	84	90.1882	2.34074e+06	162669	Target 1
9	A9	85	90.4917	2276054	204399	Target 1
9	A9	86	90.7951	2.22341e+06	263727	Target 1
9	A9	87	91.0986	2126152	342729	Target 1
9	A9	88	91.4021	1925832	439835	Target 1
9	A9	89	91.7055	1711720	548257	Target 1
9	A9	90	92.009	1.42941e+06	655741	Target 1
9	A9	91	92.3125	1.0792e+06	746457	Target 1
9	A9	92	92.616	740006	805082	Target 1
9	A9	93	92.9194	466612	822117	Target 1
9	A9	94	93.2229	288646	798459	Target 1
9	A9	95	93.5264	204245	746921	Target 1
9	A9	96	93.8298	167088	689151	Target 1
9	A9	97	94.1333	149469	648408	Target 1
9	A9	98	94.4368	143404	641014	Target 1
9	A9	99	94.7403	138924	670601	Target 1
10	A10	1	65	4611499	50131.4	Target 1
10	A10	2	65.3035	4603476	52132.5	Target 1
10	A10	3	65.6069	4.5724e+06	54391.7	Target 1
10	A10	4	65.9104	4584216	56925.3	Target 1
10	A10	5	66.2139	4548125	59689	Target 1
10	A10	6	66.5174	4536243	62570.6	Target 1
10	A10	7	66.8208	4.51035e+06	65396.8	Target 1
10	A10	8	67.1243	4.49845e+06	67961.7	Target 1
10	A10	9	67.4278	4.46257e+06	70066.5	Target 1
10	A10	10	67.7312	4446589	71589.9	Target 1
10	A10	11	68.0347	4.42523e+06	72571.5	Target 1
10	A10	12	68.3382	4391583	73253.8	Target 1
10	A10	13	68.6417	4.36306e+06	74043.8	Target 1
10	A10	14	68.9451	4346104	75366.7	Target 1
10	A10	15	69.2486	4332269	77484.3	Target 1
10	A10	16	69.5521	4290515	80366.9	Target 1
10	A10	17	69.8556	4.28816e+06	83691.9	Target 1
10	A10	18	70.159	4.23047e+06	86967.3	Target 1
10	A10	19	70.4625	4.22728e+06	89641.6	Target 1
10	A10	20	70.766	4.18093e+06	91442.6	Target 1
10	A10	21	71.0694	4.14887e+06	92413.2	Target 1
10	A10	22	71.3729	4.11471e+06	92677.3	Target 1
10	A10	23	71.6764	4.09536e+06	92414.3	Target 1
10	A10	24	71.9799	4.07009e+06	91748.1	Target 1
10	A10	25	72.2833	4.02921e+06	90731.7	Target 1
10	A10	26	72.5868	3.99718e+06	89424.3	Target 1
10	A10	27	72.8903	3.97357e+06	87962.1	Target 1
10	A10	28	73.1937	3.94679e+06	86659.5	Target 1
10	A10	29	73.4972	3.9157e+06	86006.9	Target 1
10	A10	30	73.8007	3.88166e+06	86333.5	Target 1
10	A10	31	74.1042	3878431	87674.9	Target 1
10	A10	32	74.4076	3.8417e+06	89630.8	Target 1
10	A10	33	74.7111	3.80776e+06	91661.7	Target 1
10	A10	34	75.0146	3.77383e+06	93399.2	Target 1
10	A10	35	75.318	3731933	94828.2	Target 1
10	A10	36	75.6215	3.70797e+06	96471.4	Target 1
10	A10	37	75.925	3.67827e+06	99225.1	Target 1
10	A10	38	76.2285	3.66644e+06	103998	Target 1
10	A10	39	76.5319	3.62532e+06	111341	Target 1
10	A10	40	76.8354	3.60033e+06	121269	Target 1
10	A10	41	77.1389	3.54384e+06	133287	Target 1
10	A10	42	77.4424	3.51167e+06	146517	Target 1
10	A10	43	77.7458	3.45785e+06	159795	Target 1
10	A10	44	78.0493	3.40475e+06	171698	Target 1
10	A10	45	78.3528	3.34725e+06	180620	Target 1
10	A10	46	78.6562	3279550	185027	Target 1
10	A10	47	78.9597	3.19595e+06	183889	Target 1
10	A10	48	79.2632	3.12201e+06	177119	Target 1
10	A10	49	79.5667	3.07604e+06	165723	Target 1
10	A10	50	79.8701	3036765	151536	Target 1
10	A10	51	80.1736	3.00002e+06	136624	Target 1
10	A10	52	80.4771	2971466	122676	Target 1
10	A10	53	80.7805	2934512	110665	Target 1
10	A10	54	81.084	2.90945e+06	100866	Target 1
10	A10	55	81.3875	2.86659e+06	93129.8	Target 1
10	A10	56	81.691	2.86464e+06	87068.3	Target 1
10	A10	57	81.9944	2.8321e+06	82289.7	Target 1
10	A10	58	82.2979	2.80973e+06	78868.2	Target 1
10	A10	59	82.6014	2777814	76607.8	Target 1
10	A10	60	82.9049	2759629	75310.5	Target 1
10	A10	61	83.2083	2.74203e+06	74723.9	Target 1
10	A10	62	83.5118	2.71168e+06	74473.6	Target 1
10	A10	63	83.8153	2697000	74045.2	Target 1
10	A10	64	84.1187	2.65571e+06	72892.3	Target 1
10	A10	65	84.4222	2629375	70665.2	Target 1
10	A10	66	84.7257	2612374	67446	Target 1
10	A10	67	85.0292	2.58391e+06	63815.3	Target 1
10	A10	68	85.3326	2574273	60650.9	Target 1
10	A10	69	85.6361	2.56373e+06	58750.2	Target 1
10	A10	70	85.9396	2.52663e+06	58492.1	Target 1
10	A10	71	86.243	2.50013e+06	59735.9	Target 1
10	A10	72	86.5465	2.48781e+06	61989.3	Target 1
10	A10	73	86.85	2.46989e+06	64673.8	Target 1
10	A10	74	87.1535	2.44315e+06	67298.8	Target 1
10	A10	75	87.4569	2418392	69497.6	Target 1
10	A10	76	87.7604	2.38078e+06	71027	Target 1
10	A10	77	88.0639	2.37472e+06	71847.8	Target 1
10	A10	78	88.3673	2.33391e+06	72282.7	Target 1
10	A10	79	88.6708	2.32535e+06	73146.9	Target 1
10	A10	80	88.9743	2.30549e+06	75760.9	Target 1
10	A10	81	89.2778	2.28458e+06	81854.6	Target 1
10	A10	82	89.5812	2254727	93139.7	Target 1
10	A10	83	89.8847	2223553	111261	Target 1
10	A10	84	90.1882	2.19285e+06	138900	Target 1
10	A10	85	90.4917	2.13804e+06	178350	Target 1
10	A10	86	90.7951	2.04683e+06	231554	Target 1
10	A10	87	91.0986	1.94425e+06	299348	Target 1
10	A10	88	91.4021	1.80086e+06	380332	Target 1
10	A10	89	91.7055	1.60705e+06	469669	Target 1
10	A10	90	92.009	1.34916e+06	558491	Target 1
10	A10	91	92.3125	1.0253e+06	634767	Target 1
10	A10	92	92.616	710324	686123	Target 1
10	A10	93	92.9194	450349	704146	Target 1
10	A10	94	93.2229	276496	688563	Target 1
10	A10	95	93.5264	191871	649076	Target 1
10	A10	96	93.8298	152468	603220	Target 1
10	A10	97	94.1333	135017	570457	Target 1
10	A10	98	94.4368	127331	564868	Target 1
10	A10	99	94.7403	124083	590050	Target 1
11	A11	1	65.0002	4587590	44635.1	Target 1
11	A11	2	65.3036	4.57554e+06	46510.7	Target 1
11	A11	3	65.6071	4552718	48785.3	Target 1
11	A11	4	65.9105	4573722	51562.9	Target 1
11	A11	5	66.214	4532947	54799.9	Target 1
11	A11	6	66.5174	4.52085e+06	58281.8	Target 1
11	A11	7	66.8209	4500457	61658.4	Target 1
11	A11	8	67.1243	4496659	64559.5	Target 1
11	A11	9	67.4278	4462662	66756.7	Target 1
11	A11	10	67.7312	4.43164e+06	68293.3	Target 1
11	A11	11	68.0347	4418419	69480.1	Target 1
11	A11	12	68.3381	4.38893e+06	70727.9	Target 1
11	A11	13	68.6415	4.37367e+06	72316.5	Target 1
11	A11	14	68.945	4.36622e+06	74277.1	Target 1
11	A11	15	69.2484	4337924	76466.6	Target 1
11	A11	16	69.5519	4287342	78744.4	Target 1
11	A11	17	69.8553	4277773	81071.6	Target 1
11	A11	18	70.1588	4250653	83438	Target 1
11	A11	19	70.4622	4.24371e+06	85724.7	Target 1
11	A11	20	70.7657	4204459	87615.1	Target 1
11	A11	21	71.0691	4.16268e+06	88803.8	Target 1
11	A11	22	71.3726	4.135e+06	89357.2	Target 1
11	A11	23	71.676	4.12e+06	89333.1	Target 1
11	A11	24	71.9794	4089998	88864.8	Target 1
11	A11	25	72.2829	4.05607e+06	88058.3	Target 1
11	A11	26	72.5863	4037498	86971.1	Target 1
11	A11	27	72.8898	4.00898e+06	85638.5	Target 1
11	A11	28	73.1932	3.95877e+06	84510.1	Target 1
11	A11	29	73.4967	3.95687e+06	84004	Target 1
11	A11	30	73.8001	3.93696e+06	84407.7	Target 1
11	A11	31	74.1036	3908048	85691.8	Target 1
11	A11	32	74.407	3.88289e+06	87467.2	Target 1
11	A11	33	74.7105	3.84672e+06	89150.6	Target 1
11	A11	34	75.0139	3.80482e+06	90704.2	Target 1
11	A11	35	75.3174	3.79501e+06	92227.4	Target 1
11	A11	36	75.6208	3.76439e+06	94075.3	Target 1
11	A11	37	75.9242	3.73553e+06	96699.5	Target 1
11	A11	38	76.2277	3.71123e+06	100512	Target 1
11	A11	39	76.5311	3.66413e+06	105832	Target 1
11	A11	40	76.8346	3.64927e+06	112868	Target 1
11	A11	41	77.138	3.61424e+06	121657	Target 1
11	A11	42	77.4415	3.57123e+06	131938	Target 1
11	A11	43	77.7449	3.5367e+06	143019	Target 1
11	A11	44	78.0484	3.48088e+06	153749	Target 1
11	A11	45	78.3518	3.42703e+06	162640	Target 1
11	A11	46	78.6553	3376053	168182	Target 1
11	A11	47	78.9587	3.29066e+06	169261	Target 1
11	A11	48	79.2621	3.22974e+06	165517	Target 1
11	A11	49	79.5656	3174598	157472	Target 1
11	A11	50	79.869	3.14208e+06	146346	Target 1
11	A11	51	80.1725	3.1101e+06	133647	Target 1
11	A11	52	80.4759	3059759	120776	Target 1
11	A11	53	80.7794	3.03097e+06	108813	Target 1
11	A11	54	81.0828	3.01634e+06	98511.6	Target 1
11	A11	55	81.3863	2.98327e+06	90361.3	Target 1
11	A11	56	81.6897	2.96787e+06	84262.7	Target 1
11	A11	57	81.9932	2.95753e+06	80399.1	Target 1
11	A11	58	82.2966	2.93017e+06	78787.1	Target 1
11	A11	59	82.6001	2.89752e+06	78740.4	Target 1
11	A11	60	82.9035	2.87015e+06	79509.5	Target 1
11	A11	61	83.2069	2.85009e+06	80485.4	Target 1
11	A11	62	83.5104	2831553	81275.1	Target 1
11	A11	63	83.8138	2799159	81649.1	Target 1
11	A11	64	84.1173	2.76988e+06	81447.1	Target 1
11	A11	65	84.4207	2750060	80536.4	Target 1
11	A11	66	84.7242	2.7234e+06	78865.9	Target 1
11	A11	67	85.0276	2.69318e+06	76544.5	Target 1
11	A11	68	85.3311	2.66892e+06	73863.9	Target 1
11	A11	69	85.6345	2.65099e+06	71230.7	Target 1
11	A11	70	85.938	2.62321e+06	69051.9	Target 1
11	A11	71	86.2414	2.59735e+06	67656.7	Target 1
11	A11	72	86.5448	2.58693e+06	67289.8	Target 1
11	A11	73	86.8483	2559740	68135.2	Target 1
11	A11	74	87.1517	2.55483e+06	70271.8	Target 1
11	A11	75	87.4552	2.52784e+06	73557	Target 1
11	A11	76	87.7586	2.48339e+06	77534.6	Target 1
11	A11	77	88.0621	2.47058e+06	81511.4	Target 1
11	A11	78	88.3655	2430121	84846.4	Target 1
11	A11	79	88.669	2.40549e+06	87319.3	Target 1
11	A11	80	88.9724	2.38237e+06	89268.5	Target 1
11	A11	81	89.2759	2.35311e+06	92229.6	Target 1
11	A11	82	89.5793	2.34325e+06	98121.3	Target 1
11	A11	83	89.8828	2312519	109295	Target 1
11	A11	84	90.1862	2.27853e+06	128292	Target 1
11	A11	85	90.4896	2.22447e+06	157637	Target 1
11	A11	86	90.7931	2160496	199602	Target 1
11	A11	87	91.0965	2.07374e+06	255711	Target 1
11	A11	88	91.4	1.95069e+06	325842	Target 1
11	A11	89	91.7034	1.78321e+06	407027	Target 1
11	A11	90	92.0069	1.55207e+06	492547	Target 1
11	A11	91	92.3103	1.24981e+06	572158	Target 1
11	A11	92	92.6138	930750	634141	Target 1
11	A11	93	92.9172	644306	669031	Target 1
11	A11	94	93.2206	432104	673816	Target 1
11	A11	95	93.5241	316401	654551	Target 1
11	A11	96	93.8275	261241	625492	Target 1
11	A11	97	94.131	236289	604311	Target 1
11	A11	98	94.4344	226148	605195	Target 1
11	A11	99	94.7379	221043	633270	Target 1
12	A12	1	65.0002	3.89648e+06	39218.4	Target 1
12	A12	2	65.3036	3888668	40490.2	Target 1
12	A12	3	65.6071	3.85393e+06	41715.4	Target 1
12	A12	4	65.9105	3868123	43030.8	Target 1
12	A12	5	66.214	3848598	44602.9	Target 1
12	A12	6	66.5174	3.83222e+06	46555.9	Target 1
12	A12	7	66.8209	3.82315e+06	48917.9	Target 1
12	A12	8	67.1243	3.81056e+06	51592	Target 1
12	A12	9	67.4278	3.77719e+06	54340.3	Target 1
12	A12	10	67.7312	3.78571e+06	56810.7	Target 1
12	A12	11	68.0347	3.75339e+06	58624.2	Target 1
12	A12	12	68.3381	3.74103e+06	59541.1	Target 1
12	A12	13	68.6415	3.70831e+06	59622.5	Target 1
12	A12	14	68.945	3.69449e+06	59272.1	Target 1
12	A12	15	69.2484	3668256	59084.1	Target 1
12	A12	16	69.5519	3.66374e+06	59564.8	Target 1
12	A12	17	69.8553	3.64951e+06	60895.9	Target 1
12	A12	18	70.1588	3.62814e+06	62881	Target 1
12	A12	19	70.4622	3.60813e+06	65097.6	Target 1
12	A12	20	70.7657	3.57843e+06	67128.7	Target 1
12	A12	21	71.0691	3.55913e+06	68717.4	Target 1
12	A12	22	71.3726	3.54754e+06	69795.6	Target 1
12	A12	23	71.676	3.52291e+06	70417.9	Target 1
12	A12	24	71.9794	3.49166e+06	70637.4	Target 1
12	A12	25	72.2829	3.47211e+06	70631.3	Target 1
12	A12	26	72.5863	3.46226e+06	70452.2	Target 1
12	A12	27	72.8898	3.44139e+06	70051.3	Target 1
12	A12	28	73.1932	3.3942e+06	69508.1	Target 1
12	A12	29	73.4967	3.40157e+06	68896	Target 1
12	A12	30	73.8001	3.36691e+06	68327.4	Target 1
12	A12	31	74.1036	3347852	67929.7	Target 1
12	A12	32	74.407	3333060	67832.8	Target 1
12	A12	33	74.7105	3309631	68185.9	Target 1
12	A12	34	75.0139	3.2795e+06	69182.8	Target 1
12	A12	35	75.3174	3.27016e+06	70911.1	Target 1
12	A12	36	75.6208	3.25238e+06	73080.3	Target 1
12	A12	37	75.9242	3.22086e+06	76011.2	Target 1
12	A12	38	76.2277	3.215e+06	79573.8	Target 1
12	A12	39	76.5311	3.17526e+06	83615.1	Target 1
12	A12	40	76.8346	3.14149e+06	88117.4	Target 1
12	A12	41	77.138	3.11126e+06	93269.3	Target 1
12	A12	42	77.4415	3.10259e+06	99364.7	Target 1
12	A12	43	77.7449	3.0727e+06	106551	Target 1
12	A12	44	78.0484	3026284	114562	Target 1
12	A12	45	78.3518	2.99657e+06	122617	Target 1
12	A12	46	78.6553	2944512	129548	Target 1
12	A12	47	78.9587	2.89661e+06	134119	Target 1
12	A12	48	79.2621	2831901	135405	Target 1
12	A12	49	79.5656	2778036	133075	Target 1
12	A12	50	79.869	2.73977e+06	127468	Target 1
12	A12	51	80.1725	2707689	119438	Target 1
12	A12	52	80.4759	2658809	110066	Target 1
12	A12	53	80.7794	2.65484e+06	100382	Target 1
12	A12	54	81.0828	2.61395e+06	91202.2	Target 1
12	A12	55	81.3863	2.58577e+06	83124.2	Target 1
12	A12	56	81.6897	2.57833e+06	76562.2	Target 1
12	A12	57	81.9932	2.56118e+06	71756.4	Target 1
12	A12	58	82.2966	2.54505e+06	68139.5	Target 1
12	A12	59	82.6001	2.53846e+06	66156.3	Target 1
12	A12	60	82.9035	2.49618e+06	65659.8	Target 1
12	A12	61	83.2069	2477288	66037.5	Target 1
12	A12	62	83.5104	2.45864e+06	66780.2	Target 1
12	A12	63	83.8138	2.46498e+06	67508.4	Target 1
12	A12	64	84.1173	2419807	67894.4	Target 1
12	A12	65	84.4207	2.39448e+06	67643.8	Target 1
12	A12	66	84.7242	2.37739e+06	66602.3	Target 1
12	A12	67	85.0276	2.35426e+06	64916.1	Target 1
12	A12	68	85.3311	2340224	63069.8	Target 1
12	A12	69	85.6345	2.32081e+06	61711	Target 1
12	A12	70	85.938	2297761	61364.8	Target 1
12	A12	71	86.2414	2.28029e+06	62207.9	Target 1
12	A12	72	86.5448	2.25864e+06	64037.5	Target 1
12	A12	73	86.8483	2237921	66413.8	Target 1
12	A12	74	87.1517	2.21805e+06	68860.4	Target 1
12	A12	75	87.4552	2.1924e+06	70896.1	Target 1
12	A12	76	87.7586	2.17133e+06	72195.9	Target 1
12	A12	77	88.0621	2148167	73208.8	Target 1
12	A12	78	88.3655	2.12815e+06	74127.9	Target 1
12	A12	79	88.669	2.10606e+06	75281.1	Target 1
12	A12	80	88.9724	2.08497e+06	77117.9	Target 1
12	A12	81	89.2759	2059980	80214.9	Target 1
12	A12	82	89.5793	2.03756e+06	85311.1	Target 1
12	A12	83	89.8828	2.00933e+06	93376.2	Target 1
12	A12	84	90.1862	1.98159e+06	105696	Target 1
12	A12	85	90.4896	1.9392e+06	123929	Target 1
12	A12	86	90.7931	1890525	150042	Target 1
12	A12	87	91.0965	1.82578e+06	186009	Target 1
12	A12	88	91.4	1.74091e+06	233144	Target 1
12	A12	89	91.7034	1.62507e+06	291106	Target 1
12	A12	90	92.0069	1.46097e+06	356885	Target 1
12	A12	91	92.3103	1.2276e+06	424343	Target 1
12	A12	92	92.6138	955994	484990	Target 1
12	A12	93	92.9172	676407	530295	Target 1
12	A12	94	93.2206	437041	555016	Target 1
12	A12	95	93.5241	287146	560107	Target 1
12	A12	96	93.8275	212991	553432	Target 1
12	A12	97	94.131	178162	547239	Target 1
12	A12	98	94.4344	165038	553175	Target 1
12	A12	99	94.7379	157986	577361	Target 1
13	B1	1	65.0006	40352.5	633.705	Target 1
13	B1	2	65.3043	40741.3	692.905	Target 1
13	B1	3	65.6079	40625.6	697.811	Target 1
13	B1	4	65.9116	39659.5	628.43	Target 1
13	B1	5	66.2152	39252.9	492.973	Target 1
13	B1	6	66.5189	39789.1	319.974	Target 1
13	B1	7	66.8226	39846.8	112.654	Target 1
13	B1	8	67.1262	39469.6	1.88702	Target 1
13	B1	9	67.4299	39402.2	26.9427	Target 1
13	B1	10	67.7335	39524.3	183.587	Target 1
13	B1	11	68.0372	40036	398.618	Target 1
13	B1	12	68.3409	39754.2	565.35	Target 1
13	B1	13	68.6445	39077.2	673.71	Target 1
13	B1	14	68.9482	39243.9	687.027	Target 1
13	B1	15	69.2518	38958.8	603.419	Target 1
13	B1	16	69.5555	37940.5	452.476	Target 1
13	B1	17	69.8592	39083.5	251.378	Target 1
13	B1	18	70.1628	38857.9	33.5703	Target 1
13	B1	19	70.4665	38251.3	-112.874	Target 1
13	B1	20	70.7701	38527.1	-170.827	Target 1
13	B1	21	71.0738	38412.2	-147.563	Target 1
13	B1	22	71.3775	39393.8	-71.8407	Target 1
13	B1	23	71.6811	37824.3	14.0175	Target 1
13	B1	24	71.9848	38621.7	69.4901	Target 1
13	B1	25	72.2884	38455.5	73.8354	Target 1
13	B1	26	72.5921	37950.3	37.4767	Target 1
13	B1	27	72.8958	37917.2	-2.62491	Target 1
13	B1	28	73.1994	38093.3	-2.401	Target 1
13	B1	29	73.5031	38571.8	65.1905	Target 1
13	B1	30	73.8067	37809	196.236	Target 1
13	B1	31	74.1104	38385.8	355.79	Target 1
13	B1	32	74.4141	37564.5	467.182	Target 1
13	B1	33	74.7177	37560.9	553.142	Target 1
13	B1	34	75.0214	37608	599.735	Target 1
13	B1	35	75.325	37602.1	596.375	Target 1
13	B1	36	75.6287	37524.6	534.2	Target 1
13	B1	37	75.9324	36802.5	412.985	Target 1
13	B1	38	76.236	36620.6	212.339	Target 1
13	B1	39	76.5397	36848	-14.5728	Target 1
13	B1	40	76.8433	37727	-164.198	Target 1
13	B1	41	77.147	36403.6	-181.788	Target 1
13	B1	42	77.4507	37427	-63.1172	Target 1
13	B1	43	77.7543	37502.3	135.775	Target 1
13	B1	44	78.058	36670.5	318.253	Target 1
13	B1	45	78.3616	36729.8	375.416	Target 1
13	B1	46	78.6653	36155.5	296.87	Target 1
13	B1	47	78.969	36193	64.4025	Target 1
13	B1	48	79.2726	36352.6	-224.498	Target 1
13	B1	49	79.5763	35953.2	-461.448	Target 1
13	B1	50	79.8799	38053.8	-561.871	Target 1
13	B1	51	80.1836	35722.4	-494.88	Target 1
13	B1	52	80.4873	36565.7	-282.668	Target 1
13	B1	53	80.7909	36867.8	22.7107	Target 1
13	B1	54	81.0946	36033.2	358.477	Target 1
13	B1	55	81.3982	36795	589.072	Target 1
13	B1	56	81.7019	35499.4	784.156	Target 1
13	B1	57	82.0056	36353.7	924.108	Target 1
13	B1	58	82.3092	34973	998.869	Target 1
13	B1	59	82.6129	35807.9	1010.23	Target 1
13	B1	60	82.9165	35022.7	969.735	Target 1
13	B1	61	83.2202	35105.5	891.997	Target 1
13	B1	62	83.5239	35155.8	788.107	Target 1
13	B1	63	83.8275	34771.5	665.123	Target 1
13	B1	64	84.1312	34818.4	532.709	Target 1
13	B1	65	84.4348	33860.8	410.244	Target 1
13	B1	66	84.7385	34850.5	316.537	Target 1
13	B1	67	85.0422	35315	277.341	Target 1
13	B1	68	85.3458	34435.7	316.172	Target 1
13	B1	69	85.6495	34174.7	375.142	Target 1
13	B1	70	85.9531	33881.9	405.628	Target 1
13	B1	71	86.2568	34050.9	387.557	Target 1
13	B1	72	86.5605	33495.3	312.027	Target 1
13	B1	73	86.8641	35008.6	179.385	Target 1
13	B1	74	87.1678	34295.2	29.8499	Target 1
13	B1	75	87.4714	32739.9	-144.485	Target 1
13	B1	76	87.7751	33593.2	-366.067	Target 1
13	B1	77	88.0788	34052.3	-632.113	Target 1
13	B1	78	88.3824	34540.6	-888.446	Target 1
13	B1	79	88.6861	33637.7	-1044.69	Target 1
13	B1	80	88.9897	34591.1	-1021.92	Target 1
13	B1	81	89.2934	34629.3	-798.748	Target 1
13	B1	82	89.5971	33998.9	-425.347	Target 1
13	B1	83	89.9007	33308.1	-0.284912	Target 1
13	B1	84	90.2044	34314.3	364.348	Target 1
13	B1	85	90.508	32999.1	540.116	Target 1
13	B1	86	90.8117	33563	616.992	Target 1
13	B1	87	91.1154	33499.5	612.982	Target 1
13	B1	88	91.419	32818.1	565.044	Target 1
13	B1	89	91.7227	32984.9	516.561	Target 1
13	B1	90	92.0263	33707.2	507.04	Target 1
13	B1	91	92.33	32872.3	562.178	Target 1
13	B1	92	92.6337	33076.4	684.572	Target 1
13	B1	93	92.9373	31848.4	850.915	Target 1
13	B1	94	93.241	32436.2	1020.94	Target 1
13	B1	95	93.5446	32613.4	1154.73	Target 1
13	B1	96	93.8483	31055	1228.61	Target 1
13	B1	97	94.152	31780.8	1241.29	Target 1
13	B1	98	94.4556	31393.3	1210.17	Target 1
13	B1	99	94.7593	31946.9	1162	Target 1
14	B2	1	65.0006	50113.1	1948.26	Target 1
14	B2	2	65.3043	48913.5	1947.49	Target 1
14	B2	3	65.6079	48535.3	1893.8	Target 1
14	B2	4	65.9116	47530.1	1778.53	Target 1
14	B2	5	66.2152	47556.2	1616.03	Target 1
14	B2	6	66.5189	47029.8	1435.66	Target 1
14	B2	7	66.8226	47251.7	1268.19	Target 1
14	B2	8	67.1262	46647	1134.99	Target 1
14	B2	9	67.4299	46309.6	1045.24	Target 1
14	B2	10	67.7335	46030.1	999.059	Target 1
14	B2	11	68.0372	46483.7	991.692	Target 1
14	B2	12	68.3409	45379.3	1015.11	Target 1
14	B2	13	68.6445	45571.5	1056.65	Target 1
14	B2	14	68.9482	44881	1097.22	Target 1
14	B2	15	69.2518	45840.1	1112.88	Target 1
14	B2	16	69.5555	44084.8	1081.73	Target 1
14	B2	17	69.8592	44130.5	993.2	Target 1
14	B2	18	70.1628	43990.1	853.954	Target 1
14	B2	19	70.4665	43421.1	685.94	Target 1
14	B2	20	70.7701	43320.1	531.808	Target 1
14	B2	21	71.0738	43724.3	440.207	Target 1
14	B2	22	71.3775	43250.7	379.126	Target 1
14	B2	23	71.6811	43048.9	356.882	Target 1
14	B2	24	71.9848	42894.1	377.345	Target 1
14	B2	25	72.2884	43261.2	438.766	Target 1
14	B2	26	72.5921	43375.8	532.081	Target 1
14	B2	27	72.8958	42414.8	686.078	Target 1
14	B2	28	73.1994	42594.5	845.911	Target 1
14	B2	29	73.5031	42230.3	966.792	Target 1
14	B2	30	73.8067	41986.8	1025.25	Target 1
14	B2	31	74.1104	41252.5	1011.15	Target 1
14	B2	32	74.4141	41256.5	930.749	Target 1
14	B2	33	74.7177	40655.3	806.199	Target 1
14	B2	34	75.0214	40742.6	670.082	Target 1
14	B2	35	75.325	40593	556.341	Target 1
14	B2	36	75.6287	40476.2	511.646	Target 1
14	B2	37	75.9324	40738	501.196	Target 1
14	B2	38	76.236	40006.6	519.084	Target 1
14	B2	39	76.5397	40187.9	553.21	Target 1
14	B2	40	76.8433	39927.2	609.576	Target 1
14	B2	41	77.147	39250.3	662.195	Target 1
14	B2	42	77.4507	39654.9	705.877	Target 1
14	B2	43	77.7543	39330.5	744.215	Target 1
14	B2	44	78.058	38605.6	782.416	Target 1
14	B2	45	78.3616	39114.7	822.568	Target 1
14	B2	46	78.6653	38520.1	860.965	Target 1
14	B2	47	78.969	38135.5	887.993	Target 1
14	B2	48	79.2726	38192	891.21	Target 1
14	B2	49	79.5763	37642.6	860.628	Target 1
14	B2	50	79.8799	37312.8	794.102	Target 1
14	B2	51	80.1836	36888	699.647	Target 1
14	B2	52	80.4873	37536.5	592.884	Target 1
14	B2	53	80.7909	36803.4	514.112	Target 1
14	B2	54	81.0946	36680.7	459.056	Target 1
14	B2	55	81.3982	36889.2	419.074	Target 1
14	B2	56	81.7019	36401.9	394.736	Target 1
14	B2	57	82.0056	36629.9	385.325	Target 1
14	B2	58	82.3092	36043.1	389.749	Target 1
14	B2	59	82.6129	36613.8	405.804	Target 1
14	B2	60	82.9165	35968.8	428.666	Target 1
14	B2	61	83.2202	35783.9	450.08	Target 1
14	B2	62	83.5239	35886.9	458.974	Target 1
14	B2	63	83.8275	35683.2	443.109	Target 1
14	B2	64	84.1312	34791.8	390.188	Target 1
14	B2	65	84.4348	35309.9	287.021	Target 1
14	B2	66	84.7385	35561.7	116.985	Target 1
14	B2	67	85.0422	34557.9	-140.98	Target 1
14	B2	68	85.3458	35157	-506.74	Target 1
14	B2	69	85.6495	35271.3	-984.031	Target 1
14	B2	70	85.9531	35181.7	-1540.73	Target 1
14	B2	71	86.2568	36787.7	-2097.61	Target 1
14	B2	72	86.5605	39109	-2540.33	Target 1
14	B2	73	86.8641	41148.8	-2758.04	Target 1
14	B2	74	87.1678	41414.3	-2692.33	Target 1
14	B2	75	87.4714	40246.7	-2366.98	Target 1
14	B2	76	87.7751	40790.4	-1877.66	Target 1
14	B2	77	88.0788	40620.9	-1346.48	Target 1
14	B2	78	88.3824	40804.9	-870.306	Target 1
14	B2	79	88.6861	41186.1	-492.403	Target 1
14	B2	80	88.9897	40554.4	-207.434	Target 1
14	B2	81	89.2934	41099.4	13.55	Target 1
14	B2	82	89.5971	40476.6	199.246	Target 1
14	B2	83	89.9007	39779.2	367.776	Target 1
14	B2	84	90.2044	40428.9	527.791	Target 1
14	B2	85	90.508	40188.8	749.001	Target 1
14	B2	86	90.8117	39402.3	971.32	Target 1
14	B2	87	91.1154	39009.7	1160.75	Target 1
14	B2	88	91.419	37763.6	1290.7	Target 1
14	B2	89	91.7227	38376.2	1338.59	Target 1
14	B2	90	92.0263	38514.4	1298.06	Target 1
14	B2	91	92.33	37499	1180.56	Target 1
14	B2	92	92.6337	37199.9	1006.32	Target 1
14	B2	93	92.9373	37256.3	794.853	Target 1
14	B2	94	93.241	37325.2	563.581	Target 1
14	B2	95	93.5446	37108.9	411.226	Target 1
14	B2	96	93.8483	37694.7	276.864	Target 1
14	B2	97	94.152	37142.1	172.063	Target 1
14	B2	98	94.4556	37552.2	101.861	Target 1
14	B2	99	94.7593	37108.4	59.5254	Target 1
15	B3	1	65.0008	72248	2462.69	Target 1
15	B3	2	65.3044	71343.3	2410.21	Target 1
15	B3	3	65.608	70205	2342.89	Target 1
15	B3	4	65.9116	70232.8	2253.9	Target 1
15	B3	5	66.2152	69730.7	2143.58	Target 1
15	B3	6	66.5188	68708.9	2020.45	Target 1
15	B3	7	66.8224	68188.7	1899.06	Target 1
15	B3	8	67.126	67666.7	1795.07	Target 1
15	B3	9	67.4296	67666.5	1718.98	Target 1
15	B3	10	67.7332	66517.7	1670.91	Target 1
15	B3	11	68.0368	66618.6	1639.76	Target 1
15	B3	12	68.3404	66170.9	1608.54	Target 1
15	B3	13	68.644	65745.5	1564.1	Target 1
15	B3	14	68.9476	64422.4	1505.45	Target 1
15	B3	15	69.2512	64399.5	1444.2	Target 1
15	B3	16	69.5548	63472.3	1395.8	Target 1
15	B3	17	69.8584	64643.3	1367.45	Target 1
15	B3	18	70.1619	63112.1	1351.51	Target 1
15	B3	19	70.4655	62781.8	1329.37	Target 1
15	B3	20	70.7691	62682.3	1283.1	Target 1
15	B3	21	71.0727	61733.6	1206.31	Target 1
15	B3	22	71.3763	60980.6	1107.45	Target 1
15	B3	23	71.6799	61700	1004.94	Target 1
15	B3	24	71.9835	60870.6	918.492	Target 1
15	B3	25	72.2871	60728	862.535	Target 1
15	B3	26	72.5907	60713.8	843.637	Target 1
15	B3	27	72.8943	59876.4	860.373	Target 1
15	B3	28	73.1979	59963.3	903.287	Target 1
15	B3	29	73.5015	60527.9	955.606	Target 1
15	B3	30	73.8051	59025.7	997.024	Target 1
15	B3	31	74.1087	58791.3	1011.16	Target 1
15	B3	32	74.4123	58626.8	992.822	Target 1
15	B3	33	74.7159	57848.1	950.431	Target 1
15	B3	34	75.0195	58332.4	901.182	Target 1
15	B3	35	75.3231	57692.8	861.804	Target 1
15	B3	36	75.6267	57037.9	840.39	Target 1
15	B3	37	75.9303	57866.6	833.862	Target 1
15	B3	38	76.2339	57082.7	832.31	Target 1
15	B3	39	76.5375	56218.6	828.115	Target 1
15	B3	40	76.8411	55917.7	822.92	Target 1
15	B3	41	77.1447	56363.8	827.566	Target 1
15	B3	42	77.4483	55978.6	854.514	Target 1
15	B3	43	77.7519	55972.5	907.346	Target 1
15	B3	44	78.0555	55330.6	974.935	Target 1
15	B3	45	78.3591	54964.4	1035.79	Target 1
15	B3	46	78.6627	54289.8	1067.69	Target 1
15	B3	47	78.9663	54440.4	1056.99	Target 1
15	B3	48	79.2699	53591.6	1003.11	Target 1
15	B3	49	79.5735	53228.8	917.44	Target 1
15	B3	50	79.877	53448.5	819.333	Target 1
15	B3	51	80.1806	53070.7	730.95	Target 1
15	B3	52	80.4842	52468.4	667.911	Target 1
15	B3	53	80.7878	52839.1	638.675	Target 1
15	B3	54	81.0914	53120.6	639.901	Target 1
15	B3	55	81.395	51989.8	657.049	Target 1
15	B3	56	81.6986	51635.9	669.531	Target 1
15	B3	57	82.0022	51923.8	658.177	Target 1
15	B3	58	82.3058	51363.2	611.009	Target 1
15	B3	59	82.6094	51115.6	523.598	Target 1
15	B3	60	82.913	51047.6	393.384	Target 1
15	B3	61	83.2166	50764.6	210.209	Target 1
15	B3	62	83.5202	51370.4	-52.205	Target 1
15	B3	63	83.8238	50494.2	-437.842	Target 1
15	B3	64	84.1274	50856.8	-997.54	Target 1
15	B3	65	84.431	50369.8	-1763.92	Target 1
15	B3	66	84.7346	51356.3	-2718.5	Target 1
15	B3	67	85.0382	51294.5	-3766.4	Target 1
15	B3	68	85.3418	53598	-4738.26	Target 1
15	B3	69	85.6454	59237	-5430.35	Target 1
15	B3	70	85.949	62309.4	-5673.51	Target 1
15	B3	71	86.2526	61727.1	-5399.65	Target 1
15	B3	72	86.5562	62081.9	-4670.21	Target 1
15	B3	73	86.8598	62555.6	-3651.15	Target 1
15	B3	74	87.1634	62731.1	-2550.06	Target 1
15	B3	75	87.467	61926.2	-1550.18	Target 1
15	B3	76	87.7706	62077.4	-769.035	Target 1
15	B3	77	88.0742	60795.5	-248.196	Target 1
15	B3	78	88.3778	61266.3	35.5194	Target 1
15	B3	79	88.6814	61648.5	148.461	Target 1
15	B3	80	88.985	61482.1	174.556	Target 1
15	B3	81	89.2886	61541.9	190.231	Target 1
15	B3	82	89.5921	61418.2	245.985	Target 1
15	B3	83	89.8957	60795.9	359.825	Target 1
15	B3	84	90.1993	61060.2	522.203	Target 1
15	B3	85	90.5029	60606.8	706.731	Target 1
15	B3	86	90.8065	59929.3	881.732	Target 1
15	B3	87	91.1101	59188.8	1018.51	Target 1
15	B3	88	91.4137	58936.2	1095.45	Target 1
15	B3	89	91.7173	58775.6	1110.09	Target 1
15	B3	90	92.0209	58599.5	1076.52	Target 1
15	B3	91	92.3245	58589.3	1017.64	Target 1
15	B3	92	92.6281	57708.9	953.847	Target 1
15	B3	93	92.9317	57385.2	894.784	Target 1
15	B3	94	93.2353	57772.8	838.969	Target 1
15	B3	95	93.5389	57253.6	780.736	Target 1
15	B3	96	93.8425	56479.5	714.505	Target 1
15	B3	97	94.1461	56684.3	641.81	Target 1
15	B3	98	94.4497	56851.7	570.206	Target 1
15	B3	99	94.7533	57475.6	509.21	Target 1
16	B4	1	65.0008	51521.6	706.36	Target 1
16	B4	2	65.3044	51476.9	691.032	Target 1
16	B4	3	65.608	51004.4	666.823	Target 1
16	B4	4	65.9116	51418.6	638.498	Target 1
16	B4	5	66.2152	50373.1	615.378	Target 1
16	B4	6	66.5188	50343.2	605.157	Target 1
16	B4	7	66.8224	51212.6	607.744	Target 1
16	B4	8	67.126	50480.9	614.825	Target 1
16	B4	9	67.4296	50162.4	616.389	Target 1
16	B4	10	67.7332	49822.4	609.156	Target 1
16	B4	11	68.0368	49865.8	599.107	Target 1
16	B4	12	68.3404	49570	595.265	Target 1
16	B4	13	68.644	49511.7	599.68	Target 1
16	B4	14	68.9476	49588.4	601.718	Target 1
16	B4	15	69.2512	49456.8	582.813	Target 1
16	B4	16	69.5548	48783.6	529.206	Target 1
16	B4	17	69.8584	48822.1	443.988	Target 1
16	B4	18	70.1619	47901.4	363.32	Target 1
16	B4	19	70.4655	48763.5	304.372	Target 1
16	B4	20	70.7691	48734.4	283.862	Target 1
16	B4	21	71.0727	48346.7	305.415	Target 1
16	B4	22	71.3763	48381.2	354.385	Target 1
16	B4	23	71.6799	48691.2	405.224	Target 1
16	B4	24	71.9835	47829.9	435.452	Target 1
16	B4	25	72.2871	47766.1	427.621	Target 1
16	B4	26	72.5907	47341.6	389.722	Target 1
16	B4	27	72.8943	47753.9	337.49	Target 1
16	B4	28	73.1979	47397.8	291.209	Target 1
16	B4	29	73.5015	47329.2	267.409	Target 1
16	B4	30	73.8051	47425.2	273.517	Target 1
16	B4	31	74.1087	47480.2	307.349	Target 1
16	B4	32	74.4123	46955.5	359.788	Target 1
16	B4	33	74.7159	47144	418.471	Target 1
16	B4	34	75.0195	46822.7	481.226	Target 1
16	B4	35	75.3231	46790.4	526.006	Target 1
16	B4	36	75.6267	46281.8	544.329	Target 1
16	B4	37	75.9303	46349.9	535.978	Target 1
16	B4	38	76.2339	46011.3	508.102	Target 1
16	B4	39	76.5375	46009.7	474.168	Target 1
16	B4	40	76.8411	45897.3	450.978	Target 1
16	B4	41	77.1447	45568.7	453.746	Target 1
16	B4	42	77.4483	45821.9	489.988	Target 1
16	B4	43	77.7519	45632.4	554.596	Target 1
16	B4	44	78.0555	45442.4	628.818	Target 1
16	B4	45	78.3591	45365.5	685.59	Target 1
16	B4	46	78.6627	44399.9	700.114	Target 1
16	B4	47	78.9663	44566.3	661.11	Target 1
16	B4	48	79.2699	44632.8	576.874	Target 1
16	B4	49	79.5735	43770.5	472.07	Target 1
16	B4	50	79.877	44231.6	384.729	Target 1
16	B4	51	80.1806	44382	326.97	Target 1
16	B4	52	80.4842	44684.1	285.545	Target 1
16	B4	53	80.7878	43575.3	236.365	Target 1
16	B4	54	81.0914	43417.3	145.662	Target 1
16	B4	55	81.395	43646.8	-15.0493	Target 1
16	B4	56	81.6986	43680.8	-254.8	Target 1
16	B4	57	82.0022	43965	-554.352	Target 1
16	B4	58	82.3058	42786.6	-864.99	Target 1
16	B4	59	82.6094	44187.1	-1117.21	Target 1
16	B4	60	82.913	45691.2	-1240.82	Target 1
16	B4	61	83.2166	45761.5	-1191.98	Target 1
16	B4	62	83.5202	46188.1	-974.822	Target 1
16	B4	63	83.8238	46209	-643.318	Target 1
16	B4	64	84.1274	45496.9	-279.795	Target 1
16	B4	65	84.431	44715.6	38.9409	Target 1
16	B4	66	84.7346	44949.3	268.465	Target 1
16	B4	67	85.0382	45097.7	402.811	Target 1
16	B4	68	85.3418	45436.3	469.27	Target 1
16	B4	69	85.6454	44026.3	478.922	Target 1
16	B4	70	85.949	44151	450.06	Target 1
16	B4	71	86.2526	44797.5	401.839	Target 1
16	B4	72	86.5562	43897.8	345.447	Target 1
16	B4	73	86.8598	44179	282.705	Target 1
16	B4	74	87.1634	44305.7	219.157	Target 1
16	B4	75	87.467	43415.6	160.172	Target 1
16	B4	76	87.7706	44344.7	112.702	Target 1
16	B4	77	88.0742	43824.9	85.8761	Target 1
16	B4	78	88.3778	44370.6	88.2795	Target 1
16	B4	79	88.6814	43664.4	123.32	Target 1
16	B4	80	88.985	44020	186.907	Target 1
16	B4	81	89.2886	43322.3	270.412	Target 1
16	B4	82	89.5921	43617.7	367.277	Target 1
16	B4	83	89.8957	43307.4	489.575	Target 1
16	B4	84	90.1993	43236.2	649.029	Target 1
16	B4	85	90.5029	43285.6	838.171	Target 1
16	B4	86	90.8065	42253.9	1050.3	Target 1
16	B4	87	91.1101	42046.3	1262.37	Target 1
16	B4	88	91.4137	41670.1	1439.55	Target 1
16	B4	89	91.7173	40937.2	1545.83	Target 1
16	B4	90	92.0209	40548.5	1554.77	Target 1
16	B4	91	92.3245	40746.6	1456.65	Target 1
16	B4	92	92.6281	39632.1	1261.74	Target 1
16	B4	93	92.9317	39911.5	1000.65	Target 1
16	B4	94	93.2353	40169.8	720.558	Target 1
16	B4	95	93.5389	40514.3	474.532	Target 1
16	B4	96	93.8425	40377	326.408	Target 1
16	B4	97	94.1461	39965.7	260.865	Target 1
16	B4	98	94.4497	39577.8	253.567	Target 1
16	B4	99	94.7533	39702.5	271.026	Target 1
17	B5	1	65.0001	48556.5	1931.96	Target 1
17	B5	2	65.3036	47695.9	1867.4	Target 1
17	B5	3	65.6071	47151	1755.87	Target 1
17	B5	4	65.9107	46298.2	1601.44	Target 1
17	B5	5	66.2142	46026.9	1428.7	Target 1
17	B5	6	66.5177	45357.9	1270.85	Target 1
17	B5	7	66.8212	46719.3	1153.91	Target 1
17	B5	8	67.1247	45518.3	1087.21	Target 1
17	B5	9	67.4282	45055.2	1064.07	Target 1
17	B5	10	67.7318	44923.5	1068.02	Target 1
17	B5	11	68.0353	45103.2	1078.87	Target 1
17	B5	12	68.3388	44603.1	1076.63	Target 1
17	B5	13	68.6423	44250	1045.31	Target 1
17	B5	14	68.9458	43761.9	977.422	Target 1
17	B5	15	69.2493	43465.1	877.884	Target 1
17	B5	16	69.5528	43705.9	764.054	Target 1
17	B5	17	69.8564	42431.2	660.328	Target 1
17	B5	18	70.1599	43371.5	588.646	Target 1
17	B5	19	70.4634	42777.2	558.898	Target 1
17	B5	20	70.7669	43025.7	564.496	Target 1
17	B5	21	71.0704	43106.1	585.813	Target 1
17	B5	22	71.374	41974.4	599.542	Target 1
17	B5	23	71.6775	42237.2	588.688	Target 1
17	B5	24	71.981	42316.2	547.435	Target 1
17	B5	25	72.2845	41566.8	479.233	Target 1
17	B5	26	72.588	41700.1	390.839	Target 1
17	B5	27	72.8915	41791.9	284.845	Target 1
17	B5	28	73.1951	41473.6	150.525	Target 1
17	B5	29	73.4986	41519.9	-29.0742	Target 1
17	B5	30	73.8021	41252.9	-271.599	Target 1
17	B5	31	74.1056	41521.6	-582.877	Target 1
17	B5	32	74.4091	41066.6	-944.221	Target 1
17	B5	33	74.7126	41236.4	-1307.03	Target 1
17	B5	34	75.0162	42217.2	-1600.93	Target 1
17	B5	35	75.3197	42298.4	-1755.99	Target 1
17	B5	36	75.6232	43943.7	-1730.86	Target 1
17	B5	37	75.9267	44677.8	-1532.13	Target 1
17	B5	38	76.2302	44229.7	-1212.94	Target 1
17	B5	39	76.5337	44514	-850.402	Target 1
17	B5	40	76.8372	43664.4	-513.923	Target 1
17	B5	41	77.1408	43824.6	-242.174	Target 1
17	B5	42	77.4443	44580.5	-39.1542	Target 1
17	B5	43	77.7478	43741	113.091	Target 1
17	B5	44	78.0513	44038.3	235.918	Target 1
17	B5	45	78.3548	43675	341.024	Target 1
17	B5	46	78.6584	43798.9	427.244	Target 1
17	B5	47	78.9619	43748.4	485.97	Target 1
17	B5	48	79.2654	42844.7	504.849	Target 1
17	B5	49	79.5689	42833.5	482.567	Target 1
17	B5	50	79.8724	43226.9	429.745	Target 1
17	B5	51	80.1759	42509.7	367.522	Target 1
17	B5	52	80.4795	42773.5	314.898	Target 1
17	B5	53	80.783	42752.9	283.694	Target 1
17	B5	54	81.0865	42998.6	273.634	Target 1
17	B5	55	81.39	42277	273.503	Target 1
17	B5	56	81.6935	42351.9	268.546	Target 1
17	B5	57	81.997	42252	249.818	Target 1
17	B5	58	82.3006	41772.4	219.717	Target 1
17	B5	59	82.6041	42383.9	190.501	Target 1
17	B5	60	82.9076	42335.5	177.226	Target 1
17	B5	61	83.2111	42049.3	190.142	Target 1
17	B5	62	83.5146	41728.3	230.571	Target 1
17	B5	63	83.8181	42067.3	291.343	Target 1
17	B5	64	84.1217	41959.3	359.437	Target 1
17	B5	65	84.4252	41530.1	419.349	Target 1
17	B5	66	84.7287	41413.4	457.663	Target 1
17	B5	67	85.0322	41084.4	462.925	Target 1
17	B5	68	85.3357	40889.1	433.927	Target 1
17	B5	69	85.6392	41100.6	378.969	Target 1
17	B5	70	85.9428	40861.1	309.999	Target 1
17	B5	71	86.2463	40599.1	239.843	Target 1
17	B5	72	86.5498	40651.8	181.53	Target 1
17	B5	73	86.8533	40825.7	146.363	Target 1
17	B5	74	87.1568	41041.6	140.969	Target 1
17	B5	75	87.4603	40616.9	163.086	Target 1
17	B5	76	87.7639	40242.7	200.141	Target 1
17	B5	77	88.0674	40628.7	234.123	Target 1
17	B5	78	88.3709	39929.9	251.855	Target 1
17	B5	79	88.6744	39825	254.365	Target 1
17	B5	80	88.9779	40571	258.578	Target 1
17	B5	81	89.2814	40512.3	289.434	Target 1
17	B5	82	89.585	39533.1	367.032	Target 1
17	B5	83	89.8885	39884.9	498.539	Target 1
17	B5	84	90.192	40152	669.609	Target 1
17	B5	85	90.4955	39006.5	848.187	Target 1
17	B5	86	90.799	38586.9	998.857	Target 1
17	B5	87	91.1025	38244.8	1093.68	Target 1
17	B5	88	91.4061	38153.6	1121.73	Target 1
17	B5	89	91.7096	38161.6	1090.93	Target 1
17	B5	90	92.0131	37602.2	1021.05	Target 1
17	B5	91	92.3166	37441.9	932.694	Target 1
17	B5	92	92.6201	37287	839.678	Target 1
17	B5	93	92.9236	37070	748.841	Target 1
17	B5	94	93.2272	37018.3	664.64	Target 1
17	B5	95	93.5307	36760.2	592.72	Target 1
17	B5	96	93.8342	37226	538.584	Target 1
17	B5	97	94.1377	36693.8	503.103	Target 1
17	B5	98	94.4412	35815.3	479.583	Target 1
17	B5	99	94.7447	36611.9	455.868	Target 1
18	B6	1	65.0001	68090.5	-656.02	Target 1
18	B6	2	65.3036	66590	-561.246	Target 1
18	B6	3	65.6071	66362	-557.922	Target 1
18	B6	4	65.9107	65640.2	-636.966	Target 1
18	B6	5	66.2142	65804.7	-750.796	Target 1
18	B6	6	66.5177	66122.9	-834.089	Target 1
18	B6	7	66.8212	67416	-835.221	Target 1
18	B6	8	67.1247	67754.8	-739.043	Target 1
18	B6	9	67.4282	67643.4	-568.677	Target 1
18	B6	10	67.7318	68025.6	-368.188	Target 1
18	B6	11	68.0353	68079.8	-178.708	Target 1
18	B6	12	68.3388	67545.6	-21.8925	Target 1
18	B6	13	68.6423	67661.5	101.97	Target 1
18	B6	14	68.9458	67218.4	203.017	Target 1
18	B6	15	69.2493	68166.5	287.437	Target 1
18	B6	16	69.5528	67780.6	349.57	Target 1
18	B6	17	69.8564	67323.1	374.929	Target 1
18	B6	18	70.1599	67125.3	356.77	Target 1
18	B6	19	70.4634	67168.1	299.062	Target 1
18	B6	20	70.7669	66509.8	227.247	Target 1
18	B6	21	71.0704	66625.4	174.012	Target 1
18	B6	22	71.374	67244.3	163.297	Target 1
18	B6	23	71.6775	67305	197.03	Target 1
18	B6	24	71.981	67244.7	253.933	Target 1
18	B6	25	72.2845	66934.8	302.14	Target 1
18	B6	26	72.588	66510.8	317.687	Target 1
18	B6	27	72.8915	66314.7	297.388	Target 1
18	B6	28	73.1951	65992.9	258.362	Target 1
18	B6	29	73.4986	66810.5	225.77	Target 1
18	B6	30	73.8021	66521	217.51	Target 1
18	B6	31	74.1056	66429.9	235.975	Target 1
18	B6	32	74.4091	66486.3	270.56	Target 1
18	B6	33	74.7126	66013.5	307.39	Target 1
18	B6	34	75.0162	66155.1	338.317	Target 1
18	B6	35	75.3197	65493.4	363.401	Target 1
18	B6	36	75.6232	66467.7	385.424	Target 1
18	B6	37	75.9267	65795.1	408.039	Target 1
18	B6	38	76.2302	65642.8	428.346	Target 1
18	B6	39	76.5337	65224.5	439.982	Target 1
18	B6	40	76.8372	65772.3	437.13	Target 1
18	B6	41	77.1408	65089.3	418.19	Target 1
18	B6	42	77.4443	64973	387.006	Target 1
18	B6	43	77.7478	64984	350.813	Target 1
18	B6	44	78.0513	65149.4	318.649	Target 1
18	B6	45	78.3548	64880.1	301.028	Target 1
18	B6	46	78.6584	64856.7	303.09	Target 1
18	B6	47	78.9619	64816.2	325.461	Target 1
18	B6	48	79.2654	64666.8	364.418	Target 1
18	B6	49	79.5689	64763.8	409.929	Target 1
18	B6	50	79.8724	64528.7	456.159	Target 1
18	B6	51	80.1759	63953.2	494.784	Target 1
18	B6	52	80.4795	64320.4	519.273	Target 1
18	B6	53	80.783	63906.1	525.868	Target 1
18	B6	54	81.0865	63850.4	513.706	Target 1
18	B6	55	81.39	63509.4	484.402	Target 1
18	B6	56	81.6935	63271	441.525	Target 1
18	B6	57	81.997	63887.8	390.023	Target 1
18	B6	58	82.3006	63020.3	333.961	Target 1
18	B6	59	82.6041	63506.5	280.565	Target 1
18	B6	60	82.9076	62797.1	239.791	Target 1
18	B6	61	83.2111	63417.9	218.833	Target 1
18	B6	62	83.5146	63393.8	221.492	Target 1
18	B6	63	83.8181	63464.2	246.388	Target 1
18	B6	64	84.1217	62428.6	287.629	Target 1
18	B6	65	84.4252	63027.7	337.562	Target 1
18	B6	66	84.7287	62979.1	387.189	Target 1
18	B6	67	85.0322	62881.1	430.105	Target 1
18	B6	68	85.3357	62589.9	461.294	Target 1
18	B6	69	85.6392	61879.9	474.68	Target 1
18	B6	70	85.9428	62448.3	467.502	Target 1
18	B6	71	86.2463	61890.4	442.492	Target 1
18	B6	72	86.5498	62010.4	407.246	Target 1
18	B6	73	86.8533	61937.8	371.426	Target 1
18	B6	74	87.1568	61640.6	342.566	Target 1
18	B6	75	87.4603	61817.9	329.266	Target 1
18	B6	76	87.7639	61736.4	336.406	Target 1
18	B6	77	88.0674	61870	364.383	Target 1
18	B6	78	88.3709	60980.8	406.549	Target 1
18	B6	79	88.6744	61737.4	457.941	Target 1
18	B6	80	88.9779	60720.3	511.377	Target 1
18	B6	81	89.2814	61140.8	562.137	Target 1
18	B6	82	89.585	60958.9	609.688	Target 1
18	B6	83	89.8885	60278.7	657.42	Target 1
18	B6	84	90.192	60406.9	710.804	Target 1
18	B6	85	90.4955	60339.1	774.515	Target 1
18	B6	86	90.799	60227.9	849.137	Target 1
18	B6	87	91.1025	59126.4	929.227	Target 1
18	B6	88	91.4061	59195.3	1004.5	Target 1
18	B6	89	91.7096	58897.2	1064.17	Target 1
18	B6	90	92.0131	58529	1101.22	Target 1
18	B6	91	92.3166	58496.2	1113.6	Target 1
18	B6	92	92.6201	57625.7	1101.75	Target 1
18	B6	93	92.9236	57754.5	1066.02	Target 1
18	B6	94	93.2272	57174.2	1007.25	Target 1
18	B6	95	93.5307	57190.2	930.009	Target 1
18	B6	96	93.8342	56982	845.493	Target 1
18	B6	97	94.1377	56885.7	769.927	Target 1
18	B6	98	94.4412	57652.4	718.677	Target 1
18	B6	99	94.7447	56855.2	699.105	Target 1
19	B7	1	65.0008	38358.5	1938.99	Target 1
19	B7	2	65.3036	37904.3	1884.12	Target 1
19	B7	3	65.6064	37439.7	1817.88	Target 1
19	B7	4	65.9091	37136.6	1688.29	Target 1
19	B7	5	66.2119	36309.3	1450.19	Target 1
19	B7	6	66.5147	36245.9	1080.97	Target 1
19	B7	7	66.8175	35489.6	591.019	Target 1
19	B7	8	67.1203	35357.1	53.9133	Target 1
19	B7	9	67.423	35122.4	-428.255	Target 1
19	B7	10	67.7258	35344.9	-831.892	Target 1
19	B7	11	68.0286	35546	-1089.88	Target 1
19	B7	12	68.3314	36032.2	-1166.5	Target 1
19	B7	13	68.6342	37701.3	-1070.09	Target 1
19	B7	14	68.9369	37399.5	-849.733	Target 1
19	B7	15	69.2397	37500.7	-576.922	Target 1
19	B7	16	69.5425	37486.6	-320.663	Target 1
19	B7	17	69.8453	37376.7	-127.118	Target 1
19	B7	18	70.1481	37342.9	-10.6373	Target 1
19	B7	19	70.4508	36756.9	42.4268	Target 1
19	B7	20	70.7536	37298.9	60.529	Target 1
19	B7	21	71.0564	36470.7	70.315	Target 1
19	B7	22	71.3592	37773.9	84.1217	Target 1
19	B7	23	71.662	37053.9	97.8847	Target 1
19	B7	24	71.9647	37220.2	100.089	Target 1
19	B7	25	72.2675	36503.9	85.2308	Target 1
19	B7	26	72.5703	36523.5	61.8682	Target 1
19	B7	27	72.8731	36817.4	49.1009	Target 1
19	B7	28	73.1758	36952.3	64.6396	Target 1
19	B7	29	73.4786	36756.2	113.54	Target 1
19	B7	30	73.7814	37319.8	185.966	Target 1
19	B7	31	74.0842	36582.2	272.145	Target 1
19	B7	32	74.387	36199.4	352.164	Target 1
19	B7	33	74.6898	36249.1	410.426	Target 1
19	B7	34	74.9925	36902.6	441.991	Target 1
19	B7	35	75.2953	35833.1	442.84	Target 1
19	B7	36	75.5981	36308.8	409.865	Target 1
19	B7	37	75.9009	35516.8	346.071	Target 1
19	B7	38	76.2037	35430.9	265.335	Target 1
19	B7	39	76.5064	35892.5	194.351	Target 1
19	B7	40	76.8092	35684.5	155.363	Target 1
19	B7	41	77.112	35968.7	153.35	Target 1
19	B7	42	77.4148	35375.1	187.169	Target 1
19	B7	43	77.7175	35702.8	247.594	Target 1
19	B7	44	78.0203	35851.3	314.399	Target 1
19	B7	45	78.3231	35010.9	357.633	Target 1
19	B7	46	78.6259	35434.3	361.344	Target 1
19	B7	47	78.9287	34907.8	326.23	Target 1
19	B7	48	79.2314	34610.2	271.414	Target 1
19	B7	49	79.5342	34748.7	227.123	Target 1
19	B7	50	79.837	35429.7	219.559	Target 1
19	B7	51	80.1398	34505.3	255.306	Target 1
19	B7	52	80.4426	35500.8	314.84	Target 1
19	B7	53	80.7453	34601.7	360.609	Target 1
19	B7	54	81.0481	34171.8	356.156	Target 1
19	B7	55	81.3509	33737.3	285.422	Target 1
19	B7	56	81.6537	34300.7	168.885	Target 1
19	B7	57	81.9565	34266	45.4116	Target 1
19	B7	58	82.2592	34073.8	-59.9574	Target 1
19	B7	59	82.562	34570.6	-120.08	Target 1
19	B7	60	82.8648	34104.9	-121.944	Target 1
19	B7	61	83.1676	34915	-66.5667	Target 1
19	B7	62	83.4704	33906.4	34.2858	Target 1
19	B7	63	83.7731	34859.3	161.616	Target 1
19	B7	64	84.0759	34155.2	304.479	Target 1
19	B7	65	84.3787	33988.9	431.683	Target 1
19	B7	66	84.6815	34089.5	509.365	Target 1
19	B7	67	84.9843	33268.7	522.642	Target 1
19	B7	68	85.287	33754.5	470.727	Target 1
19	B7	69	85.5898	32906.1	367.709	Target 1
19	B7	70	85.8926	33546.8	238.608	Target 1
19	B7	71	86.1954	33312.1	127.027	Target 1
19	B7	72	86.4982	33058.1	41.2438	Target 1
19	B7	73	86.8009	33596	-10.7294	Target 1
19	B7	74	87.1037	33416.1	-29.6045	Target 1
19	B7	75	87.4065	33201.9	-25.8564	Target 1
19	B7	76	87.7093	33495.8	-13.4071	Target 1
19	B7	77	88.0121	32864.6	-0.915009	Target 1
19	B7	78	88.3148	32937.3	14.6688	Target 1
19	B7	79	88.6176	33498	47.3799	Target 1
19	B7	80	88.9204	33403.5	113.586	Target 1
19	B7	81	89.2232	33328.9	221.416	Target 1
19	B7	82	89.526	32965.4	386.153	Target 1
19	B7	83	89.8287	32540.8	569.927	Target 1
19	B7	84	90.1315	32660.2	750.521	Target 1
19	B7	85	90.4343	32397.9	912.794	Target 1
19	B7	86	90.7371	31960.4	1049.72	Target 1
19	B7	87	91.0399	31873.3	1157.87	Target 1
19	B7	88	91.3426	31103.1	1232.74	Target 1
19	B7	89	91.6454	30898.6	1267.48	Target 1
19	B7	90	91.9482	31043.3	1254.11	Target 1
19	B7	91	92.251	30533.9	1185.69	Target 1
19	B7	92	92.5538	29604.2	1059.5	Target 1
19	B7	93	92.8565	30117.2	881.19	Target 1
19	B7	94	93.1593	30071.9	668.283	Target 1
19	B7	95	93.4621	29480.4	448.959	Target 1
19	B7	96	93.7649	30273	254.412	Target 1
19	B7	97	94.0676	30193.8	123.006	Target 1
19	B7	98	94.3704	29781.3	42.2904	Target 1
19	B7	99	94.6732	30132.7	-3.93491	Target 1
20	B8	1	65.0008	42598.4	1528.11	Target 1
20	B8	2	65.3036	42100.3	1484.45	Target 1
20	B8	3	65.6064	41366.9	1418.77	Target 1
20	B8	4	65.9091	41429.9	1335.61	Target 1
20	B8	5	66.2119	40479.1	1249.46	Target 1
20	B8	6	66.5147	41021.3	1176.48	Target 1
20	B8	7	66.8175	40781.4	1124.43	Target 1
20	B8	8	67.1203	40184.9	1087.86	Target 1
20	B8	9	67.423	40114.5	1051.89	Target 1
20	B8	10	67.7258	40056	1002.49	Target 1
20	B8	11	68.0286	39527.9	936.691	Target 1
20	B8	12	68.3314	38962.9	866.063	Target 1
20	B8	13	68.6342	39089.9	809.911	Target 1
20	B8	14	68.9369	38561.5	781.87	Target 1
20	B8	15	69.2397	39269.5	778.624	Target 1
20	B8	16	69.5425	39011.3	779.501	Target 1
20	B8	17	69.8453	38028.8	758.067	Target 1
20	B8	18	70.1481	38121.1	698.78	Target 1
20	B8	19	70.4508	37667.9	608.117	Target 1
20	B8	20	70.7536	37893.5	513.483	Target 1
20	B8	21	71.0564	37039.4	449.948	Target 1
20	B8	22	71.3592	37860.4	441.665	Target 1
20	B8	23	71.662	37461.5	487.763	Target 1
20	B8	24	71.9647	37968.6	561.313	Target 1
20	B8	25	72.2675	37434.2	623.435	Target 1
20	B8	26	72.5703	36713.1	644.919	Target 1
20	B8	27	72.8731	36322.1	622.002	Target 1
20	B8	28	73.1758	36391.1	575.967	Target 1
20	B8	29	73.4786	36733	537.179	Target 1
20	B8	30	73.7814	36244.4	524.499	Target 1
20	B8	31	74.0842	36409.3	533.312	Target 1
20	B8	32	74.387	36547.1	538.281	Target 1
20	B8	33	74.6898	35479.9	506.531	Target 1
20	B8	34	74.9925	35473	411.241	Target 1
20	B8	35	75.2953	35497.1	274.73	Target 1
20	B8	36	75.5981	35427.4	75.1455	Target 1
20	B8	37	75.9009	35414.4	-186.43	Target 1
20	B8	38	76.2037	35036.1	-499.076	Target 1
20	B8	39	76.5064	35673.3	-835.498	Target 1
20	B8	40	76.8092	35450.8	-1145.92	Target 1
20	B8	41	77.112	35596.4	-1363.3	Target 1
20	B8	42	77.4148	36417.8	-1424.12	Target 1
20	B8	43	77.7175	38776.1	-1297.18	Target 1
20	B8	44	78.0203	38766.5	-1003.73	Target 1
20	B8	45	78.3231	38207.4	-614.611	Target 1
20	B8	46	78.6259	38046.9	-223.374	Target 1
20	B8	47	78.9287	37825.8	89.8885	Target 1
20	B8	48	79.2314	37270.4	284.836	Target 1
20	B8	49	79.5342	36965.4	365.737	Target 1
20	B8	50	79.837	37623.8	367.05	Target 1
20	B8	51	80.1398	36641.4	330.888	Target 1
20	B8	52	80.4426	37583.2	288.718	Target 1
20	B8	53	80.7453	37023.8	254.166	Target 1
20	B8	54	81.0481	36956.1	226.957	Target 1
20	B8	55	81.3509	36643.7	202.234	Target 1
20	B8	56	81.6537	36560.3	178.366	Target 1
20	B8	57	81.9565	37142.7	158.97	Target 1
20	B8	58	82.2592	36509.2	149.911	Target 1
20	B8	59	82.562	37004.9	155.058	Target 1
20	B8	60	82.8648	36445.8	174.215	Target 1
20	B8	61	83.1676	36516.7	203.472	Target 1
20	B8	62	83.4704	36532.4	236.325	Target 1
20	B8	63	83.7731	36734.9	264.829	Target 1
20	B8	64	84.0759	36349.1	281.197	Target 1
20	B8	65	84.3787	35675.5	280.244	Target 1
20	B8	66	84.6815	36067.7	261.299	Target 1
20	B8	67	84.9843	36368.3	228.226	Target 1
20	B8	68	85.287	35871.9	188.029	Target 1
20	B8	69	85.5898	35726.1	149.777	Target 1
20	B8	70	85.8926	35746.3	124.239	Target 1
20	B8	71	86.1954	35989.3	122.251	Target 1
20	B8	72	86.4982	36018	150.345	Target 1
[truncated: 7,551 more rows]

## Sheet: Melt Curve Result
Block Type	96-Well 0.2-mL Block
Calibration Background is expired	Yes
Calibration Background performed on	04-27-2018
Calibration Pure Dye ABY is expired	Yes
Calibration Pure Dye ABY performed on	02-01-2021
Calibration Pure Dye CY5 is expired	Yes
Calibration Pure Dye CY5 performed on	02-01-2021
Calibration Pure Dye FAM is expired	Yes
Calibration Pure Dye FAM performed on	02-01-2021
Calibration Pure Dye JUN is expired	Yes
Calibration Pure Dye JUN performed on	02-01-2021
Calibration Pure Dye MUSTANG PURPLE is expired	Yes
Calibration Pure Dye MUSTANG PURPLE performed on	02-01-2021
Calibration Pure Dye NED is expired	Yes
Calibration Pure Dye NED performed on	02-01-2021
Calibration Pure Dye ROX is expired	Yes
Calibration Pure Dye ROX performed on	02-01-2021
Calibration Pure Dye SYBR is expired	Yes
Calibration Pure Dye SYBR performed on	02-01-2021
Calibration Pure Dye TAMRA is expired	Yes
Calibration Pure Dye TAMRA performed on	02-01-2021
Calibration Pure Dye VIC is expired	Yes
Calibration Pure Dye VIC performed on	02-01-2021
Calibration ROI is expired	Yes
Calibration ROI performed on	04-27-2018
Calibration Uniformity is expired	Yes
Calibration Uniformity performed on	04-27-2018
Chemistry	SYBR_GREEN
Date Created	2024-02-21 15:02:21 PM EET
Experiment Barcode
Experiment Comment
Experiment File Name	C:\Users\mhiourea\Documents\Eleni\Μετρηση μηκους τελομερών\13-12-2023_telomeres.eds
Experiment Name	13-12-2023_telomeres
Experiment Run End Time	2023-12-13 16:34:04 PM EET
Experiment Type	Standard Curve
Instrument Name	272521791
Instrument Serial Number	272521791
Instrument Type	QuantStudio™ 5 System
Passive Reference
Post-read Stage/Step
Pre-read Stage/Step
Quantification Cycle Method	Ct
Signal Smoothing On	true
Stage where Melt Analysis is performed	Stage4
Stage/ Cycle where Ct Analysis is performed	Stage3, Step5
User Name
Well	Well Position	Sample	Target Name	Tm	Melt Peak Height
1	A1	Sample1	Target 1	70.7701	236821
2	A2	Sample1	Target 1	70.7701	277682
3	A3	Sample1	Target 1	78.9663	208205
3	A3	Sample1	Target 1	92.9317	555356
4	A4	Sample1	Target 1	79.1181	229653
4	A4	Sample1	Target 1	93.0835	580017
5	A5	Sample1	Target 1	79.2654	211470
5	A5	Sample1	Target 1	92.9236	524873
6	A6	Sample1	Target 1	92.4684	418190
6	A6	Sample1	Target 1	79.2654	240267
7	A7	Sample1	Target 1	79.5342	270816
7	A7	Sample1	Target 1	92.7051	585271
8	A8	Sample1	Target 1	79.2314	251453
8	A8	Sample1	Target 1	93.0079	777421
9	A9	Sample1	Target 1	92.9194	822117
9	A9	Sample1	Target 1	78.808	232764
10	A10	Sample1	Target 1	92.9194	704146
10	A10	Sample1	Target 1	78.808	185182
11	A11	Sample1	Target 1	78.807	169323
11	A11	Sample1	Target 1	93.0689	675030
12	A12	Sample1	Target 1	79.2621	135405
12	A12	Sample1	Target 1	93.5241	560107
13	B1	Sample1	Target 1	94.0001	1241.85
14	B2	Sample1	Target 1	65.1524	1953.09
15	B3	Sample1	Target 1	65.0008	2462.69
16	B4	Sample1	Target 1	91.8691	1563.52
17	B5	Sample1	Target 1	65.0001	1931.96
18	B6	Sample1	Target 1	92.3166	1113.6
19	B7	Sample1	Target 1	65.0008	1938.99
20	B8	Sample1	Target 1	65.0008	1528.11
21	B9	Sample1	Target 1	65	3932.48
22	B10	Sample1	Target 1	92.009	1820.33
23	B11	Sample1	Target 1	65.0002	1978.92
24	B12	Sample1	Target 1	65.0002	1760.18
25	C1	21	Target 1	92.6337	600027
25	C1	21	Target 1	78.6653	150719
26	C2	21	Target 1	92.6337	656001
26	C2	21	Target 1	78.8171	173673
27	C3	21	Target 1	92.3245	725823
27	C3	21	Target 1	78.5109	192348
28	C4	28	Target 1	92.3245	716474
28	C4	28	Target 1	78.6627	208425
29	C5	28	Target 1	92.0131	740163
29	C5	28	Target 1	78.8101	266268
30	C6	28	Target 1	91.8613	634686
30	C6	28	Target 1	78.8101	261107
31	C7	41	Target 1	92.0996	646158
31	C7	41	Target 1	78.9287	262718
32	C8	41	Target 1	92.4024	744838
32	C8	41	Target 1	78.9287	239600
33	C9	41	Target 1	92.1608	719640
33	C9	41	Target 1	78.5045	196822
34	C10	42	Target 1	92.3125	833889
34	C10	42	Target 1	78.5045	229159
35	C11	42	Target 1	92.6138	752029
35	C11	42	Target 1	78.807	225634
36	C12	42	Target 1	92.462	696583
36	C12	42	Target 1	78.807	171323
37	D1	43	Target 1	92.4818	631013
37	D1	43	Target 1	78.8171	167121
38	D2	43	Target 1	92.4818	570370
38	D2	43	Target 1	78.8171	158916
39	D3	43	Target 1	92.1727	582286
39	D3	43	Target 1	78.3591	161566
40	D4	45	Target 1	92.0209	617416
40	D4	45	Target 1	78.3591	165387
41	D5	45	Target 1	92.0131	634847
41	D5	45	Target 1	78.5066	189424
42	D6	45	Target 1	92.0131	630391
42	D6	45	Target 1	78.6584	199593
43	D7	46	Target 1	92.251	657436
43	D7	46	Target 1	78.6259	189025
44	D8	46	Target 1	92.251	725189
44	D8	46	Target 1	78.7773	205732
45	D9	46	Target 1	92.009	725117
45	D9	46	Target 1	78.3528	193782
46	D10	47	Target 1	92.1608	651035
46	D10	47	Target 1	78.5045	191987
47	D11	47	Target 1	92.3103	742712
47	D11	47	Target 1	78.6553	222611
48	D12	47	Target 1	92.462	737457
48	D12	47	Target 1	78.9587	206910
49	E1	49	Target 1	92.33	712010
49	E1	49	Target 1	78.6653	190558
50	E2	49	Target 1	92.1782	632395
50	E2	49	Target 1	78.6653	164627
51	E3	49	Target 1	92.0209	631412
51	E3	49	Target 1	78.3591	169962
52	E4	64	Target 1	92.0209	643416
52	E4	64	Target 1	78.5109	198242
53	E5	64	Target 1	91.8613	651140
53	E5	64	Target 1	78.3548	175904
54	E6	64	Target 1	92.0131	668306
54	E6	64	Target 1	78.5066	178647
55	E7	HeLa	Target 1	92.0996	659110
55	E7	HeLa	Target 1	78.7773	229289
56	E8	HeLa	Target 1	92.0996	741841
56	E8	HeLa	Target 1	78.6259	217252
57	E9	HeLa	Target 1	91.8573	654609
57	E9	HeLa	Target 1	78.3528	195667
58	E10	Sample1	Target 1	91.8573	1745.16
59	E11	Sample1	Target 1	65.0002	3347.77
60	E12	Sample1	Target 1	94.8896	2183.46
61	F1	1	Target 1	92.1782	707157
61	F1	1	Target 1	78.6653	194327
62	F2	1	Target 1	92.0263	846246
62	F2	1	Target 1	78.6653	240674
63	F3	1	Target 1	91.8691	609320
63	F3	1	Target 1	78.2073	156115
64	F4	6	Target 1	91.8691	698663
64	F4	6	Target 1	78.2073	175189
65	F5	6	Target 1	91.7096	763247
65	F5	6	Target 1	78.3548	223784
66	F6	6	Target 1	92.0131	643127
66	F6	6	Target 1	78.3548	182555
67	F7	24	Target 1	91.9482	706098
67	F7	24	Target 1	78.4745	191271
68	F8	24	Target 1	91.9482	827551
68	F8	24	Target 1	78.4745	225720
69	F9	24	Target 1	91.7055	906476
69	F9	24	Target 1	78.201	256631
70	F10	53	Target 1	91.8573	811901
70	F10	53	Target 1	78.3528	259445
71	F11	53	Target 1	92.1586	801053
71	F11	53	Target 1	78.5035	227917
72	F12	53	Target 1	92.3103	747336
72	F12	53	Target 1	78.5035	196790
73	G1	56	Target 1	92.0263	605526
73	G1	56	Target 1	78.6653	222139
74	G2	56	Target 1	92.0263	536278
74	G2	56	Target 1	78.3616	145355
75	G3	56	Target 1	91.8691	714186
75	G3	56	Target 1	78.2073	197736
76	G4	58	Target 1	91.8691	677106
76	G4	58	Target 1	78.2073	171374
77	G5	58	Target 1	91.8613	726352
77	G5	58	Target 1	78.2031	206214
78	G6	58	Target 1	91.8613	823448
78	G6	58	Target 1	78.3548	245188
79	G7	60	Target 1	91.7968	900425
79	G7	60	Target 1	78.6259	274517
80	G8	60	Target 1	91.6454	1.00016e+06
80	G8	60	Target 1	78.7773	375485
81	G9	60	Target 1	91.5538	876959
81	G9	60	Target 1	78.5045	300340
82	G10	62	Target 1	91.7055	877629
82	G10	62	Target 1	78.5045	284050
83	G11	62	Target 1	91.8551	938620
83	G11	62	Target 1	78.5035	345556
84	G12	62	Target 1	92.3103	782604
84	G12	62	Target 1	78.6553	244988
85	H1	75	Target 1	92.33	555010
85	H1	75	Target 1	78.5135	136599
86	H2	75	Target 1	91.8745	369606
86	H2	75	Target 1	78.2098	118330
87	H3	75	Target 1	92.1727	497510
87	H3	75	Target 1	78.5109	138317
88	H4	77	Target 1	92.1727	624268
88	H4	77	Target 1	78.5109	169190
89	H5	77	Target 1	92.0131	745175
89	H5	77	Target 1	78.3548	222993
90	H6	SD2	Target 1	91.8613	567483
90	H6	SD2	Target 1	78.9619	333357
91	H7	77	Target 1	92.0996	692600
91	H7	77	Target 1	78.9287	253791
92	H8	SD1	Target 1	91.7968	528039
92	H8	SD1	Target 1	78.9287	294387
93	H9	SD1	Target 1	91.7055	551424
93	H9	SD1	Target 1	78.808	337772
94	H10	SD2	Target 1	91.8573	527129
94	H10	SD2	Target 1	78.808	277954
95	H11	SD2	Target 1	92.1586	478670
95	H11	SD2	Target 1	78.3518	190862
96	H12	Sample1	Target 1	65.4554	2126.9
