# Supplementary material for: Relative Leukocyte Telomere Length Is Shorter in Children and Adolescents with Type 1 Diabetes: Screening of Basic Psychosocial Aspects
Source: Int J Mol Sci. 2026 Apr 27;27(9):3895. doi: 10.3390/ijms27093895 (PMC13164480; doi:10.3390/ijms27093895)
Supplement: Supplementary file 1 [file ijms-27-03895-s001.zip › pcrresults/2ndexp_16-2-2024_telomeres ALB.xls]

## Sheet: Sample Setup
Block Type	96-Well 0.2-mL Block
Calibration Background is expired	Yes
Calibration Background performed on	04-27-2018
Calibration Pure Dye ABY is expired	Yes
Calibration Pure Dye ABY performed on	02-01-2021
Calibration Pure Dye CY5 is expired	Yes
Calibration Pure Dye CY5 performed on	02-01-2021
Calibration Pure Dye FAM is expired	Yes
Calibration Pure Dye FAM performed on	02-01-2021
Calibration Pure Dye JUN is expired	Yes
Calibration Pure Dye JUN performed on	02-01-2021
Calibration Pure Dye MUSTANG PURPLE is expired	Yes
Calibration Pure Dye MUSTANG PURPLE performed on	02-01-2021
Calibration Pure Dye NED is expired	Yes
Calibration Pure Dye NED performed on	02-01-2021
Calibration Pure Dye ROX is expired	Yes
Calibration Pure Dye ROX performed on	02-01-2021
Calibration Pure Dye SYBR is expired	Yes
Calibration Pure Dye SYBR performed on	02-01-2021
Calibration Pure Dye TAMRA is expired	Yes
Calibration Pure Dye TAMRA performed on	02-01-2021
Calibration Pure Dye VIC is expired	Yes
Calibration Pure Dye VIC performed on	02-01-2021
Calibration ROI is expired	Yes
Calibration ROI performed on	04-27-2018
Calibration Uniformity is expired	Yes
Calibration Uniformity performed on	04-27-2018
Chemistry	SYBR_GREEN
Date Created	2024-02-21 16:47:27 PM EET
Experiment Barcode
Experiment Comment
Experiment File Name	C:\Users\mhiourea\Documents\Eleni\Μετρηση μηκους τελομερών\16-2-2024_telomeres.eds
Experiment Name	16-2-2024_telomeres
Experiment Run End Time	2024-02-16 15:27:47 PM EET
Experiment Type	Standard Curve
Instrument Name	272521791
Instrument Serial Number	272521791
Instrument Type	QuantStudio™ 5 System
Passive Reference
Post-read Stage/Step
Pre-read Stage/Step
Quantification Cycle Method	Ct
Signal Smoothing On	true
Stage where Melt Analysis is performed	Stage4
Stage/ Cycle where Ct Analysis is performed	Stage3, Step3
User Name
Well	Well Position	Sample Name	Sample Color	Biogroup Name	Biogroup Color	Target Name	Target Color	Task	Reporter	Quencher	Quantity	Comments
1	A1	Sample 1	RGB(176,23,31)			Target 1	RGB(176,23,31)	NTC	SYBR	None
2	A2	Sample 1	RGB(176,23,31)			Target 1	RGB(176,23,31)	NTC	SYBR	None
3	A3	Sample 1	RGB(176,23,31)			Target 1	RGB(176,23,31)	STANDARD	SYBR	None	6.25
4	A4	Sample 1	RGB(176,23,31)			Target 1	RGB(176,23,31)	STANDARD	SYBR	None	6.25
5	A5	Sample 1	RGB(176,23,31)			Target 1	RGB(176,23,31)	STANDARD	SYBR	None	12.5
6	A6	Sample 1	RGB(176,23,31)			Target 1	RGB(176,23,31)	UNKNOWN	SYBR	None
7	A7	Sample 1	RGB(176,23,31)			Target 1	RGB(176,23,31)	STANDARD	SYBR	None	25
8	A8	Sample 1	RGB(176,23,31)			Target 1	RGB(176,23,31)	UNKNOWN	SYBR	None
9	A9	Sample 1	RGB(176,23,31)			Target 1	RGB(176,23,31)	STANDARD	SYBR	None	50
10	A10	Sample 1	RGB(176,23,31)			Target 1	RGB(176,23,31)	STANDARD	SYBR	None	50
11	A11	Sample 1	RGB(176,23,31)			Target 1	RGB(176,23,31)	STANDARD	SYBR	None	100
12	A12	Sample 1	RGB(176,23,31)			Target 1	RGB(176,23,31)	STANDARD	SYBR	None	100
13	B1	HeLa	RGB(238,220,130)			Target 1	RGB(176,23,31)	UNKNOWN	SYBR	None
14	B2	HeLa	RGB(238,220,130)			Target 1	RGB(176,23,31)	UNKNOWN	SYBR	None
15	B3	HeLa	RGB(238,220,130)			Target 1	RGB(176,23,31)	UNKNOWN	SYBR	None
16	B4	Sample 1	RGB(176,23,31)			Target 1	RGB(176,23,31)	UNKNOWN	SYBR	None
17	B5	Sample 1	RGB(176,23,31)			Target 1	RGB(176,23,31)	UNKNOWN	SYBR	None
18	B6	Sample 1	RGB(176,23,31)			Target 1	RGB(176,23,31)	UNKNOWN	SYBR	None
19	B7	Sample 1	RGB(176,23,31)			Target 1	RGB(176,23,31)	UNKNOWN	SYBR	None
20	B8	Sample 1	RGB(176,23,31)			Target 1	RGB(176,23,31)	UNKNOWN	SYBR	None
21	B9	SD1	RGB(142,142,56)			Target 1	RGB(176,23,31)	UNKNOWN	SYBR	None
22	B10	SD1	RGB(142,142,56)			Target 1	RGB(176,23,31)	UNKNOWN	SYBR	None
23	B11	SD2	RGB(238,238,0)			Target 1	RGB(176,23,31)	UNKNOWN	SYBR	None
24	B12	SD2	RGB(238,238,0)			Target 1	RGB(176,23,31)	UNKNOWN	SYBR	None
25	C1	13	RGB(176,23,31)			Target 1	RGB(176,23,31)	UNKNOWN	SYBR	None
26	C2	13	RGB(176,23,31)			Target 1	RGB(176,23,31)	UNKNOWN	SYBR	None
27	C3	13	RGB(176,23,31)			Target 1	RGB(176,23,31)	UNKNOWN	SYBR	None
28	C4	14	RGB(0,0,255)			Target 1	RGB(176,23,31)	UNKNOWN	SYBR	None
29	C5	14	RGB(0,0,255)			Target 1	RGB(176,23,31)	UNKNOWN	SYBR	None
30	C6	14	RGB(0,0,255)			Target 1	RGB(176,23,31)	UNKNOWN	SYBR	None
31	C7	34	RGB(0,139,69)			Target 1	RGB(176,23,31)	UNKNOWN	SYBR	None
32	C8	34	RGB(0,139,69)			Target 1	RGB(176,23,31)	UNKNOWN	SYBR	None
33	C9	34	RGB(0,139,69)			Target 1	RGB(176,23,31)	UNKNOWN	SYBR	None
34	C10	38	RGB(255,127,0)			Target 1	RGB(176,23,31)	UNKNOWN	SYBR	None
35	C11	38	RGB(255,127,0)			Target 1	RGB(176,23,31)	UNKNOWN	SYBR	None
36	C12	38	RGB(255,127,0)			Target 1	RGB(176,23,31)	UNKNOWN	SYBR	None
37	D1	40	RGB(139,137,112)			Target 1	RGB(176,23,31)	UNKNOWN	SYBR	None
38	D2	40	RGB(139,137,112)			Target 1	RGB(176,23,31)	UNKNOWN	SYBR	None
39	D3	40	RGB(139,137,112)			Target 1	RGB(176,23,31)	UNKNOWN	SYBR	None
40	D4	49	RGB(238,121,66)			Target 1	RGB(176,23,31)	UNKNOWN	SYBR	None
41	D5	49	RGB(238,121,66)			Target 1	RGB(176,23,31)	UNKNOWN	SYBR	None
42	D6	49	RGB(238,121,66)			Target 1	RGB(176,23,31)	UNKNOWN	SYBR	None
43	D7	52	RGB(142,56,142)			Target 1	RGB(176,23,31)	UNKNOWN	SYBR	None
44	D8	52	RGB(142,56,142)			Target 1	RGB(176,23,31)	UNKNOWN	SYBR	None
45	D9	55	RGB(198,113,113)			Target 1	RGB(176,23,31)	UNKNOWN	SYBR	None
46	D10	52	RGB(142,56,142)			Target 1	RGB(176,23,31)	UNKNOWN	SYBR	None
47	D11	55	RGB(198,113,113)			Target 1	RGB(176,23,31)	UNKNOWN	SYBR	None
48	D12	55	RGB(198,113,113)			Target 1	RGB(176,23,31)	UNKNOWN	SYBR	None
49	E1	59	RGB(0,245,255)			Target 1	RGB(176,23,31)	UNKNOWN	SYBR	None
50	E2	59	RGB(0,245,255)			Target 1	RGB(176,23,31)	UNKNOWN	SYBR	None
51	E3	59	RGB(0,245,255)			Target 1	RGB(176,23,31)	UNKNOWN	SYBR	None
52	E4	63	RGB(238,220,130)			Target 1	RGB(176,23,31)	UNKNOWN	SYBR	None
53	E5	63	RGB(238,220,130)			Target 1	RGB(176,23,31)	UNKNOWN	SYBR	None
54	E6	63	RGB(238,220,130)			Target 1	RGB(176,23,31)	UNKNOWN	SYBR	None
55	E7	68	RGB(238,238,0)			Target 1	RGB(176,23,31)	UNKNOWN	SYBR	None
56	E8	68	RGB(238,238,0)			Target 1	RGB(176,23,31)	UNKNOWN	SYBR	None
57	E9	68	RGB(238,238,0)			Target 1	RGB(176,23,31)	UNKNOWN	SYBR	None
58	E10	70	RGB(142,142,56)			Target 1	RGB(176,23,31)	UNKNOWN	SYBR	None
59	E11	70	RGB(142,142,56)			Target 1	RGB(176,23,31)	UNKNOWN	SYBR	None
60	E12	70	RGB(142,142,56)			Target 1	RGB(176,23,31)	UNKNOWN	SYBR	None
61	F1	16	RGB(238,44,44)			Target 1	RGB(176,23,31)	UNKNOWN	SYBR	None
62	F2	16	RGB(238,44,44)			Target 1	RGB(176,23,31)	UNKNOWN	SYBR	None
63	F3	16	RGB(238,44,44)			Target 1	RGB(176,23,31)	UNKNOWN	SYBR	None
64	F4	18	RGB(51,161,201)			Target 1	RGB(176,23,31)	UNKNOWN	SYBR	None
65	F5	18	RGB(51,161,201)			Target 1	RGB(176,23,31)	UNKNOWN	SYBR	None
66	F6	18	RGB(51,161,201)			Target 1	RGB(176,23,31)	UNKNOWN	SYBR	None
67	F7	23	RGB(238,18,137)			Target 1	RGB(176,23,31)	UNKNOWN	SYBR	None
68	F8	23	RGB(238,18,137)			Target 1	RGB(176,23,31)	UNKNOWN	SYBR	None
69	F9	23	RGB(238,18,137)			Target 1	RGB(176,23,31)	UNKNOWN	SYBR	None
70	F10	25	RGB(176,23,31)			Target 1	RGB(176,23,31)	UNKNOWN	SYBR	None
71	F11	25	RGB(176,23,31)			Target 1	RGB(176,23,31)	UNKNOWN	SYBR	None
72	F12	25	RGB(176,23,31)			Target 1	RGB(176,23,31)	UNKNOWN	SYBR	None
73	G1	31	RGB(0,0,255)			Target 1	RGB(176,23,31)	UNKNOWN	SYBR	None
74	G2	31	RGB(0,0,255)			Target 1	RGB(176,23,31)	UNKNOWN	SYBR	None
75	G3	31	RGB(0,0,255)			Target 1	RGB(176,23,31)	UNKNOWN	SYBR	None
76	G4	32	RGB(0,139,69)			Target 1	RGB(176,23,31)	UNKNOWN	SYBR	None
77	G5	32	RGB(0,139,69)			Target 1	RGB(176,23,31)	UNKNOWN	SYBR	None
78	G6	32	RGB(0,139,69)			Target 1	RGB(176,23,31)	UNKNOWN	SYBR	None
79	G7	33	RGB(255,127,0)			Target 1	RGB(176,23,31)	UNKNOWN	SYBR	None
80	G8	33	RGB(255,127,0)			Target 1	RGB(176,23,31)	UNKNOWN	SYBR	None
81	G9	33	RGB(255,127,0)			Target 1	RGB(176,23,31)	UNKNOWN	SYBR	None
82	G10	36	RGB(139,137,112)			Target 1	RGB(176,23,31)	UNKNOWN	SYBR	None
83	G11	36	RGB(139,137,112)			Target 1	RGB(176,23,31)	UNKNOWN	SYBR	None
84	G12	36	RGB(139,137,112)			Target 1	RGB(176,23,31)	UNKNOWN	SYBR	None
85	H1	61	RGB(238,121,66)			Target 1	RGB(176,23,31)	UNKNOWN	SYBR	None
86	H2	61	RGB(238,121,66)			Target 1	RGB(176,23,31)	UNKNOWN	SYBR	None
87	H3	61	RGB(238,121,66)			Target 1	RGB(176,23,31)	UNKNOWN	SYBR	None
88	H4	67	RGB(142,56,142)			Target 1	RGB(176,23,31)	UNKNOWN	SYBR	None
89	H5	67	RGB(142,56,142)			Target 1	RGB(176,23,31)	UNKNOWN	SYBR	None
90	H6	67	RGB(142,56,142)			Target 1	RGB(176,23,31)	UNKNOWN	SYBR	None
91	H7	69	RGB(198,113,113)			Target 1	RGB(176,23,31)	UNKNOWN	SYBR	None
92	H8	69	RGB(198,113,113)			Target 1	RGB(176,23,31)	UNKNOWN	SYBR	None
93	H9	69	RGB(198,113,113)			Target 1	RGB(176,23,31)	UNKNOWN	SYBR	None
94	H10	71	RGB(0,245,255)			Target 1	RGB(176,23,31)	UNKNOWN	SYBR	None
95	H11	71	RGB(0,245,255)			Target 1	RGB(176,23,31)	UNKNOWN	SYBR	None
96	H12	71	RGB(0,245,255)			Target 1	RGB(176,23,31)	UNKNOWN	SYBR	None

## Sheet: Amplification Data
Block Type	96-Well 0.2-mL Block
Calibration Background is expired	Yes
Calibration Background performed on	04-27-2018
Calibration Pure Dye ABY is expired	Yes
Calibration Pure Dye ABY performed on	02-01-2021
Calibration Pure Dye CY5 is expired	Yes
Calibration Pure Dye CY5 performed on	02-01-2021
Calibration Pure Dye FAM is expired	Yes
Calibration Pure Dye FAM performed on	02-01-2021
Calibration Pure Dye JUN is expired	Yes
Calibration Pure Dye JUN performed on	02-01-2021
Calibration Pure Dye MUSTANG PURPLE is expired	Yes
Calibration Pure Dye MUSTANG PURPLE performed on	02-01-2021
Calibration Pure Dye NED is expired	Yes
Calibration Pure Dye NED performed on	02-01-2021
Calibration Pure Dye ROX is expired	Yes
Calibration Pure Dye ROX performed on	02-01-2021
Calibration Pure Dye SYBR is expired	Yes
Calibration Pure Dye SYBR performed on	02-01-2021
Calibration Pure Dye TAMRA is expired	Yes
Calibration Pure Dye TAMRA performed on	02-01-2021
Calibration Pure Dye VIC is expired	Yes
Calibration Pure Dye VIC performed on	02-01-2021
Calibration ROI is expired	Yes
Calibration ROI performed on	04-27-2018
Calibration Uniformity is expired	Yes
Calibration Uniformity performed on	04-27-2018
Chemistry	SYBR_GREEN
Date Created	2024-02-21 16:47:27 PM EET
Experiment Barcode
Experiment Comment
Experiment File Name	C:\Users\mhiourea\Documents\Eleni\Μετρηση μηκους τελομερών\16-2-2024_telomeres.eds
Experiment Name	16-2-2024_telomeres
Experiment Run End Time	2024-02-16 15:27:47 PM EET
Experiment Type	Standard Curve
Instrument Name	272521791
Instrument Serial Number	272521791
Instrument Type	QuantStudio™ 5 System
Passive Reference
Post-read Stage/Step
Pre-read Stage/Step
Quantification Cycle Method	Ct
Signal Smoothing On	true
Stage where Melt Analysis is performed	Stage4
Stage/ Cycle where Ct Analysis is performed	Stage3, Step3
User Name
Well	Well Position	Cycle	Target Name	Rn	Delta Rn
1	A1	1	Target 1	598216	12398.9
1	A1	2	Target 1	593549	7089.76
1	A1	3	Target 1	590233	3132.1
1	A1	4	Target 1	590467	2723.2
1	A1	5	Target 1	592448	4062.48
1	A1	6	Target 1	590181	1152.95
1	A1	7	Target 1	589333	-337.017
1	A1	8	Target 1	589437	-875.859
1	A1	9	Target 1	590500	-454.952
1	A1	10	Target 1	594585	2987.71
1	A1	11	Target 1	592902	662.426
1	A1	12	Target 1	592072	-809.729
1	A1	13	Target 1	591130	-2394.13
1	A1	14	Target 1	586121	-8045.6
1	A1	15	Target 1	586436	-8372.76
1	A1	16	Target 1	592758	-2692.54
1	A1	17	Target 1	594900	-1192.63
1	A1	18	Target 1	597282	546.716
1	A1	19	Target 1	594534	-2843.5
1	A1	20	Target 1	595046	-2973.53
1	A1	21	Target 1	601473	2810.56
1	A1	22	Target 1	603055	3750.41
1	A1	23	Target 1	603520	3573.5
1	A1	24	Target 1	600872	282.661
1	A1	25	Target 1	600603	-628.431
1	A1	26	Target 1	603753	1879.16
1	A1	27	Target 1	604900	2383.7
1	A1	28	Target 1	604831	1673.1
1	A1	29	Target 1	605417	1616.82
1	A1	30	Target 1	606401	1957.92
1	A1	31	Target 1	610943	5858.33
1	A1	32	Target 1	611927	6199.55
1	A1	33	Target 1	614930	8560.89
1	A1	34	Target 1	625634	18622.7
1	A1	35	Target 1	639119	31465.1
1	A1	36	Target 1	655976	47679.2
2	A2	1	Target 1	694899	6663.51
2	A2	2	Target 1	689321	1554.57
2	A2	3	Target 1	686380	-917.8
2	A2	4	Target 1	686820	-8.675
2	A2	5	Target 1	688358	1998.64
2	A2	6	Target 1	685591	-300.05
2	A2	7	Target 1	684650	-772.112
2	A2	8	Target 1	684792	-161.175
2	A2	9	Target 1	686377	1892.26
2	A2	10	Target 1	692284	8268.33
2	A2	11	Target 1	690068	6520.83
2	A2	12	Target 1	689214	6135.58
2	A2	13	Target 1	688777	6167.64
2	A2	14	Target 1	681873	-267.612
2	A2	15	Target 1	681399	-272.737
2	A2	16	Target 1	686689	5485.7
2	A2	17	Target 1	688575	7841.08
2	A2	18	Target 1	690714	10448.9
2	A2	19	Target 1	687292	7495.08
2	A2	20	Target 1	687355	8027.58
2	A2	21	Target 1	692489	13630
2	A2	22	Target 1	693244	14854.5
2	A2	23	Target 1	691426	13504.8
2	A2	24	Target 1	687954	10501.9
2	A2	25	Target 1	687783	10799.9
2	A2	26	Target 1	690563	14048
2	A2	27	Target 1	689114	13068.6
2	A2	28	Target 1	688136	12558.6
2	A2	29	Target 1	687268	12159.7
2	A2	30	Target 1	687178	12538.7
2	A2	31	Target 1	687783	13612.6
2	A2	32	Target 1	685551	11849.5
2	A2	33	Target 1	685748	12514.8
2	A2	34	Target 1	689513	16748.9
2	A2	35	Target 1	689544	17248.3
2	A2	36	Target 1	689061	17234.3
3	A3	1	Target 1	972669	14215.4
3	A3	2	Target 1	965373	6500.94
3	A3	3	Target 1	961111	1820.09
3	A3	4	Target 1	961505	1795.8
3	A3	5	Target 1	963134	3006.32
3	A3	6	Target 1	958653	-1893.22
3	A3	7	Target 1	957335	-3629.94
3	A3	8	Target 1	957362	-4021.17
3	A3	9	Target 1	959090	-2711.95
3	A3	10	Target 1	965852	3632.26
3	A3	11	Target 1	966153	3514.35
3	A3	12	Target 1	965846	2788.87
3	A3	13	Target 1	965253	1777.77
3	A3	14	Target 1	958722	-5171.71
3	A3	15	Target 1	958311	-6001.68
3	A3	16	Target 1	963417	-1314.47
3	A3	17	Target 1	965472	322.306
3	A3	18	Target 1	969115	3546.83
3	A3	19	Target 1	968526	2539.54
3	A3	20	Target 1	969272	2867.51
3	A3	21	Target 1	974783	7959.34
3	A3	22	Target 1	976883	9640.93
3	A3	23	Target 1	981559	13898.3
3	A3	24	Target 1	985858	17778.7
3	A3	25	Target 1	996608	28110.6
3	A3	26	Target 1	1024586	55670.2
3	A3	27	Target 1	1.07114e+06	101808
3	A3	28	Target 1	1150631	180878
3	A3	29	Target 1	1.28905e+06	318882
3	A3	30	Target 1	1509019	538429
3	A3	31	Target 1	1832164	861156
3	A3	32	Target 1	2216986	1.24556e+06
3	A3	33	Target 1	2.6347e+06	1.66285e+06
3	A3	34	Target 1	3.03693e+06	2.06467e+06
3	A3	35	Target 1	3400807	2428125
3	A3	36	Target 1	3675543	2.70244e+06
4	A4	1	Target 1	746093	3370.58
4	A4	2	Target 1	741848	-1252.28
4	A4	3	Target 1	739987	-3492.82
4	A4	4	Target 1	742514	-1344.18
4	A4	5	Target 1	747466	3229.15
4	A4	6	Target 1	745084	468.417
4	A4	7	Target 1	743794	-1200.44
4	A4	8	Target 1	742992	-2381.11
4	A4	9	Target 1	744384	-1368.84
4	A4	10	Target 1	751288	5156.36
4	A4	11	Target 1	753022	6512.25
4	A4	12	Target 1	753621	6732.39
4	A4	13	Target 1	749478	2210.1
4	A4	14	Target 1	740611	-7035.01
4	A4	15	Target 1	739855	-8170.24
4	A4	16	Target 1	745018	-3385.79
4	A4	17	Target 1	747297	-1485.96
4	A4	18	Target 1	751728	2566.12
4	A4	19	Target 1	751093	1552.45
4	A4	20	Target 1	751356	1437.15
4	A4	21	Target 1	755217	4918.73
4	A4	22	Target 1	756945	6268.75
4	A4	23	Target 1	761753	10697.4
4	A4	24	Target 1	765815	14380.4
4	A4	25	Target 1	774837	23024
4	A4	26	Target 1	802113	49921
4	A4	27	Target 1	848717	96146.8
4	A4	28	Target 1	928366	175416
4	A4	29	Target 1	1.06856e+06	315236
4	A4	30	Target 1	1.28794e+06	534230
4	A4	31	Target 1	1.60986e+06	855773
4	A4	32	Target 1	2.02362e+06	1.26916e+06
4	A4	33	Target 1	2468847	1.714e+06
4	A4	34	Target 1	2904762	2.14954e+06
4	A4	35	Target 1	3299423	2543822
4	A4	36	Target 1	3.59796e+06	2.84198e+06
5	A5	1	Target 1	610204	-454.673
5	A5	2	Target 1	605899	-4090.44
5	A5	3	Target 1	603965	-5354.14
5	A5	4	Target 1	606141	-2508.47
5	A5	5	Target 1	608665	685.634
5	A5	6	Target 1	607961	651.617
5	A5	7	Target 1	607134	494.038
5	A5	8	Target 1	606098	128.521
5	A5	9	Target 1	606924	1624.5
5	A5	10	Target 1	611353	6723.55
5	A5	11	Target 1	608780	4819.78
5	A5	12	Target 1	606334	3044.33
5	A5	13	Target 1	604021	1401.19
5	A5	14	Target 1	597223	-4726.89
5	A5	15	Target 1	596136	-5144.1
5	A5	16	Target 1	598729	-1880.93
5	A5	17	Target 1	600042	102.057
5	A5	18	Target 1	601769	2498.17
5	A5	19	Target 1	596042	-2558.85
5	A5	20	Target 1	595277	-2653.74
5	A5	21	Target 1	598714	1453.24
5	A5	22	Target 1	600076	3485.47
5	A5	23	Target 1	603755	7834.58
5	A5	24	Target 1	609936	14685.5
5	A5	25	Target 1	623232	28651.4
5	A5	26	Target 1	656794	62883
5	A5	27	Target 1	716638	123397
5	A5	28	Target 1	816452	223881
5	A5	29	Target 1	974100	382199
5	A5	30	Target 1	1.19917e+06	607938
5	A5	31	Target 1	1495505	904944
5	A5	32	Target 1	1.82014e+06	1.23025e+06
5	A5	33	Target 1	2.16188e+06	1.57266e+06
5	A5	34	Target 1	2488557	1.90001e+06
5	A5	35	Target 1	2.78728e+06	2.1994e+06
5	A5	36	Target 1	3.01048e+06	2423273
6	A6	1	Target 1	631960	-13551.4
6	A6	2	Target 1	626434	-15131.1
6	A6	3	Target 1	623525	-14094.4
6	A6	4	Target 1	625853	-7820.53
6	A6	5	Target 1	628256	-1472.52
6	A6	6	Target 1	625770	-12.5587
6	A6	7	Target 1	623441	1604.65
6	A6	8	Target 1	619537	1646.35
6	A6	9	Target 1	618501	4555.81
6	A6	10	Target 1	619119	9119.64
6	A6	11	Target 1	613647	7593.6
6	A6	12	Target 1	609604	7496.68
6	A6	13	Target 1	605232	7069.45
6	A6	14	Target 1	594194	-22.5932
6	A6	15	Target 1	590322	51.7384
6	A6	16	Target 1	587147	822.383
6	A6	17	Target 1	585309	2929.59
6	A6	18	Target 1	580158	1724.73
6	A6	19	Target 1	569424	-5062.94
6	A6	20	Target 1	565617	-4924.92
6	A6	21	Target 1	560868	-5727.9
6	A6	22	Target 1	557174	-5476.25
6	A6	23	Target 1	554637	-4066.92
6	A6	24	Target 1	553361	-1397.71
6	A6	25	Target 1	555616	4802.74
6	A6	26	Target 1	569523	22656.1
6	A6	27	Target 1	594055	51133.5
6	A6	28	Target 1	632491	93515.9
6	A6	29	Target 1	691055	156025
6	A6	30	Target 1	771251	240167
6	A6	31	Target 1	874815	347677
6	A6	32	Target 1	992027	468835
6	A6	33	Target 1	1.12133e+06	602086
6	A6	34	Target 1	1.2609e+06	745602
6	A6	35	Target 1	1.39781e+06	886460
6	A6	36	Target 1	1.51602e+06	1.00861e+06
7	A7	1	Target 1	994890	-8674.54
7	A7	2	Target 1	987048	-12579.5
7	A7	3	Target 1	982592	-13098.5
7	A7	4	Target 1	983848	-7905.84
7	A7	5	Target 1	988359	542.399
7	A7	6	Target 1	984298	417.945
7	A7	7	Target 1	981182	1239.24
7	A7	8	Target 1	976284	278.288
7	A7	9	Target 1	976068	3999.4
7	A7	10	Target 1	980603	12470.5
7	A7	11	Target 1	975245	11049.4
7	A7	12	Target 1	970055	9796.91
7	A7	13	Target 1	962626	6304.71
7	A7	14	Target 1	945897	-6487.68
7	A7	15	Target 1	941952	-6495.39
7	A7	16	Target 1	943222	-1289.09
7	A7	17	Target 1	942576	2002.08
7	A7	18	Target 1	938185	1548.38
7	A7	19	Target 1	925236	-7463.45
7	A7	20	Target 1	921854	-6909.28
7	A7	21	Target 1	921160	-3666.17
7	A7	22	Target 1	922193	1303.44
7	A7	23	Target 1	927852	10899.9
7	A7	24	Target 1	935210	22194.3
7	A7	25	Target 1	957678	48599.4
7	A7	26	Target 1	1.01537e+06	110225
7	A7	27	Target 1	1.10855e+06	207343
7	A7	28	Target 1	1252226	354958
7	A7	29	Target 1	1.46366e+06	570333
7	A7	30	Target 1	1741762	852368
7	A7	31	Target 1	2.04617e+06	1.16071e+06
7	A7	32	Target 1	2355546	1.47403e+06
7	A7	33	Target 1	2.65978e+06	1.7822e+06
7	A7	34	Target 1	2.93553e+06	2.06188e+06
7	A7	35	Target 1	3.18325e+06	2.31354e+06
7	A7	36	Target 1	3368134	2.50236e+06
8	A8	1	Target 1	1.03766e+06	4172.73
8	A8	2	Target 1	1.03059e+06	-3838.35
8	A8	3	Target 1	1027510	-7855
8	A8	4	Target 1	1.03113e+06	-5175.84
8	A8	5	Target 1	1.03956e+06	2314.45
8	A8	6	Target 1	1.03933e+06	1150.92
8	A8	7	Target 1	1.03876e+06	-358.039
8	A8	8	Target 1	1039749	-310.5
8	A8	9	Target 1	1.04249e+06	1490.1
8	A8	10	Target 1	1.05267e+06	10736.1
8	A8	11	Target 1	1051690	8813.8
8	A8	12	Target 1	1.05041e+06	6595.03
8	A8	13	Target 1	1.04787e+06	3118.94
8	A8	14	Target 1	1.03754e+06	-8155.46
8	A8	15	Target 1	1.03699e+06	-9646.48
8	A8	16	Target 1	1.04585e+06	-1723.51
8	A8	17	Target 1	1048489	-20.5947
8	A8	18	Target 1	1.05077e+06	1325.38
8	A8	19	Target 1	1.04809e+06	-2299.27
8	A8	20	Target 1	1049484	-1842.29
8	A8	21	Target 1	1060335	8069.81
8	A8	22	Target 1	1068091	14886.9
8	A8	23	Target 1	1.08719e+06	33046.4
8	A8	24	Target 1	1.11659e+06	61506.6
8	A8	25	Target 1	1.17451e+06	118487
8	A8	26	Target 1	1.2938e+06	236843
8	A8	27	Target 1	1.4859e+06	428004
8	A8	28	Target 1	1.77912e+06	720285
8	A8	29	Target 1	2.19792e+06	1.13814e+06
8	A8	30	Target 1	2.6692e+06	1608484
8	A8	31	Target 1	3.1774e+06	2.11575e+06
8	A8	32	Target 1	3.68232e+06	2.61972e+06
8	A8	33	Target 1	4.1622e+06	3.09867e+06
8	A8	34	Target 1	4.57537e+06	3.5109e+06
8	A8	35	Target 1	4.93099e+06	3.86558e+06
8	A8	36	Target 1	5184332	4.11798e+06
9	A9	1	Target 1	903522	7211.37
9	A9	2	Target 1	898196	1187.55
9	A9	3	Target 1	895831	-1876.15
9	A9	4	Target 1	898533	128.032
9	A9	5	Target 1	903743	4640.71
9	A9	6	Target 1	900543	742.143
9	A9	7	Target 1	899032	-1466.74
9	A9	8	Target 1	898222	-2973.75
9	A9	9	Target 1	900108	-1785.75
9	A9	10	Target 1	908524	5932.49
9	A9	11	Target 1	908334	5044.29
9	A9	12	Target 1	906431	2443.6
9	A9	13	Target 1	903983	-702.658
9	A9	14	Target 1	896471	-8912.79
9	A9	15	Target 1	896612	-9469.05
9	A9	16	Target 1	904566	-2213.62
9	A9	17	Target 1	907410	-67.3741
9	A9	18	Target 1	912404	4229.43
9	A9	19	Target 1	915180	6307.17
9	A9	20	Target 1	918182	8611.23
9	A9	21	Target 1	932625	22356.2
9	A9	22	Target 1	952484	41517.5
9	A9	23	Target 1	991090	79425.1
9	A9	24	Target 1	1.05476e+06	142403
9	A9	25	Target 1	1.16993e+06	256871
9	A9	26	Target 1	1.37226e+06	458502
9	A9	27	Target 1	1.68331e+06	768857
9	A9	28	Target 1	2127592	1.21244e+06
9	A9	29	Target 1	2649788	1.73394e+06
9	A9	30	Target 1	3.20406e+06	2287506
9	A9	31	Target 1	3.74928e+06	2.83204e+06
9	A9	32	Target 1	4234072	3.31613e+06
9	A9	33	Target 1	4.66044e+06	3.7418e+06
9	A9	34	Target 1	4998991	4.07965e+06
9	A9	35	Target 1	5.28149e+06	4.36145e+06
9	A9	36	Target 1	5.48992e+06	4.56918e+06
10	A10	1	Target 1	826272	9792.52
10	A10	2	Target 1	820347	3275.17
10	A10	3	Target 1	817739	75.4473
10	A10	4	Target 1	820263	2006.91
10	A10	5	Target 1	823367	4518.75
10	A10	6	Target 1	820051	609.592
10	A10	7	Target 1	818585	-1448.38
10	A10	8	Target 1	817468	-3158.35
10	A10	9	Target 1	818962	-2256.51
10	A10	10	Target 1	826013	4202.51
10	A10	11	Target 1	825384	2981.23
10	A10	12	Target 1	823086	90.6302
10	A10	13	Target 1	821181	-2406.84
10	A10	14	Target 1	816085	-8095.07
10	A10	15	Target 1	816455	-8317.6
10	A10	16	Target 1	822935	-2430.45
10	A10	17	Target 1	825800	-157.546
10	A10	18	Target 1	832226	5675.92
10	A10	19	Target 1	835252	8109.76
10	A10	20	Target 1	838285	10549.9
10	A10	21	Target 1	852789	24462.2
10	A10	22	Target 1	871766	42846.7
10	A10	23	Target 1	908523	79011.2
10	A10	24	Target 1	968851	138747
10	A10	25	Target 1	1.07909e+06	248393
10	A10	26	Target 1	1.27368e+06	442395
10	A10	27	Target 1	1569207	737325
10	A10	28	Target 1	1.99001e+06	1.15754e+06
10	A10	29	Target 1	2529573	1.69651e+06
10	A10	30	Target 1	3.09396e+06	2.2603e+06
10	A10	31	Target 1	3.63378e+06	2.79953e+06
10	A10	32	Target 1	4.09653e+06	3.26168e+06
10	A10	33	Target 1	4482712	3647276
10	A10	34	Target 1	4784023	3.94799e+06
10	A10	35	Target 1	5026306	4189685
10	A10	36	Target 1	5.19545e+06	4358234
11	A11	1	Target 1	1047779	10216.5
11	A11	2	Target 1	1.04147e+06	3743.96
11	A11	3	Target 1	1.03685e+06	-1050.49
11	A11	4	Target 1	1037214	-848.388
11	A11	5	Target 1	1040227	1997.97
11	A11	6	Target 1	1.03827e+06	-123.551
11	A11	7	Target 1	1.03707e+06	-1492.7
11	A11	8	Target 1	1.03572e+06	-3005.4
11	A11	9	Target 1	1.03732e+06	-1575.3
11	A11	10	Target 1	1.04476e+06	5702.62
11	A11	11	Target 1	1.04329e+06	4061.92
11	A11	12	Target 1	1041551	2155.46
11	A11	13	Target 1	1.03966e+06	96.628
11	A11	14	Target 1	1.03381e+06	-5918.77
11	A11	15	Target 1	1.03452e+06	-5378.04
11	A11	16	Target 1	1.0431e+06	3038.82
11	A11	17	Target 1	1.04661e+06	6378.36
11	A11	18	Target 1	1.05534e+06	14947.5
11	A11	19	Target 1	1065289	24727
11	A11	20	Target 1	1.07238e+06	31650.2
11	A11	21	Target 1	1.09939e+06	58494
11	A11	22	Target 1	1.13588e+06	94820.8
11	A11	23	Target 1	1.20563e+06	164397
11	A11	24	Target 1	1.32596e+06	284560
11	A11	25	Target 1	1.52523e+06	483669
11	A11	26	Target 1	1.83385e+06	792125
11	A11	27	Target 1	2.25655e+06	1.21466e+06
11	A11	28	Target 1	2.77908e+06	1.73702e+06
11	A11	29	Target 1	3325104	2.28288e+06
11	A11	30	Target 1	3.83335e+06	2.79095e+06
11	A11	31	Target 1	4.27439e+06	3.23183e+06
11	A11	32	Target 1	4630993	3.58826e+06
11	A11	33	Target 1	4920960	3878065
11	A11	34	Target 1	5.13932e+06	4.09626e+06
11	A11	35	Target 1	5.31273e+06	4269499
11	A11	36	Target 1	5.43531e+06	4.39191e+06
12	A12	1	Target 1	841377	9711.43
12	A12	2	Target 1	835590	4596.15
12	A12	3	Target 1	830364	42.25
12	A12	4	Target 1	829834	184.847
12	A12	5	Target 1	830452	1474.07
12	A12	6	Target 1	827444	-861.585
12	A12	7	Target 1	825954	-1679.3
12	A12	8	Target 1	824174	-2787.45
12	A12	9	Target 1	824764	-1524.98
12	A12	10	Target 1	829009	3391.55
12	A12	11	Target 1	827620	2674.96
12	A12	12	Target 1	826611	2338.06
12	A12	13	Target 1	824751	1150.4
12	A12	14	Target 1	818526	-4402.81
12	A12	15	Target 1	818505	-3752.03
12	A12	16	Target 1	824527	2942.76
12	A12	17	Target 1	827211	6298.16
12	A12	18	Target 1	833803	13562.6
12	A12	19	Target 1	838683	19114.4
12	A12	20	Target 1	843836	24940.3
12	A12	21	Target 1	865914	47689.8
12	A12	22	Target 1	892542	74990.1
12	A12	23	Target 1	945377	128497
12	A12	24	Target 1	1.03693e+06	220718
12	A12	25	Target 1	1.19235e+06	376816
12	A12	26	Target 1	1.43955e+06	624691
12	A12	27	Target 1	1.78672e+06	972530
12	A12	28	Target 1	2.22496e+06	1.41144e+06
12	A12	29	Target 1	2.72269e+06	1.90984e+06
12	A12	30	Target 1	3.19399e+06	2381816
12	A12	31	Target 1	3.60347e+06	2.79197e+06
12	A12	32	Target 1	3.93214e+06	3.12131e+06
12	A12	33	Target 1	4.196e+06	3.38584e+06
12	A12	34	Target 1	4.39569e+06	3.5862e+06
12	A12	35	Target 1	4.55412e+06	3.7453e+06
12	A12	36	Target 1	4664287	3.85614e+06
13	B1	1	Target 1	701313	9947.05
13	B1	2	Target 1	696297	4982.12
13	B1	3	Target 1	693139	1875.18
13	B1	4	Target 1	693159	1945.88
13	B1	5	Target 1	693972	2809.94
13	B1	6	Target 1	690404	-706.616
13	B1	7	Target 1	689209	-1850.8
13	B1	8	Target 1	689140	-1868.67
13	B1	9	Target 1	690087	-871.041
13	B1	10	Target 1	693701	2794.28
13	B1	11	Target 1	690747	-108.971
13	B1	12	Target 1	689994	-810.904
13	B1	13	Target 1	690194	-560.212
13	B1	14	Target 1	683907	-6795.83
13	B1	15	Target 1	683847	-6804.83
13	B1	16	Target 1	690314	-287.512
13	B1	17	Target 1	692521	1971.12
13	B1	18	Target 1	695510	5010.81
13	B1	19	Target 1	694706	4258.19
13	B1	20	Target 1	696041	5644.25
13	B1	21	Target 1	705265	14918.8
13	B1	22	Target 1	714394	24098.9
13	B1	23	Target 1	729037	38793.3
13	B1	24	Target 1	752316	62122.5
13	B1	25	Target 1	798818	108676
13	B1	26	Target 1	888512	198421
13	B1	27	Target 1	1.03798e+06	347943
13	B1	28	Target 1	1.27827e+06	588283
13	B1	29	Target 1	1628132	938194
13	B1	30	Target 1	2.06922e+06	1.37933e+06
13	B1	31	Target 1	2.55358e+06	1.86374e+06
13	B1	32	Target 1	2.97814e+06	2.28835e+06
13	B1	33	Target 1	3.31847e+06	2.62874e+06
13	B1	34	Target 1	3.56907e+06	2.87938e+06
13	B1	35	Target 1	3.77538e+06	3.08575e+06
13	B1	36	Target 1	3.91417e+06	3.22459e+06
14	B2	1	Target 1	721599	9052.71
14	B2	2	Target 1	716392	4382.72
14	B2	3	Target 1	713399	1927.22
14	B2	4	Target 1	713426	2491.97
14	B2	5	Target 1	713800	3403.97
14	B2	6	Target 1	708616	-1242.96
14	B2	7	Target 1	706794	-2526.9
14	B2	8	Target 1	705916	-2867.46
14	B2	9	Target 1	706882	-1363.64
14	B2	10	Target 1	711148	3440.42
14	B2	11	Target 1	707274	103.114
14	B2	12	Target 1	706029	-603.634
14	B2	13	Target 1	705516	-579.006
14	B2	14	Target 1	699378	-6179.5
14	B2	15	Target 1	698999	-6021
14	B2	16	Target 1	703838	-643.811
14	B2	17	Target 1	705698	1753.07
14	B2	18	Target 1	708514	5106.51
14	B2	19	Target 1	706671	3801.63
14	B2	20	Target 1	707982	5649.82
14	B2	21	Target 1	717620	15826.1
14	B2	22	Target 1	725630	24373.3
14	B2	23	Target 1	740720	40000.9
14	B2	24	Target 1	764738	64556.3
14	B2	25	Target 1	811345	111701
14	B2	26	Target 1	904133	205027
14	B2	27	Target 1	1.0621e+06	363533
14	B2	28	Target 1	1.31336e+06	615332
14	B2	29	Target 1	1.68219e+06	984695
14	B2	30	Target 1	2.15272e+06	1455760
14	B2	31	Target 1	2.63824e+06	1.94182e+06
14	B2	32	Target 1	3.06766e+06	2.37178e+06
14	B2	33	Target 1	3.41726e+06	2.72192e+06
14	B2	34	Target 1	3.68118e+06	2.98637e+06
14	B2	35	Target 1	3894182	3.19991e+06
14	B2	36	Target 1	4.03885e+06	3345124
15	B3	1	Target 1	727865	9163.94
15	B3	2	Target 1	722126	3600.74
15	B3	3	Target 1	719033	684.537
15	B3	4	Target 1	719791	1618.83
15	B3	5	Target 1	722348	4351.69
15	B3	6	Target 1	718234	413.676
15	B3	7	Target 1	716208	-1435.53
15	B3	8	Target 1	713924	-3543.98
15	B3	9	Target 1	714533	-2758.18
15	B3	10	Target 1	719448	2332.36
15	B3	11	Target 1	718838	1898.66
15	B3	12	Target 1	718158	1395.77
15	B3	13	Target 1	716578	-8.74908
15	B3	14	Target 1	709568	-6841.77
15	B3	15	Target 1	709067	-7166.84
15	B3	16	Target 1	714061	-1997.11
15	B3	17	Target 1	716139	257.812
15	B3	18	Target 1	720414	4708.92
15	B3	19	Target 1	721619	6089.9
15	B3	20	Target 1	723140	7787.45
15	B3	21	Target 1	730683	15506.1
15	B3	22	Target 1	736771	21770.5
15	B3	23	Target 1	751247	36422.8
15	B3	24	Target 1	775785	61137.6
15	B3	25	Target 1	823032	108561
15	B3	26	Target 1	918579	204283
15	B3	27	Target 1	1.07921e+06	365088
15	B3	28	Target 1	1.33226e+06	618315
15	B3	29	Target 1	1.70617e+06	992405
15	B3	30	Target 1	2.19242e+06	1478833
15	B3	31	Target 1	2.70833e+06	1994914
15	B3	32	Target 1	3.19224e+06	2.479e+06
15	B3	33	Target 1	3.60949e+06	2896430
15	B3	34	Target 1	3.93938e+06	3226490
15	B3	35	Target 1	4212355	3.49965e+06
15	B3	36	Target 1	4.40029e+06	3.68775e+06
16	B4	1	Target 1	40328.9	693.006
16	B4	2	Target 1	40123.2	552.249
16	B4	3	Target 1	39865.6	359.648
16	B4	4	Target 1	39607.9	166.969
16	B4	5	Target 1	39464.8	88.7514
16	B4	6	Target 1	39384	72.9944
16	B4	7	Target 1	39077.3	-168.704
16	B4	8	Target 1	38935.6	-245.434
16	B4	9	Target 1	38917.8	-198.288
16	B4	10	Target 1	38884.3	-166.838
16	B4	11	Target 1	38978.2	-7.94274
16	B4	12	Target 1	38875.1	-46.0083
16	B4	13	Target 1	38598.1	-258.027
16	B4	14	Target 1	38553.5	-237.647
16	B4	15	Target 1	38821.2	94.9747
16	B4	16	Target 1	38905.8	244.628
16	B4	17	Target 1	38690	93.7772
16	B4	18	Target 1	38549.3	18.0984
16	B4	19	Target 1	38475.4	9.12658
16	B4	20	Target 1	38423.7	22.4048
16	B4	21	Target 1	38388.7	52.3822
16	B4	22	Target 1	38379.9	108.555
16	B4	23	Target 1	38202.9	-3.42079
16	B4	24	Target 1	38217.1	75.7207
16	B4	25	Target 1	38542.4	466.018
16	B4	26	Target 1	38915.1	903.676
16	B4	27	Target 1	39346	1399.63
16	B4	28	Target 1	40420.8	2539.32
16	B4	29	Target 1	40760	2943.56
16	B4	30	Target 1	40860.2	3108.75
16	B4	31	Target 1	41334.5	3648.01
16	B4	32	Target 1	41406.7	3785.21
16	B4	33	Target 1	41781.8	4225.28
16	B4	34	Target 1	42005.2	4513.62
16	B4	35	Target 1	42148.5	4721.91
16	B4	36	Target 1	43037.3	5675.68
17	B5	1	Target 1	39809.7	605.163
17	B5	2	Target 1	39736.1	591.574
17	B5	3	Target 1	39597.8	513.232
17	B5	4	Target 1	39488.8	464.291
17	B5	5	Target 1	39018.6	54.0659
17	B5	6	Target 1	38798.5	-106.05
17	B5	7	Target 1	38729.9	-114.678
17	B5	8	Target 1	38762.3	-22.3019
17	B5	9	Target 1	38727.3	2.68357
17	B5	10	Target 1	38749.6	84.8956
17	B5	11	Target 1	38375.2	-229.439
17	B5	12	Target 1	38117.5	-427.188
17	B5	13	Target 1	37713.4	-771.343
17	B5	14	Target 1	37724.2	-700.565
17	B5	15	Target 1	38214.5	-150.228
17	B5	16	Target 1	38478.8	174.062
17	B5	17	Target 1	38336.1	91.3213
17	B5	18	Target 1	38281.5	96.6818
17	B5	19	Target 1	38479	354.156
17	B5	20	Target 1	38470	405.137
17	B5	21	Target 1	38286.1	281.267
17	B5	22	Target 1	38170.7	225.796
17	B5	23	Target 1	38092.3	207.422
17	B5	24	Target 1	38111.7	286.77
17	B5	25	Target 1	38474.7	709.752
17	B5	26	Target 1	38727.2	1022.24
17	B5	27	Target 1	38996.3	1351.34
17	B5	28	Target 1	39556.4	1971.37
17	B5	29	Target 1	40474.6	2949.64
17	B5	30	Target 1	40999.6	3534.53
17	B5	31	Target 1	41237.6	3832.57
17	B5	32	Target 1	41482.9	4137.83
17	B5	33	Target 1	41675.9	4390.82
17	B5	34	Target 1	41699.8	4474.71
17	B5	35	Target 1	42195.9	5030.78
17	B5	36	Target 1	42163.2	5058.09
18	B6	1	Target 1	71140.8	767.284
18	B6	2	Target 1	70886.9	588.286
18	B6	3	Target 1	70529.6	305.897
18	B6	4	Target 1	70349.4	200.54
18	B6	5	Target 1	70201.5	127.542
18	B6	6	Target 1	70041.9	42.8016
18	B6	7	Target 1	69921.6	-2.56353
18	B6	8	Target 1	69873.3	23.9775
18	B6	9	Target 1	69828.2	53.7843
18	B6	10	Target 1	69652.1	-47.4169
18	B6	11	Target 1	69248.1	-376.548
18	B6	12	Target 1	69092.6	-457.1
18	B6	13	Target 1	68989.8	-485.02
18	B6	14	Target 1	69012.4	-387.581
18	B6	15	Target 1	69265.2	-59.9146
18	B6	16	Target 1	69334.3	84.0874
18	B6	17	Target 1	69486.7	311.355
18	B6	18	Target 1	69292.8	192.373
18	B6	19	Target 1	69202.6	177.008
18	B6	20	Target 1	69188.1	237.439
18	B6	21	Target 1	68935.1	59.3397
18	B6	22	Target 1	68935.5	134.592
18	B6	23	Target 1	69202.9	476.906
18	B6	24	Target 1	69284.5	633.408
18	B6	25	Target 1	69484.3	908.098
18	B6	26	Target 1	69376.2	874.889
18	B6	27	Target 1	69449.3	1022.83
18	B6	28	Target 1	70248.6	1897.03
18	B6	29	Target 1	71067.4	2790.66
18	B6	30	Target 1	71524	3322.16
18	B6	31	Target 1	71756.7	3629.8
18	B6	32	Target 1	72330	4277.99
18	B6	33	Target 1	72482	4504.87
18	B6	34	Target 1	72901.2	4998.96
18	B6	35	Target 1	73294.3	5466.94
18	B6	36	Target 1	73487.8	5735.33
19	B7	1	Target 1	36917.2	522.009
19	B7	2	Target 1	36824.3	482.346
19	B7	3	Target 1	36509.4	220.609
19	B7	4	Target 1	36297.4	61.8362
19	B7	5	Target 1	36115.3	-67.1158
19	B7	6	Target 1	35950.3	-178.904
19	B7	7	Target 1	35864.7	-211.309
19	B7	8	Target 1	36010.5	-12.2413
19	B7	9	Target 1	36066.2	96.5801
19	B7	10	Target 1	36178.2	261.863
19	B7	11	Target 1	36163.4	300.246
19	B7	12	Target 1	35897.1	87.1187
19	B7	13	Target 1	35237.5	-519.31
19	B7	14	Target 1	35180	-523.594
19	B7	15	Target 1	35798.6	148.196
19	B7	16	Target 1	35819.1	221.904
19	B7	17	Target 1	35611.4	67.429
19	B7	18	Target 1	35478.3	-12.4683
19	B7	19	Target 1	35393.7	-43.9086
19	B7	20	Target 1	35183.7	-200.669
19	B7	21	Target 1	35132.8	-198.348
19	B7	22	Target 1	35448	170.001
19	B7	23	Target 1	35750.5	525.752
19	B7	24	Target 1	35522.2	350.663
19	B7	25	Target 1	34574	-544.332
19	B7	26	Target 1	34476.5	-588.678
19	B7	27	Target 1	35010.8	-1.20817
19	B7	28	Target 1	35281.5	322.719
19	B7	29	Target 1	36091.3	1185.7
19	B7	30	Target 1	36681.2	1828.88
19	B7	31	Target 1	37627.2	2828.07
19	B7	32	Target 1	38074.4	3328.47
19	B7	33	Target 1	38450.3	3757.49
19	B7	34	Target 1	38672.5	4032.92
19	B7	35	Target 1	38696.9	4110.5
19	B7	36	Target 1	39272.4	4739.2
20	B8	1	Target 1	36134.6	965.755
20	B8	2	Target 1	35659	557.384
20	B8	3	Target 1	35166.1	131.708
20	B8	4	Target 1	34974.6	7.45404
20	B8	5	Target 1	34784.1	-115.788
20	B8	6	Target 1	34655.8	-176.863
20	B8	7	Target 1	34635.3	-130.082
20	B8	8	Target 1	34838.9	140.805
20	B8	9	Target 1	34916.7	285.824
20	B8	10	Target 1	34755.8	192.133
20	B8	11	Target 1	34370.8	-125.598
20	B8	12	Target 1	34231.3	-197.872
20	B8	13	Target 1	34216.5	-145.419
20	B8	14	Target 1	34231.1	-63.5947
20	B8	15	Target 1	34422.9	195.487
20	B8	16	Target 1	34256	95.7877
20	B8	17	Target 1	34086.1	-6.83361
20	B8	18	Target 1	33881.4	-144.279
20	B8	19	Target 1	33862.1	-96.3496
20	B8	20	Target 1	33993	101.771
20	B8	21	Target 1	33875.6	51.7086
20	B8	22	Target 1	33792.7	36.0365
20	B8	23	Target 1	33829.1	139.65
20	B8	24	Target 1	34056.1	433.907
20	B8	25	Target 1	34250.1	695.165
20	B8	26	Target 1	34507	1019.28
20	B8	27	Target 1	34976.4	1555.98
20	B8	28	Target 1	35974.3	2621.09
20	B8	29	Target 1	36275.5	2989.58
20	B8	30	Target 1	36437.6	3218.9
20	B8	31	Target 1	37517.1	4365.65
20	B8	32	Target 1	38110.3	5026.05
20	B8	33	Target 1	38907.2	5890.25
20	B8	34	Target 1	39167.6	6217.89
20	B8	35	Target 1	39217	6334.55
20	B8	36	Target 1	39202.8	6387.57
21	B9	1	Target 1	1.04477e+06	7697.19
21	B9	2	Target 1	1.03693e+06	158.243
21	B9	3	Target 1	1.03326e+06	-3206.52
21	B9	4	Target 1	1.03572e+06	-437.222
21	B9	5	Target 1	1.03907e+06	3214.01
21	B9	6	Target 1	1.03599e+06	438.812
21	B9	7	Target 1	1.03425e+06	-1000.2
21	B9	8	Target 1	1032160	-2782.28
21	B9	9	Target 1	1.0336e+06	-1035.1
21	B9	10	Target 1	1.04151e+06	7175.13
21	B9	11	Target 1	1.03988e+06	5848.43
21	B9	12	Target 1	1.03591e+06	2189.79
21	B9	13	Target 1	1.03314e+06	-280.66
21	B9	14	Target 1	1.0261e+06	-7009.49
21	B9	15	Target 1	1.02559e+06	-7221.31
21	B9	16	Target 1	1.03042e+06	-2085.76
21	B9	17	Target 1	1.03262e+06	422.221
21	B9	18	Target 1	1.03635e+06	4457.77
21	B9	19	Target 1	1.0329e+06	1312.38
21	B9	20	Target 1	1.03322e+06	1935.87
21	B9	21	Target 1	1.03989e+06	8912.6
21	B9	22	Target 1	1.04297e+06	12294.7
21	B9	23	Target 1	1.0511e+06	20730.6
21	B9	24	Target 1	1060390	30322.5
21	B9	25	Target 1	1.08158e+06	51815.3
21	B9	26	Target 1	1134076	104618
21	B9	27	Target 1	1.22467e+06	195520
21	B9	28	Target 1	1.38567e+06	356819
21	B9	29	Target 1	1.66852e+06	639977
21	B9	30	Target 1	2.11944e+06	1.0912e+06
21	B9	31	Target 1	2.70095e+06	1673013
21	B9	32	Target 1	3.34615e+06	2.31852e+06
21	B9	33	Target 1	3970177	2.94285e+06
21	B9	34	Target 1	4507568	3.48055e+06
21	B9	35	Target 1	4964146	3937430
21	B9	36	Target 1	5291024	4.26461e+06
22	B10	1	Target 1	925185	7664.02
22	B10	2	Target 1	919364	2056.68
22	B10	3	Target 1	916736	-356.597
22	B10	4	Target 1	919368	2489.19
22	B10	5	Target 1	921268	4603.66
22	B10	6	Target 1	915435	-1014.5
22	B10	7	Target 1	913256	-2979.71
22	B10	8	Target 1	911875	-4146.18
22	B10	9	Target 1	913535	-2271.21
22	B10	10	Target 1	921499	5906.95
22	B10	11	Target 1	919695	4317.24
22	B10	12	Target 1	916630	1466.14
22	B10	13	Target 1	913938	-1010.95
22	B10	14	Target 1	906273	-8461.98
22	B10	15	Target 1	906111	-8409.5
22	B10	16	Target 1	912994	-1311.85
22	B10	17	Target 1	915706	1613.94
22	B10	18	Target 1	919817	5939.35
22	B10	19	Target 1	917289	3626
22	B10	20	Target 1	918053	4604.23
22	B10	21	Target 1	925892	12657.3
22	B10	22	Target 1	929134	16113.7
22	B10	23	Target 1	936021	23215.5
22	B10	24	Target 1	942789	30197.2
22	B10	25	Target 1	958609	46231.8
22	B10	26	Target 1	998712	86548.9
22	B10	27	Target 1	1.06604e+06	154095
22	B10	28	Target 1	1188373	276639
22	B10	29	Target 1	1.40683e+06	495311
22	B10	30	Target 1	1.76818e+06	856873
22	B10	31	Target 1	2.32109e+06	1.41e+06
22	B10	32	Target 1	2.98933e+06	2.07845e+06
22	B10	33	Target 1	3680414	2.76975e+06
22	B10	34	Target 1	4281533	3371085
22	B10	35	Target 1	4780608	3.87037e+06
22	B10	36	Target 1	5.1345e+06	4.22449e+06
23	B11	1	Target 1	942720	11845.1
23	B11	2	Target 1	935676	5322.43
23	B11	3	Target 1	929742	-90.7684
23	B11	4	Target 1	929469	158.221
23	B11	5	Target 1	931172	2382.02
23	B11	6	Target 1	927582	-686.925
23	B11	7	Target 1	925968	-1779.62
23	B11	8	Target 1	924783	-2443.01
23	B11	9	Target 1	926279	-425.144
23	B11	10	Target 1	933136	6952.85
23	B11	11	Target 1	929663	4001.08
23	B11	12	Target 1	927907	2766.76
23	B11	13	Target 1	924985	365.751
23	B11	14	Target 1	914658	-9440.45
23	B11	15	Target 1	913684	-9892.46
23	B11	16	Target 1	919947	-3108.84
23	B11	17	Target 1	922882	347.709
23	B11	18	Target 1	928411	6397.76
23	B11	19	Target 1	925987	4495.06
23	B11	20	Target 1	927148	6177.3
23	B11	21	Target 1	936846	16397.4
23	B11	22	Target 1	939808	19879.8
23	B11	23	Target 1	945044	25638
23	B11	24	Target 1	954892	36007.3
23	B11	25	Target 1	975592	57228
23	B11	26	Target 1	1.02138e+06	103536
23	B11	27	Target 1	1.10106e+06	183738
23	B11	28	Target 1	1.24266e+06	325858
23	B11	29	Target 1	1.49288e+06	576605
23	B11	30	Target 1	1.89513e+06	979370
23	B11	31	Target 1	2482670	1567434
23	B11	32	Target 1	3.15069e+06	2.23598e+06
23	B11	33	Target 1	3791821	2.87763e+06
23	B11	34	Target 1	4312210	3398538
23	B11	35	Target 1	4728721	3.81557e+06
23	B11	36	Target 1	5023856	4.11123e+06
24	B12	1	Target 1	854386	13372.1
24	B12	2	Target 1	847500	6931.45
24	B12	3	Target 1	842292	2169.14
24	B12	4	Target 1	841798	2120.78
24	B12	5	Target 1	841927	2695.54
24	B12	6	Target 1	838121	-664.578
24	B12	7	Target 1	836561	-1778.44
24	B12	8	Target 1	835288	-2605.87
24	B12	9	Target 1	836013	-1435.24
24	B12	10	Target 1	840138	3135.96
24	B12	11	Target 1	837681	1124.4
24	B12	12	Target 1	836454	343.288
24	B12	13	Target 1	834488	-1176.89
24	B12	14	Target 1	827579	-7640.19
24	B12	15	Target 1	827243	-7530.25
24	B12	16	Target 1	832695	-1632.8
24	B12	17	Target 1	835254	1371.58
24	B12	18	Target 1	840095	6658.97
24	B12	19	Target 1	837835	4844.6
24	B12	20	Target 1	839047	6502.11
24	B12	21	Target 1	848521	16421.7
24	B12	22	Target 1	851829	20175.4
24	B12	23	Target 1	858464	27256.4
24	B12	24	Target 1	868340	37578
24	B12	25	Target 1	890171	59855.3
24	B12	26	Target 1	935717	105847
24	B12	27	Target 1	1.01412e+06	184698
24	B12	28	Target 1	1.15636e+06	327380
24	B12	29	Target 1	1.40367e+06	575134
24	B12	30	Target 1	1.78711e+06	959021
24	B12	31	Target 1	2.31185e+06	1.4842e+06
24	B12	32	Target 1	2906201	2.07901e+06
24	B12	33	Target 1	3.44161e+06	2.61486e+06
24	B12	34	Target 1	3847473	3.02117e+06
24	B12	35	Target 1	4.17004e+06	3.34418e+06
24	B12	36	Target 1	4.40239e+06	3.57697e+06
25	C1	1	Target 1	658231	4904.91
25	C1	2	Target 1	654344	1480.4
25	C1	3	Target 1	652138	-262.231
25	C1	4	Target 1	652239	301.948
25	C1	5	Target 1	652951	1476.94
25	C1	6	Target 1	649621	-1390.76
25	C1	7	Target 1	648492	-2056.21
25	C1	8	Target 1	648363	-1722.46
25	C1	9	Target 1	649456	-166.911
25	C1	10	Target 1	653472	4311.89
25	C1	11	Target 1	649890	1193.63
25	C1	12	Target 1	648861	626.624
25	C1	13	Target 1	648951	1179.74
25	C1	14	Target 1	643816	-3492.21
25	C1	15	Target 1	643942	-2903.15
25	C1	16	Target 1	649907	3524.59
25	C1	17	Target 1	652103	6183.27
25	C1	18	Target 1	656666	11209.1
25	C1	19	Target 1	660626	15633.1
25	C1	20	Target 1	664490	19959.5
25	C1	21	Target 1	682229	38161.2
25	C1	22	Target 1	708437	64832.3
25	C1	23	Target 1	754132	110990
25	C1	24	Target 1	834319	191640
25	C1	25	Target 1	976162	333946
25	C1	26	Target 1	1.21377e+06	572013
25	C1	27	Target 1	1.56008e+06	918786
25	C1	28	Target 1	2.00434e+06	1.36351e+06
25	C1	29	Target 1	2.49481e+06	1.85444e+06
25	C1	30	Target 1	2.92498e+06	2.28508e+06
25	C1	31	Target 1	3259087	2.61965e+06
25	C1	32	Target 1	3.51282e+06	2.87384e+06
25	C1	33	Target 1	3.72216e+06	3.08364e+06
25	C1	34	Target 1	3.8659e+06	3.22785e+06
25	C1	35	Target 1	3981354	3.34377e+06
25	C1	36	Target 1	4.0619e+06	3.42478e+06
26	C2	1	Target 1	754075	4596.14
26	C2	2	Target 1	750769	1884.44
26	C2	3	Target 1	748196	-93.2604
26	C2	4	Target 1	748049	354.228
26	C2	5	Target 1	748468	1367.97
26	C2	6	Target 1	744604	-1901.92
26	C2	7	Target 1	743331	-2579.81
26	C2	8	Target 1	743204	-2112.32
26	C2	9	Target 1	744698	-23.6411
26	C2	10	Target 1	750015	5887.41
26	C2	11	Target 1	745178	1644.84
26	C2	12	Target 1	743715	776.95
26	C2	13	Target 1	743543	1199.94
26	C2	14	Target 1	737228	-4520.39
26	C2	15	Target 1	737200	-3954.4
26	C2	16	Target 1	743725	3165.34
26	C2	17	Target 1	746411	6446.02
26	C2	18	Target 1	752596	13225.6
26	C2	19	Target 1	757552	18776.7
26	C2	20	Target 1	761702	23521.2
26	C2	21	Target 1	780792	43205
26	C2	22	Target 1	810705	73712.7
26	C2	23	Target 1	861411	125013
26	C2	24	Target 1	950268	214465
26	C2	25	Target 1	1.10745e+06	372238
26	C2	26	Target 1	1.36905e+06	634435
26	C2	27	Target 1	1.7475e+06	1.01348e+06
26	C2	28	Target 1	2.22746e+06	1.49404e+06
26	C2	29	Target 1	2.72229e+06	1.98946e+06
26	C2	30	Target 1	3.1524e+06	2.42017e+06
26	C2	31	Target 1	3.49536e+06	2763717
26	C2	32	Target 1	3.76416e+06	3.03312e+06
26	C2	33	Target 1	3.97924e+06	3.24878e+06
26	C2	34	Target 1	4.13315e+06	3403293
26	C2	35	Target 1	4256591	3527329
26	C2	36	Target 1	4344342	3.61567e+06
27	C3	1	Target 1	668508	4394.61
27	C3	2	Target 1	664309	824.187
27	C3	3	Target 1	661995	-860.362
27	C3	4	Target 1	662697	470.089
27	C3	5	Target 1	664550	2952.17
27	C3	6	Target 1	660381	-587.196
27	C3	7	Target 1	658456	-1883.37
27	C3	8	Target 1	656419	-3291.92
27	C3	9	Target 1	657078	-2003.28
27	C3	10	Target 1	661720	3267.23
27	C3	11	Target 1	660184	2360.12
27	C3	12	Target 1	659312	2117.89
27	C3	13	Target 1	658023	1457.59
27	C3	14	Target 1	651937	-3998.96
27	C3	15	Target 1	651637	-3670.2
27	C3	16	Target 1	656535	1857.07
27	C3	17	Target 1	658969	4919.52
27	C3	18	Target 1	666119	12698.4
27	C3	19	Target 1	673290	20498.4
27	C3	20	Target 1	678416	26254.2
27	C3	21	Target 1	696997	45464.1
27	C3	22	Target 1	727009	76104.3
27	C3	23	Target 1	785744	135469
27	C3	24	Target 1	887854	238208
27	C3	25	Target 1	1.06425e+06	415232
27	C3	26	Target 1	1.355e+06	706612
27	C3	27	Target 1	1.77155e+06	1.12379e+06
27	C3	28	Target 1	2255683	1.60855e+06
27	C3	29	Target 1	2.74129e+06	2.09479e+06
27	C3	30	Target 1	3.15564e+06	2.50977e+06
27	C3	31	Target 1	3.49212e+06	2846879
27	C3	32	Target 1	3.76359e+06	3.11898e+06
27	C3	33	Target 1	3.98233e+06	3.33835e+06
27	C3	34	Target 1	4.13371e+06	3.49035e+06
27	C3	35	Target 1	4.25606e+06	3.61333e+06
27	C3	36	Target 1	4.34436e+06	3.70226e+06
28	C4	1	Target 1	658844	3933.07
28	C4	2	Target 1	653805	-914.467
28	C4	3	Target 1	651444	-3083.38
28	C4	4	Target 1	653584	-751.849
28	C4	5	Target 1	656889	2744.43
28	C4	6	Target 1	654279	325.769
28	C4	7	Target 1	652841	-920.641
28	C4	8	Target 1	651442	-2128.61
28	C4	9	Target 1	652788	-591.085
28	C4	10	Target 1	659113	5925.07
28	C4	11	Target 1	655920	2923.66
28	C4	12	Target 1	654508	1703.12
28	C4	13	Target 1	653037	423.713
28	C4	14	Target 1	645851	-6570.2
28	C4	15	Target 1	645185	-7044.98
28	C4	16	Target 1	649730	-2308.33
28	C4	17	Target 1	651720	-127.301
28	C4	18	Target 1	657583	5927.29
28	C4	19	Target 1	665127	13663.1
28	C4	20	Target 1	670486	19213
28	C4	21	Target 1	689866	38785.1
28	C4	22	Target 1	722539	71649.2
28	C4	23	Target 1	787203	136505
28	C4	24	Target 1	900879	250372
28	C4	25	Target 1	1.0956e+06	445289
28	C4	26	Target 1	1410063	759939
28	C4	27	Target 1	1.84936e+06	1.19943e+06
28	C4	28	Target 1	2341952	1.69221e+06
28	C4	29	Target 1	2.81879e+06	2.16924e+06
28	C4	30	Target 1	3.23229e+06	2582935
28	C4	31	Target 1	3573086	2.92392e+06
28	C4	32	Target 1	3847879	3.1989e+06
28	C4	33	Target 1	4.0738e+06	3425014
28	C4	34	Target 1	4232247	3.58365e+06
28	C4	35	Target 1	4361378	3.71298e+06
28	C4	36	Target 1	4.45258e+06	3804367
29	C5	1	Target 1	715644	-547.506
29	C5	2	Target 1	710895	-4330.61
29	C5	3	Target 1	708750	-5509.66
29	C5	4	Target 1	711415	-1878.95
29	C5	5	Target 1	714749	2420.94
29	C5	6	Target 1	713231	1868.15
29	C5	7	Target 1	711686	1289.35
29	C5	8	Target 1	709002	-428.566
29	C5	9	Target 1	709254	788.952
29	C5	10	Target 1	712938	5438.41
29	C5	11	Target 1	709488	2954.18
29	C5	12	Target 1	706675	1107.19
29	C5	13	Target 1	704034	-567.288
29	C5	14	Target 1	696153	-7482.71
29	C5	15	Target 1	695046	-7624.63
29	C5	16	Target 1	698340	-3364.11
29	C5	17	Target 1	699846	-892.403
29	C5	18	Target 1	703823	4050.43
29	C5	19	Target 1	706756	7948.82
29	C5	20	Target 1	710660	12818.6
29	C5	21	Target 1	730092	33217.3
29	C5	22	Target 1	762929	67020
29	C5	23	Target 1	827466	132522
29	C5	24	Target 1	941142	247165
29	C5	25	Target 1	1.13447e+06	441458
29	C5	26	Target 1	1441281	749235
29	C5	27	Target 1	1.86049e+06	1.16941e+06
29	C5	28	Target 1	2.32798e+06	1.63786e+06
29	C5	29	Target 1	2.79372e+06	2104573
29	C5	30	Target 1	3218812	2.53063e+06
29	C5	31	Target 1	3.58459e+06	2.89738e+06
29	C5	32	Target 1	3.88363e+06	3.19738e+06
29	C5	33	Target 1	4.13038e+06	3.4451e+06
29	C5	34	Target 1	4.31321e+06	3.62889e+06
29	C5	35	Target 1	4.46151e+06	3778157
29	C5	36	Target 1	4.56932e+06	3.88693e+06
30	C6	1	Target 1	743857	-8294.53
30	C6	2	Target 1	739896	-9236.86
30	C6	3	Target 1	738014	-8099.32
30	C6	4	Target 1	740627	-2467.4
30	C6	5	Target 1	742586	2510.33
30	C6	6	Target 1	739617	2560.62
30	C6	7	Target 1	737027	2989.41
30	C6	8	Target 1	731817	798.579
30	C6	9	Target 1	730639	2639.68
30	C6	10	Target 1	731232	6251.85
30	C6	11	Target 1	725556	3594.71
30	C6	12	Target 1	721213	2270
30	C6	13	Target 1	716715	790.978
30	C6	14	Target 1	705781	-7123.73
30	C6	15	Target 1	702796	-7090.12
30	C6	16	Target 1	701838	-5028.46
30	C6	17	Target 1	702301	-1546.29
30	C6	18	Target 1	704439	3610.38
30	C6	19	Target 1	701148	3338.8
30	C6	20	Target 1	702870	8078.96
30	C6	21	Target 1	717569	25797.5
30	C6	22	Target 1	742891	54138.4
30	C6	23	Target 1	792270	106536
30	C6	24	Target 1	881134	198419
30	C6	25	Target 1	1.03227e+06	352578
30	C6	26	Target 1	1.27708e+06	600400
30	C6	27	Target 1	1.61481e+06	941149
30	C6	28	Target 1	2.00932e+06	1.33868e+06
30	C6	29	Target 1	2.42811e+06	1.76049e+06
30	C6	30	Target 1	2827188	2162587
30	C6	31	Target 1	3180388	2518806
30	C6	32	Target 1	3474299	2815736
30	C6	33	Target 1	3.72597e+06	3.07042e+06
30	C6	34	Target 1	3916828	3264303
30	C6	35	Target 1	4.07266e+06	3.42315e+06
30	C6	36	Target 1	4187535	3541048
31	C7	1	Target 1	766982	-9255.51
31	C7	2	Target 1	764304	-9567.07
31	C7	3	Target 1	762794	-8709.06
31	C7	4	Target 1	764860	-4275.62
31	C7	5	Target 1	769072	2303.5
31	C7	6	Target 1	765751	1349.01
31	C7	7	Target 1	763549	1515.07
31	C7	8	Target 1	760775	1108.14
31	C7	9	Target 1	760741	3441.33
31	C7	10	Target 1	763551	8618.21
31	C7	11	Target 1	758836	6270.33
31	C7	12	Target 1	754426	4227.65
31	C7	13	Target 1	749634	1803.21
31	C7	14	Target 1	736841	-8622.66
31	C7	15	Target 1	734067	-9029.09
31	C7	16	Target 1	735387	-5342.53
31	C7	17	Target 1	735968	-2393.84
31	C7	18	Target 1	737271	1275.98
31	C7	19	Target 1	737044	3417.17
31	C7	20	Target 1	739939	8678.98
31	C7	21	Target 1	756591	27698
31	C7	22	Target 1	784543	58017.9
31	C7	23	Target 1	841900	117741
31	C7	24	Target 1	944208	222417
31	C7	25	Target 1	1.12464e+06	405213
31	C7	26	Target 1	1.42113e+06	704070
31	C7	27	Target 1	1.7937e+06	1.07901e+06
31	C7	28	Target 1	2.22317e+06	1.51085e+06
31	C7	29	Target 1	2.67653e+06	1.96658e+06
31	C7	30	Target 1	3.10247e+06	2.39488e+06
31	C7	31	Target 1	3.47767e+06	2772448
31	C7	32	Target 1	3.78723e+06	3.08437e+06
31	C7	33	Target 1	4.0503e+06	3349811
31	C7	34	Target 1	4.23138e+06	3533265
31	C7	35	Target 1	4.40307e+06	3.70732e+06
31	C7	36	Target 1	4515800	3822416
32	C8	1	Target 1	1.47696e+06	15513.7
32	C8	2	Target 1	1.4632e+06	4985.44
32	C8	3	Target 1	1.45066e+06	-4324.67
32	C8	4	Target 1	1.44921e+06	-2533.54
32	C8	5	Target 1	1.44989e+06	1377.47
32	C8	6	Target 1	1.44411e+06	-1167.27
32	C8	7	Target 1	1.44094e+06	-1105.02
32	C8	8	Target 1	1.43614e+06	-2674.01
32	C8	9	Target 1	1.43645e+06	870
32	C8	10	Target 1	1.44281e+06	10461.3
32	C8	11	Target 1	1438373	9260.64
32	C8	12	Target 1	1.43031e+06	4435.52
32	C8	13	Target 1	1424872	2226.66
32	C8	14	Target 1	1.41114e+06	-8274.71
32	C8	15	Target 1	1407626	-8552.33
32	C8	16	Target 1	1.40728e+06	-5666.07
32	C8	17	Target 1	1.40853e+06	-1183.43
32	C8	18	Target 1	1.41485e+06	8370.57
32	C8	19	Target 1	1.41986e+06	16612.8
32	C8	20	Target 1	1.42359e+06	23578.5
32	C8	21	Target 1	1.44104e+06	44267
32	C8	22	Target 1	1.47463e+06	81084.5
32	C8	23	Target 1	1.53967e+06	149355
32	C8	24	Target 1	1.65301e+06	265938
32	C8	25	Target 1	1.85152e+06	467678
32	C8	26	Target 1	2176727	796117
32	C8	27	Target 1	2.61089e+06	1.23351e+06
32	C8	28	Target 1	3.11992e+06	1.74578e+06
32	C8	29	Target 1	3.63649e+06	2265576
32	C8	30	Target 1	4106579	2.7389e+06
32	C8	31	Target 1	4.51438e+06	3.14993e+06
32	C8	32	Target 1	4851345	3.49014e+06
32	C8	33	Target 1	5.1208e+06	3.76283e+06
32	C8	34	Target 1	5.31419e+06	3.95944e+06
32	C8	35	Target 1	5.47873e+06	4.12722e+06
32	C8	36	Target 1	5600529	4.25225e+06
33	C9	1	Target 1	685637	-1656.62
33	C9	2	Target 1	682773	-3273.41
33	C9	3	Target 1	681348	-3451.57
33	C9	4	Target 1	683214	-337.488
33	C9	5	Target 1	685284	2979.29
33	C9	6	Target 1	681336	279.058
33	C9	7	Target 1	679241	-568.857
33	C9	8	Target 1	676571	-1991.65
33	C9	9	Target 1	676826	-488.874
33	C9	10	Target 1	680628	4560.34
33	C9	11	Target 1	677862	3042.23
33	C9	12	Target 1	675098	1525.63
33	C9	13	Target 1	672578	253.092
33	C9	14	Target 1	665277	-5801.2
33	C9	15	Target 1	664396	-5434.43
33	C9	16	Target 1	668030	-553.34
33	C9	17	Target 1	669605	2269.62
33	C9	18	Target 1	673833	7744.71
33	C9	19	Target 1	677863	13022
33	C9	20	Target 1	681740	18146.4
33	C9	21	Target 1	699712	37365.5
33	C9	22	Target 1	729774	68675.7
33	C9	23	Target 1	787034	127183
33	C9	24	Target 1	887561	228957
33	C9	25	Target 1	1.06462e+06	407265
33	C9	26	Target 1	1.35616e+06	700050
33	C9	27	Target 1	1.77368e+06	1.11882e+06
33	C9	28	Target 1	2.26258e+06	1.60896e+06
33	C9	29	Target 1	2.76276e+06	2.11039e+06
33	C9	30	Target 1	3.20696e+06	2.55584e+06
33	C9	31	Target 1	3.58555e+06	2.93568e+06
33	C9	32	Target 1	3.90162e+06	3.25299e+06
33	C9	33	Target 1	4.16213e+06	3.51475e+06
33	C9	34	Target 1	4345642	3699512
33	C9	35	Target 1	4.49526e+06	3850374
33	C9	36	Target 1	4601924	3.95829e+06
34	C10	1	Target 1	870597	1864.9
34	C10	2	Target 1	865678	-2847.98
34	C10	3	Target 1	863911	-4409.22
34	C10	4	Target 1	867940	-174.72
34	C10	5	Target 1	871114	3206.03
34	C10	6	Target 1	867019	-683.027
34	C10	7	Target 1	865446	-2050.59
34	C10	8	Target 1	864777	-2513.77
34	C10	9	Target 1	866469	-615.582
34	C10	10	Target 1	873968	7088.98
34	C10	11	Target 1	872805	6132.8
34	C10	12	Target 1	869733	3266.11
34	C10	13	Target 1	867299	1038.55
34	C10	14	Target 1	860817	-5237.44
34	C10	15	Target 1	860801	-5048.13
34	C10	16	Target 1	867097	1454.25
34	C10	17	Target 1	870038	4600.69
34	C10	18	Target 1	878443	13212
34	C10	19	Target 1	887649	22623.8
34	C10	20	Target 1	894029	29209.7
34	C10	21	Target 1	920110	55497.1
34	C10	22	Target 1	963466	99059
34	C10	23	Target 1	1.04555e+06	181346
34	C10	24	Target 1	1188125	324130
34	C10	25	Target 1	1.43456e+06	570769
34	C10	26	Target 1	1.83659e+06	973003
34	C10	27	Target 1	2402901	1.53952e+06
34	C10	28	Target 1	3.04588e+06	2182704
34	C10	29	Target 1	3.66955e+06	2.80658e+06
34	C10	30	Target 1	4.18506e+06	3.3223e+06
34	C10	31	Target 1	4.60542e+06	3.74287e+06
34	C10	32	Target 1	4.94348e+06	4.08113e+06
34	C10	33	Target 1	5.2112e+06	4.34906e+06
34	C10	34	Target 1	5.40177e+06	4.53983e+06
34	C10	35	Target 1	5550159	4688429
34	C10	36	Target 1	5659259	4797735
35	C11	1	Target 1	957240	3622.47
35	C11	2	Target 1	953451	215.411
35	C11	3	Target 1	951254	-1598.84
35	C11	4	Target 1	951761	-710.275
35	C11	5	Target 1	954165	2075.73
35	C11	6	Target 1	951417	-290.023
35	C11	7	Target 1	949841	-1484.21
35	C11	8	Target 1	948018	-2925.65
35	C11	9	Target 1	949170	-1390.71
35	C11	10	Target 1	955685	5505.67
35	C11	11	Target 1	954159	4362.29
35	C11	12	Target 1	952918	3502.79
35	C11	13	Target 1	950144	1110.36
35	C11	14	Target 1	940494	-8157.14
35	C11	15	Target 1	940164	-8104.64
35	C11	16	Target 1	948341	453.736
35	C11	17	Target 1	952028	4522.36
35	C11	18	Target 1	961295	14171.5
35	C11	19	Target 1	969176	22434.7
35	C11	20	Target 1	975466	29106.9
35	C11	21	Target 1	1.00193e+06	55951.4
35	C11	22	Target 1	1.04042e+06	94826.6
35	C11	23	Target 1	1.11454e+06	169322
35	C11	24	Target 1	1246191	301360
35	C11	25	Target 1	1474303	529854
35	C11	26	Target 1	1.84966e+06	905595
35	C11	27	Target 1	2392398	1.44871e+06
35	C11	28	Target 1	3.02883e+06	2.08553e+06
35	C11	29	Target 1	3.65514e+06	2.71222e+06
35	C11	30	Target 1	4.18783e+06	3.24529e+06
35	C11	31	Target 1	4.6051e+06	3.66294e+06
35	C11	32	Target 1	4931705	3.98993e+06
35	C11	33	Target 1	5.19397e+06	4.25257e+06
35	C11	34	Target 1	5377351	4436340
35	C11	35	Target 1	5525101	4584472
35	C11	36	Target 1	5625871	4685624
36	C12	1	Target 1	748840	4849.75
36	C12	2	Target 1	744262	1198.23
36	C12	3	Target 1	740793	-1344.79
36	C12	4	Target 1	740802	-409.566
36	C12	5	Target 1	742329	2043.73
36	C12	6	Target 1	738836	-522.108
36	C12	7	Target 1	737150	-1282.57
36	C12	8	Target 1	735494	-2012.09
36	C12	9	Target 1	735950	-629.485
36	C12	10	Target 1	739525	3872.49
36	C12	11	Target 1	737214	2487.16
36	C12	12	Target 1	736118	2318.33
36	C12	13	Target 1	734155	1281.56
36	C12	14	Target 1	726144	-5802.65
36	C12	15	Target 1	725757	-5263.61
36	C12	16	Target 1	732170	2076.12
36	C12	17	Target 1	734979	5811.22
36	C12	18	Target 1	741996	13754.3
36	C12	19	Target 1	748032	20716.4
36	C12	20	Target 1	753162	26773.3
36	C12	21	Target 1	775589	50126.9
36	C12	22	Target 1	808875	84339.2
36	C12	23	Target 1	870024	146414
36	C12	24	Target 1	980316	257633
36	C12	25	Target 1	1.1715e+06	449748
36	C12	26	Target 1	1.48583e+06	765001
36	C12	27	Target 1	1.93338e+06	1.21347e+06
36	C12	28	Target 1	2.48683e+06	1.76785e+06
36	C12	29	Target 1	3.04301e+06	2.32496e+06
36	C12	30	Target 1	3.50991e+06	2.79278e+06
36	C12	31	Target 1	3.86906e+06	3.15286e+06
36	C12	32	Target 1	4.1483e+06	3.43303e+06
36	C12	33	Target 1	4375612	3.66127e+06
36	C12	34	Target 1	4535409	3.82199e+06
36	C12	35	Target 1	4655762	3.94327e+06
36	C12	36	Target 1	4737174	4025608
37	D1	1	Target 1	622443	4935.93
37	D1	2	Target 1	617664	883.224
37	D1	3	Target 1	615136	-918.667
37	D1	4	Target 1	615916	587.504
37	D1	5	Target 1	617064	2461.55
37	D1	6	Target 1	612877	-999.403
37	D1	7	Target 1	611251	-1899.17
37	D1	8	Target 1	610217	-2206.62
37	D1	9	Target 1	610984	-714.263
37	D1	10	Target 1	614643	3671.28
37	D1	11	Target 1	611048	802.267
37	D1	12	Target 1	610162	642.626
37	D1	13	Target 1	610593	1799.61
37	D1	14	Target 1	604841	-3226.72
37	D1	15	Target 1	604655	-2685.92
37	D1	16	Target 1	610111	3496.13
37	D1	17	Target 1	612584	6695.17
37	D1	18	Target 1	618760	13596.8
37	D1	19	Target 1	623199	18762.6
37	D1	20	Target 1	627127	23416.4
37	D1	21	Target 1	645268	42283.6
37	D1	22	Target 1	673084	70825.1
37	D1	23	Target 1	723476	121944
37	D1	24	Target 1	810724	209918
37	D1	25	Target 1	964464	364383
37	D1	26	Target 1	1.21825e+06	618901
37	D1	27	Target 1	1.58098e+06	982348
37	D1	28	Target 1	2.02906e+06	1.43116e+06
37	D1	29	Target 1	2.47587e+06	1.87869e+06
37	D1	30	Target 1	2.84836e+06	2251914
37	D1	31	Target 1	3135100	2.53938e+06
37	D1	32	Target 1	3353045	2.75805e+06
37	D1	33	Target 1	3.53117e+06	2.9369e+06
37	D1	34	Target 1	3.65521e+06	3.06166e+06
37	D1	35	Target 1	3753888	3161069
37	D1	36	Target 1	3.82167e+06	3.22958e+06
38	D2	1	Target 1	772181	1597.65
38	D2	2	Target 1	769516	472.893
38	D2	3	Target 1	766282	-1222.37
38	D2	4	Target 1	765698	-266.063
38	D2	5	Target 1	766135	1710.18
38	D2	6	Target 1	764190	1304.86
38	D2	7	Target 1	762030	684.285
38	D2	8	Target 1	756655	-3151.1
38	D2	9	Target 1	756179	-2087.73
38	D2	10	Target 1	759271	2543.69
38	D2	11	Target 1	755694	505.998
38	D2	12	Target 1	754469	820.676
38	D2	13	Target 1	753606	1497.35
38	D2	14	Target 1	748229	-2339.78
38	D2	15	Target 1	747988	-1041.23
38	D2	16	Target 1	752484	4994.14
38	D2	17	Target 1	754336	8385.63
38	D2	18	Target 1	759678	15267.8
38	D2	19	Target 1	767299	24428.2
38	D2	20	Target 1	772264	30932.9
38	D2	21	Target 1	785631	45838.7
38	D2	22	Target 1	810882	72629.6
38	D2	23	Target 1	858577	121864
38	D2	24	Target 1	941199	206026
38	D2	25	Target 1	1.08606e+06	352426
38	D2	26	Target 1	1.32487e+06	592776
38	D2	27	Target 1	1.67016e+06	939609
38	D2	28	Target 1	2.10827e+06	1.37926e+06
38	D2	29	Target 1	2.55881e+06	1.83133e+06
38	D2	30	Target 1	2.95458e+06	2.22865e+06
38	D2	31	Target 1	3.26986e+06	2545463
38	D2	32	Target 1	3.52113e+06	2.79828e+06
38	D2	33	Target 1	3727410	3.00609e+06
38	D2	34	Target 1	3870542	3.15076e+06
38	D2	35	Target 1	3.98456e+06	3266323
38	D2	36	Target 1	4.06715e+06	3.35045e+06
39	D3	1	Target 1	608315	3959.38
39	D3	2	Target 1	605136	1697.17
39	D3	3	Target 1	601814	-706.402
39	D3	4	Target 1	601672	68.3963
39	D3	5	Target 1	603011	2325.38
39	D3	6	Target 1	599398	-369.382
39	D3	7	Target 1	597589	-1261.02
39	D3	8	Target 1	595391	-2541.72
39	D3	9	Target 1	595667	-1348.36
39	D3	10	Target 1	598907	2809.75
39	D3	11	Target 1	596685	1505.17
39	D3	12	Target 1	595729	1466.85
39	D3	13	Target 1	594589	1244.15
39	D3	14	Target 1	589234	-3192.81
39	D3	15	Target 1	588852	-2657.45
39	D3	16	Target 1	592685	2092.98
39	D3	17	Target 1	594496	4822.15
39	D3	18	Target 1	599786	11029.6
39	D3	19	Target 1	605625	17786
39	D3	20	Target 1	610993	24071.5
39	D3	21	Target 1	626635	40631.5
39	D3	22	Target 1	654428	69341.9
39	D3	23	Target 1	707660	123492
39	D3	24	Target 1	799854	216603
39	D3	25	Target 1	959454	377121
39	D3	26	Target 1	1.21672e+06	635301
39	D3	27	Target 1	1.58024e+06	999738
39	D3	28	Target 1	2.02578e+06	1.4462e+06
39	D3	29	Target 1	2.47577e+06	1.8971e+06
39	D3	30	Target 1	2.86768e+06	2289930
39	D3	31	Target 1	3.1808e+06	2.60397e+06
39	D3	32	Target 1	3.43106e+06	2.85515e+06
39	D3	33	Target 1	3.63337e+06	3.05838e+06
39	D3	34	Target 1	3.7762e+06	3202123
39	D3	35	Target 1	3.88798e+06	3.31482e+06
39	D3	36	Target 1	3970054	3.39781e+06
40	D4	1	Target 1	617404	4906.17
40	D4	2	Target 1	613305	1270.85
40	D4	3	Target 1	611119	-452.161
40	D4	4	Target 1	611798	690.269
40	D4	5	Target 1	612832	2188.07
40	D4	6	Target 1	609265	-915.184
40	D4	7	Target 1	607790	-1927.13
40	D4	8	Target 1	606623	-2630.26
40	D4	9	Target 1	607079	-1710.58
40	D4	10	Target 1	610528	2202.04
40	D4	11	Target 1	610591	2728.34
40	D4	12	Target 1	610010	2611.15
40	D4	13	Target 1	608245	1308.82
40	D4	14	Target 1	602379	-4093.37
40	D4	15	Target 1	602036	-3972.82
40	D4	16	Target 1	606410	864.677
40	D4	17	Target 1	608360	3277.86
40	D4	18	Target 1	613602	8983.41
40	D4	19	Target 1	618755	14599.7
40	D4	20	Target 1	623200	19508.1
40	D4	21	Target 1	638743	35515.2
40	D4	22	Target 1	663764	60999.4
40	D4	23	Target 1	712194	109893
40	D4	24	Target 1	797840	196003
40	D4	25	Target 1	949304	347930
40	D4	26	Target 1	1.20585e+06	604944
40	D4	27	Target 1	1.58621e+06	985761
40	D4	28	Target 1	2.05013e+06	1.45015e+06
40	D4	29	Target 1	2.54105e+06	1.94153e+06
40	D4	30	Target 1	2979780	2.38072e+06
40	D4	31	Target 1	3.33728e+06	2.73868e+06
40	D4	32	Target 1	3626888	3.02876e+06
40	D4	33	Target 1	3.86294e+06	3.26527e+06
40	D4	34	Target 1	4.03108e+06	3.43387e+06
40	D4	35	Target 1	4.16613e+06	3.56939e+06
40	D4	36	Target 1	4.26002e+06	3663743
41	D5	1	Target 1	605344	2456.66
41	D5	2	Target 1	600991	-1497.57
41	D5	3	Target 1	598980	-3110.73
41	D5	4	Target 1	600852	-840.326
41	D5	5	Target 1	603007	1713.89
41	D5	6	Target 1	601482	586.664
41	D5	7	Target 1	600417	-79.2477
41	D5	8	Target 1	599107	-990.596
41	D5	9	Target 1	599703	3.80478
41	D5	10	Target 1	603628	4326.52
41	D5	11	Target 1	602036	3133.54
41	D5	12	Target 1	599813	1309.07
41	D5	13	Target 1	597763	-342.59
41	D5	14	Target 1	591997	-5710
41	D5	15	Target 1	591681	-5627.66
41	D5	16	Target 1	596064	-845.887
41	D5	17	Target 1	597867	1354.76
41	D5	18	Target 1	602205	6091.17
41	D5	19	Target 1	605787	10071.7
41	D5	20	Target 1	609126	13809.7
41	D5	21	Target 1	624657	29738.7
41	D5	22	Target 1	649571	55051.1
41	D5	23	Target 1	697787	103666
41	D5	24	Target 1	783550	189827
41	D5	25	Target 1	933422	340098
41	D5	26	Target 1	1.18331e+06	590389
41	D5	27	Target 1	1.54732e+06	954790
41	D5	28	Target 1	1.98056e+06	1.38843e+06
41	D5	29	Target 1	2.42778e+06	1836045
41	D5	30	Target 1	2.83639e+06	2.24506e+06
41	D5	31	Target 1	3182153	2.59122e+06
41	D5	32	Target 1	3.46887e+06	2.87833e+06
41	D5	33	Target 1	3.70111e+06	3.11097e+06
41	D5	34	Target 1	3.86898e+06	3.27924e+06
41	D5	35	Target 1	4.00328e+06	3413945
41	D5	36	Target 1	4100883	3511942
42	D6	1	Target 1	617986	817.465
42	D6	2	Target 1	613873	-2731.81
42	D6	3	Target 1	612115	-3925.52
42	D6	4	Target 1	614529	-947.546
42	D6	5	Target 1	616456	1542.62
42	D6	6	Target 1	614986	637.405
42	D6	7	Target 1	613980	195.068
42	D6	8	Target 1	612838	-382.894
42	D6	9	Target 1	613452	794.519
42	D6	10	Target 1	617117	5023.93
42	D6	11	Target 1	614437	2907.47
42	D6	12	Target 1	612121	1155.76
42	D6	13	Target 1	609904	-496.954
42	D6	14	Target 1	603333	-6503.85
42	D6	15	Target 1	602707	-6566.25
42	D6	16	Target 1	606639	-2069.9
42	D6	17	Target 1	608356	210.386
42	D6	18	Target 1	612397	4815.61
42	D6	19	Target 1	614548	7530.52
42	D6	20	Target 1	617330	10877
42	D6	21	Target 1	631687	25797.3
42	D6	22	Target 1	654814	49488.3
42	D6	23	Target 1	699886	95125
42	D6	24	Target 1	780578	176381
42	D6	25	Target 1	922904	319271
42	D6	26	Target 1	1.16398e+06	560914
42	D6	27	Target 1	1.52259e+06	920083
42	D6	28	Target 1	1.95645e+06	1.35451e+06
42	D6	29	Target 1	2.4142e+06	1.81282e+06
42	D6	30	Target 1	2842690	2.24188e+06
42	D6	31	Target 1	3.21256e+06	2612309
42	D6	32	Target 1	3523409	2.92372e+06
42	D6	33	Target 1	3.7812e+06	3182075
42	D6	34	Target 1	3.96733e+06	3368774
42	D6	35	Target 1	4116613	3.51862e+06
42	D6	36	Target 1	4223969	3.62654e+06
43	D7	1	Target 1	665579	-1383.86
43	D7	2	Target 1	662862	-3133.28
43	D7	3	Target 1	661187	-3840.14
43	D7	4	Target 1	662232	-1826.75
43	D7	5	Target 1	666162	3070.89
43	D7	6	Target 1	662223	100.214
43	D7	7	Target 1	660099	-1056.09
43	D7	8	Target 1	657805	-2382.13
43	D7	9	Target 1	658644	-574.183
43	D7	10	Target 1	664386	6135.33
43	D7	11	Target 1	662397	5114.22
43	D7	12	Target 1	660572	4257.11
43	D7	13	Target 1	657803	2457
43	D7	14	Target 1	648693	-5684.99
43	D7	15	Target 1	647640	-5770.48
43	D7	16	Target 1	652366	-75.8365
43	D7	17	Target 1	654189	2714.61
43	D7	18	Target 1	658030	7523.94
43	D7	19	Target 1	660488	10950.3
43	D7	20	Target 1	663671	15101.1
43	D7	21	Target 1	679091	31489.5
43	D7	22	Target 1	701568	54934.7
43	D7	23	Target 1	745726	100060
43	D7	24	Target 1	823430	178732
43	D7	25	Target 1	960562	316833
43	D7	26	Target 1	1.19431e+06	551547
43	D7	27	Target 1	1.5376e+06	895805
43	D7	28	Target 1	1.95338e+06	1312554
43	D7	29	Target 1	2402461	1.7626e+06
43	D7	30	Target 1	2831470	2192581
43	D7	31	Target 1	3.20864e+06	2.57072e+06
43	D7	32	Target 1	3.52895e+06	2.892e+06
43	D7	33	Target 1	3794451	3.15847e+06
43	D7	34	Target 1	3.98967e+06	3.35466e+06
43	D7	35	Target 1	4.14719e+06	3.51314e+06
43	D7	36	Target 1	4.25732e+06	3624238
44	D8	1	Target 1	779992	3428.17
44	D8	2	Target 1	776168	-195.784
44	D8	3	Target 1	774173	-1989.73
44	D8	4	Target 1	775687	-274.995
44	D8	5	Target 1	778769	3008.12
44	D8	6	Target 1	774707	-852.955
44	D8	7	Target 1	772905	-2453.47
44	D8	8	Target 1	771619	-3538.54
44	D8	9	Target 1	773046	-1910.8
44	D8	10	Target 1	780799	6042.81
44	D8	11	Target 1	781519	6963.67
44	D8	12	Target 1	777862	3508.35
44	D8	13	Target 1	774421	268.151
44	D8	14	Target 1	765182	-8770.61
44	D8	15	Target 1	764598	-9153.5
44	D8	16	Target 1	771343	-2207.2
44	D8	17	Target 1	773972	622.355
44	D8	18	Target 1	779785	6636.72
44	D8	19	Target 1	784897	11949.6
44	D8	20	Target 1	789237	16490.1
44	D8	21	Target 1	808339	35793.5
44	D8	22	Target 1	837662	65316.7
44	D8	23	Target 1	894127	121983
44	D8	24	Target 1	990815	218872
44	D8	25	Target 1	1.16168e+06	389936
44	D8	26	Target 1	1.45137e+06	679827
44	D8	27	Target 1	1.87712e+06	1.10578e+06
44	D8	28	Target 1	2.39438e+06	1.62324e+06
44	D8	29	Target 1	2.95185e+06	2.18091e+06
44	D8	30	Target 1	3479869	2.70913e+06
44	D8	31	Target 1	3.93386e+06	3163322
44	D8	32	Target 1	4.31335e+06	3.54301e+06
44	D8	33	Target 1	4628394	3.85826e+06
44	D8	34	Target 1	4.85869e+06	4.08875e+06
44	D8	35	Target 1	5.04189e+06	4.27215e+06
44	D8	36	Target 1	5167172	4397640
45	D9	1	Target 1	616769	-1388.57
45	D9	2	Target 1	614485	-2912.89
45	D9	3	Target 1	613469	-3169.77
45	D9	4	Target 1	615592	-288.147
45	D9	5	Target 1	617955	2833.73
45	D9	6	Target 1	614483	120.972
45	D9	7	Target 1	612852	-750.157
45	D9	8	Target 1	611395	-1448.91
45	D9	9	Target 1	611937	-147.101
45	D9	10	Target 1	615590	4264.83
45	D9	11	Target 1	613102	2536.27
45	D9	12	Target 1	610598	790.452
45	D9	13	Target 1	608757	-291.364
45	D9	14	Target 1	603838	-4450.8
45	D9	15	Target 1	603573	-3956.75
45	D9	16	Target 1	607324	553.876
45	D9	17	Target 1	608894	2882.69
45	D9	18	Target 1	613060	7807.81
45	D9	19	Target 1	617336	12842.6
45	D9	20	Target 1	620784	17050.3
45	D9	21	Target 1	636175	33200.4
45	D9	22	Target 1	662272	60056.5
45	D9	23	Target 1	712151	110694
45	D9	24	Target 1	798189	197492
45	D9	25	Target 1	951037	351098
45	D9	26	Target 1	1.20793e+06	608750
45	D9	27	Target 1	1.5889e+06	990481
45	D9	28	Target 1	2.06109e+06	1.46343e+06
45	D9	29	Target 1	2.57003e+06	1.97312e+06
45	D9	30	Target 1	3042171	2.44603e+06
45	D9	31	Target 1	3.4407e+06	2845317
45	D9	32	Target 1	3.76737e+06	3.17275e+06
45	D9	33	Target 1	4034445	3.44058e+06
45	D9	34	Target 1	4231380	3.63827e+06
45	D9	35	Target 1	4383793	3.79145e+06
45	D9	36	Target 1	4.48939e+06	3.8978e+06
46	D10	1	Target 1	676100	253.565
46	D10	2	Target 1	673370	-1741.98
46	D10	3	Target 1	672147	-2230.33
46	D10	4	Target 1	674138	495.191
46	D10	5	Target 1	675680	2772.59
46	D10	6	Target 1	671855	-318.017
46	D10	7	Target 1	670029	-1409.56
46	D10	8	Target 1	667902	-2801.16
46	D10	9	Target 1	668640	-1329.14
46	D10	10	Target 1	673736	4501.94
46	D10	11	Target 1	671830	3330.96
46	D10	12	Target 1	669005	1240.67
46	D10	13	Target 1	667040	10.1318
46	D10	14	Target 1	662032	-4263.28
46	D10	15	Target 1	662074	-3486.51
46	D10	16	Target 1	667148	2322.32
46	D10	17	Target 1	669153	5062.03
46	D10	18	Target 1	674311	10955.3
46	D10	19	Target 1	680489	17867.6
46	D10	20	Target 1	684801	22914.7
46	D10	21	Target 1	702469	41317.4
46	D10	22	Target 1	731271	70854.1
46	D10	23	Target 1	785847	126165
46	D10	24	Target 1	879268	220321
46	D10	25	Target 1	1.04399e+06	385773
46	D10	26	Target 1	1.32012e+06	662638
46	D10	27	Target 1	1.72706e+06	1.07032e+06
46	D10	28	Target 1	2.22367e+06	1.56766e+06
46	D10	29	Target 1	2763101	2.10783e+06
46	D10	30	Target 1	3.26083e+06	2.6063e+06
46	D10	31	Target 1	3.67183e+06	3018025
46	D10	32	Target 1	3.99844e+06	3.34537e+06
46	D10	33	Target 1	4265631	3.6133e+06
46	D10	34	Target 1	4.46081e+06	3809212
46	D10	35	Target 1	4.60772e+06	3.95686e+06
46	D10	36	Target 1	4712978	4062848
47	D11	1	Target 1	699823	749.072
47	D11	2	Target 1	697214	-287.5
47	D11	3	Target 1	694964	-964.822
47	D11	4	Target 1	694666	310.043
47	D11	5	Target 1	694760	1977.03
47	D11	6	Target 1	690508	-702.476
47	D11	7	Target 1	688398	-1239.74
47	D11	8	Target 1	685573	-2492.5
47	D11	9	Target 1	685564	-928.38
47	D11	10	Target 1	688323	3403.36
47	D11	11	Target 1	685165	1818.35
47	D11	12	Target 1	683463	1688.4
47	D11	13	Target 1	681370	1168.83
47	D11	14	Target 1	674591	-4038.12
47	D11	15	Target 1	674060	-2996.19
47	D11	16	Target 1	678583	3099.74
47	D11	17	Target 1	680772	6861.04
47	D11	18	Target 1	686406	14068.2
47	D11	19	Target 1	689779	19014.1
47	D11	20	Target 1	693224	24032
47	D11	21	Target 1	709240	41620.8
47	D11	22	Target 1	731381	65334.2
47	D11	23	Target 1	774361	109887
47	D11	24	Target 1	850747	187845
47	D11	25	Target 1	987038	325709
47	D11	26	Target 1	1.21764e+06	557881
47	D11	27	Target 1	1.5644e+06	906218
47	D11	28	Target 1	2034911	1.3783e+06
47	D11	29	Target 1	2.57013e+06	1.91509e+06
47	D11	30	Target 1	3.08939e+06	2.43592e+06
47	D11	31	Target 1	3532099	2.88021e+06
47	D11	32	Target 1	3891352	3.24103e+06
47	D11	33	Target 1	4.18362e+06	3.53488e+06
47	D11	34	Target 1	4.40025e+06	3.75308e+06
47	D11	35	Target 1	4.57373e+06	3.92813e+06
47	D11	36	Target 1	4694691	4.05066e+06
48	D12	1	Target 1	791129	1639.77
48	D12	2	Target 1	787184	-895.244
48	D12	3	Target 1	784722	-1947.32
48	D12	4	Target 1	784899	-360.39
48	D12	5	Target 1	786316	2467.16
48	D12	6	Target 1	781962	-477.349
48	D12	7	Target 1	779820	-1208.61
48	D12	8	Target 1	777346	-2273.24
48	D12	9	Target 1	777761	-448.005
48	D12	10	Target 1	781654	4855.48
48	D12	11	Target 1	777737	2348.85
48	D12	12	Target 1	775805	1826.15
48	D12	13	Target 1	773426	857.703
48	D12	14	Target 1	765518	-5640.43
48	D12	15	Target 1	764950	-4798.57
48	D12	16	Target 1	770439	2101.05
48	D12	17	Target 1	772944	6015.47
48	D12	18	Target 1	778790	13271.6
48	D12	19	Target 1	781537	17428.7
48	D12	20	Target 1	785329	22631.2
48	D12	21	Target 1	803260	41972.3
48	D12	22	Target 1	825154	65276.1
48	D12	23	Target 1	868917	110449
48	D12	24	Target 1	946613	189555
48	D12	25	Target 1	1.08661e+06	330963
48	D12	26	Target 1	1.32698e+06	572740
48	D12	27	Target 1	1.6909e+06	938072
48	D12	28	Target 1	2.18421e+06	1.43279e+06
48	D12	29	Target 1	2762463	2.01246e+06
48	D12	30	Target 1	3.3092e+06	2.56061e+06
48	D12	31	Target 1	3.75842e+06	3.01124e+06
48	D12	32	Target 1	4.10512e+06	3.35934e+06
48	D12	33	Target 1	4.37843e+06	3634064
48	D12	34	Target 1	4574290	3.83133e+06
48	D12	35	Target 1	4726586	3.98504e+06
48	D12	36	Target 1	4.83615e+06	4.09601e+06
49	E1	1	Target 1	636733	3870.91
49	E1	2	Target 1	633143	1548.54
49	E1	3	Target 1	629976	-351.52
49	E1	4	Target 1	629614	553.735
49	E1	5	Target 1	629748	1955.43
49	E1	6	Target 1	625324	-1202.07
49	E1	7	Target 1	623382	-1876.81
49	E1	8	Target 1	621298	-2693.43
49	E1	9	Target 1	621699	-1025.31
49	E1	10	Target 1	625186	3729.07
49	E1	11	Target 1	621976	1786.77
49	E1	12	Target 1	620598	1675.65
49	E1	13	Target 1	618799	1144.03
49	E1	14	Target 1	612693	-3695.53
49	E1	15	Target 1	612586	-2534.71
49	E1	16	Target 1	618153	4299.41
49	E1	17	Target 1	619852	7265.36
49	E1	18	Target 1	622977	11657.5
49	E1	19	Target 1	627364	17311.6
49	E1	20	Target 1	631184	22398.6
49	E1	21	Target 1	647488	39969.9
49	E1	22	Target 1	672063	65812.6
49	E1	23	Target 1	717461	112477
49	E1	24	Target 1	796279	192563
49	E1	25	Target 1	936223	333774
49	E1	26	Target 1	1.16906e+06	567874
49	E1	27	Target 1	1.50931e+06	909394
49	E1	28	Target 1	1.94591e+06	1.34727e+06
49	E1	29	Target 1	2.42852e+06	1831144
49	E1	30	Target 1	2.85137e+06	2.25526e+06
49	E1	31	Target 1	3184065	2589219
49	E1	32	Target 1	3.44356e+06	2.84998e+06
49	E1	33	Target 1	3.6517e+06	3059390
49	E1	34	Target 1	3.79813e+06	3207088
49	E1	35	Target 1	3.91489e+06	3.32511e+06
49	E1	36	Target 1	3.99394e+06	3.40543e+06
50	E2	1	Target 1	642672	-911.787
50	E2	2	Target 1	642018	-645.136
50	E2	3	Target 1	641341	-401.236
50	E2	4	Target 1	641497	675.853
50	E2	5	Target 1	642029	2129.07
50	E2	6	Target 1	637703	-1275.6
50	E2	7	Target 1	635949	-2108.38
50	E2	8	Target 1	634493	-2643.42
50	E2	9	Target 1	635138	-1077.96
50	E2	10	Target 1	638983	3688.44
50	E2	11	Target 1	636207	1833.78
50	E2	12	Target 1	635054	1601
50	E2	13	Target 1	633782	1250.08
50	E2	14	Target 1	627939	-3671.64
50	E2	15	Target 1	627748	-2941.05
50	E2	16	Target 1	632835	3066.6
50	E2	17	Target 1	634747	5899.38
50	E2	18	Target 1	639011	11084.3
50	E2	19	Target 1	643052	16046.4
50	E2	20	Target 1	646490	20405.5
50	E2	21	Target 1	661419	36255.6
50	E2	22	Target 1	683092	58850
50	E2	23	Target 1	724212	100891
50	E2	24	Target 1	795141	172741
50	E2	25	Target 1	920978	299499
50	E2	26	Target 1	1.13318e+06	512627
50	E2	27	Target 1	1.44857e+06	828930
50	E2	28	Target 1	1.86544e+06	1246722
50	E2	29	Target 1	2325216	1.70742e+06
50	E2	30	Target 1	2.77393e+06	2.15705e+06
50	E2	31	Target 1	3.15466e+06	2.5387e+06
50	E2	32	Target 1	3.46265e+06	2.84762e+06
50	E2	33	Target 1	3717103	3102992
50	E2	34	Target 1	3903718	3290528
50	E2	35	Target 1	4.05161e+06	3.43934e+06
50	E2	36	Target 1	4.15898e+06	3.54763e+06
51	E3	1	Target 1	677622	-664.217
51	E3	2	Target 1	676149	-843.924
51	E3	3	Target 1	674829	-870.756
51	E3	4	Target 1	674716	308.786
51	E3	5	Target 1	675181	2067.14
51	E3	6	Target 1	671689	-131.94
51	E3	7	Target 1	669730	-798.21
51	E3	8	Target 1	666687	-2548.48
51	E3	9	Target 1	666457	-1484.75
51	E3	10	Target 1	668730	2080.73
51	E3	11	Target 1	666856	1499.46
51	E3	12	Target 1	665788	1724.94
51	E3	13	Target 1	663743	972.609
51	E3	14	Target 1	658658	-2819.54
51	E3	15	Target 1	658093	-2090.87
51	E3	16	Target 1	660675	1783.8
51	E3	17	Target 1	662034	4436.22
51	E3	18	Target 1	666708	10402.5
51	E3	19	Target 1	672279	17266.3
51	E3	20	Target 1	676120	22400.9
51	E3	21	Target 1	691625	39199.1
51	E3	22	Target 1	716307	65174.1
51	E3	23	Target 1	763301	113461
51	E3	24	Target 1	844980	196432
51	E3	25	Target 1	987365	340111
51	E3	26	Target 1	1.22267e+06	576709
51	E3	27	Target 1	1.56641e+06	921742
51	E3	28	Target 1	1.98855e+06	1.34518e+06
51	E3	29	Target 1	2.44818e+06	1.80609e+06
51	E3	30	Target 1	2.88382e+06	2.24303e+06
51	E3	31	Target 1	3.25037e+06	2.61087e+06
51	E3	32	Target 1	3547340	2.90914e+06
51	E3	33	Target 1	3789055	3.15214e+06
51	E3	34	Target 1	3.96393e+06	3328314
51	E3	35	Target 1	4.10377e+06	3469450
51	E3	36	Target 1	4.1989e+06	3.56587e+06
52	E4	1	Target 1	574505	2172.21
52	E4	2	Target 1	572124	-41.8911
52	E4	3	Target 1	570923	-1077.18
52	E4	4	Target 1	572128	293.962
52	E4	5	Target 1	573908	2238.98
52	E4	6	Target 1	570808	-694.811
52	E4	7	Target 1	569596	-1740.92
52	E4	8	Target 1	569050	-2120.83
52	E4	9	Target 1	569842	-1162.31
52	E4	10	Target 1	573799	2960.39
52	E4	11	Target 1	573391	2718.16
52	E4	12	Target 1	572699	2191.75
52	E4	13	Target 1	571001	660.455
52	E4	14	Target 1	565907	-4267.65
52	E4	15	Target 1	565828	-4181.38
52	E4	16	Target 1	570455	612.203
52	E4	17	Target 1	572355	2677.91
52	E4	18	Target 1	576857	7345.56
52	E4	19	Target 1	580450	11105.3
52	E4	20	Target 1	582877	13698
52	E4	21	Target 1	592864	23850.8
52	E4	22	Target 1	605932	37084.3
52	E4	23	Target 1	632720	64038.5
52	E4	24	Target 1	679071	110556
52	E4	25	Target 1	765345	196996
52	E4	26	Target 1	919560	351377
52	E4	27	Target 1	1.16621e+06	598188
52	E4	28	Target 1	1.5274e+06	959546
52	E4	29	Target 1	1.96882e+06	1.40113e+06
52	E4	30	Target 1	2434976	1.86746e+06
52	E4	31	Target 1	2.86511e+06	2.29776e+06
52	E4	32	Target 1	3.22125e+06	2.65406e+06
52	E4	33	Target 1	3.50694e+06	2.93992e+06
52	E4	34	Target 1	3.72052e+06	3153664
52	E4	35	Target 1	3.89215e+06	3325464
52	E4	36	Target 1	4.01745e+06	3.45093e+06
53	E5	1	Target 1	566354	1416.26
53	E5	2	Target 1	564160	-179.056
53	E5	3	Target 1	562824	-917.494
53	E5	4	Target 1	563080	-62.6813
53	E5	5	Target 1	563873	1327.88
53	E5	6	Target 1	561749	-197.307
53	E5	7	Target 1	560451	-897.807
53	E5	8	Target 1	558506	-2243.99
53	E5	9	Target 1	558987	-1164.93
53	E5	10	Target 1	563063	3508.69
53	E5	11	Target 1	561897	2941.13
53	E5	12	Target 1	559774	1416
53	E5	13	Target 1	557989	229.879
53	E5	14	Target 1	553222	-3939.37
53	E5	15	Target 1	553008	-3555.18
53	E5	16	Target 1	556815	849.816
53	E5	17	Target 1	558271	2903.94
53	E5	18	Target 1	561683	6914.13
53	E5	19	Target 1	564967	10796.9
53	E5	20	Target 1	567127	13555.3
53	E5	21	Target 1	574425	21451.4
53	E5	22	Target 1	586821	34444.9
53	E5	23	Target 1	611767	59989.4
53	E5	24	Target 1	656295	105115
53	E5	25	Target 1	738903	188322
53	E5	26	Target 1	883858	333875
53	E5	27	Target 1	1.11551e+06	566123
53	E5	28	Target 1	1.45273e+06	903943
53	E5	29	Target 1	1.86265e+06	1.31446e+06
53	E5	30	Target 1	2.29478e+06	1747194
53	E5	31	Target 1	2.70263e+06	2.15564e+06
53	E5	32	Target 1	3.05221e+06	2.50582e+06
53	E5	33	Target 1	3345397	2.7996e+06
53	E5	34	Target 1	3.5736e+06	3028406
53	E5	35	Target 1	3757887	3.21329e+06
53	E5	36	Target 1	3883257	3.33926e+06
54	E6	1	Target 1	569959	2203.37
54	E6	2	Target 1	567663	123.593
54	E6	3	Target 1	566474	-850.494
54	E6	4	Target 1	567500	391.044
54	E6	5	Target 1	568808	1914.96
54	E6	6	Target 1	567045	368.182
54	E6	7	Target 1	565942	-519.28
54	E6	8	Target 1	564493	-1752.93
54	E6	9	Target 1	565222	-808.954
54	E6	10	Target 1	569814	3998.71
54	E6	11	Target 1	568719	3119.75
54	E6	12	Target 1	566835	1451.78
54	E6	13	Target 1	564807	-361.303
54	E6	14	Target 1	558870	-6082.27
54	E6	15	Target 1	558405	-6332.1
54	E6	16	Target 1	562357	-2164.69
54	E6	17	Target 1	564057	-248.839
54	E6	18	Target 1	567630	3540.07
54	E6	19	Target 1	568211	4336.36
54	E6	20	Target 1	569774	6115.15
54	E6	21	Target 1	579066	15622.8
54	E6	22	Target 1	591631	28403.7
54	E6	23	Target 1	616004	52991.7
54	E6	24	Target 1	660216	97419
54	E6	25	Target 1	740683	178102
54	E6	26	Target 1	885117	322752
54	E6	27	Target 1	1.11661e+06	554463
54	E6	28	Target 1	1.45424e+06	892310
54	E6	29	Target 1	1.86805e+06	1.30634e+06
54	E6	30	Target 1	2.31186e+06	1.75036e+06
54	E6	31	Target 1	2.73776e+06	2.17648e+06
54	E6	32	Target 1	3110525	2.54945e+06
54	E6	33	Target 1	3426573	2865717
54	E6	34	Target 1	3673782	3.11314e+06
54	E6	35	Target 1	3872212	3.31179e+06
54	E6	36	Target 1	4.01064e+06	3.45043e+06
55	E7	1	Target 1	648982	2338.37
55	E7	2	Target 1	647309	550.599
55	E7	3	Target 1	645578	-1294.18
55	E7	4	Target 1	646340	-646.638
55	E7	5	Target 1	649958	2856.77
55	E7	6	Target 1	646775	-440.875
55	E7	7	Target 1	645394	-1936.9
55	E7	8	Target 1	644785	-2660.49
55	E7	9	Target 1	646117	-1442.64
[truncated: 1,503 more rows]

## Sheet: Results
Block Type	96-Well 0.2-mL Block
Calibration Background is expired	Yes
Calibration Background performed on	04-27-2018
Calibration Pure Dye ABY is expired	Yes
Calibration Pure Dye ABY performed on	02-01-2021
Calibration Pure Dye CY5 is expired	Yes
Calibration Pure Dye CY5 performed on	02-01-2021
Calibration Pure Dye FAM is expired	Yes
Calibration Pure Dye FAM performed on	02-01-2021
Calibration Pure Dye JUN is expired	Yes
Calibration Pure Dye JUN performed on	02-01-2021
Calibration Pure Dye MUSTANG PURPLE is expired	Yes
Calibration Pure Dye MUSTANG PURPLE performed on	02-01-2021
Calibration Pure Dye NED is expired	Yes
Calibration Pure Dye NED performed on	02-01-2021
Calibration Pure Dye ROX is expired	Yes
Calibration Pure Dye ROX performed on	02-01-2021
Calibration Pure Dye SYBR is expired	Yes
Calibration Pure Dye SYBR performed on	02-01-2021
Calibration Pure Dye TAMRA is expired	Yes
Calibration Pure Dye TAMRA performed on	02-01-2021
Calibration Pure Dye VIC is expired	Yes
Calibration Pure Dye VIC performed on	02-01-2021
Calibration ROI is expired	Yes
Calibration ROI performed on	04-27-2018
Calibration Uniformity is expired	Yes
Calibration Uniformity performed on	04-27-2018
Chemistry	SYBR_GREEN
Date Created	2024-02-21 16:47:27 PM EET
Experiment Barcode
Experiment Comment
Experiment File Name	C:\Users\mhiourea\Documents\Eleni\Μετρηση μηκους τελομερών\16-2-2024_telomeres.eds
Experiment Name	16-2-2024_telomeres
Experiment Run End Time	2024-02-16 15:27:47 PM EET
Experiment Type	Standard Curve
Instrument Name	272521791
Instrument Serial Number	272521791
Instrument Type	QuantStudio™ 5 System
Passive Reference
Post-read Stage/Step
Pre-read Stage/Step
Quantification Cycle Method	Ct
Signal Smoothing On	true
Stage where Melt Analysis is performed	Stage4
Stage/ Cycle where Ct Analysis is performed	Stage3, Step3
User Name
Well	Well Position	Omit	Sample Name	Target Name	Task	Reporter	Quencher	CT	Ct Mean	Ct SD	Quantity	Quantity Mean	Quantity SD	Y-Intercept	R(superscript 2)	Slope	Efficiency	Automatic Ct Threshold	Ct Threshold	Automatic Baseline	Baseline Start	Baseline End	Amp Status	Comments	Cq Conf	HIGHSD	MTP	CQCONF	Tm1	Tm2	Tm3	Tm4
1	A1	FALSE	Sample 1	Target 1	NTC	SYBR	None	Undetermined						31.4577	0.9501	-4.0357	76.9247	TRUE	169771	TRUE	3	28	No Amp		0	N	N	N	70.3712
2	A2	FALSE	Sample 1	Target 1	NTC	SYBR	None	Undetermined						31.4577	0.9501	-4.0357	76.9247	TRUE	169771	TRUE	3	7	No Amp		0	N	N	N	70.2177
3	A3	FALSE	Sample 1	Target 1	STANDARD	SYBR	None	27.8891	27.9131	0.0339144	6.25			31.4577	0.9501	-4.0357	76.9247	TRUE	169771	TRUE	3	19	Amp		0.989983	N	Y	N	92.4571	79.1127
4	A4	FALSE	Sample 1	Target 1	STANDARD	SYBR	None	27.9371	27.9131	0.0339144	6.25			31.4577	0.9501	-4.0357	76.9247	TRUE	169771	TRUE	3	20	Amp		0.989147	N	Y	N	79.2661	92.6105
5	A5	FALSE	Sample 1	Target 1	STANDARD	SYBR	None	27.5212	27.5212		12.5			31.4577	0.9501	-4.0357	76.9247	TRUE	169771	TRUE	3	19	Amp		0.991023	N	Y	N	92.1539	79.2683
6	A6	FALSE	Sample 1	Target 1	UNKNOWN	SYBR	None	29.1629	27.3313	2.59032	3.70359			31.4577	0.9501	-4.0357	76.9247	TRUE	169771	TRUE	3	22	Amp		0.962932	Y	Y	N	91.0801	68.5303	78.3479
7	A7	FALSE	Sample 1	Target 1	STANDARD	SYBR	None	26.6767	26.6767		25			31.4577	0.9501	-4.0357	76.9247	TRUE	169771	TRUE	3	20	Amp		0.985131	N	Y	N	91.7824	79.0804
8	A8	FALSE	Sample 1	Target 1	UNKNOWN	SYBR	None	25.4996	27.3313	2.59032	29.946			31.4577	0.9501	-4.0357	76.9247	TRUE	169771	TRUE	3	19	Amp		0.970217	Y	Y	N	92.3945	79.3865
9	A9	FALSE	Sample 1	Target 1	STANDARD	SYBR	None	24.3145	24.3355	0.0297901	50			31.4577	0.9501	-4.0357	76.9247	TRUE	169771	TRUE	3	19	Amp		0.991801	N	Y	N	92.45	78.9559
10	A10	FALSE	Sample 1	Target 1	STANDARD	SYBR	None	24.3566	24.3355	0.0297901	50			31.4577	0.9501	-4.0357	76.9247	TRUE	169771	TRUE	3	19	Amp		0.990812	N	Y	N	92.6034	79.1093
11	A11	FALSE	Sample 1	Target 1	STANDARD	SYBR	None	23.0818	23.309	0.321201	100			31.4577	0.9501	-4.0357	76.9247	TRUE	169771	TRUE	3	14	Amp		0.969658	N	Y	N	92.7515	79.2596
12	A12	FALSE	Sample 1	Target 1	STANDARD	SYBR	None	23.5361	23.309	0.321201	100			31.4577	0.9501	-4.0357	76.9247	TRUE	169771	TRUE	3	14	Amp		0.988298	N	Y	N	79.4129	93.0582
13	B1	FALSE	HeLa	Target 1	UNKNOWN	SYBR	None	25.7519	25.7186	0.0296042	25.9317	26.4323	0.444733	31.4577	0.9501	-4.0357	76.9247	TRUE	169771	TRUE	3	19	Amp		0.986315	N	Y	N	92.7741	79.1175
14	B2	FALSE	HeLa	Target 1	UNKNOWN	SYBR	None	25.6954	25.7186	0.0296042	26.782	26.4323	0.444733	31.4577	0.9501	-4.0357	76.9247	TRUE	169771	TRUE	3	19	Amp		0.987907	N	Y	N	79.271	92.6206
15	B3	FALSE	HeLa	Target 1	UNKNOWN	SYBR	None	25.7084	25.7186	0.0296042	26.5831	26.4323	0.444733	31.4577	0.9501	-4.0357	76.9247	TRUE	169771	TRUE	3	19	Amp		0.989027	N	Y	N	92.4571	78.9593
16	B4	FALSE	Sample 1	Target 1	UNKNOWN	SYBR	None	Undetermined	27.3313	2.59032				31.4577	0.9501	-4.0357	76.9247	TRUE	169771	TRUE	3	23	No Amp		0	N	N	Y	91.6902
17	B5	FALSE	Sample 1	Target 1	UNKNOWN	SYBR	None	Undetermined	27.3313	2.59032				31.4577	0.9501	-4.0357	76.9247	TRUE	169771	TRUE	3	21	No Amp		0	N	N	Y	65.0021
18	B6	FALSE	Sample 1	Target 1	UNKNOWN	SYBR	None	Undetermined	27.3313	2.59032				31.4577	0.9501	-4.0357	76.9247	TRUE	169771	TRUE	3	21	No Amp		0	N	N	Y	91.2335
19	B7	FALSE	Sample 1	Target 1	UNKNOWN	SYBR	None	Undetermined	27.3313	2.59032				31.4577	0.9501	-4.0357	76.9247	TRUE	169771	TRUE	3	25	No Amp		0	N	N	Y	65.6132
20	B8	FALSE	Sample 1	Target 1	UNKNOWN	SYBR	None	Undetermined	27.3313	2.59032				31.4577	0.9501	-4.0357	76.9247	TRUE	169771	TRUE	3	21	No Amp		0	N	N	Y	65.7663
21	B9	FALSE	SD1	Target 1	UNKNOWN	SYBR	None	26.8065	27.0138	0.293156	14.2074	12.7111	2.11621	31.4577	0.9501	-4.0357	76.9247	TRUE	169771	TRUE	3	19	Amp		0.978457	N	Y	N	92.2967	78.9559
22	B10	FALSE	SD1	Target 1	UNKNOWN	SYBR	None	27.2211	27.0138	0.293156	11.2147	12.7111	2.11621	31.4577	0.9501	-4.0357	76.9247	TRUE	169771	TRUE	3	19	Amp		0.987804	N	Y	N	92.2967	78.9559
23	B11	FALSE	SD2	Target 1	UNKNOWN	SYBR	None	26.8907	26.8817	0.0127358	13.5412	13.6111	0.0989035	31.4577	0.9501	-4.0357	76.9247	TRUE	169771	TRUE	3	19	Amp		0.987603	N	Y	N	79.2596	92.5982
24	B12	FALSE	SD2	Target 1	UNKNOWN	SYBR	None	26.8727	26.8817	0.0127358	13.681	13.6111	0.0989035	31.4577	0.9501	-4.0357	76.9247	TRUE	169771	TRUE	3	19	Amp		0.986436	N	Y	N	79.2596	92.9049
25	C1	FALSE	13	Target 1	UNKNOWN	SYBR	None	23.7986	23.6127	0.180208	79.037	88.1929	9.00918	31.4577	0.9501	-4.0357	76.9247	TRUE	169771	TRUE	3	14	Amp		0.989718	N	Y	N	92.6206	79.1175
26	C2	FALSE	13	Target 1	UNKNOWN	SYBR	None	23.6005	23.6127	0.180208	88.4938	88.1929	9.00918	31.4577	0.9501	-4.0357	76.9247	TRUE	169771	TRUE	3	14	Amp		0.98818	N	Y	N	92.4672	79.1175
27	C3	FALSE	13	Target 1	UNKNOWN	SYBR	None	23.4388	23.6127	0.180208	97.0478	88.1929	9.00918	31.4577	0.9501	-4.0357	76.9247	TRUE	169771	TRUE	3	14	Amp		0.988651	N	Y	N	92.3038	78.8059
28	C4	FALSE	14	Target 1	UNKNOWN	SYBR	None	23.3879	23.5201	0.206369	99.9101	93.0713	10.5702	31.4577	0.9501	-4.0357	76.9247	TRUE	169771	TRUE	3	14	Amp		0.990284	N	Y	N	92.1504	78.9593
29	C5	FALSE	14	Target 1	UNKNOWN	SYBR	None	23.4144	23.5201	0.206369	98.407	93.0713	10.5702	31.4577	0.9501	-4.0357	76.9247	TRUE	169771	TRUE	3	14	Amp		0.992505	N	Y	N	91.8471	78.9615
30	C6	FALSE	14	Target 1	UNKNOWN	SYBR	None	23.7579	23.5201	0.206369	80.8968	93.0713	10.5702	31.4577	0.9501	-4.0357	76.9247	TRUE	169771	TRUE	3	19	Amp		0.993546	N	Y	N	91.5403	78.8081
31	C7	FALSE	34	Target 1	UNKNOWN	SYBR	None	23.5944	23.4617	0.170998	88.8025	96.096	9.57283	31.4577	0.9501	-4.0357	76.9247	TRUE	169771	TRUE	3	15	Amp		0.992492	N	Y	N	91.7824	78.9274
32	C8	FALSE	34	Target 1	UNKNOWN	SYBR	None	23.2688	23.4617	0.170998	106.936	96.096	9.57283	31.4577	0.9501	-4.0357	76.9247	TRUE	169771	TRUE	3	15	Amp		0.816524	N	Y	N	92.0885	79.0804
33	C9	FALSE	34	Target 1	UNKNOWN	SYBR	None	23.522	23.4617	0.170998	92.5496	96.096	9.57283	31.4577	0.9501	-4.0357	76.9247	TRUE	169771	TRUE	3	14	Amp		0.992199	N	Y	N	91.99	78.6492
34	C10	FALSE	38	Target 1	UNKNOWN	SYBR	None	22.9095	23.0886	0.197918	131.262	119.01	13.231	31.4577	0.9501	-4.0357	76.9247	TRUE	169771	TRUE	3	15	Amp		0.991236	N	Y	N	92.1433	78.8026
35	C11	FALSE	38	Target 1	UNKNOWN	SYBR	None	23.0553	23.0886	0.197918	120.787	119.01	13.231	31.4577	0.9501	-4.0357	76.9247	TRUE	169771	TRUE	3	14	Amp		0.987837	N	Y	N	92.4449	78.9529
36	C12	FALSE	38	Target 1	UNKNOWN	SYBR	None	23.3011	23.0886	0.197918	104.98	119.01	13.231	31.4577	0.9501	-4.0357	76.9247	TRUE	169771	TRUE	3	14	Amp		0.988225	N	Y	N	92.4449	78.9529
37	D1	FALSE	40	Target 1	UNKNOWN	SYBR	None	23.6381	23.6294	0.036427	86.6187	87.0611	1.81567	31.4577	0.9501	-4.0357	76.9247	TRUE	169771	TRUE	3	14	Amp		0.987457	N	Y	N	92.4672	78.9641
38	D2	FALSE	40	Target 1	UNKNOWN	SYBR	None	23.6607	23.6294	0.036427	85.5076	87.0611	1.81567	31.4577	0.9501	-4.0357	76.9247	TRUE	169771	TRUE	3	14	Amp		0.987652	N	Y	N	92.3137	78.9641
39	D3	FALSE	40	Target 1	UNKNOWN	SYBR	None	23.5894	23.6294	0.036427	89.0571	87.0611	1.81567	31.4577	0.9501	-4.0357	76.9247	TRUE	169771	TRUE	3	14	Amp		0.989605	N	Y	N	92.1504	78.6525
40	D4	FALSE	49	Target 1	UNKNOWN	SYBR	None	23.776	23.8522	0.0889853	80.0635	76.7229	3.86005	31.4577	0.9501	-4.0357	76.9247	TRUE	169771	TRUE	3	14	Amp		0.990616	N	Y	N	91.997	78.6525
41	D5	FALSE	49	Target 1	UNKNOWN	SYBR	None	23.8306	23.8522	0.0889853	77.6079	76.7229	3.86005	31.4577	0.9501	-4.0357	76.9247	TRUE	169771	TRUE	3	14	Amp		0.991363	N	Y	N	91.8471	78.6547
42	D6	FALSE	49	Target 1	UNKNOWN	SYBR	None	23.95	23.8522	0.0889853	72.4972	76.7229	3.86005	31.4577	0.9501	-4.0357	76.9247	TRUE	169771	TRUE	3	14	Amp		0.992248	N	Y	N	91.8471	78.9615
43	D7	FALSE	52	Target 1	UNKNOWN	SYBR	None	23.927	23.7006	0.196746	73.4548	83.9293	9.10714	31.4577	0.9501	-4.0357	76.9247	TRUE	169771	TRUE	3	15	Amp		0.991105	N	Y	N	92.0885	78.9274
44	D8	FALSE	52	Target 1	UNKNOWN	SYBR	None	23.6032	23.7006	0.196746	88.3575	83.9293	9.10714	31.4577	0.9501	-4.0357	76.9247	TRUE	169771	TRUE	3	14	Amp		0.990029	N	Y	N	92.0885	78.9274
45	D9	FALSE	55	Target 1	UNKNOWN	SYBR	None	23.7614	23.8055	0.0385772	80.7328	78.7389	1.743	31.4577	0.9501	-4.0357	76.9247	TRUE	169771	TRUE	3	14	Amp		0.99256	N	Y	N	91.8367	78.4959
46	D10	FALSE	52	Target 1	UNKNOWN	SYBR	None	23.5714	23.7006	0.196746	89.9754	83.9293	9.10714	31.4577	0.9501	-4.0357	76.9247	TRUE	169771	TRUE	3	14	Amp		0.990986	N	Y	N	91.99	78.6492
47	D11	FALSE	55	Target 1	UNKNOWN	SYBR	None	23.8329	23.8055	0.0385772	77.5048	78.7389	1.743	31.4577	0.9501	-4.0357	76.9247	TRUE	169771	TRUE	3	14	Amp		0.990736	N	Y	N	92.1383	78.9529
48	D12	FALSE	55	Target 1	UNKNOWN	SYBR	None	23.8222	23.8055	0.0385772	77.9791	78.7389	1.743	31.4577	0.9501	-4.0357	76.9247	TRUE	169771	TRUE	3	14	Amp		0.990088	N	Y	N	92.4449	78.9529
49	E1	FALSE	59	Target 1	UNKNOWN	SYBR	None	23.786	23.8393	0.120038	79.6075	77.3418	5.19619	31.4577	0.9501	-4.0357	76.9247	TRUE	169771	TRUE	3	14	Amp		0.98893	N	Y	N	92.3137	78.8106
50	E2	FALSE	59	Target 1	UNKNOWN	SYBR	None	23.9768	23.8393	0.120038	71.3974	77.3418	5.19619	31.4577	0.9501	-4.0357	76.9247	TRUE	169771	TRUE	3	14	Amp		0.990241	N	Y	N	92.1603	78.8106
51	E3	FALSE	59	Target 1	UNKNOWN	SYBR	None	23.7552	23.8393	0.120038	81.0204	77.3418	5.19619	31.4577	0.9501	-4.0357	76.9247	TRUE	169771	TRUE	3	14	Amp		0.991875	N	Y	N	91.8436	78.4991
52	E4	FALSE	63	Target 1	UNKNOWN	SYBR	None	24.7496	24.8313	0.0843728	45.9404	43.8814	2.10723	31.4577	0.9501	-4.0357	76.9247	TRUE	169771	TRUE	3	14	Amp		0.989753	N	Y	N	91.997	78.6525
53	E5	FALSE	63	Target 1	UNKNOWN	SYBR	None	24.8262	24.8313	0.0843728	43.9748	43.8814	2.10723	31.4577	0.9501	-4.0357	76.9247	TRUE	169771	TRUE	3	14	Amp		0.990805	N	Y	N	91.6937	78.5013
54	E6	FALSE	63	Target 1	UNKNOWN	SYBR	None	24.9181	24.8313	0.0843728	41.729	43.8814	2.10723	31.4577	0.9501	-4.0357	76.9247	TRUE	169771	TRUE	3	19	Amp		0.991497	N	Y	N	91.8471	78.6547
55	E7	FALSE	68	Target 1	UNKNOWN	SYBR	None	24.0353	23.769	0.267474	69.0552	81.0102	12.3396	31.4577	0.9501	-4.0357	76.9247	TRUE	169771	TRUE	3	14	Amp		0.989485	N	Y	N	92.0885	78.7743
56	E8	FALSE	68	Target 1	UNKNOWN	SYBR	None	23.7714	23.769	0.267474	80.274	81.0102	12.3396	31.4577	0.9501	-4.0357	76.9247	TRUE	169771	TRUE	3	14	Amp		0.990278	N	Y	N	91.9354	78.7743
57	E9	FALSE	68	Target 1	UNKNOWN	SYBR	None	23.5003	23.769	0.267474	93.7014	81.0102	12.3396	31.4577	0.9501	-4.0357	76.9247	TRUE	169771	TRUE	3	14	Amp		0.991601	N	Y	N	91.8367	78.4959
58	E10	FALSE	70	Target 1	UNKNOWN	SYBR	None	22.9858	22.9236	0.258633	125.669	131.172	19.7784	31.4577	0.9501	-4.0357	76.9247	TRUE	169771	TRUE	3	14	Amp		0.991548	N	Y	N	91.8367	78.4959
59	E11	FALSE	70	Target 1	UNKNOWN	SYBR	None	22.6396	22.9236	0.258633	153.119	131.172	19.7784	31.4577	0.9501	-4.0357	76.9247	TRUE	169771	TRUE	3	14	Amp		0.989225	N	Y	N	92.1383	78.7996
60	E12	FALSE	70	Target 1	UNKNOWN	SYBR	None	23.1455	22.9236	0.258633	114.727	131.172	19.7784	31.4577	0.9501	-4.0357	76.9247	TRUE	169771	TRUE	3	14	Amp		0.988431	N	Y	N	92.4449	78.9529
61	F1	FALSE	16	Target 1	UNKNOWN	SYBR	None	24.0185	23.9403	0.0876701	69.7176	72.9602	3.67319	31.4577	0.9501	-4.0357	76.9247	TRUE	169771	TRUE	3	14	Amp		0.987238	N	Y	N	92.1603	78.8106
62	F2	FALSE	16	Target 1	UNKNOWN	SYBR	None	23.9569	23.9403	0.0876701	72.2138	72.9602	3.67319	31.4577	0.9501	-4.0357	76.9247	TRUE	169771	TRUE	3	14	Amp		0.99195	N	Y	N	92.0069	78.6572
63	F3	FALSE	16	Target 1	UNKNOWN	SYBR	None	23.8455	23.9403	0.0876701	76.9493	72.9602	3.67319	31.4577	0.9501	-4.0357	76.9247	TRUE	169771	TRUE	3	14	Amp		0.991305	N	Y	N	91.8436	78.4991
64	F4	FALSE	18	Target 1	UNKNOWN	SYBR	None	23.7593	23.8427	0.112848	80.8292	77.1779	4.8856	31.4577	0.9501	-4.0357	76.9247	TRUE	169771	TRUE	3	14	Amp		0.992349	N	Y	N	91.8436	78.4991
65	F5	FALSE	18	Target 1	UNKNOWN	SYBR	None	23.7977	23.8427	0.112848	79.0766	77.1779	4.8856	31.4577	0.9501	-4.0357	76.9247	TRUE	169771	TRUE	3	14	Amp		0.993199	N	Y	N	91.6937	78.5013
66	F6	FALSE	18	Target 1	UNKNOWN	SYBR	None	23.9711	23.8427	0.112848	71.628	77.1779	4.8856	31.4577	0.9501	-4.0357	76.9247	TRUE	169771	TRUE	3	14	Amp		0.993523	N	Y	N	91.6937	78.6547
67	F7	FALSE	23	Target 1	UNKNOWN	SYBR	None	23.8375	23.4828	0.309955	77.3044	95.6017	16.0388	31.4577	0.9501	-4.0357	76.9247	TRUE	169771	TRUE	3	14	Amp		0.993088	N	Y	N	91.7824	78.7743
68	F8	FALSE	23	Target 1	UNKNOWN	SYBR	None	23.3469	23.4828	0.309955	102.271	95.6017	16.0388	31.4577	0.9501	-4.0357	76.9247	TRUE	169771	TRUE	3	14	Amp		0.991167	N	Y	N	91.9354	78.6213
69	F9	FALSE	23	Target 1	UNKNOWN	SYBR	None	23.264	23.4828	0.309955	107.23	95.6017	16.0388	31.4577	0.9501	-4.0357	76.9247	TRUE	169771	TRUE	3	14	Amp		0.991981	N	Y	N	91.6833	78.3426
70	F10	FALSE	25	Target 1	UNKNOWN	SYBR	None	23.2606	23.4275	0.391451	107.438	99.2452	20.7225	31.4577	0.9501	-4.0357	76.9247	TRUE	169771	TRUE	3	14	Amp		0.991754	N	Y	N	91.8367	78.4959
71	F11	FALSE	25	Target 1	UNKNOWN	SYBR	None	23.1472	23.4275	0.391451	114.619	99.2452	20.7225	31.4577	0.9501	-4.0357	76.9247	TRUE	169771	TRUE	3	14	Amp		0.989734	N	Y	N	91.985	78.6463
72	F12	FALSE	25	Target 1	UNKNOWN	SYBR	None	23.8747	23.4275	0.391451	75.6788	99.2452	20.7225	31.4577	0.9501	-4.0357	76.9247	TRUE	169771	TRUE	3	14	Amp		0.990818	N	Y	N	92.1383	78.7996
73	G1	FALSE	31	Target 1	UNKNOWN	SYBR	None	24.7636	24.3199	0.387968	45.5749	59.6287	12.3409	31.4577	0.9501	-4.0357	76.9247	TRUE	169771	TRUE	3	14	Amp		0.989363	N	Y	N	92.0069	78.6572
74	G2	FALSE	31	Target 1	UNKNOWN	SYBR	None	24.0444	24.3199	0.387968	68.6964	59.6287	12.3409	31.4577	0.9501	-4.0357	76.9247	TRUE	169771	TRUE	3	14	Amp		0.988143	N	Y	N	91.8534	78.5037
75	G3	FALSE	31	Target 1	UNKNOWN	SYBR	None	24.1517	24.3199	0.387968	64.6148	59.6287	12.3409	31.4577	0.9501	-4.0357	76.9247	TRUE	169771	TRUE	3	14	Amp		0.993366	N	Y	N	91.5368	78.1924
76	G4	FALSE	32	Target 1	UNKNOWN	SYBR	None	24.0135	24.0526	0.330237	69.9176	69.1793	12.764	31.4577	0.9501	-4.0357	76.9247	TRUE	169771	TRUE	3	14	Amp		0.99156	N	Y	N	91.6902	78.3458
77	G5	FALSE	32	Target 1	UNKNOWN	SYBR	None	23.7436	24.0526	0.330237	81.5581	69.1793	12.764	31.4577	0.9501	-4.0357	76.9247	TRUE	169771	TRUE	3	14	Amp		0.992841	N	Y	N	91.5403	78.5013
78	G6	FALSE	32	Target 1	UNKNOWN	SYBR	None	24.4006	24.0526	0.330237	56.0622	69.1793	12.764	31.4577	0.9501	-4.0357	76.9247	TRUE	169771	TRUE	3	16	Amp		0.994353	N	Y	N	90.9267	78.1945
79	G7	FALSE	33	Target 1	UNKNOWN	SYBR	None	23.781	23.5472	0.365941	79.8336	92.6108	20.3218	31.4577	0.9501	-4.0357	76.9247	TRUE	169771	TRUE	3	17	Amp		0.994552	N	Y	N	91.1702	78.4683
80	G8	FALSE	33	Target 1	UNKNOWN	SYBR	None	23.7351	23.5472	0.365941	81.9543	92.6108	20.3218	31.4577	0.9501	-4.0357	76.9247	TRUE	169771	TRUE	3	14	Amp		0.993966	N	Y	N	91.4763	78.4683
81	G9	FALSE	33	Target 1	UNKNOWN	SYBR	None	23.1255	23.5472	0.365941	116.044	92.6108	20.3218	31.4577	0.9501	-4.0357	76.9247	TRUE	169771	TRUE	3	14	Amp		0.99195	N	Y	N	91.6833	78.3426
82	G10	FALSE	36	Target 1	UNKNOWN	SYBR	None	23.5447	23.1948	0.329866	91.3589	112.847	20.7508	31.4577	0.9501	-4.0357	76.9247	TRUE	169771	TRUE	3	14	Amp		0.993035	N	Y	N	91.6833	78.3426
83	G11	FALSE	36	Target 1	UNKNOWN	SYBR	None	22.8895	23.1948	0.329866	132.772	112.847	20.7508	31.4577	0.9501	-4.0357	76.9247	TRUE	169771	TRUE	3	16	Amp		0.993942	N	Y	N	91.985	78.493
84	G12	FALSE	36	Target 1	UNKNOWN	SYBR	None	23.1504	23.1948	0.329866	114.409	112.847	20.7508	31.4577	0.9501	-4.0357	76.9247	TRUE	169771	TRUE	3	14	Amp		0.989939	N	Y	N	92.1383	78.7996
85	H1	FALSE	61	Target 1	UNKNOWN	SYBR	None	23.8687	24.1465	0.341823	75.9373	65.6089	12.2168	31.4577	0.9501	-4.0357	76.9247	TRUE	169771	TRUE	3	14	Amp		0.990144	N	Y	N	92.1603	78.6572
86	H2	FALSE	61	Target 1	UNKNOWN	SYBR	None	24.0426	24.1465	0.341823	68.766	65.6089	12.2168	31.4577	0.9501	-4.0357	76.9247	TRUE	169771	TRUE	3	14	Amp		0.989801	N	Y	N	91.8534	78.5037
87	H3	FALSE	61	Target 1	UNKNOWN	SYBR	None	24.5283	24.1465	0.341823	52.1235	65.6089	12.2168	31.4577	0.9501	-4.0357	76.9247	TRUE	169771	TRUE	3	13	Amp		0.977514	N	Y	N	91.8436	78.6525
88	H4	FALSE	67	Target 1	UNKNOWN	SYBR	None	23.9744	23.8777	0.0842894	71.4934	75.6098	3.58696	31.4577	0.9501	-4.0357	76.9247	TRUE	169771	TRUE	3	16	Amp		0.970706	N	Y	N	91.997	78.9593
89	H5	FALSE	67	Target 1	UNKNOWN	SYBR	None	23.8382	23.8777	0.0842894	77.2702	75.6098	3.58696	31.4577	0.9501	-4.0357	76.9247	TRUE	169771	TRUE	3	14	Amp		0.994095	N	Y	N	91.6937	78.8081
90	H6	FALSE	67	Target 1	UNKNOWN	SYBR	None	23.8203	23.8777	0.0842894	78.0657	75.6098	3.58696	31.4577	0.9501	-4.0357	76.9247	TRUE	169771	TRUE	3	15	Amp		0.99478	N	Y	N	91.3869	78.6547
91	H7	FALSE	69	Target 1	UNKNOWN	SYBR	None	23.5306	23.4987	0.0968359	92.0977	93.8826	5.24762	31.4577	0.9501	-4.0357	76.9247	TRUE	169771	TRUE	3	15	Amp		0.992314	N	Y	N	91.6293	78.9274
92	H8	FALSE	69	Target 1	UNKNOWN	SYBR	None	23.39	23.4987	0.0968359	99.7898	93.8826	5.24762	31.4577	0.9501	-4.0357	76.9247	TRUE	169771	TRUE	3	14	Amp		0.99243	N	Y	N	91.9354	78.6213
93	H9	FALSE	69	Target 1	UNKNOWN	SYBR	None	23.5756	23.4987	0.0968359	89.7602	93.8826	5.24762	31.4577	0.9501	-4.0357	76.9247	TRUE	169771	TRUE	3	14	Amp		0.991273	N	Y	N	91.99	78.4959
94	H10	FALSE	71	Target 1	UNKNOWN	SYBR	None	23.363	23.5203	0.211777	101.336	93.0797	10.884	31.4577	0.9501	-4.0357	76.9247	TRUE	169771	TRUE	3	14	Amp		0.988709	N	Y	N	92.1433	78.4959
95	H11	FALSE	71	Target 1	UNKNOWN	SYBR	None	23.4368	23.5203	0.211777	97.1573	93.0797	10.884	31.4577	0.9501	-4.0357	76.9247	TRUE	169771	TRUE	3	14	Amp		0.988872	N	Y	N	92.1383	78.6463
96	H12	FALSE	71	Target 1	UNKNOWN	SYBR	None	23.7611	23.5203	0.211777	80.7457	93.0797	10.884	31.4577	0.9501	-4.0357	76.9247	TRUE	169771	TRUE	3	14	Amp		0.988303	N	Y	N	92.2916	78.7996

## Sheet: Melt Curve Raw Data
Block Type	96-Well 0.2-mL Block
Calibration Background is expired	Yes
Calibration Background performed on	04-27-2018
Calibration Pure Dye ABY is expired	Yes
Calibration Pure Dye ABY performed on	02-01-2021
Calibration Pure Dye CY5 is expired	Yes
Calibration Pure Dye CY5 performed on	02-01-2021
Calibration Pure Dye FAM is expired	Yes
Calibration Pure Dye FAM performed on	02-01-2021
Calibration Pure Dye JUN is expired	Yes
Calibration Pure Dye JUN performed on	02-01-2021
Calibration Pure Dye MUSTANG PURPLE is expired	Yes
Calibration Pure Dye MUSTANG PURPLE performed on	02-01-2021
Calibration Pure Dye NED is expired	Yes
Calibration Pure Dye NED performed on	02-01-2021
Calibration Pure Dye ROX is expired	Yes
Calibration Pure Dye ROX performed on	02-01-2021
Calibration Pure Dye SYBR is expired	Yes
Calibration Pure Dye SYBR performed on	02-01-2021
Calibration Pure Dye TAMRA is expired	Yes
Calibration Pure Dye TAMRA performed on	02-01-2021
Calibration Pure Dye VIC is expired	Yes
Calibration Pure Dye VIC performed on	02-01-2021
Calibration ROI is expired	Yes
Calibration ROI performed on	04-27-2018
Calibration Uniformity is expired	Yes
Calibration Uniformity performed on	04-27-2018
Chemistry	SYBR_GREEN
Date Created	2024-02-21 16:47:27 PM EET
Experiment Barcode
Experiment Comment
Experiment File Name	C:\Users\mhiourea\Documents\Eleni\Μετρηση μηκους τελομερών\16-2-2024_telomeres.eds
Experiment Name	16-2-2024_telomeres
Experiment Run End Time	2024-02-16 15:27:47 PM EET
Experiment Type	Standard Curve
Instrument Name	272521791
Instrument Serial Number	272521791
Instrument Type	QuantStudio™ 5 System
Passive Reference
Post-read Stage/Step
Pre-read Stage/Step
Quantification Cycle Method	Ct
Signal Smoothing On	true
Stage where Melt Analysis is performed	Stage4
Stage/ Cycle where Ct Analysis is performed	Stage3, Step3
User Name
Well	Well Position	Reading	Temperature	Fluorescence	Derivative	Target Name
1	A1	1	65.0006	2178271	56988.8	Target 1
1	A1	2	65.3075	2188419	69489.6	Target 1
1	A1	3	65.6144	2.16741e+06	82624	Target 1
1	A1	4	65.9213	2.1443e+06	96497	Target 1
1	A1	5	66.2282	2115197	111014	Target 1
1	A1	6	66.535	2.08148e+06	125919	Target 1
1	A1	7	66.8419	2.04153e+06	140876	Target 1
1	A1	8	67.1488	1995592	155564	Target 1
1	A1	9	67.4557	1.94534e+06	169725	Target 1
1	A1	10	67.7626	1.88973e+06	183178	Target 1
1	A1	11	68.0695	1.83258e+06	195796	Target 1
1	A1	12	68.3764	1.76666e+06	207474	Target 1
1	A1	13	68.6833	1701974	218089	Target 1
1	A1	14	68.9902	1.63558e+06	227489	Target 1
1	A1	15	69.2971	1.56063e+06	235491	Target 1
1	A1	16	69.6039	1.48545e+06	241900	Target 1
1	A1	17	69.9108	1.40924e+06	246527	Target 1
1	A1	18	70.2177	1.33391e+06	249189	Target 1
1	A1	19	70.5246	1258536	249712	Target 1
1	A1	20	70.8315	1.17835e+06	247941	Target 1
1	A1	21	71.1384	1.10006e+06	243772	Target 1
1	A1	22	71.4453	1.02649e+06	237191	Target 1
1	A1	23	71.7522	954289	228293	Target 1
1	A1	24	72.0591	881885	217290	Target 1
1	A1	25	72.3659	816413	204503	Target 1
1	A1	26	72.6728	756583	190340	Target 1
1	A1	27	72.9797	695309	175269	Target 1
1	A1	28	73.2866	645731	159782	Target 1
1	A1	29	73.5935	598135	144343	Target 1
1	A1	30	73.9004	558646	129349	Target 1
1	A1	31	74.2073	520607	115106	Target 1
1	A1	32	74.5142	489864	101825	Target 1
1	A1	33	74.8211	461071	89644.2	Target 1
1	A1	34	75.1279	437102	78650.7	Target 1
1	A1	35	75.4348	415883	68893.9	Target 1
1	A1	36	75.7417	397805	60393.1	Target 1
1	A1	37	76.0486	381160	53143.8	Target 1
1	A1	38	76.3555	366061	47129.6	Target 1
1	A1	39	76.6624	352577	42340.3	Target 1
1	A1	40	76.9693	341206	38786	Target 1
1	A1	41	77.2762	328739	36494.9	Target 1
1	A1	42	77.5831	319253	35483.2	Target 1
1	A1	43	77.89	307722	35694.3	Target 1
1	A1	44	78.1968	298132	36921.3	Target 1
1	A1	45	78.5037	285580	38746.1	Target 1
1	A1	46	78.8106	272836	40541.2	Target 1
1	A1	47	79.1175	255006	41567.6	Target 1
1	A1	48	79.4244	235128	41159.9	Target 1
1	A1	49	79.7313	214686	38938.1	Target 1
1	A1	50	80.0382	198400	34949.5	Target 1
1	A1	51	80.3451	187783	30564.3	Target 1
1	A1	52	80.652	180774	25765.3	Target 1
1	A1	53	80.9588	177717	21146.6	Target 1
1	A1	54	81.2657	173860	17187.6	Target 1
1	A1	55	81.5726	171137	14119.6	Target 1
1	A1	56	81.8795	167071	11936.5	Target 1
1	A1	57	82.1864	163621	10477	Target 1
1	A1	58	82.4933	161335	9524.31	Target 1
1	A1	59	82.8002	157547	8881.58	Target 1
1	A1	60	83.1071	154662	8405.97	Target 1
1	A1	61	83.414	151627	8009.15	Target 1
1	A1	62	83.7208	149340	7641.08	Target 1
1	A1	63	84.0277	147540	7274.42	Target 1
1	A1	64	84.3346	143217	6897.89	Target 1
1	A1	65	84.6415	141376	6518.02	Target 1
1	A1	66	84.9484	139671	6159.78	Target 1
1	A1	67	85.2553	138136	5858.75	Target 1
1	A1	68	85.5622	135612	5644.65	Target 1
1	A1	69	85.8691	134138	5524.96	Target 1
1	A1	70	86.176	131628	5479.62	Target 1
1	A1	71	86.4828	129485	5469.81	Target 1
1	A1	72	86.7897	127586	5455.22	Target 1
1	A1	73	87.0966	126595	5409.18	Target 1
1	A1	74	87.4035	123407	5325.44	Target 1
1	A1	75	87.7104	121858	5215.68	Target 1
1	A1	76	88.0173	121118	5100.79	Target 1
1	A1	77	88.3242	118913	4999.95	Target 1
1	A1	78	88.6311	117686	4921.78	Target 1
1	A1	79	88.938	115178	4861.36	Target 1
1	A1	80	89.2449	112953	4804.29	Target 1
1	A1	81	89.5517	112981	4734.9	Target 1
1	A1	82	89.8586	109754	4643.72	Target 1
1	A1	83	90.1655	108286	4530.99	Target 1
1	A1	84	90.4724	107615	4406.03	Target 1
1	A1	85	90.7793	106473	4284.15	Target 1
1	A1	86	91.0862	103727	4182.5	Target 1
1	A1	87	91.3931	103303	4115.18	Target 1
1	A1	88	91.7	102354	4088.03	Target 1
1	A1	89	92.0069	100535	4093.61	Target 1
1	A1	90	92.3137	98751.8	4109.28	Target 1
1	A1	91	92.6206	96806.7	4101.58	Target 1
1	A1	92	92.9275	94672.1	4038.24	Target 1
1	A1	93	93.2344	94462.7	3902.84	Target 1
1	A1	94	93.5413	93168.1	3704.09	Target 1
1	A1	95	93.8482	91744	3473.36	Target 1
1	A1	96	94.1551	91606.9	3251.61	Target 1
1	A1	97	94.462	91373.3	3072.66	Target 1
1	A1	98	94.7689	91269.1	2951.11	Target 1
2	A2	1	65.0006	2.5505e+06	86347.6	Target 1
2	A2	2	65.3075	2.53601e+06	100584	Target 1
2	A2	3	65.6144	2520122	115543	Target 1
2	A2	4	65.9213	2.48766e+06	131787	Target 1
2	A2	5	66.2282	2.46013e+06	149617	Target 1
2	A2	6	66.535	2416855	168923	Target 1
2	A2	7	66.8419	2.35659e+06	189166	Target 1
2	A2	8	67.1488	2.30956e+06	209482	Target 1
2	A2	9	67.4557	2.24772e+06	228888	Target 1
2	A2	10	67.7626	2.16269e+06	246540	Target 1
2	A2	11	68.0695	2.07495e+06	261938	Target 1
2	A2	12	68.3764	1.99298e+06	274990	Target 1
2	A2	13	68.6833	1.90849e+06	285899	Target 1
2	A2	14	68.9902	1.82267e+06	294940	Target 1
2	A2	15	69.2971	1.72888e+06	302266	Target 1
2	A2	16	69.6039	1.63444e+06	307815	Target 1
2	A2	17	69.9108	1.53894e+06	311342	Target 1
2	A2	18	70.2177	1.4449e+06	312520	Target 1
2	A2	19	70.5246	1.34539e+06	311043	Target 1
2	A2	20	70.8315	1.25133e+06	306708	Target 1
2	A2	21	71.1384	1.15373e+06	299453	Target 1
2	A2	22	71.4453	1.06364e+06	289362	Target 1
2	A2	23	71.7522	978962	276648	Target 1
2	A2	24	72.0591	891821	261633	Target 1
2	A2	25	72.3659	814617	244732	Target 1
2	A2	26	72.6728	742057	226439	Target 1
2	A2	27	72.9797	673961	207309	Target 1
2	A2	28	73.2866	615130	187912	Target 1
2	A2	29	73.5935	561678	168792	Target 1
2	A2	30	73.9004	516684	150412	Target 1
2	A2	31	74.2073	474024	133134	Target 1
2	A2	32	74.5142	440147	117207	Target 1
2	A2	33	74.8211	410776	102775	Target 1
2	A2	34	75.1279	385024	89896.4	Target 1
2	A2	35	75.4348	362121	78555.3	Target 1
2	A2	36	75.7417	341698	68683.8	Target 1
2	A2	37	76.0486	325850	60177.2	Target 1
2	A2	38	76.3555	310840	52907.2	Target 1
2	A2	39	76.6624	297148	46732.9	Target 1
2	A2	40	76.9693	284797	41511.1	Target 1
2	A2	41	77.2762	274214	37107	Target 1
2	A2	42	77.5831	264583	33399.4	Target 1
2	A2	43	77.89	256056	30279.9	Target 1
2	A2	44	78.1968	247528	27648.8	Target 1
2	A2	45	78.5037	240005	25410.6	Target 1
2	A2	46	78.8106	232668	23474.4	Target 1
2	A2	47	79.1175	226029	21758.5	Target 1
2	A2	48	79.4244	220432	20198.3	Target 1
2	A2	49	79.7313	212412	18753.6	Target 1
2	A2	50	80.0382	208163	17410.3	Target 1
2	A2	51	80.3451	203350	16185.8	Target 1
2	A2	52	80.652	198746	15215.5	Target 1
2	A2	53	80.9588	194303	14353.2	Target 1
2	A2	54	81.2657	189611	13595.6	Target 1
2	A2	55	81.5726	186745	12933.6	Target 1
2	A2	56	81.8795	181628	12356.7	Target 1
2	A2	57	82.1864	179414	11856.2	Target 1
2	A2	58	82.4933	175238	11424.3	Target 1
2	A2	59	82.8002	172087	11050.1	Target 1
2	A2	60	83.1071	169063	10717.6	Target 1
2	A2	61	83.414	165141	10405	Target 1
2	A2	62	83.7208	162356	10087.5	Target 1
2	A2	63	84.0277	159560	9743.13	Target 1
2	A2	64	84.3346	155505	9360.72	Target 1
2	A2	65	84.6415	153707	8946.42	Target 1
2	A2	66	84.9484	150524	8525.89	Target 1
2	A2	67	85.2553	148538	8138.09	Target 1
2	A2	68	85.5622	146176	7821.9	Target 1
2	A2	69	85.8691	143509	7601.25	Target 1
2	A2	70	86.176	142054	7476.25	Target 1
2	A2	71	86.4828	139529	7424.31	Target 1
2	A2	72	86.7897	137127	7409.31	Target 1
2	A2	73	87.0966	135337	7393.51	Target 1
2	A2	74	87.4035	132918	7347.48	Target 1
2	A2	75	87.7104	130739	7256.36	Target 1
2	A2	76	88.0173	127885	7122.13	Target 1
2	A2	77	88.3242	127005	6961	Target 1
2	A2	78	88.6311	125449	6796.37	Target 1
2	A2	79	88.938	122428	6648.93	Target 1
2	A2	80	89.2449	121265	6528.88	Target 1
2	A2	81	89.5517	119232	6433.71	Target 1
2	A2	82	89.8586	117415	6352.27	Target 1
2	A2	83	90.1655	115648	6272.5	Target 1
2	A2	84	90.4724	113015	6188.61	Target 1
2	A2	85	90.7793	112858	6103.93	Target 1
2	A2	86	91.0862	110291	6026.82	Target 1
2	A2	87	91.3931	109433	5961.9	Target 1
2	A2	88	91.7	107253	5902.13	Target 1
2	A2	89	92.0069	104884	5828.82	Target 1
2	A2	90	92.3137	103945	5720.79	Target 1
2	A2	91	92.6206	101649	5567.57	Target 1
2	A2	92	92.9275	100605	5377.5	Target 1
2	A2	93	93.2344	100282	5175.28	Target 1
2	A2	94	93.5413	98118.9	4990.01	Target 1
2	A2	95	93.8482	97337.3	4841.49	Target 1
2	A2	96	94.1551	96310.9	4732.44	Target 1
2	A2	97	94.462	95097.6	4650.22	Target 1
2	A2	98	94.7689	94735.5	4575.57	Target 1
3	A3	1	65.0013	4879057	61163.7	Target 1
3	A3	2	65.3081	4876587	64681.6	Target 1
3	A3	3	65.6148	4.85625e+06	68472.7	Target 1
3	A3	4	65.9216	4840255	72542.5	Target 1
3	A3	5	66.2284	4.81102e+06	76915.3	Target 1
3	A3	6	66.5351	4.78039e+06	81661.2	Target 1
3	A3	7	66.8419	4.74824e+06	86833.5	Target 1
3	A3	8	67.1487	4726694	92338.5	Target 1
3	A3	9	67.4555	4.71136e+06	97835.5	Target 1
3	A3	10	67.7622	4.65323e+06	102789	Target 1
3	A3	11	68.069	4623048	106681	Target 1
3	A3	12	68.3758	4.58509e+06	109261	Target 1
3	A3	13	68.6825	4533732	110677	Target 1
3	A3	14	68.9893	4.49946e+06	111410	Target 1
3	A3	15	69.2961	4.4661e+06	112054	Target 1
3	A3	16	69.6028	4.4427e+06	113071	Target 1
3	A3	17	69.9096	4.38936e+06	114641	Target 1
3	A3	18	70.2164	4.35114e+06	116641	Target 1
3	A3	19	70.5231	4.32893e+06	118720	Target 1
3	A3	20	70.8299	4.27938e+06	120456	Target 1
3	A3	21	71.1367	4.23871e+06	121560	Target 1
3	A3	22	71.4435	4.18992e+06	121907	Target 1
3	A3	23	71.7502	4.15486e+06	121692	Target 1
3	A3	24	72.057	4109363	121363	Target 1
3	A3	25	72.3638	4.0817e+06	121363	Target 1
3	A3	26	72.6705	4.03237e+06	121911	Target 1
3	A3	27	72.9773	4.01043e+06	122907	Target 1
3	A3	28	73.2841	3.95259e+06	123996	Target 1
3	A3	29	73.5908	3.91373e+06	124760	Target 1
3	A3	30	73.8976	3.8667e+06	124910	Target 1
3	A3	31	74.2044	3828988	124392	Target 1
3	A3	32	74.5111	3784026	123390	Target 1
3	A3	33	74.8179	3736905	122253	Target 1
3	A3	34	75.1247	3715009	121421	Target 1
3	A3	35	75.4314	3663627	121384	Target 1
3	A3	36	75.7382	3.6232e+06	122694	Target 1
3	A3	37	76.045	3591319	125991	Target 1
3	A3	38	76.3518	3.55152e+06	132013	Target 1
3	A3	39	76.6585	3516662	141593	Target 1
3	A3	40	76.9653	3.46514e+06	155572	Target 1
3	A3	41	77.2721	3.41975e+06	174588	Target 1
3	A3	42	77.5788	3.37877e+06	198673	Target 1
3	A3	43	77.8856	3314500	226738	Target 1
3	A3	44	78.1924	3.25321e+06	256171	Target 1
3	A3	45	78.4991	3175575	282887	Target 1
3	A3	46	78.8059	3.05353e+06	302032	Target 1
3	A3	47	79.1127	2.93189e+06	309267	Target 1
3	A3	48	79.4194	2.79813e+06	302169	Target 1
3	A3	49	79.7262	2.68898e+06	281164	Target 1
3	A3	50	80.033	2.60739e+06	249523	Target 1
3	A3	51	80.3398	2.54988e+06	212401	Target 1
3	A3	52	80.6465	2.51194e+06	175313	Target 1
3	A3	53	80.9533	2.48227e+06	142678	Target 1
3	A3	54	81.2601	2.47891e+06	117244	Target 1
3	A3	55	81.5668	2.42923e+06	100194	Target 1
3	A3	56	81.8736	2.39659e+06	89314.1	Target 1
3	A3	57	82.1804	2.37697e+06	83186.4	Target 1
3	A3	58	82.4871	2365096	80317.1	Target 1
3	A3	59	82.7939	2332166	79390.9	Target 1
3	A3	60	83.1007	2294473	79344	Target 1
3	A3	61	83.4075	2.26238e+06	79386.8	Target 1
3	A3	62	83.7142	2.24193e+06	79014.2	Target 1
3	A3	63	84.021	2.20557e+06	77986.6	Target 1
3	A3	64	84.3278	2.18173e+06	76278.4	Target 1
3	A3	65	84.6345	2164823	74052.1	Target 1
3	A3	66	84.9413	2114425	71658.1	Target 1
3	A3	67	85.2481	2.09853e+06	69610.9	Target 1
3	A3	68	85.5548	2.07631e+06	68461.9	Target 1
3	A3	69	85.8616	2.05735e+06	68589.7	Target 1
3	A3	70	86.1684	2.02997e+06	70039.8	Target 1
3	A3	71	86.4751	1.98442e+06	72533.4	Target 1
3	A3	72	86.7819	1.96845e+06	75624.1	Target 1
3	A3	73	87.0887	1.95975e+06	78873.8	Target 1
3	A3	74	87.3955	1.90483e+06	81931.3	Target 1
3	A3	75	87.7022	1.87919e+06	84532.2	Target 1
3	A3	76	88.009	1.84927e+06	86501.2	Target 1
3	A3	77	88.3158	1.82017e+06	87820.4	Target 1
3	A3	78	88.6225	1.77973e+06	88733.3	Target 1
3	A3	79	88.9293	1756404	89845.4	Target 1
3	A3	80	89.2361	1.72722e+06	92200.2	Target 1
3	A3	81	89.5428	1.69721e+06	97342.9	Target 1
3	A3	82	89.8496	1.66683e+06	107347	Target 1
3	A3	83	90.1564	1.6316e+06	124971	Target 1
3	A3	84	90.4632	1.59293e+06	154136	Target 1
3	A3	85	90.7699	1.54222e+06	195831	Target 1
3	A3	86	91.0767	1.4714e+06	249946	Target 1
3	A3	87	91.3835	1.36165e+06	313047	Target 1
3	A3	88	91.6902	1.20358e+06	377754	Target 1
3	A3	89	91.997	996734	433537	Target 1
3	A3	90	92.3038	744423	469226	Target 1
3	A3	91	92.6105	556814	476704	Target 1
3	A3	92	92.9173	439011	454386	Target 1
3	A3	93	93.2241	383872	408779	Target 1
3	A3	94	93.5308	360144	353092	Target 1
3	A3	95	93.8376	349421	303106	Target 1
3	A3	96	94.1444	346942	271869	Target 1
3	A3	97	94.4511	342287	265421	Target 1
3	A3	98	94.7579	341588	281422	Target 1
4	A4	1	65.0013	4900909	62351.4	Target 1
4	A4	2	65.3081	4.89918e+06	66156.3	Target 1
4	A4	3	65.6148	4.87892e+06	70353.9	Target 1
4	A4	4	65.9216	4.85399e+06	75271	Target 1
4	A4	5	66.2284	4.83248e+06	81135.6	Target 1
4	A4	6	66.5351	4812998	87956.1	Target 1
4	A4	7	66.8419	4.77844e+06	95446.4	Target 1
4	A4	8	67.1487	4.74843e+06	103072	Target 1
4	A4	9	67.4555	4724862	110184	Target 1
4	A4	10	67.7622	4.66351e+06	116239	Target 1
4	A4	11	68.069	4.63041e+06	120947	Target 1
4	A4	12	68.3758	4.5904e+06	124309	Target 1
4	A4	13	68.6825	4.53656e+06	126522	Target 1
4	A4	14	68.9893	4510429	127844	Target 1
4	A4	15	69.2961	4.47157e+06	128541	Target 1
4	A4	16	69.6028	4415025	128907	Target 1
4	A4	17	69.9096	4.37078e+06	129280	Target 1
4	A4	18	70.2164	4.33338e+06	129954	Target 1
4	A4	19	70.5231	4305894	131056	Target 1
4	A4	20	70.8299	4270727	132430	Target 1
4	A4	21	71.1367	4.21505e+06	133664	Target 1
4	A4	22	71.4435	4156425	134400	Target 1
4	A4	23	71.7502	4.13484e+06	134506	Target 1
4	A4	24	72.057	4.0787e+06	134110	Target 1
4	A4	25	72.3638	4.04852e+06	133484	Target 1
4	A4	26	72.6705	3.99096e+06	132881	Target 1
4	A4	27	72.9773	3.96641e+06	132453	Target 1
4	A4	28	73.2841	3.90939e+06	132238	Target 1
4	A4	29	73.5908	3875290	132224	Target 1
4	A4	30	73.8976	3821777	132390	Target 1
4	A4	31	74.2044	3.78777e+06	132714	Target 1
4	A4	32	74.5111	3.74946e+06	133183	Target 1
4	A4	33	74.8179	3.6933e+06	133784	Target 1
4	A4	34	75.1247	3653807	134540	Target 1
4	A4	35	75.4314	3622733	135560	Target 1
4	A4	36	75.7382	3569098	137130	Target 1
4	A4	37	76.045	3.52682e+06	139804	Target 1
4	A4	38	76.3518	3.48517e+06	144468	Target 1
4	A4	39	76.6585	3.43922e+06	152313	Target 1
4	A4	40	76.9653	3.40325e+06	164663	Target 1
4	A4	41	77.2721	3.35594e+06	182634	Target 1
4	A4	42	77.5788	3.30751e+06	206661	Target 1
4	A4	43	77.8856	3248036	235961	Target 1
4	A4	44	78.1924	3.17653e+06	268082	Target 1
4	A4	45	78.4991	3.10798e+06	298832	Target 1
4	A4	46	78.8059	2.99627e+06	322839	Target 1
4	A4	47	79.1127	2.86532e+06	334842	Target 1
4	A4	48	79.4194	2707901	331348	Target 1
4	A4	49	79.7262	2.58243e+06	311967	Target 1
4	A4	50	80.033	2.49902e+06	279738	Target 1
4	A4	51	80.3398	2.42612e+06	240192	Target 1
4	A4	52	80.6465	2.39354e+06	199577	Target 1
4	A4	53	80.9533	2.36239e+06	163046	Target 1
4	A4	54	81.2601	2.34628e+06	133589	Target 1
4	A4	55	81.5668	2.29683e+06	112811	Target 1
4	A4	56	81.8736	2266661	98965.9	Target 1
4	A4	57	82.1804	2.23812e+06	90595.5	Target 1
4	A4	58	82.4871	2.22589e+06	86304.3	Target 1
4	A4	59	82.7939	2210916	84799	Target 1
4	A4	60	83.1007	2157905	84875.8	Target 1
4	A4	61	83.4075	2.13183e+06	85442.7	Target 1
4	A4	62	83.7142	2.10058e+06	85635.3	Target 1
4	A4	63	84.021	2.06885e+06	84944.9	Target 1
4	A4	64	84.3278	2.03628e+06	83263.7	Target 1
4	A4	65	84.6345	2.01889e+06	80841	Target 1
4	A4	66	84.9413	1.98014e+06	78183.9	Target 1
4	A4	67	85.2481	1947380	75916.9	Target 1
4	A4	68	85.5548	1.93459e+06	74604.1	Target 1
4	A4	69	85.8616	1.90523e+06	74575.3	Target 1
4	A4	70	86.1684	1.87458e+06	75847.5	Target 1
4	A4	71	86.4751	1841440	78190.6	Target 1
4	A4	72	86.7819	1.81665e+06	81273.1	Target 1
4	A4	73	87.0887	1.80302e+06	84756.9	Target 1
4	A4	74	87.3955	1.75654e+06	88289.3	Target 1
4	A4	75	87.7022	1732232	91467.1	Target 1
4	A4	76	88.009	1.68481e+06	93894.3	Target 1
4	A4	77	88.3158	1.65469e+06	95356.1	Target 1
4	A4	78	88.6225	1.6245e+06	96012.8	Target 1
4	A4	79	88.9293	1.5957e+06	96497.7	Target 1
4	A4	80	89.2361	1.56272e+06	97916	Target 1
4	A4	81	89.5428	1.5345e+06	101821	Target 1
4	A4	82	89.8496	1.50039e+06	110236	Target 1
4	A4	83	90.1564	1.46752e+06	125658	Target 1
4	A4	84	90.4632	1.42862e+06	151765	Target 1
4	A4	85	90.7699	1.38243e+06	190718	Target 1
4	A4	86	91.0767	1.31901e+06	243053	Target 1
4	A4	87	91.3835	1.21799e+06	306451	Target 1
4	A4	88	91.6902	1.0738e+06	374545	Target 1
4	A4	89	91.997	874480	437226	Target 1
4	A4	90	92.3038	615084	482762	Target 1
4	A4	91	92.6105	402851	501449	Target 1
4	A4	92	92.9173	257473	489536	Target 1
4	A4	93	93.2241	181841	451625	Target 1
4	A4	94	93.5308	149291	400074	Target 1
4	A4	95	93.8376	136199	351212	Target 1
4	A4	96	94.1444	130573	319693	Target 1
4	A4	97	94.4511	127129	313425	Target 1
4	A4	98	94.7579	125032	331372	Target 1
5	A5	1	65.0021	4.24259e+06	63957.6	Target 1
5	A5	2	65.3089	4.22303e+06	67770.7	Target 1
5	A5	3	65.6157	4208702	71828	Target 1
5	A5	4	65.9225	4.18413e+06	76349	Target 1
5	A5	5	66.2293	4162840	81514.8	Target 1
5	A5	6	66.5361	4.13234e+06	87379.1	Target 1
5	A5	7	66.8429	4.10637e+06	93803.4	Target 1
5	A5	8	67.1497	4.07482e+06	100448	Target 1
5	A5	9	67.4565	4.04049e+06	106836	Target 1
5	A5	10	67.7633	3.99964e+06	112463	Target 1
5	A5	11	68.0701	3.95529e+06	117104	Target 1
5	A5	12	68.3769	3.92136e+06	120421	Target 1
5	A5	13	68.6837	3.87247e+06	122290	Target 1
5	A5	14	68.9905	3.82863e+06	122951	Target 1
5	A5	15	69.2973	3.78715e+06	122754	Target 1
5	A5	16	69.6041	3752630	122036	Target 1
5	A5	17	69.9109	3.71618e+06	121042	Target 1
5	A5	18	70.2177	3667205	119931	Target 1
5	A5	19	70.5245	3632876	118838	Target 1
5	A5	20	70.8313	3.59219e+06	117902	Target 1
5	A5	21	71.1381	3.54941e+06	117236	Target 1
5	A5	22	71.4449	3.52356e+06	116862	Target 1
5	A5	23	71.7517	3.48903e+06	116689	Target 1
5	A5	24	72.0585	3.43567e+06	116562	Target 1
5	A5	25	72.3653	3.39678e+06	116353	Target 1
5	A5	26	72.6721	3.36582e+06	115988	Target 1
5	A5	27	72.9789	3327180	115429	Target 1
5	A5	28	73.2857	3289834	114630	Target 1
5	A5	29	73.5925	3.24393e+06	113619	Target 1
5	A5	30	73.8993	3.20212e+06	112355	Target 1
5	A5	31	74.2061	3.17438e+06	110893	Target 1
5	A5	32	74.5129	3.13026e+06	109337	Target 1
5	A5	33	74.8197	3094299	107809	Target 1
5	A5	34	75.1265	3.06519e+06	106471	Target 1
5	A5	35	75.4333	3.02463e+06	105602	Target 1
5	A5	36	75.7401	2.98421e+06	105698	Target 1
5	A5	37	76.0469	2.95727e+06	107496	Target 1
5	A5	38	76.3537	2923305	111888	Target 1
5	A5	39	76.6605	2.89043e+06	120140	Target 1
5	A5	40	76.9673	2.86154e+06	133046	Target 1
5	A5	41	77.2741	2.82217e+06	150746	Target 1
5	A5	42	77.5809	2.76276e+06	173005	Target 1
5	A5	43	77.8877	2.72288e+06	198781	Target 1
5	A5	44	78.1945	2.65992e+06	225966	Target 1
5	A5	45	78.5013	2.59818e+06	251314	Target 1
5	A5	46	78.8081	2.49907e+06	270784	Target 1
5	A5	47	79.1149	2.39557e+06	280433	Target 1
5	A5	48	79.4217	2279852	277624	Target 1
5	A5	49	79.7285	2.16436e+06	262037	Target 1
5	A5	50	80.0353	2095759	235970	Target 1
5	A5	51	80.3421	2.03345e+06	203707	Target 1
5	A5	52	80.6489	2.0021e+06	170220	Target 1
5	A5	53	80.9557	1.96581e+06	139770	Target 1
5	A5	54	81.2625	1959186	115018	Target 1
5	A5	55	81.5693	1.91137e+06	98072.2	Target 1
5	A5	56	81.8761	1.8811e+06	86907.7	Target 1
5	A5	57	82.1829	1.86724e+06	80451.7	Target 1
5	A5	58	82.4897	1.84688e+06	77478.9	Target 1
5	A5	59	82.7965	1.81601e+06	76803.4	Target 1
5	A5	60	83.1033	1.78732e+06	77350.9	Target 1
5	A5	61	83.4101	1.75101e+06	78199.5	Target 1
5	A5	62	83.7169	1.72385e+06	78629.3	Target 1
5	A5	63	84.0237	1.70227e+06	78170.4	Target 1
5	A5	64	84.3305	1.66153e+06	76638.7	Target 1
5	A5	65	84.6373	1.63484e+06	74157.7	Target 1
5	A5	66	84.9441	1.60626e+06	71138.4	Target 1
5	A5	67	85.2509	1.58764e+06	68178	Target 1
5	A5	68	85.5577	1.55631e+06	65878.3	Target 1
5	A5	69	85.8645	1.53505e+06	64646.9	Target 1
5	A5	70	86.1713	1.50904e+06	64592.4	Target 1
5	A5	71	86.4781	1.48081e+06	65551.7	Target 1
5	A5	72	86.7849	1.46086e+06	67195.6	Target 1
5	A5	73	87.0917	1.44423e+06	69136.5	Target 1
5	A5	74	87.3985	1.40238e+06	71003	Target 1
5	A5	75	87.7053	1.37703e+06	72513.4	Target 1
5	A5	76	88.0121	1.34982e+06	73575.8	Target 1
5	A5	77	88.3189	1.32328e+06	74388.3	Target 1
5	A5	78	88.6257	1.2983e+06	75501.5	Target 1
5	A5	79	88.9325	1.27209e+06	77845.7	Target 1
5	A5	80	89.2393	1.24438e+06	82751.1	Target 1
5	A5	81	89.5461	1.2178e+06	91971.4	Target 1
5	A5	82	89.8529	1.18772e+06	107610	Target 1
5	A5	83	90.1597	1.15344e+06	133073	Target 1
5	A5	84	90.4665	1107878	169817	Target 1
5	A5	85	90.7733	1.04389e+06	217155	Target 1
5	A5	86	91.0801	951905	272085	Target 1
5	A5	87	91.3869	815688	328280	Target 1
5	A5	88	91.6937	646467	376726	Target 1
5	A5	89	92.0005	458319	407700	Target 1
5	A5	90	92.3073	277397	413704	Target 1
5	A5	91	92.6141	173312	392278	Target 1
5	A5	92	92.9209	121450	347462	Target 1
5	A5	93	93.2277	99900.7	289078	Target 1
5	A5	94	93.5345	90115.6	229967	Target 1
5	A5	95	93.8413	86072.8	182167	Target 1
5	A5	96	94.1481	83964.8	153418	Target 1
5	A5	97	94.4549	81446.5	145230	Target 1
5	A5	98	94.7617	80396.5	153170	Target 1
6	A6	1	65.0021	2.94348e+06	95681.9	Target 1
6	A6	2	65.3089	2940962	100102	Target 1
6	A6	3	65.6157	2.92277e+06	105590	Target 1
6	A6	4	65.9225	2889925	112534	Target 1
6	A6	5	66.2293	2.85954e+06	121032	Target 1
6	A6	6	66.5361	2.82353e+06	130796	Target 1
6	A6	7	66.8429	2792220	141139	Target 1
6	A6	8	67.1497	2.74587e+06	151084	Target 1
6	A6	9	67.4565	2.71091e+06	159597	Target 1
6	A6	10	67.7633	2644637	165893	Target 1
6	A6	11	68.0701	2.59723e+06	169674	Target 1
6	A6	12	68.3769	2.54937e+06	171183	Target 1
6	A6	13	68.6837	2.48993e+06	171036	Target 1
6	A6	14	68.9905	2.45298e+06	169930	Target 1
6	A6	15	69.2973	2407121	168368	Target 1
6	A6	16	69.6041	2.35791e+06	166535	Target 1
6	A6	17	69.9109	2.3064e+06	164340	Target 1
6	A6	18	70.2177	2265298	161542	Target 1
6	A6	19	70.5245	2221531	157898	Target 1
6	A6	20	70.8313	2.16948e+06	153277	Target 1
6	A6	21	71.1381	2.13075e+06	147720	Target 1
6	A6	22	71.4449	2.08236e+06	141448	Target 1
6	A6	23	71.7517	2.04592e+06	134812	Target 1
6	A6	24	72.0585	2008269	128186	Target 1
6	A6	25	72.3653	1.96975e+06	121853	Target 1
6	A6	26	72.6721	1.93084e+06	115905	Target 1
6	A6	27	72.9789	1.90669e+06	110261	Target 1
6	A6	28	73.2857	1.86693e+06	104771	Target 1
6	A6	29	73.5925	1.82991e+06	99376	Target 1
6	A6	30	73.8993	1.79156e+06	94204.7	Target 1
6	A6	31	74.2061	1.76766e+06	89522.9	Target 1
6	A6	32	74.5129	1.74664e+06	86223.1	Target 1
6	A6	33	74.8197	1.71426e+06	83853.3	Target 1
6	A6	34	75.1265	1.68915e+06	82055.1	Target 1
6	A6	35	75.4333	1.6524e+06	80803.1	Target 1
6	A6	36	75.7401	1.62827e+06	80217.4	Target 1
6	A6	37	76.0469	1.60634e+06	80594.7	Target 1
6	A6	38	76.3537	1.57973e+06	82309	Target 1
6	A6	39	76.6605	1.55576e+06	85641.4	Target 1
6	A6	40	76.9673	1529273	91368.8	Target 1
6	A6	41	77.2741	1.4945e+06	99569.5	Target 1
6	A6	42	77.5809	1.46706e+06	108269	Target 1
6	A6	43	77.8877	1435747	115822	Target 1
6	A6	44	78.1945	1.39377e+06	120408	Target 1
6	A6	45	78.5013	1.33662e+06	120581	Target 1
6	A6	46	78.8081	1.28947e+06	115808	Target 1
6	A6	47	79.1149	1.25058e+06	106725	Target 1
6	A6	48	79.4217	1224897	94936	Target 1
6	A6	49	79.7285	1.20105e+06	83851.8	Target 1
6	A6	50	80.0353	1.18098e+06	75175.3	Target 1
6	A6	51	80.3421	1.15873e+06	68058.7	Target 1
6	A6	52	80.6489	1.13767e+06	62735.1	Target 1
6	A6	53	80.9557	1116566	59031.2	Target 1
6	A6	54	81.2625	1.09734e+06	56582.8	Target 1
6	A6	55	81.5693	1.07962e+06	55001	Target 1
6	A6	56	81.8761	1.0586e+06	53950.1	Target 1
6	A6	57	82.1829	1.03861e+06	53166.5	Target 1
6	A6	58	82.4897	1.01928e+06	52453.1	Target 1
6	A6	59	82.7965	999701	51672.5	Target 1
6	A6	60	83.1033	980062	50740.9	Target 1
6	A6	61	83.4101	958546	49618.5	Target 1
6	A6	62	83.7169	941379	48295.6	Target 1
6	A6	63	84.0237	923028	46784.9	Target 1
6	A6	64	84.3305	905475	45129.7	Target 1
6	A6	65	84.6373	887571	43427	Target 1
6	A6	66	84.9441	870303	41846.6	Target 1
6	A6	67	85.2509	853623	40613	Target 1
6	A6	68	85.5577	837660	39940.9	Target 1
6	A6	69	85.8645	820511	39952.5	Target 1
6	A6	70	86.1713	802719	40628.4	Target 1
6	A6	71	86.4781	787313	41821.2	Target 1
6	A6	72	86.7849	771236	43320.2	Target 1
6	A6	73	87.0917	753887	44931.3	Target 1
6	A6	74	87.3985	733652	46553.3	Target 1
6	A6	75	87.7053	713846	48253.7	Target 1
6	A6	76	88.0121	695037	50350.2	Target 1
6	A6	77	88.3189	676981	53474.9	Target 1
6	A6	78	88.6257	659389	58569.6	Target 1
6	A6	79	88.9325	640228	66765.4	Target 1
6	A6	80	89.2393	617274	79106.2	Target 1
6	A6	81	89.5461	590702	98675.8	Target 1
6	A6	82	89.8529	553537	126724	Target 1
6	A6	83	90.1597	497148	157711	Target 1
6	A6	84	90.4665	420234	187109	Target 1
6	A6	85	90.7733	326661	209184	Target 1
6	A6	86	91.0801	234510	218526	Target 1
6	A6	87	91.3869	162826	211837	Target 1
6	A6	88	91.6937	123910	189215	Target 1
6	A6	89	92.0005	106089	154242	Target 1
6	A6	90	92.3073	97440.8	112800	Target 1
6	A6	91	92.6141	93671.8	75326.2	Target 1
6	A6	92	92.9209	92059	47327.1	Target 1
6	A6	93	93.2277	89758.5	24534.2	Target 1
6	A6	94	93.5345	87905.5	6795.41	Target 1
6	A6	95	93.8413	86955.3	-7400.73	Target 1
6	A6	96	94.1481	86073.5	-20136.1	Target 1
6	A6	97	94.4549	84658.2	-33320.2	Target 1
6	A6	98	94.7617	83895.4	-48185	Target 1
7	A7	1	65.0011	4950131	79494.1	Target 1
7	A7	2	65.3072	4.95392e+06	84111.8	Target 1
7	A7	3	65.6132	4.91458e+06	90008.4	Target 1
7	A7	4	65.9193	4.88761e+06	97974	Target 1
7	A7	5	66.2254	4.86221e+06	108360	Target 1
7	A7	6	66.5315	4829478	120863	Target 1
7	A7	7	66.8375	4.78545e+06	134520	Target 1
7	A7	8	67.1436	4.73716e+06	145876	Target 1
7	A7	9	67.4497	4.70136e+06	154549	Target 1
7	A7	10	67.7557	4.62269e+06	161157	Target 1
7	A7	11	68.0618	4583164	165229	Target 1
7	A7	12	68.3679	4528987	166738	Target 1
7	A7	13	68.674	4.45682e+06	166092	Target 1
7	A7	14	68.98	4.41301e+06	164034	Target 1
7	A7	15	69.2861	4.3612e+06	161467	Target 1
7	A7	16	69.5922	4306361	159209	Target 1
7	A7	17	69.8982	4.2616e+06	157754	Target 1
7	A7	18	70.2043	4223459	157159	Target 1
7	A7	19	70.5104	4176776	157110	Target 1
7	A7	20	70.8165	4.11272e+06	157154	Target 1
7	A7	21	71.1225	4.06656e+06	156948	Target 1
7	A7	22	71.4286	4.01208e+06	156382	Target 1
7	A7	23	71.7347	3.97436e+06	155518	Target 1
7	A7	24	72.0407	3.92017e+06	154447	Target 1
7	A7	25	72.3468	3.87605e+06	153175	Target 1
7	A7	26	72.6529	3.81848e+06	151611	Target 1
7	A7	27	72.959	3.77453e+06	149665	Target 1
7	A7	28	73.265	3.72954e+06	147351	Target 1
7	A7	29	73.5711	3672159	144864	Target 1
7	A7	30	73.8772	3.6245e+06	142527	Target 1
7	A7	31	74.1833	3.58094e+06	140654	Target 1
7	A7	32	74.4893	3.54609e+06	139135	Target 1
7	A7	33	74.7954	3501235	138090	Target 1
7	A7	34	75.1015	3.44961e+06	137416	Target 1
7	A7	35	75.4075	3.40309e+06	136937	Target 1
7	A7	36	75.7136	3352661	136931	Target 1
7	A7	37	76.0197	3.32366e+06	138319	Target 1
7	A7	38	76.3258	3.27334e+06	141947	Target 1
7	A7	39	76.6318	3.22295e+06	148641	Target 1
7	A7	40	76.9379	3187632	160178	Target 1
7	A7	41	77.244	3150834	177334	Target 1
7	A7	42	77.55	3.10222e+06	199848	Target 1
7	A7	43	77.8561	3049600	226055	Target 1
7	A7	44	78.1622	2.97343e+06	252839	Target 1
7	A7	45	78.4683	2.89967e+06	276048	Target 1
7	A7	46	78.7743	2.8003e+06	291349	Target 1
7	A7	47	79.0804	2680656	295365	Target 1
7	A7	48	79.3865	2.57147e+06	286714	Target 1
7	A7	49	79.6926	2.45579e+06	266543	Target 1
7	A7	50	79.9986	2.39039e+06	238249	Target 1
7	A7	51	80.3047	2.32642e+06	206467	Target 1
7	A7	52	80.6108	2286423	175703	Target 1
7	A7	53	80.9168	2250957	149203	Target 1
7	A7	54	81.2229	2234526	124319	Target 1
7	A7	55	81.529	2.17987e+06	104041	Target 1
7	A7	56	81.8351	2.13623e+06	90520	Target 1
7	A7	57	82.1411	2.11373e+06	82281.2	Target 1
7	A7	58	82.4472	2.09694e+06	77899.7	Target 1
7	A7	59	82.7533	2.05707e+06	76039.2	Target 1
7	A7	60	83.0593	2.02736e+06	75416.2	Target 1
7	A7	61	83.3654	1.97681e+06	74885.7	Target 1
7	A7	62	83.6715	1949091	73603.7	Target 1
7	A7	63	83.9776	1.9181e+06	71135.9	Target 1
7	A7	64	84.2836	1.88149e+06	67451.2	Target 1
7	A7	65	84.5897	1.86072e+06	62863.4	Target 1
7	A7	66	84.8958	1.81099e+06	57970.4	Target 1
7	A7	67	85.2018	1.78555e+06	53553.2	Target 1
7	A7	68	85.5079	1.75979e+06	50398.1	Target 1
7	A7	69	85.814	1.73211e+06	49074.5	Target 1
7	A7	70	86.1201	1.70298e+06	49783.7	Target 1
7	A7	71	86.4261	1.66689e+06	52335.8	Target 1
7	A7	72	86.7322	1.64921e+06	56216.4	Target 1
7	A7	73	87.0383	1.62818e+06	60673.1	Target 1
7	A7	74	87.3443	1.58101e+06	64865.2	Target 1
7	A7	75	87.6504	1.54386e+06	68130.9	Target 1
7	A7	76	87.9565	1.51079e+06	70353	Target 1
7	A7	77	88.2626	1480101	72270.1	Target 1
7	A7	78	88.5686	1451073	75596.2	Target 1
7	A7	79	88.8747	1.42103e+06	82931.4	Target 1
7	A7	80	89.1808	1.38841e+06	97519.5	Target 1
7	A7	81	89.4868	1.35748e+06	122849	Target 1
7	A7	82	89.7929	1318768	156181	Target 1
7	A7	83	90.099	1.27164e+06	196202	Target 1
7	A7	84	90.4051	1.20939e+06	246363	Target 1
7	A7	85	90.7111	1.11861e+06	302473	Target 1
7	A7	86	91.0172	990768	357064	Target 1
7	A7	87	91.3233	817864	400440	Target 1
7	A7	88	91.6293	627284	423030	Target 1
7	A7	89	91.9354	450739	418376	Target 1
7	A7	90	92.2415	315045	385590	Target 1
7	A7	91	92.5476	255845	330076	Target 1
7	A7	92	92.8536	230425	262107	Target 1
7	A7	93	93.1597	219317	193813	Target 1
7	A7	94	93.4658	214103	134286	Target 1
7	A7	95	93.7719	209666	78388.4	Target 1
7	A7	96	94.0779	208502	47357.3	Target 1
7	A7	97	94.384	205755	36745.7	Target 1
7	A7	98	94.6901	205370	37902.9	Target 1
8	A8	1	65.0011	6701285	86837.6	Target 1
8	A8	2	65.3072	6696777	91859.8	Target 1
8	A8	3	65.6132	6.66525e+06	97497.1	Target 1
8	A8	4	65.9193	6.63165e+06	104161	Target 1
8	A8	5	66.2254	6.60528e+06	112134	Target 1
8	A8	6	66.5315	6.56116e+06	121402	Target 1
8	A8	7	66.8375	6525586	131543	Target 1
8	A8	8	67.1436	6480564	141738	Target 1
8	A8	9	67.4497	6445072	150985	Target 1
8	A8	10	67.7557	6.37614e+06	158441	Target 1
8	A8	11	68.0618	6305452	163720	Target 1
8	A8	12	68.3679	6262657	166967	Target 1
8	A8	13	68.674	6.20202e+06	168690	Target 1
8	A8	14	68.98	6152494	169480	Target 1
8	A8	15	69.2861	6.10704e+06	169828	Target 1
8	A8	16	69.5922	6032160	170098	Target 1
8	A8	17	69.8982	5984710	170573	Target 1
8	A8	18	70.2043	5931380	171462	Target 1
8	A8	19	70.5104	5.88128e+06	172817	Target 1
8	A8	20	70.8165	5.83503e+06	174462	Target 1
8	A8	21	71.1225	5772949	176039	Target 1
8	A8	22	71.4286	5713757	177167	Target 1
8	A8	23	71.7347	5655828	177603	Target 1
8	A8	24	72.0407	5.59161e+06	177291	Target 1
8	A8	25	72.3468	5.5536e+06	176300	Target 1
8	A8	26	72.6529	5.49082e+06	174748	Target 1
8	A8	27	72.959	5.42654e+06	172795	Target 1
8	A8	28	73.265	5.37281e+06	170689	Target 1
8	A8	29	73.5711	5.31554e+06	168729	Target 1
8	A8	30	73.8772	5.26636e+06	167340	Target 1
8	A8	31	74.1833	5216943	166826	Target 1
8	A8	32	74.4893	5154781	167254	Target 1
8	A8	33	74.7954	5104691	168457	Target 1
8	A8	34	75.1015	5064328	170135	Target 1
8	A8	35	75.4075	5001954	172010	Target 1
8	A8	36	75.7136	4924050	174198	Target 1
8	A8	37	76.0197	4.88878e+06	177186	Target 1
8	A8	38	76.3258	4842385	181892	Target 1
8	A8	39	76.6318	4.77089e+06	189603	Target 1
8	A8	40	76.9379	4715944	201831	Target 1
8	A8	41	77.244	4.66911e+06	220085	Target 1
8	A8	42	77.55	4603710	245454	Target 1
8	A8	43	77.8561	4.54006e+06	277982	Target 1
8	A8	44	78.1622	4462776	315973	Target 1
8	A8	45	78.4683	4385876	355549	Target 1
8	A8	46	78.7743	4276608	390870	Target 1
8	A8	47	79.0804	4.13245e+06	415272	Target 1
8	A8	48	79.3865	3972272	423127	Target 1
8	A8	49	79.6926	3779585	411758	Target 1
8	A8	50	79.9986	3.65081e+06	382524	Target 1
8	A8	51	80.3047	3.52623e+06	340485	Target 1
8	A8	52	80.6108	3.45241e+06	292744	Target 1
8	A8	53	80.9168	3.40498e+06	246235	Target 1
8	A8	54	81.2229	3378516	205966	Target 1
8	A8	55	81.529	3.30795e+06	174344	Target 1
8	A8	56	81.8351	3.25554e+06	150947	Target 1
8	A8	57	82.1411	3.22368e+06	135317	Target 1
8	A8	58	82.4472	3.20215e+06	125835	Target 1
8	A8	59	82.7533	3.14908e+06	120715	Target 1
8	A8	60	83.0593	3113333	118366	Target 1
8	A8	61	83.3654	3.0598e+06	117471	Target 1
8	A8	62	83.6715	3.0197e+06	117006	Target 1
8	A8	63	83.9776	2.98327e+06	116228	Target 1
8	A8	64	84.2836	2.94991e+06	114679	Target 1
8	A8	65	84.5897	2.8959e+06	112266	Target 1
8	A8	66	84.8958	2845966	109347	Target 1
8	A8	67	85.2018	2802360	106669	Target 1
8	A8	68	85.5079	2.77676e+06	105067	Target 1
8	A8	69	85.814	2.74546e+06	105070	Target 1
8	A8	70	86.1201	2.68875e+06	106655	Target 1
8	A8	71	86.4261	2.64939e+06	109320	Target 1
8	A8	72	86.7322	2614997	112348	Target 1
8	A8	73	87.0383	2.58844e+06	115076	Target 1
8	A8	74	87.3443	2521151	117032	Target 1
8	A8	75	87.6504	2.48872e+06	118009	Target 1
8	A8	76	87.9565	2.44763e+06	118173	Target 1
8	A8	77	88.2626	2.39715e+06	118151	Target 1
8	A8	78	88.5686	2350948	119054	Target 1
8	A8	79	88.8747	2.33691e+06	122386	Target 1
8	A8	80	89.1808	2.30263e+06	129976	Target 1
8	A8	81	89.4868	2.22565e+06	144087	Target 1
8	A8	82	89.7929	2.19322e+06	167643	Target 1
8	A8	83	90.099	2.13754e+06	203197	Target 1
8	A8	84	90.4051	2.09053e+06	254861	Target 1
8	A8	85	90.7111	2.02359e+06	324832	Target 1
8	A8	86	91.0172	1.90793e+06	411795	Target 1
8	A8	87	91.3233	1757662	509237	Target 1
8	A8	88	91.6293	1.54901e+06	605021	Target 1
8	A8	89	91.9354	1.27087e+06	683146	Target 1
8	A8	90	92.2415	911901	727846	Target 1
8	A8	91	92.5476	613580	728967	Target 1
8	A8	92	92.8536	403332	686586	Target 1
8	A8	93	93.1597	291445	612604	Target 1
8	A8	94	93.4658	241931	528046	Target 1
8	A8	95	93.7719	222640	456607	Target 1
8	A8	96	94.0779	213237	416781	Target 1
8	A8	97	94.384	207239	415808	Target 1
8	A8	98	94.6901	205316	448144	Target 1
9	A9	1	65.0018	6706142	75844.8	Target 1
9	A9	2	65.3085	6674944	80389.9	Target 1
9	A9	3	65.6152	6652856	84708.9	Target 1
9	A9	4	65.9219	6.61516e+06	89110.8	Target 1
9	A9	5	66.2285	6601479	94067.2	Target 1
9	A9	6	66.5352	6569343	99998.2	Target 1
9	A9	7	66.8419	6.53082e+06	107035	Target 1
9	A9	8	67.1486	6500362	114888	Target 1
9	A9	9	67.4553	6478177	122897	Target 1
9	A9	10	67.762	6406438	130250	Target 1
9	A9	11	68.0686	6375553	136276	Target 1
9	A9	12	68.3753	6.32277e+06	140662	Target 1
9	A9	13	68.682	6.25563e+06	143513	Target 1
9	A9	14	68.9887	6230953	145253	Target 1
9	A9	15	69.2954	6.17626e+06	146453	Target 1
9	A9	16	69.6021	6122007	147656	Target 1
9	A9	17	69.9087	6076950	149242	Target 1
9	A9	18	70.2154	6.03624e+06	151335	Target 1
9	A9	19	70.5221	5.98177e+06	153768	Target 1
9	A9	20	70.8288	5942992	156161	Target 1
9	A9	21	71.1355	5889713	158102	Target 1
9	A9	22	71.4422	5817724	159408	Target 1
9	A9	23	71.7489	5.77737e+06	160080	Target 1
9	A9	24	72.0555	5730127	160338	Target 1
9	A9	25	72.3622	5.67395e+06	160510	Target 1
9	A9	26	72.6689	5.62957e+06	160771	Target 1
9	A9	27	72.9756	5.58075e+06	161095	Target 1
9	A9	28	73.2823	5.5113e+06	161349	Target 1
9	A9	29	73.589	5468970	161450	Target 1
9	A9	30	73.8956	5416387	161466	Target 1
9	A9	31	74.2023	5.35748e+06	161629	Target 1
9	A9	32	74.509	5303242	162261	Target 1
9	A9	33	74.8157	5269468	163658	Target 1
9	A9	34	75.1224	5200976	166038	Target 1
9	A9	35	75.4291	5163144	169570	Target 1
9	A9	36	75.7357	5.09338e+06	174503	Target 1
9	A9	37	76.0424	5056090	181369	Target 1
9	A9	38	76.3491	4990035	191146	Target 1
9	A9	39	76.6558	4.92862e+06	205256	Target 1
9	A9	40	76.9625	4.87604e+06	225298	Target 1
9	A9	41	77.2692	4.81771e+06	252426	Target 1
9	A9	42	77.5759	4.74837e+06	286517	Target 1
9	A9	43	77.8825	4689825	325407	Target 1
9	A9	44	78.1892	4.5696e+06	364636	Target 1
9	A9	45	78.4959	4471056	397998	Target 1
9	A9	46	78.8026	4307875	418944	Target 1
9	A9	47	79.1093	4.1389e+06	422454	Target 1
9	A9	48	79.416	3.98122e+06	406689	Target 1
9	A9	49	79.7226	3.84517e+06	373722	Target 1
9	A9	50	80.0293	3.75537e+06	328995	Target 1
9	A9	51	80.336	3683379	279704	Target 1
9	A9	52	80.6427	3.62514e+06	232763	Target 1
9	A9	53	80.9494	3.60443e+06	193147	Target 1
9	A9	54	81.2561	3.57707e+06	163168	Target 1
9	A9	55	81.5627	3502550	144216	Target 1
9	A9	56	81.8694	3.47913e+06	132907	Target 1
9	A9	57	82.1761	3.42511e+06	126880	Target 1
9	A9	58	82.4828	3.41961e+06	124184	Target 1
9	A9	59	82.7895	3.36258e+06	123111	Target 1
9	A9	60	83.0962	3.31699e+06	122293	Target 1
9	A9	61	83.4028	3.25011e+06	120794	Target 1
9	A9	62	83.7095	3.23115e+06	118177	Target 1
9	A9	63	84.0162	3.19392e+06	114468	Target 1
9	A9	64	84.3229	3.14248e+06	110016	Target 1
9	A9	65	84.6296	3.11884e+06	105372	Target 1
9	A9	66	84.9363	3.07429e+06	101220	Target 1
9	A9	67	85.243	3.03729e+06	98310.4	Target 1
9	A9	68	85.5496	3.00838e+06	97299	Target 1
9	A9	69	85.8563	2.98313e+06	98526	Target 1
9	A9	70	86.163	2.93914e+06	101867	Target 1
9	A9	71	86.4697	2.88198e+06	106785	Target 1
9	A9	72	86.7764	2.86881e+06	112536	Target 1
9	A9	73	87.0831	2.82898e+06	118363	Target 1
9	A9	74	87.3897	2.76789e+06	123595	Target 1
9	A9	75	87.6964	2.72792e+06	127698	Target 1
9	A9	76	88.0031	2.69251e+06	130404	Target 1
9	A9	77	88.3098	2.61939e+06	131950	Target 1
9	A9	78	88.6165	2.57752e+06	133282	Target 1
9	A9	79	88.9232	2.56947e+06	136078	Target 1
9	A9	80	89.2298	2528350	142618	Target 1
9	A9	81	89.5365	2453985	155663	Target 1
9	A9	82	89.8432	2420100	180479	Target 1
9	A9	83	90.1499	2.36333e+06	220634	Target 1
9	A9	84	90.4566	2294164	280178	Target 1
9	A9	85	90.7633	2.21417e+06	362091	Target 1
9	A9	86	91.07	2.10455e+06	465551	Target 1
9	A9	87	91.3766	1.8673e+06	583559	Target 1
9	A9	88	91.6833	1.60064e+06	702065	Target 1
9	A9	89	91.99	1258684	801826	Target 1
9	A9	90	92.2967	838282	863220	Target 1
9	A9	91	92.6034	520220	872746	Target 1
9	A9	92	92.9101	317811	828763	Target 1
9	A9	93	93.2167	220861	743797	Target 1
9	A9	94	93.5234	178380	641842	Target 1
9	A9	95	93.8301	162768	551108	Target 1
9	A9	96	94.1368	154437	494782	Target 1
9	A9	97	94.4435	151131	483515	Target 1
9	A9	98	94.7502	148412	512929	Target 1
10	A10	1	65.0018	6240916	67349.6	Target 1
10	A10	2	65.3085	6.23477e+06	71088.7	Target 1
10	A10	3	65.6152	6.19796e+06	74657.4	Target 1
10	A10	4	65.9219	6171158	78466.2	Target 1
10	A10	5	66.2285	6158568	83113.2	Target 1
10	A10	6	66.5352	6126174	89108.1	Target 1
10	A10	7	66.8419	6.10019e+06	96511.9	Target 1
10	A10	8	67.1486	6075437	104742	Target 1
10	A10	9	67.4553	6055341	112680	Target 1
10	A10	10	67.762	5.99806e+06	119131	Target 1
10	A10	11	68.0686	5942318	123377	Target 1
10	A10	12	68.3753	5903950	125509	Target 1
10	A10	13	68.682	5.84088e+06	126349	Target 1
10	A10	14	68.9887	5831526	126993	Target 1
10	A10	15	69.2954	5795756	128311	Target 1
10	A10	16	69.6021	5.7383e+06	130614	Target 1
10	A10	17	69.9087	5702525	133651	Target 1
10	A10	18	70.2154	5665868	136808	Target 1
10	A10	19	70.5221	5.61849e+06	139405	Target 1
10	A10	20	70.8288	5572440	140962	Target 1
10	A10	21	71.1355	5.51663e+06	141375	Target 1
10	A10	22	71.4422	5.4662e+06	140936	Target 1
10	A10	23	71.7489	5439989	140203	Target 1
10	A10	24	72.0555	5395094	139791	Target 1
10	A10	25	72.3622	5338907	140145	Target 1
10	A10	26	72.6689	5301818	141391	Target 1
10	A10	27	72.9756	5.27137e+06	143313	Target 1
10	A10	28	73.2823	5.21986e+06	145486	Target 1
10	A10	29	73.589	5160176	147485	Target 1
10	A10	30	73.8956	5113062	149079	Target 1
10	A10	31	74.2023	5060551	150285	Target 1
10	A10	32	74.509	5.03016e+06	151256	Target 1
10	A10	33	74.8157	4968703	152148	Target 1
10	A10	34	75.1224	4.93136e+06	153098	Target 1
10	A10	35	75.4291	4.88127e+06	154416	Target 1
10	A10	36	75.7357	4.8139e+06	156815	Target 1
10	A10	37	76.0424	4780437	161507	Target 1
10	A10	38	76.3491	4.72877e+06	169994	Target 1
10	A10	39	76.6558	4697781	183651	Target 1
10	A10	40	76.9625	4.65013e+06	203276	Target 1
10	A10	41	77.2692	4.58816e+06	228816	Target 1
10	A10	42	77.5759	4.50867e+06	259238	Target 1
10	A10	43	77.8825	4436101	292453	Target 1
10	A10	44	78.1892	4.34383e+06	325234	Target 1
10	A10	45	78.4959	4.25701e+06	353338	Target 1
10	A10	46	78.8026	4.11854e+06	372081	Target 1
10	A10	47	79.1093	3.96518e+06	377474	Target 1
10	A10	48	79.416	3.80707e+06	367540	Target 1
10	A10	49	79.7226	3.68644e+06	343207	Target 1
10	A10	50	80.0293	3.59187e+06	308226	Target 1
10	A10	51	80.336	3.51455e+06	268085	Target 1
10	A10	52	80.6427	3467747	228384	Target 1
10	A10	53	80.9494	3.428e+06	193396	Target 1
10	A10	54	81.2561	3.40257e+06	165364	Target 1
10	A10	55	81.5627	3.34162e+06	144668	Target 1
10	A10	56	81.8694	3.29751e+06	130468	Target 1
10	A10	57	82.1761	3.26704e+06	121506	Target 1
10	A10	58	82.4828	3254687	116423	Target 1
10	A10	59	82.7895	3211010	113867	Target 1
10	A10	60	83.0962	3.17197e+06	112554	Target 1
10	A10	61	83.4028	3111515	111395	Target 1
10	A10	62	83.7095	3.08432e+06	109692	Target 1
10	A10	63	84.0162	3.05701e+06	107243	Target 1
10	A10	64	84.3229	3015216	104264	Target 1
10	A10	65	84.6296	2.97899e+06	101214	Target 1
10	A10	66	84.9363	2.9501e+06	98600.7	Target 1
10	A10	67	85.243	2.9172e+06	96832.1	Target 1
10	A10	68	85.5496	2.87945e+06	96128.6	Target 1
10	A10	69	85.8563	2.84553e+06	96513	Target 1
10	A10	70	86.163	2800277	97897.6	Target 1
10	A10	71	86.4697	2767534	100188	Target 1
10	A10	72	86.7764	2751455	103291	Target 1
10	A10	73	87.0831	2.72992e+06	106987	Target 1
10	A10	74	87.3897	2.65679e+06	110820	Target 1
10	A10	75	87.6964	2.62917e+06	114186	Target 1
10	A10	76	88.0031	2.58838e+06	116677	Target 1
10	A10	77	88.3098	2.53623e+06	118471	Target 1
10	A10	78	88.6165	2.50301e+06	120493	Target 1
10	A10	79	88.9232	2.49435e+06	124261	Target 1
10	A10	80	89.2298	2.4484e+06	131621	Target 1
10	A10	81	89.5365	2382220	144678	Target 1
10	A10	82	89.8432	2.3398e+06	166036	Target 1
10	A10	83	90.1499	2301391	199133	Target 1
10	A10	84	90.4566	2242677	247894	Target 1
10	A10	85	90.7633	2.16599e+06	315584	Target 1
10	A10	86	91.07	2037538	402825	Target 1
10	A10	87	91.3766	1874437	505454	Target 1
10	A10	88	91.6833	1.64194e+06	613264	Target 1
10	A10	89	91.99	1.32796e+06	710688	Target 1
10	A10	90	92.2967	914539	780067	Target 1
10	A10	91	92.6034	573335	807056	Target 1
10	A10	92	92.9101	331864	786424	Target 1
10	A10	93	93.2167	210023	725640	Target 1
10	A10	94	93.5234	156200	644022	Target 1
10	A10	95	93.8301	135779	567012	Target 1
10	A10	96	94.1368	126924	517514	Target 1
10	A10	97	94.4435	121780	507938	Target 1
10	A10	98	94.7502	119558	536645	Target 1
11	A11	1	65.001	6.36259e+06	59578.9	Target 1
11	A11	2	65.3076	6347805	63993.6	Target 1
11	A11	3	65.6143	6.32417e+06	68516.8	Target 1
11	A11	4	65.9209	6.30516e+06	73273.5	Target 1
11	A11	5	66.2275	6287957	78386	Target 1
11	A11	6	66.5342	6.26068e+06	83909.5	Target 1
11	A11	7	66.8408	6230244	89780.7	Target 1
11	A11	8	67.1474	6.19682e+06	95797.9	Target 1
11	A11	9	67.4541	6178968	101648	Target 1
11	A11	10	67.7607	6135415	106992	Target 1
11	A11	11	68.0674	6089158	111585	Target 1
11	A11	12	68.374	6.06975e+06	115369	Target 1
11	A11	13	68.6806	6.01142e+06	118482	Target 1
11	A11	14	68.9873	5969363	121166	Target 1
11	A11	15	69.2939	5.96125e+06	123629	Target 1
11	A11	16	69.6005	5.90312e+06	125980	Target 1
11	A11	17	69.9072	5.85559e+06	128244	Target 1
11	A11	18	70.2138	5819997	130423	Target 1
11	A11	19	70.5204	5.78191e+06	132514	Target 1
11	A11	20	70.8271	5.74343e+06	134485	Target 1
11	A11	21	71.1337	5.69525e+06	136228	Target 1
11	A11	22	71.4404	5.65462e+06	137580	Target 1
11	A11	23	71.747	5611919	138408	Target 1
11	A11	24	72.0536	5567227	138708	Target 1
11	A11	25	72.3603	5.51822e+06	138636	Target 1
11	A11	26	72.6669	5.47211e+06	138458	Target 1
11	A11	27	72.9735	5444366	138415	Target 1
11	A11	28	73.2802	5.38619e+06	138624	Target 1
11	A11	29	73.5868	5.35963e+06	139054	Target 1
11	A11	30	73.8934	5.29762e+06	139604	Target 1
11	A11	31	74.2001	5.25175e+06	140208	Target 1
11	A11	32	74.5067	5.21606e+06	140906	Target 1
11	A11	33	74.8133	5181390	141855	Target 1
11	A11	34	75.12	5.11705e+06	143307	Target 1
11	A11	35	75.4266	5077606	145594	Target 1
11	A11	36	75.7333	5044075	149123	Target 1
11	A11	37	76.0399	4993719	154369	Target 1
11	A11	38	76.3465	4944672	161900	Target 1
11	A11	39	76.6532	4.90192e+06	172425	Target 1
11	A11	40	76.9598	4851814	186788	Target 1
11	A11	41	77.2664	4.78307e+06	205797	Target 1
11	A11	42	77.5731	4.7354e+06	229804	Target 1
11	A11	43	77.8797	4.68583e+06	258100	Target 1
11	A11	44	78.1863	4.59983e+06	288403	Target 1
11	A11	45	78.493	4511312	316821	Target 1
11	A11	46	78.7996	4396859	338501	Target 1
11	A11	47	79.1062	4253088	348904	Target 1
11	A11	48	79.4129	4.11426e+06	345276	Target 1
11	A11	49	79.7195	3.96942e+06	327691	Target 1
11	A11	50	80.0262	3891602	299170	Target 1
11	A11	51	80.3328	3.79771e+06	264757	Target 1
11	A11	52	80.6394	3.75759e+06	229933	Target 1
11	A11	53	80.9461	3.71959e+06	199045	Target 1
11	A11	54	81.2527	3.6975e+06	174413	Target 1
11	A11	55	81.5593	3.62463e+06	156363	Target 1
11	A11	56	81.866	3580671	143949	Target 1
11	A11	57	82.1726	3.53794e+06	135785	Target 1
11	A11	58	82.4792	3.52008e+06	130602	Target 1
11	A11	59	82.7859	3.48169e+06	127367	Target 1
11	A11	60	83.0925	3.42904e+06	125157	Target 1
11	A11	61	83.3992	3.38451e+06	123139	Target 1
11	A11	62	83.7058	3346323	120660	Target 1
11	A11	63	84.0124	3311448	117355	Target 1
11	A11	64	84.3191	3.2629e+06	113209	Target 1
11	A11	65	84.6257	3.24546e+06	108522	Target 1
11	A11	66	84.9323	3.19031e+06	103824	Target 1
11	A11	67	85.239	3.17158e+06	99761.6	Target 1
11	A11	68	85.5456	3.12764e+06	96946.2	Target 1
11	A11	69	85.8522	3.1136e+06	95810.5	Target 1
11	A11	70	86.1589	3.05772e+06	96535.8	Target 1
11	A11	71	86.4655	3.03242e+06	99032.4	Target 1
11	A11	72	86.7721	3.0133e+06	102938	Target 1
11	A11	73	87.0788	2.99429e+06	107616	Target 1
11	A11	74	87.3854	2.91861e+06	112214	Target 1
11	A11	75	87.6921	2876742	115900	Target 1
11	A11	76	87.9987	2.85838e+06	118223	Target 1
11	A11	77	88.3053	2.80209e+06	119423	Target 1
11	A11	78	88.612	2.76146e+06	120479	Target 1
11	A11	79	88.9186	2.7508e+06	122903	Target 1
11	A11	80	89.2252	2714184	128456	Target 1
11	A11	81	89.5319	2.64978e+06	139065	Target 1
11	A11	82	89.8385	2.61661e+06	156962	Target 1
11	A11	83	90.1451	2.57359e+06	185132	Target 1
11	A11	84	90.4518	2511511	227172	Target 1
11	A11	85	90.7584	2.43509e+06	286619	Target 1
11	A11	86	91.065	2350752	365419	Target 1
11	A11	87	91.3717	2.18798e+06	461900	Target 1
11	A11	88	91.6783	1.99352e+06	569006	Target 1
11	A11	89	91.985	1.7164e+06	673917	Target 1
11	A11	90	92.2916	1.3159e+06	759998	Target 1
11	A11	91	92.5982	936808	811297	Target 1
11	A11	92	92.9049	624383	818449	Target 1
11	A11	93	93.2115	433892	783594	Target 1
11	A11	94	93.5181	343188	721609	Target 1
11	A11	95	93.8248	308755	656155	Target 1
11	A11	96	94.1314	294047	611486	Target 1
11	A11	97	94.438	287394	603476	Target 1
11	A11	98	94.7447	283309	634249	Target 1
12	A12	1	65.001	5.44208e+06	47826.7	Target 1
12	A12	2	65.3076	5.42967e+06	50561.6	Target 1
12	A12	3	65.6143	5.42945e+06	53569.7	Target 1
12	A12	4	65.9209	5.40737e+06	57073.6	Target 1
12	A12	5	66.2275	5.39203e+06	61246.4	Target 1
12	A12	6	66.5342	5.35914e+06	66141.7	Target 1
12	A12	7	66.8408	5357321	71626.5	Target 1
12	A12	8	67.1474	5.32912e+06	77346.2	Target 1
12	A12	9	67.4541	5.30122e+06	82780.9	Target 1
12	A12	10	67.7607	5.27036e+06	87386.8	Target 1
12	A12	11	68.0674	5.23723e+06	90788.5	Target 1
12	A12	12	68.374	5.22109e+06	92921.9	Target 1
12	A12	13	68.6806	5151785	94041.7	Target 1
12	A12	14	68.9873	5.1404e+06	94598.2	Target 1
12	A12	15	69.2939	5139452	95065.5	Target 1
12	A12	16	69.6005	5074748	95838.4	Target 1
12	A12	17	69.9072	5056096	97193.4	Target 1
12	A12	18	70.2138	5018250	99268.6	Target 1
12	A12	19	70.5204	4.99173e+06	101988	Target 1
12	A12	20	70.8271	4977487	105003	Target 1
12	A12	21	71.1337	4951030	107783	Target 1
12	A12	22	71.4404	4.87631e+06	109854	Target 1
12	A12	23	71.747	4.8491e+06	111053	Target 1
12	A12	24	72.0536	4827987	111581	Target 1
12	A12	25	72.3603	4.78757e+06	111844	Target 1
12	A12	26	72.6669	4758341	112201	Target 1
12	A12	27	72.9735	4725338	112832	Target 1
12	A12	28	73.2802	4.6803e+06	113757	Target 1
12	A12	29	73.5868	4.64091e+06	114914	Target 1
12	A12	30	73.8934	4.6137e+06	116114	Target 1
12	A12	31	74.2001	4579169	117265	Target 1
12	A12	32	74.5067	4.55e+06	118334	Target 1
12	A12	33	74.8133	4479656	119277	Target 1
12	A12	34	75.12	4460702	120174	Target 1
12	A12	35	75.4266	4.42813e+06	121219	Target 1
12	A12	36	75.7333	4.39265e+06	122688	Target 1
12	A12	37	76.0399	4347097	124926	Target 1
12	A12	38	76.3465	4310296	128419	Target 1
12	A12	39	76.6532	4.26777e+06	133885	Target 1
12	A12	40	76.9598	4.23233e+06	142271	Target 1
12	A12	41	77.2664	4192289	154598	Target 1
12	A12	42	77.5731	4.15629e+06	171618	Target 1
12	A12	43	77.8797	4104071	193394	Target 1
12	A12	44	78.1863	4037588	218869	Target 1
12	A12	45	78.493	3.97801e+06	245610	Target 1
12	A12	46	78.7996	3.90563e+06	269942	Target 1
12	A12	47	79.1062	3773747	287618	Target 1
12	A12	48	79.4129	3.64593e+06	294961	Target 1
12	A12	49	79.7195	3501598	290074	Target 1
12	A12	50	80.0262	3.40122e+06	273587	Target 1
12	A12	51	80.3328	3.3005e+06	248522	Target 1
12	A12	52	80.6394	3254467	219313	Target 1
12	A12	53	80.9461	3.20627e+06	190454	Target 1
12	A12	54	81.2527	3191553	165373	Target 1
12	A12	55	81.5593	3.12577e+06	145917	Target 1
12	A12	56	81.866	3.09403e+06	132445	Target 1
12	A12	57	82.1726	3.06331e+06	124237	Target 1
12	A12	58	82.4792	3.05033e+06	119911	Target 1
12	A12	59	82.7859	3.00657e+06	117788	Target 1
12	A12	60	83.0925	2.96231e+06	116259	Target 1
12	A12	61	83.3992	2903940	113966	Target 1
12	A12	62	83.7058	2861411	110371	Target 1
12	A12	63	84.0124	2.85014e+06	105856	Target 1
12	A12	64	84.3191	2.82828e+06	101121	Target 1
12	A12	65	84.6257	2.78396e+06	96883.3	Target 1
12	A12	66	84.9323	2750367	93611.3	Target 1
12	A12	67	85.239	2.73046e+06	91478	Target 1
12	A12	68	85.5456	2.69044e+06	90446.4	Target 1
12	A12	69	85.8522	2.66456e+06	90360.8	Target 1
12	A12	70	86.1589	2630735	91039.5	Target 1
12	A12	71	86.4655	2587195	92359.2	Target 1
12	A12	72	86.7721	2.58014e+06	94295.6	Target 1
12	A12	73	87.0788	2.55277e+06	96853.8	Target 1
12	A12	74	87.3854	2512370	99928.2	Target 1
12	A12	75	87.6921	2473619	103219	Target 1
12	A12	76	87.9987	2.44213e+06	106309	Target 1
12	A12	77	88.3053	2.40153e+06	108873	Target 1
12	A12	78	88.612	2366860	110895	Target 1
12	A12	79	88.9186	2.33462e+06	112791	Target 1
12	A12	80	89.2252	2.29647e+06	115432	Target 1
12	A12	81	89.5319	2.26554e+06	119536	Target 1
12	A12	82	89.8385	2229704	127075	Target 1
12	A12	83	90.1451	2.18786e+06	140232	Target 1
12	A12	84	90.4518	2149892	161751	Target 1
12	A12	85	90.7584	2.09491e+06	194674	Target 1
12	A12	86	91.065	2.03112e+06	241638	Target 1
12	A12	87	91.3717	1.93596e+06	303669	Target 1
12	A12	88	91.6783	1.80822e+06	378733	Target 1
12	A12	89	91.985	1622182	460635	Target 1
12	A12	90	92.2916	1.32433e+06	539138	Target 1
12	A12	91	92.5982	998719	601990	Target 1
12	A12	92	92.9049	672016	638799	Target 1
12	A12	93	93.2115	422176	645506	Target 1
12	A12	94	93.5181	274132	627304	Target 1
12	A12	95	93.8248	214522	597969	Target 1
12	A12	96	94.1314	189780	575119	Target 1
12	A12	97	94.438	178142	573274	Target 1
12	A12	98	94.7447	175347	598230	Target 1
13	B1	1	65.0006	4.67074e+06	50068.5	Target 1
13	B1	2	65.3075	4.67783e+06	52475.8	Target 1
13	B1	3	65.6144	4657967	55405.4	Target 1
13	B1	4	65.9213	4.64813e+06	58992.2	Target 1
13	B1	5	66.2282	4.63239e+06	63198.8	Target 1
13	B1	6	66.535	4.6157e+06	67834.5	Target 1
13	B1	7	66.8419	4577116	72621.6	Target 1
13	B1	8	67.1488	4.56227e+06	77250.9	Target 1
13	B1	9	67.4557	4546485	81423.3	Target 1
13	B1	10	67.7626	4.50756e+06	84884.3	Target 1
13	B1	11	68.0695	4.47382e+06	87480.4	Target 1
13	B1	12	68.3764	4.44739e+06	89200	Target 1
13	B1	13	68.6833	4421010	90184.3	Target 1
13	B1	14	68.9902	4385465	90678.6	Target 1
13	B1	15	69.2971	4.35878e+06	90971	Target 1
13	B1	16	69.6039	4.32829e+06	91323.1	Target 1
13	B1	17	69.9108	4.30514e+06	91923	Target 1
13	B1	18	70.2177	4275538	92835.5	Target 1
13	B1	19	70.5246	4.23086e+06	93956.8	Target 1
13	B1	20	70.8315	4.22809e+06	95012.1	Target 1
13	B1	21	71.1384	4.1858e+06	95641.6	Target 1
13	B1	22	71.4453	4.15049e+06	95610.5	Target 1
13	B1	23	71.7522	4123155	95024.1	Target 1
13	B1	24	72.0591	4.07562e+06	94391.4	Target 1
13	B1	25	72.3659	4045555	94412.4	Target 1
13	B1	26	72.6728	4.04395e+06	95570	Target 1
13	B1	27	72.9797	4.02623e+06	97810	Target 1
13	B1	28	73.2866	3.9745e+06	100826	Target 1
13	B1	29	73.5935	3.93629e+06	103509	Target 1
13	B1	30	73.9004	3.89382e+06	105266	Target 1
13	B1	31	74.2073	3.85083e+06	106008	Target 1
13	B1	32	74.5142	3.8482e+06	106043	Target 1
13	B1	33	74.8211	3802330	105817	Target 1
13	B1	34	75.1279	3.76806e+06	105769	Target 1
13	B1	35	75.4348	3.72569e+06	106382	Target 1
13	B1	36	75.7417	3.68898e+06	108298	Target 1
13	B1	37	76.0486	3.67976e+06	112330	Target 1
13	B1	38	76.3555	3640712	119343	Target 1
13	B1	39	76.6624	3609257	130113	Target 1
13	B1	40	76.9693	3.55792e+06	145231	Target 1
13	B1	41	77.2762	3.52988e+06	165015	Target 1
13	B1	42	77.5831	3.47892e+06	189291	Target 1
13	B1	43	77.89	3.42509e+06	217019	Target 1
13	B1	44	78.1968	3352706	245910	Target 1
13	B1	45	78.5037	3.29743e+06	272355	Target 1
13	B1	46	78.8106	3174146	291938	Target 1
13	B1	47	79.1175	3.06981e+06	300576	Target 1
13	B1	48	79.4244	2.9216e+06	295894	Target 1
13	B1	49	79.7313	2814457	278222	Target 1
13	B1	50	80.0382	2.75447e+06	250636	Target 1
13	B1	51	80.3451	2.68601e+06	217971	Target 1
13	B1	52	80.652	2.6656e+06	185276	Target 1
13	B1	53	80.9588	2.63083e+06	156445	Target 1
13	B1	54	81.2657	2.59767e+06	133578	Target 1
13	B1	55	81.5726	2544584	117102	Target 1
13	B1	56	81.8795	2.53121e+06	106296	Target 1
13	B1	57	82.1864	2.51554e+06	99838.5	Target 1
13	B1	58	82.4933	2490183	96330.4	Target 1
13	B1	59	82.8002	2.44452e+06	94209.2	Target 1
13	B1	60	83.1071	2.39326e+06	92249.5	Target 1
13	B1	61	83.414	2.38187e+06	89934.6	Target 1
13	B1	62	83.7208	2.35481e+06	87242.5	Target 1
13	B1	63	84.0277	2328364	84441.7	Target 1
13	B1	64	84.3346	2.30284e+06	81834	Target 1
13	B1	65	84.6415	2.27418e+06	79620.7	Target 1
13	B1	66	84.9484	2.24967e+06	77919.6	Target 1
13	B1	67	85.2553	2.22243e+06	76850	Target 1
13	B1	68	85.5622	2.19649e+06	76555	Target 1
13	B1	69	85.8691	2170130	77137	Target 1
13	B1	70	86.176	2.14378e+06	78574.2	Target 1
13	B1	71	86.4828	2.11855e+06	80686.1	Target 1
13	B1	72	86.7897	2.0913e+06	83176.3	Target 1
13	B1	73	87.0966	2.06475e+06	85699.7	Target 1
13	B1	74	87.4035	2.03256e+06	87935.2	Target 1
13	B1	75	87.7104	2.00159e+06	89645.2	Target 1
13	B1	76	88.0173	1.97026e+06	90746.9	Target 1
13	B1	77	88.3242	1.94164e+06	91390.3	Target 1
13	B1	78	88.6311	1.9111e+06	92025	Target 1
13	B1	79	88.938	1.88425e+06	93447.4	Target 1
13	B1	80	89.2449	1853243	96830	Target 1
13	B1	81	89.5517	1.82633e+06	104418	Target 1
13	B1	82	89.8586	1.79304e+06	118308	Target 1
13	B1	83	90.1655	1.75705e+06	141134	Target 1
13	B1	84	90.4724	1.71368e+06	175811	Target 1
13	B1	85	90.7793	1654385	224714	Target 1
13	B1	86	91.0862	1.57373e+06	288434	Target 1
13	B1	87	91.3931	1.44943e+06	364310	Target 1
13	B1	88	91.7	1.274e+06	445360	Target 1
13	B1	89	92.0069	1.03434e+06	520521	Target 1
13	B1	90	92.3137	719729	576788	Target 1
13	B1	91	92.6206	460096	603082	Target 1
13	B1	92	92.9275	279980	594560	Target 1
13	B1	93	93.2344	189536	555522	Target 1
13	B1	94	93.5413	149634	499205	Target 1
13	B1	95	93.8482	135744	444012	Target 1
13	B1	96	94.1551	130085	407317	Target 1
13	B1	97	94.462	124825	399377	Target 1
13	B1	98	94.7689	124435	420166	Target 1
14	B2	1	65.0006	4830526	44853.2	Target 1
14	B2	2	65.3075	4831967	47560.8	Target 1
14	B2	3	65.6144	4.80972e+06	50791.4	Target 1
14	B2	4	65.9213	4.77691e+06	54925.8	Target 1
14	B2	5	66.2282	4800703	60154.3	Target 1
14	B2	6	66.535	4.75378e+06	66341.2	Target 1
14	B2	7	66.8419	4.73801e+06	72998.3	Target 1
14	B2	8	67.1488	4.70334e+06	79382.3	Target 1
14	B2	9	67.4557	4.69548e+06	84693	Target 1
14	B2	10	67.7626	4.64475e+06	88340.8	Target 1
14	B2	11	68.0695	4.62373e+06	90201.5	Target 1
14	B2	12	68.3764	4580186	90720.8	Target 1
14	B2	13	68.6833	4.54036e+06	90779.2	Target 1
14	B2	14	68.9902	4529960	91302	Target 1
14	B2	15	69.2971	4.52033e+06	92851.4	Target 1
14	B2	16	69.6039	4.47054e+06	95419.9	Target 1
14	B2	17	69.9108	4442344	98519.4	Target 1
14	B2	18	70.2177	4.4142e+06	101475	Target 1
14	B2	19	70.5246	4.37656e+06	103715	Target 1
14	B2	20	70.8315	4349339	104925	Target 1
14	B2	21	71.1384	4305606	105080	Target 1
14	B2	22	71.4453	4281990	104445	Target 1
14	B2	23	71.7522	4.24923e+06	103444	Target 1
14	B2	24	72.0591	4.20378e+06	102646	Target 1
14	B2	25	72.3659	4.18941e+06	102576	Target 1
14	B2	26	72.6728	4.15228e+06	103550	Target 1
14	B2	27	72.9797	4.13111e+06	105504	Target 1
14	B2	28	73.2866	4.09032e+06	107951	Target 1
14	B2	29	73.5935	4.05641e+06	110575	Target 1
14	B2	30	73.9004	4.01831e+06	112920	Target 1
14	B2	31	74.2073	3.98408e+06	114674	Target 1
14	B2	32	74.5142	3.94157e+06	115713	Target 1
14	B2	33	74.8211	3.91799e+06	116110	Target 1
14	B2	34	75.1279	3868195	116144	Target 1
14	B2	35	75.4348	3.83964e+06	116335	Target 1
14	B2	36	75.7417	3.80331e+06	117474	Target 1
14	B2	37	76.0486	3.76167e+06	120580	Target 1
14	B2	38	76.3555	3747169	126790	Target 1
14	B2	39	76.6624	3702125	137186	Target 1
14	B2	40	76.9693	3.66619e+06	152635	Target 1
14	B2	41	77.2762	3636936	173636	Target 1
14	B2	42	77.5831	3.57086e+06	200111	Target 1
14	B2	43	77.89	3520844	231092	Target 1
14	B2	44	78.1968	3.45367e+06	264326	Target 1
14	B2	45	78.5037	3384948	296083	Target 1
14	B2	46	78.8106	3.28711e+06	321494	Target 1
14	B2	47	79.1175	3141725	335619	Target 1
14	B2	48	79.4244	3003331	334950	Target 1
14	B2	49	79.7313	2.88569e+06	318757	Target 1
14	B2	50	80.0382	2.78957e+06	289553	Target 1
14	B2	51	80.3451	2.7156e+06	252394	Target 1
14	B2	52	80.652	2684774	213308	Target 1
14	B2	53	80.9588	2.65154e+06	177549	Target 1
14	B2	54	81.2657	2.6315e+06	148414	Target 1
14	B2	55	81.5726	2.58676e+06	126979	Target 1
14	B2	56	81.8795	2.55395e+06	112588	Target 1
14	B2	57	82.1864	2.52837e+06	103531	Target 1
14	B2	58	82.4933	2.50993e+06	97774.3	Target 1
14	B2	59	82.8002	2.48094e+06	94440.9	Target 1
14	B2	60	83.1071	2435166	92316.8	Target 1
14	B2	61	83.414	2.39774e+06	90687.9	Target 1
14	B2	62	83.7208	2.38613e+06	89227.6	Target 1
14	B2	63	84.0277	2367159	87784.5	Target 1
14	B2	64	84.3346	2323645	86222.3	Target 1
14	B2	65	84.6415	2.29636e+06	84428.1	Target 1
14	B2	66	84.9484	2.2561e+06	82465.1	Target 1
14	B2	67	85.2553	2.24415e+06	80669	Target 1
14	B2	68	85.5622	2.20825e+06	79532.2	Target 1
14	B2	69	85.8691	2.19649e+06	79418.3	Target 1
14	B2	70	86.176	2.15414e+06	80352.8	Target 1
14	B2	71	86.4828	2.11037e+06	82064.8	Target 1
14	B2	72	86.7897	2.11054e+06	84208.1	Target 1
14	B2	73	87.0966	2.07768e+06	86548.1	Target 1
14	B2	74	87.4035	2.0449e+06	88966.7	Target 1
14	B2	75	87.7104	2014059	91362.9	Target 1
14	B2	76	88.0173	1.98101e+06	93626.6	Target 1
14	B2	77	88.3242	1950345	95764.8	Target 1
14	B2	78	88.6311	1.91797e+06	98111.2	Target 1
14	B2	79	88.938	1.88939e+06	101493	Target 1
14	B2	80	89.2449	1.85645e+06	107082	Target 1
14	B2	81	89.5517	1.82513e+06	116317	Target 1
14	B2	82	89.8586	1.78863e+06	131890	Target 1
14	B2	83	90.1655	1748515	156672	Target 1
14	B2	84	90.4724	1.70134e+06	193758	Target 1
14	B2	85	90.7793	1.64026e+06	245669	Target 1
14	B2	86	91.0862	1.55707e+06	312979	Target 1
14	B2	87	91.3931	1426914	392688	Target 1
14	B2	88	91.7	1.23943e+06	477116	Target 1
14	B2	89	92.0069	989564	554298	Target 1
14	B2	90	92.3137	668176	610464	Target 1
14	B2	91	92.6206	414506	634265	Target 1
14	B2	92	92.9275	239708	621278	Target 1
14	B2	93	93.2344	151064	576783	Target 1
14	B2	94	93.5413	113422	515206	Target 1
14	B2	95	93.8482	99067.5	455923	Target 1
14	B2	96	94.1551	92016	416785	Target 1
14	B2	97	94.462	88105.3	407968	Target 1
14	B2	98	94.7689	86078.2	428945	Target 1
15	B3	1	65.0013	5.45661e+06	58578.5	Target 1
15	B3	2	65.3081	5.44892e+06	62411.7	Target 1
15	B3	3	65.6148	5.41404e+06	67135.5	Target 1
15	B3	4	65.9216	5.40834e+06	73081.5	Target 1
15	B3	5	66.2284	5395394	80250.3	Target 1
15	B3	6	66.5351	5353427	88297.9	Target 1
15	B3	7	66.8419	5313444	96671.7	Target 1
15	B3	8	67.1487	5.28493e+06	104753	Target 1
15	B3	9	67.4555	5.26302e+06	111976	Target 1
15	B3	10	67.7622	5205956	117879	Target 1
15	B3	11	68.069	5.1708e+06	122167	Target 1
15	B3	12	68.3758	5.13196e+06	124787	Target 1
15	B3	13	68.6825	5079899	125943	Target 1
15	B3	14	68.9893	5.05242e+06	126062	Target 1
15	B3	15	69.2961	5.0055e+06	125672	Target 1
15	B3	16	69.6028	4965959	125288	Target 1
15	B3	17	69.9096	4931081	125260	Target 1
15	B3	18	70.2164	4.8942e+06	125699	Target 1
15	B3	19	70.5231	4851137	126443	Target 1
15	B3	20	70.8299	4.82112e+06	126987	Target 1
15	B3	21	71.1367	4.77248e+06	127145	Target 1
15	B3	22	71.4435	4.73189e+06	126825	Target 1
15	B3	23	71.7502	4700160	125932	Target 1
15	B3	24	72.057	4639707	124910	Target 1
15	B3	25	72.3638	4.61759e+06	124393	Target 1
15	B3	26	72.6705	4580430	124747	Target 1
15	B3	27	72.9773	4558232	125978	Target 1
15	B3	28	73.2841	4494579	127460	Target 1
15	B3	29	73.5908	4.4469e+06	128883	Target 1
15	B3	30	73.8976	4434293	130233	Target 1
15	B3	31	74.2044	4369552	131455	Target 1
15	B3	32	74.5111	4329270	132596	Target 1
15	B3	33	74.8179	4300530	133765	Target 1
15	B3	34	75.1247	4255108	135139	Target 1
15	B3	35	75.4314	4207202	137053	Target 1
15	B3	36	75.7382	4.15836e+06	140091	Target 1
15	B3	37	76.045	4.132e+06	145121	Target 1
15	B3	38	76.3518	4.08793e+06	153241	Target 1
15	B3	39	76.6585	4.04252e+06	165634	Target 1
15	B3	40	76.9653	3.99587e+06	183327	Target 1
15	B3	41	77.2721	3.94379e+06	206825	Target 1
15	B3	42	77.5788	3.89259e+06	235629	Target 1
15	B3	43	77.8856	3.82996e+06	267770	Target 1
15	B3	44	78.1924	3.73342e+06	299652	Target 1
15	B3	45	78.4991	3645954	326452	Target 1
15	B3	46	78.8059	3497667	343195	Target 1
15	B3	47	79.1127	3353668	346178	Target 1
15	B3	48	79.4194	3213027	334206	Target 1
15	B3	49	79.7262	3.09197e+06	309064	Target 1
15	B3	50	80.033	3.03758e+06	274978	Target 1
15	B3	51	80.3398	2.96129e+06	237310	Target 1
15	B3	52	80.6465	2912900	201065	Target 1
15	B3	53	80.9533	2.88422e+06	169793	Target 1
15	B3	54	81.2601	2.85739e+06	145193	Target 1
15	B3	55	81.5668	2808939	127363	Target 1
15	B3	56	81.8736	2.78054e+06	111077	Target 1
15	B3	57	82.1804	2.7495e+06	100789	Target 1
15	B3	58	82.4871	2728175	94936.1	Target 1
15	B3	59	82.7939	2.69386e+06	91907.2	Target 1
15	B3	60	83.1007	2.65521e+06	90394.9	Target 1
15	B3	61	83.4075	2.62382e+06	89417.2	Target 1
15	B3	62	83.7142	2.58548e+06	88324.3	Target 1
15	B3	63	84.021	2.56486e+06	86763	Target 1
15	B3	64	84.3278	2524397	84620.6	Target 1
15	B3	65	84.6345	2.50523e+06	82006.6	Target 1
15	B3	66	84.9413	2455792	79278	Target 1
15	B3	67	85.2481	2.43554e+06	77027.9	Target 1
15	B3	68	85.5548	2400663	75932.9	Target 1
15	B3	69	85.8616	2.38423e+06	76494.7	Target 1
15	B3	70	86.1684	2.34096e+06	78816.1	Target 1
15	B3	71	86.4751	2.30528e+06	82570.6	Target 1
15	B3	72	86.7819	2.28816e+06	87157.1	Target 1
15	B3	73	87.0887	2.25579e+06	91926.3	Target 1
15	B3	74	87.3955	2.20497e+06	96353.8	Target 1
15	B3	75	87.7022	2179642	100154	Target 1
15	B3	76	88.009	2144831	103381	Target 1
15	B3	77	88.3158	2.09746e+06	106538	Target 1
15	B3	78	88.6225	2.07572e+06	110642	Target 1
15	B3	79	88.9293	2.03562e+06	117263	Target 1
15	B3	80	89.2361	2002542	128019	Target 1
15	B3	81	89.5428	1.96099e+06	141579	Target 1
15	B3	82	89.8496	1.91768e+06	163098	Target 1
15	B3	83	90.1564	1.86268e+06	195517	Target 1
15	B3	84	90.4632	1.80351e+06	241582	Target 1
15	B3	85	90.7699	1.72111e+06	302668	Target 1
15	B3	86	91.0767	1.60491e+06	377194	Target 1
15	B3	87	91.3835	1.42822e+06	459236	Target 1
15	B3	88	91.6902	1.18981e+06	538260	Target 1
15	B3	89	91.997	902065	600727	Target 1
15	B3	90	92.3038	572338	633643	Target 1
15	B3	91	92.6105	344905	629057	Target 1
15	B3	92	92.9173	207395	587698	Target 1
15	B3	93	93.2241	145067	519966	Target 1
15	B3	94	93.5308	118236	443402	Target 1
15	B3	95	93.8376	108058	377329	Target 1
15	B3	96	94.1444	102829	336622	Target 1
15	B3	97	94.4511	99516.1	327122	Target 1
15	B3	98	94.7579	98158.4	344611	Target 1
16	B4	1	65.0013	47387.3	686.296	Target 1
16	B4	2	65.3081	47197.4	716.507	Target 1
16	B4	3	65.6148	46804.3	762.581	Target 1
16	B4	4	65.9216	46830.2	817.765	Target 1
16	B4	5	66.2284	47091.4	867.149	Target 1
16	B4	6	66.5351	46074.3	889.745	Target 1
16	B4	7	66.8419	46336.4	865.762	Target 1
16	B4	8	67.1487	46067.6	787.207	Target 1
16	B4	9	67.4555	45383.5	666.344	Target 1
16	B4	10	67.7622	45000.2	535.266	Target 1
16	B4	11	68.069	45168.7	449.012	Target 1
16	B4	12	68.3758	45199	425.872	Target 1
16	B4	13	68.6825	45600.7	446.829	Target 1
16	B4	14	68.9893	45248.8	524.216	Target 1
16	B4	15	69.2961	44516	645.185	Target 1
16	B4	16	69.6028	44923.5	757.019	Target 1
16	B4	17	69.9096	44444.6	826.321	Target 1
16	B4	18	70.2164	44335.6	830.67	Target 1
16	B4	19	70.5231	44092.1	765.439	Target 1
16	B4	20	70.8299	43033.5	647.657	Target 1
16	B4	21	71.1367	43240.4	512.317	Target 1
16	B4	22	71.4435	43340	427.622	Target 1
16	B4	23	71.7502	43663.3	389.666	Target 1
16	B4	24	72.057	42889	385.422	Target 1
16	B4	25	72.3638	43911.4	404.953	Target 1
16	B4	26	72.6705	42438.6	432.146	Target 1
16	B4	27	72.9773	42955.5	453.153	Target 1
16	B4	28	73.2841	42831.1	461.774	Target 1
16	B4	29	73.5908	42009.6	459.786	Target 1
16	B4	30	73.8976	42779.3	453.513	Target 1
16	B4	31	74.2044	41693	449.333	Target 1
16	B4	32	74.5111	42714.1	450.91	Target 1
16	B4	33	74.8179	41713.5	459.011	Target 1
16	B4	34	75.1247	41668.5	473.994	Target 1
16	B4	35	75.4314	41706.1	504.459	Target 1
16	B4	36	75.7382	41383.5	539.34	Target 1
16	B4	37	76.045	41708.3	573.417	Target 1
16	B4	38	76.3518	41234.9	600.536	Target 1
16	B4	39	76.6585	40468.4	617.128	Target 1
16	B4	40	76.9653	40886.9	625.388	Target 1
16	B4	41	77.2721	40920.9	633.042	Target 1
16	B4	42	77.5788	40135.3	648.945	Target 1
16	B4	43	77.8856	40064.4	677.163	Target 1
16	B4	44	78.1924	40664.2	712.839	Target 1
16	B4	45	78.4991	39697.5	742.739	Target 1
16	B4	46	78.8059	39671.3	750.639	Target 1
16	B4	47	79.1127	39284.3	724.969	Target 1
16	B4	48	79.4194	39255.3	663.877	Target 1
16	B4	49	79.7262	38674	574.018	Target 1
16	B4	50	80.033	38867.3	466.532	Target 1
16	B4	51	80.3398	39063.1	387.713	Target 1
16	B4	52	80.6465	38614.3	291.916	Target 1
16	B4	53	80.9533	38110.7	171.945	Target 1
16	B4	54	81.2601	38770.6	26.573	Target 1
16	B4	55	81.5668	38101.7	-132.101	Target 1
16	B4	56	81.8736	38186.8	-277.601	Target 1
16	B4	57	82.1804	38361.3	-377.423	Target 1
16	B4	58	82.4871	39517.1	-407.857	Target 1
16	B4	59	82.7939	39947.3	-366.885	Target 1
16	B4	60	83.1007	39448.3	-276.322	Target 1
16	B4	61	83.4075	39438	-170.857	Target 1
16	B4	62	83.7142	38576.3	-80.6394	Target 1
16	B4	63	84.021	39657.6	-18.4203	Target 1
16	B4	64	84.3278	39151.4	21.9118	Target 1
16	B4	65	84.6345	39271.5	56.5564	Target 1
16	B4	66	84.9413	39097.4	100.075	Target 1
16	B4	67	85.2481	39721.6	157.787	Target 1
16	B4	68	85.5548	39059	225.044	Target 1
16	B4	69	85.8616	38633.6	291.802	Target 1
16	B4	70	86.1684	38948.3	348.309	Target 1
16	B4	71	86.4751	38677.9	388.236	Target 1
16	B4	72	86.7819	38704.8	408.666	Target 1
16	B4	73	87.0887	38263.4	408.87	Target 1
16	B4	74	87.3955	37973.2	389.958	Target 1
16	B4	75	87.7022	38196.6	355.78	Target 1
16	B4	76	88.009	38067.8	313.409	Target 1
16	B4	77	88.3158	38069.7	272.525	Target 1
16	B4	78	88.6225	37848.5	244.382	Target 1
16	B4	79	88.9293	37664.7	241.094	Target 1
16	B4	80	89.2361	38083.8	274.209	Target 1
16	B4	81	89.5428	37791	350.965	Target 1
16	B4	82	89.8496	38058.4	468.898	Target 1
16	B4	83	90.1564	37447.7	704.769	Target 1
16	B4	84	90.4632	36737.9	944.353	Target 1
16	B4	85	90.7699	36353.8	1145.65	Target 1
16	B4	86	91.0767	36205.2	1284.46	Target 1
16	B4	87	91.3835	35949	1358.67	Target 1
16	B4	88	91.6902	35726.2	1379.84	Target 1
16	B4	89	91.997	35266.4	1358.49	Target 1
16	B4	90	92.3038	34863	1295.43	Target 1
16	B4	91	92.6105	34226.6	1186.02	Target 1
16	B4	92	92.9173	34074.9	1033.06	Target 1
16	B4	93	93.2241	34603.3	856.401	Target 1
16	B4	94	93.5308	34153.9	690.171	Target 1
16	B4	95	93.8376	33989.9	568.148	Target 1
16	B4	96	94.1444	34468.8	507.345	Target 1
16	B4	97	94.4511	33574.1	500.533	Target 1
16	B4	98	94.7579	33546.5	522.02	Target 1
17	B5	1	65.0021	52668.9	1849.78	Target 1
17	B5	2	65.3089	51338.3	1811.59	Target 1
17	B5	3	65.6157	51159.4	1761.52	Target 1
17	B5	4	65.9225	50592	1692.93	Target 1
17	B5	5	66.2293	50298.2	1605.44	Target 1
17	B5	6	66.5361	49395.5	1504.64	Target 1
17	B5	7	66.8429	49107	1399.14	Target 1
17	B5	8	67.1497	48880.3	1297.19	Target 1
17	B5	9	67.4565	48469	1204.78	Target 1
17	B5	10	67.7633	47973.6	1125.65	Target 1
17	B5	11	68.0701	47710.6	1062.28	Target 1
17	B5	12	68.3769	47302.4	1016.28	Target 1
17	B5	13	68.6837	47423.6	987.517	Target 1
17	B5	14	68.9905	46695.5	972.942	Target 1
17	B5	15	69.2973	46652.2	965.838	Target 1
17	B5	16	69.6041	46550.7	956.705	Target 1
17	B5	17	69.9109	45944.9	935.408	Target 1
17	B5	18	70.2177	45521.2	893.995	Target 1
17	B5	19	70.5245	45541.5	829.554	Target 1
17	B5	20	70.8313	45175.8	746.201	Target 1
17	B5	21	71.1381	44937.8	654.978	Target 1
17	B5	22	71.4449	44042.6	570.509	Target 1
17	B5	23	71.7517	44952.8	502.184	Target 1
17	B5	24	72.0585	44939.2	442.113	Target 1
17	B5	25	72.3653	44407.3	398.688	Target 1
17	B5	26	72.6721	44205.7	343.061	Target 1
17	B5	27	72.9789	44531.6	237.762	Target 1
17	B5	28	73.2857	43916.3	46.5378	Target 1
17	B5	29	73.5925	43785.9	-254.602	Target 1
17	B5	30	73.8993	43904.1	-665.864	Target 1
17	B5	31	74.2061	43549.9	-1154.08	Target 1
17	B5	32	74.5129	43978.6	-1650.36	Target 1
17	B5	33	74.8197	44348	-2061.05	Target 1
17	B5	34	75.1265	44995.4	-2293.54	Target 1
17	B5	35	75.4333	46875.6	-2288.76	Target 1
17	B5	36	75.7401	48010.8	-2045.11	Target 1
17	B5	37	76.0469	48205.7	-1619.96	Target 1
17	B5	38	76.3537	47973.2	-1107.09	Target 1
17	B5	39	76.6605	47877.8	-601.866	Target 1
17	B5	40	76.9673	48129.7	-172.357	Target 1
17	B5	41	77.2741	47548.2	151.843	Target 1
17	B5	42	77.5809	47135.6	373.002	Target 1
17	B5	43	77.8877	47935.4	509.775	Target 1
17	B5	44	78.1945	47029	563.915	Target 1
17	B5	45	78.5013	46863	582.665	Target 1
17	B5	46	78.8081	46656.9	574.082	Target 1
17	B5	47	79.1149	46725.5	543.415	Target 1
17	B5	48	79.4217	46536.5	490.138	Target 1
17	B5	49	79.7285	46027	412.317	Target 1
17	B5	50	80.0353	46143.7	334.8	Target 1
17	B5	51	80.3421	46065.3	272.871	Target 1
17	B5	52	80.6489	46509.9	240.408	Target 1
17	B5	53	80.9557	45518.4	245.7	Target 1
17	B5	54	81.2625	46461.4	288.321	Target 1
17	B5	55	81.5693	46123.3	358.661	Target 1
17	B5	56	81.8761	45477.6	440.178	Target 1
17	B5	57	82.1829	45907	513.313	Target 1
17	B5	58	82.4897	45412.1	549.219	Target 1
17	B5	59	82.7965	45299.5	560.413	Target 1
17	B5	60	83.1033	44808.1	546.86	Target 1
17	B5	61	83.4101	44723.8	514.558	Target 1
17	B5	62	83.7169	44958.7	457.991	Target 1
17	B5	63	84.0237	44794.1	398.94	Target 1
17	B5	64	84.3305	44342.8	346.382	Target 1
17	B5	65	84.6373	44378.1	304.407	Target 1
17	B5	66	84.9441	44546.5	274.435	Target 1
17	B5	67	85.2509	44384.8	256.532	Target 1
17	B5	68	85.5577	44196.1	250.4	Target 1
17	B5	69	85.8645	44070.3	256.342	Target 1
17	B5	70	86.1713	43989.6	275.83	Target 1
17	B5	71	86.4781	44091.4	310.313	Target 1
17	B5	72	86.7849	44067.8	358.514	Target 1
17	B5	73	87.0917	43678.5	413.96	Target 1
17	B5	74	87.3985	43573.9	465.81	Target 1
17	B5	75	87.7053	43413.6	503.18	Target 1
17	B5	76	88.0121	43055.2	518.341	Target 1
17	B5	77	88.3189	42963.9	518.755	Target 1
17	B5	78	88.6257	43403.7	514.361	Target 1
17	B5	79	88.9325	42523.3	515.657	Target 1
17	B5	80	89.2393	42747.1	533.714	Target 1
17	B5	81	89.5461	42361.7	578.213	Target 1
17	B5	82	89.8529	42899.1	654.666	Target 1
17	B5	83	90.1597	42063.8	760.807	Target 1
17	B5	84	90.4665	42079.5	884.17	Target 1
17	B5	85	90.7733	41003.8	1003.81	Target 1
17	B5	86	91.0801	41011.2	1096.59	Target 1
17	B5	87	91.3869	40541.6	1144.92	Target 1
17	B5	88	91.6937	39925.1	1141.73	Target 1
17	B5	89	92.0005	39802.9	1090.75	Target 1
17	B5	90	92.3073	39611	1003.13	Target 1
17	B5	91	92.6141	39275.2	893.131	Target 1
17	B5	92	92.9209	38866.5	774.848	Target 1
17	B5	93	93.2277	39695.7	660.689	Target 1
17	B5	94	93.5345	38242.6	560.811	Target 1
17	B5	95	93.8413	39318	471.752	Target 1
17	B5	96	94.1481	39087.9	398.953	Target 1
17	B5	97	94.4549	38667.7	357.393	Target 1
17	B5	98	94.7617	38659.8	336.346	Target 1
18	B6	1	65.0021	73744.8	-817.849	Target 1
18	B6	2	65.3089	72304.2	-785.431	Target 1
18	B6	3	65.6157	71488.3	-832.62	Target 1
18	B6	4	65.9225	71294	-925.851	Target 1
18	B6	5	66.2293	71030.5	-1001.73	Target 1
18	B6	6	66.5361	73108.7	-997.64	Target 1
18	B6	7	66.8429	74100.2	-884.167	Target 1
18	B6	8	67.1497	74310.9	-678.488	Target 1
18	B6	9	67.4565	74223.9	-431.661	Target 1
18	B6	10	67.7633	73934.2	-200.92	Target 1
18	B6	11	68.0701	73956	-24.9804	Target 1
18	B6	12	68.3769	73461.6	85.2388	Target 1
18	B6	13	68.6837	73805.4	141.014	Target 1
18	B6	14	68.9905	73649.1	163.165	Target 1
18	B6	15	69.2973	73510.4	170.938	Target 1
18	B6	16	69.6041	73478.7	175.873	Target 1
18	B6	17	69.9109	73595.2	180.726	Target 1
18	B6	18	70.2177	73051.7	182.037	Target 1
18	B6	19	70.5245	73915.6	175.071	Target 1
18	B6	20	70.8313	73139.2	159.268	Target 1
18	B6	21	71.1381	72702.2	141.302	Target 1
18	B6	22	71.4449	72639.9	133.093	Target 1
18	B6	23	71.7517	73767.6	145.852	Target 1
18	B6	24	72.0585	73324.3	184.03	Target 1
18	B6	25	72.3653	72719.4	243.101	Target 1
18	B6	26	72.6721	72907.7	311.713	Target 1
18	B6	27	72.9789	73096	376.116	Target 1
18	B6	28	73.2857	72742.3	431.433	Target 1
18	B6	29	73.5925	72480.6	472.77	Target 1
18	B6	30	73.8993	72106.7	489.828	Target 1
18	B6	31	74.2061	71822.7	497.355	Target 1
18	B6	32	74.5129	72173.6	510.79	Target 1
18	B6	33	74.8197	72029.7	535.735	Target 1
18	B6	34	75.1265	71873.2	562.88	Target 1
18	B6	35	75.4333	71607.2	573.141	Target 1
18	B6	36	75.7401	71077.5	550.267	Target 1
18	B6	37	76.0469	71084.1	492.888	Target 1
18	B6	38	76.3537	70727.9	418.339	Target 1
18	B6	39	76.6605	70548.9	372.497	Target 1
18	B6	40	76.9673	71081.2	355.362	Target 1
18	B6	41	77.2741	70855.2	372.987	Target 1
18	B6	42	77.5809	70839.8	424.947	Target 1
18	B6	43	77.8877	70168.3	514.752	Target 1
18	B6	44	78.1945	70384.6	596.447	Target 1
18	B6	45	78.5013	70436.3	644.668	Target 1
18	B6	46	78.8081	69531.3	646.271	Target 1
18	B6	47	79.1149	69401.5	604.825	Target 1
18	B6	48	79.4217	69085.6	539.115	Target 1
18	B6	49	79.7285	69378	475.116	Target 1
18	B6	50	80.0353	69496.2	435.046	Target 1
18	B6	51	80.3421	69111	429.262	Target 1
18	B6	52	80.6489	68690.6	454.448	Target 1
18	B6	53	80.9557	68898.4	497.204	Target 1
18	B6	54	81.2625	68874	540.096	Target 1
18	B6	55	81.5693	68563.1	567.299	Target 1
18	B6	56	81.8761	67956	568.9	Target 1
18	B6	57	82.1829	67795.5	542.442	Target 1
18	B6	58	82.4897	68010.4	491.433	Target 1
18	B6	59	82.7965	68108.2	422.042	Target 1
18	B6	60	83.1033	67347.2	362.855	Target 1
18	B6	61	83.4101	67243.2	305.956	Target 1
18	B6	62	83.7169	67599.5	257.528	Target 1
18	B6	63	84.0237	67226.5	229.58	Target 1
18	B6	64	84.3305	67404.7	231.956	Target 1
18	B6	65	84.6373	67437.4	266.399	Target 1
18	B6	66	84.9441	67559.5	323.351	Target 1
18	B6	67	85.2509	67062.1	384.605	Target 1
18	B6	68	85.5577	66665.5	440.614	Target 1
18	B6	69	85.8645	66213.6	472.296	Target 1
18	B6	70	86.1713	66323.1	471.028	Target 1
18	B6	71	86.4781	66785.2	452.976	Target 1
18	B6	72	86.7849	66060.7	434.829	Target 1
18	B6	73	87.0917	66215.5	423.062	Target 1
18	B6	74	87.3985	65768.2	412.288	Target 1
18	B6	75	87.7053	65626.7	398.196	Target 1
18	B6	76	88.0121	65774.3	375.537	Target 1
18	B6	77	88.3189	65254.5	349.123	Target 1
18	B6	78	88.6257	65545.3	331.728	Target 1
18	B6	79	88.9325	65554.6	338.951	Target 1
18	B6	80	89.2393	65205.5	382.929	Target 1
18	B6	81	89.5461	65292.9	492.204	Target 1
18	B6	82	89.8529	65321.9	660.098	Target 1
18	B6	83	90.1597	64270.9	847.717	Target 1
18	B6	84	90.4665	64372.5	1021.85	Target 1
18	B6	85	90.7733	63600.9	1153.28	Target 1
18	B6	86	91.0801	63576.8	1225.55	Target 1
18	B6	87	91.3869	63200.7	1238.23	Target 1
18	B6	88	91.6937	62583.8	1203.82	Target 1
18	B6	89	92.0005	62730.4	1140.34	Target 1
18	B6	90	92.3073	62568.3	1062.91	Target 1
18	B6	91	92.6141	61923.9	977.862	Target 1
18	B6	92	92.9209	61958.8	881.732	Target 1
18	B6	93	93.2277	61641.4	766.733	Target 1
18	B6	94	93.5345	61073.9	629.762	Target 1
18	B6	95	93.8413	61441.2	479.394	Target 1
18	B6	96	94.1481	62092.4	358.311	Target 1
18	B6	97	94.4549	61190.6	276.487	Target 1
18	B6	98	94.7617	61553	219.414	Target 1
19	B7	1	65.0011	41818.2	1144.61	Target 1
19	B7	2	65.3072	40121.1	1272.2	Target 1
19	B7	3	65.6132	40182.2	1347.09	Target 1
19	B7	4	65.9193	39996.3	1297.83	Target 1
19	B7	5	66.2254	39174.6	1077.13	Target 1
19	B7	6	66.5315	38729.9	685.292	Target 1
19	B7	7	66.8375	38362	166.173	Target 1
19	B7	8	67.1436	37859.7	-391.673	Target 1
19	B7	9	67.4497	38271	-841.916	Target 1
19	B7	10	67.7557	38853.1	-1089.69	Target 1
19	B7	11	68.0618	39946.4	-1097.82	Target 1
19	B7	12	68.3679	40044.7	-893.253	Target 1
19	B7	13	68.674	40315	-549.655	Target 1
19	B7	14	68.98	39735.1	-158.946	Target 1
19	B7	15	69.2861	39858.3	193.351	Target 1
19	B7	16	69.5922	39967.9	437.154	Target 1
19	B7	17	69.8982	39972.5	542.556	Target 1
19	B7	18	70.2043	38742.4	521.651	Target 1
19	B7	19	70.5104	38699.7	408.487	Target 1
19	B7	20	70.8165	38448.7	252.871	Target 1
19	B7	21	71.1225	39091.3	118.255	Target 1
19	B7	22	71.4286	38714.3	49.8512	Target 1
19	B7	23	71.7347	39359	55.2179	Target 1
19	B7	24	72.0407	39265.1	113.903	Target 1
19	B7	25	72.3468	38533.5	195.031	Target 1
19	B7	26	72.6529	38666.2	273.964	Target 1
19	B7	27	72.959	38598	339.032	Target 1
19	B7	28	73.265	38805	386.148	Target 1
19	B7	29	73.5711	38354.8	418.745	Target 1
19	B7	30	73.8772	38353	438.109	Target 1
19	B7	31	74.1833	37848.9	443.049	Target 1
19	B7	32	74.4893	38554.9	432.779	Target 1
19	B7	33	74.7954	37585.5	408.841	Target 1
19	B7	34	75.1015	37907.1	376.689	Target 1
19	B7	35	75.4075	37561.2	345.121	Target 1
19	B7	36	75.7136	37615.8	325.749	Target 1
19	B7	37	76.0197	37698.1	330.624	Target 1
19	B7	38	76.3258	37377.1	363.08	Target 1
19	B7	39	76.6318	37295.8	415.799	Target 1
19	B7	40	76.9379	37962.5	480.528	Target 1
19	B7	41	77.244	36712.9	547.022	Target 1
19	B7	42	77.55	36939.6	609.524	Target 1
19	B7	43	77.8561	36792.5	667.516	Target 1
19	B7	44	78.1622	36860.1	722.141	Target 1
19	B7	45	78.4683	36698.8	771.509	Target 1
19	B7	46	78.7743	36001.1	808.7	Target 1
19	B7	47	79.0804	36389.3	823.628	Target 1
19	B7	48	79.3865	35922.4	807.069	Target 1
19	B7	49	79.6926	35276.2	754.441	Target 1
19	B7	50	79.9986	35943.3	668.226	Target 1
19	B7	51	80.3047	34999.8	559.019	Target 1
19	B7	52	80.6108	35343.5	444.556	Target 1
19	B7	53	80.9168	34696.6	345.103	Target 1
19	B7	54	81.2229	35175.6	274.879	Target 1
19	B7	55	81.529	35317.4	249.118	Target 1
19	B7	56	81.8351	35139.7	263.375	Target 1
19	B7	57	82.1411	34815.9	302.654	Target 1
19	B7	58	82.4472	34431	346.889	Target 1
19	B7	59	82.7533	35130.1	375.057	Target 1
19	B7	60	83.0593	34827.3	375.906	Target 1
19	B7	61	83.3654	33891.4	345.634	Target 1
19	B7	62	83.6715	34490.7	290.086	Target 1
19	B7	63	83.9776	33759.5	229.994	Target 1
19	B7	64	84.2836	34548.9	185.583	Target 1
19	B7	65	84.5897	34083.1	167.364	Target 1
19	B7	66	84.8958	34574.7	171.78	Target 1
19	B7	67	85.2018	33962.6	186.54	Target 1
19	B7	68	85.5079	33509.5	200.702	Target 1
19	B7	69	85.814	34144.7	210.487	Target 1
19	B7	70	86.1201	33707	216.53	Target 1
19	B7	71	86.4261	33865	216.818	Target 1
19	B7	72	86.7322	33651.2	204.164	Target 1
19	B7	73	87.0383	33537.7	172.339	Target 1
19	B7	74	87.3443	32891.1	125.946	Target 1
19	B7	75	87.6504	33654.9	84.6917	Target 1
19	B7	76	87.9565	33376.5	76.7493	Target 1
19	B7	77	88.2626	33780.3	125.295	Target 1
19	B7	78	88.5686	33377.8	237.761	Target 1
19	B7	79	88.8747	33146.2	400.844	Target 1
19	B7	80	89.1808	33099.4	586.327	Target 1
19	B7	81	89.4868	33315.2	778.983	Target 1
19	B7	82	89.7929	32272.6	957.214	Target 1
19	B7	83	90.099	32401.9	1103.77	Target 1
19	B7	84	90.4051	32083.5	1207.71	Target 1
19	B7	85	90.7111	31480.2	1265.59	Target 1
19	B7	86	91.0172	31527.1	1280.75	Target 1
19	B7	87	91.3233	31035.7	1260.12	Target 1
19	B7	88	91.6293	30893.6	1209.95	Target 1
19	B7	89	91.9354	30551.7	1132.51	Target 1
19	B7	90	92.2415	30452.2	1025.71	Target 1
19	B7	91	92.5476	29977.1	886.037	Target 1
19	B7	92	92.8536	29813.5	713.561	Target 1
19	B7	93	93.1597	30161.4	516.428	Target 1
19	B7	94	93.4658	29372.3	308.819	Target 1
19	B7	95	93.7719	29942.7	105.663	Target 1
19	B7	96	94.0779	30264.1	-60.4995	Target 1
19	B7	97	94.384	29896.8	-181.598	Target 1
19	B7	98	94.6901	30033.5	-265.83	Target 1
20	B8	1	65.0011	47385	1541.87	Target 1
20	B8	2	65.3072	47292.2	1572.28	Target 1
20	B8	3	65.6132	47014.1	1598.57	Target 1
20	B8	4	65.9193	46684.8	1597.48	Target 1
20	B8	5	66.2254	46039.4	1552.25	Target 1
20	B8	6	66.5315	45639.7	1462.37	Target 1
20	B8	7	66.8375	44671.4	1345.13	Target 1
20	B8	8	67.1436	44603.1	1227.6	Target 1
20	B8	9	67.4497	45067.7	1134.15	Target 1
20	B8	10	67.7557	44529.6	1077.13	Target 1
20	B8	11	68.0618	43960.7	1055.31	Target 1
20	B8	12	68.3679	44072.1	1058.56	Target 1
20	B8	13	68.674	43580.5	1073.75	Target 1
20	B8	14	68.98	43595.4	1088.4	Target 1
20	B8	15	69.2861	43095.9	1091.62	Target 1
20	B8	16	69.5922	42693.9	1074.3	Target 1
20	B8	17	69.8982	42508.5	1030.56	Target 1
20	B8	18	70.2043	42659.7	960.839	Target 1
20	B8	19	70.5104	41770.6	874.506	Target 1
20	B8	20	70.8165	41226.6	789.071	Target 1
20	B8	21	71.1225	41778.5	724.443	Target 1
20	B8	22	71.4286	41688.3	694.497	Target 1
20	B8	23	71.7347	41401.8	701.025	Target 1
20	B8	24	72.0407	41503.6	733.619	Target 1
20	B8	25	72.3468	40795.2	774.896	Target 1
20	B8	26	72.6529	41025.3	807.356	Target 1
20	B8	27	72.959	40643.5	818.438	Target 1
20	B8	28	73.265	40107.3	803.053	Target 1
20	B8	29	73.5711	40627.4	763.796	Target 1
20	B8	30	73.8772	39589	708.323	Target 1
20	B8	31	74.1833	39244.8	643.093	Target 1
20	B8	32	74.4893	40144.8	564.486	Target 1
20	B8	33	74.7954	39701.5	442.545	Target 1
20	B8	34	75.1015	39353.6	253.435	Target 1
20	B8	35	75.4075	38999.9	-30.9033	Target 1
20	B8	36	75.7136	38988.1	-411.032	Target 1
20	B8	37	76.0197	38947.2	-843.511	Target 1
20	B8	38	76.3258	38498.3	-1243.44	Target 1
20	B8	39	76.6318	39191.6	-1510.57	Target 1
20	B8	40	76.9379	40628.8	-1569.66	Target 1
20	B8	41	77.244	42003.9	-1404.57	Target 1
20	B8	42	77.55	41790.5	-1066.04	Target 1
20	B8	43	77.8561	41959.4	-647.815	Target 1
20	B8	44	78.1622	41489.1	-245.042	Target 1
20	B8	45	78.4683	40837	80.4646	Target 1
20	B8	46	78.7743	41284.2	310.641	Target 1
20	B8	47	79.0804	40876.5	457.6	Target 1
20	B8	48	79.3865	41343.4	541.241	Target 1
20	B8	49	79.6926	40949.3	574.189	Target 1
20	B8	50	79.9986	40159.1	564.976	Target 1
20	B8	51	80.3047	40445.4	520.736	Target 1
20	B8	52	80.6108	39957	459.657	Target 1
20	B8	53	80.9168	40047.4	405.645	Target 1
20	B8	54	81.2229	40454.1	379.843	Target 1
20	B8	55	81.529	39854.4	391.745	Target 1
20	B8	56	81.8351	40249.4	436.197	Target 1
20	B8	57	82.1411	39930.5	496.954	Target 1
20	B8	58	82.4472	39362.8	553.822	Target 1
20	B8	59	82.7533	39946.6	587.621	Target 1
20	B8	60	83.0593	39215.6	593.299	Target 1
20	B8	61	83.3654	39151.4	573.65	Target 1
20	B8	62	83.6715	38581.6	533.253	Target 1
20	B8	63	83.9776	38946	485.078	Target 1
20	B8	64	84.2836	39225.1	438.053	Target 1
20	B8	65	84.5897	38854.7	395.131	Target 1
20	B8	66	84.8958	37944.4	356.368	Target 1
20	B8	67	85.2018	38513.3	323.015	Target 1
20	B8	68	85.5079	38631.8	298.538	Target 1
20	B8	69	85.814	38295.8	285.846	Target 1
20	B8	70	86.1201	38085.5	283.856	Target 1
20	B8	71	86.4261	38391.9	287.276	Target 1
20	B8	72	86.7322	38228.2	290.405	Target 1
20	B8	73	87.0383	37643.9	291.92	Target 1
20	B8	74	87.3443	37674.6	296.685	Target 1
20	B8	75	87.6504	38438.5	313.219	Target 1
20	B8	76	87.9565	37620.2	349.197	Target 1
20	B8	77	88.2626	37773.8	409.333	Target 1
20	B8	78	88.5686	37422.2	496.401	Target 1
20	B8	79	88.8747	37258.4	607.61	Target 1
20	B8	80	89.1808	37564.9	734.728	Target 1
20	B8	81	89.4868	37325	874.351	Target 1
20	B8	82	89.7929	36768.3	1005.13	Target 1
20	B8	83	90.099	36146.6	1102.29	Target 1
20	B8	84	90.4051	35404.7	1150.38	Target 1
20	B8	85	90.7111	36024.4	1152.67	Target 1
20	B8	86	91.0172	35239.3	1129.58	Target 1
20	B8	87	91.3233	35366.8	1106.38	Target 1
20	B8	88	91.6293	34832.4	1098.04	Target 1
20	B8	89	91.9354	35136.9	1100.46	Target 1
20	B8	90	92.2415	34102.6	1093.01	Target 1
20	B8	91	92.5476	33745.2	1050.37	Target 1
[truncated: 7,455 more rows]

## Sheet: Melt Curve Result
Block Type	96-Well 0.2-mL Block
Calibration Background is expired	Yes
Calibration Background performed on	04-27-2018
Calibration Pure Dye ABY is expired	Yes
Calibration Pure Dye ABY performed on	02-01-2021
Calibration Pure Dye CY5 is expired	Yes
Calibration Pure Dye CY5 performed on	02-01-2021
Calibration Pure Dye FAM is expired	Yes
Calibration Pure Dye FAM performed on	02-01-2021
Calibration Pure Dye JUN is expired	Yes
Calibration Pure Dye JUN performed on	02-01-2021
Calibration Pure Dye MUSTANG PURPLE is expired	Yes
Calibration Pure Dye MUSTANG PURPLE performed on	02-01-2021
Calibration Pure Dye NED is expired	Yes
Calibration Pure Dye NED performed on	02-01-2021
Calibration Pure Dye ROX is expired	Yes
Calibration Pure Dye ROX performed on	02-01-2021
Calibration Pure Dye SYBR is expired	Yes
Calibration Pure Dye SYBR performed on	02-01-2021
Calibration Pure Dye TAMRA is expired	Yes
Calibration Pure Dye TAMRA performed on	02-01-2021
Calibration Pure Dye VIC is expired	Yes
Calibration Pure Dye VIC performed on	02-01-2021
Calibration ROI is expired	Yes
Calibration ROI performed on	04-27-2018
Calibration Uniformity is expired	Yes
Calibration Uniformity performed on	04-27-2018
Chemistry	SYBR_GREEN
Date Created	2024-02-21 16:47:28 PM EET
Experiment Barcode
Experiment Comment
Experiment File Name	C:\Users\mhiourea\Documents\Eleni\Μετρηση μηκους τελομερών\16-2-2024_telomeres.eds
Experiment Name	16-2-2024_telomeres
Experiment Run End Time	2024-02-16 15:27:47 PM EET
Experiment Type	Standard Curve
Instrument Name	272521791
Instrument Serial Number	272521791
Instrument Type	QuantStudio™ 5 System
Passive Reference
Post-read Stage/Step
Pre-read Stage/Step
Quantification Cycle Method	Ct
Signal Smoothing On	true
Stage where Melt Analysis is performed	Stage4
Stage/ Cycle where Ct Analysis is performed	Stage3, Step3
User Name
Well	Well Position	Sample	Target Name	Tm	Melt Peak Height
1	A1	Sample 1	Target 1	70.3712	249729
2	A2	Sample 1	Target 1	70.2177	312520
3	A3	Sample 1	Target 1	92.4571	476775
3	A3	Sample 1	Target 1	79.1127	309267
4	A4	Sample 1	Target 1	79.2661	335139
4	A4	Sample 1	Target 1	92.6105	501449
5	A5	Sample 1	Target 1	92.1539	414122
5	A5	Sample 1	Target 1	79.2683	280669
6	A6	Sample 1	Target 1	91.0801	218526
6	A6	Sample 1	Target 1	68.5303	171271
6	A6	Sample 1	Target 1	78.3479	121106
7	A7	Sample 1	Target 1	91.7824	424313
7	A7	Sample 1	Target 1	79.0804	295365
8	A8	Sample 1	Target 1	92.3945	734127
8	A8	Sample 1	Target 1	79.3865	423127
9	A9	Sample 1	Target 1	92.45	874896
9	A9	Sample 1	Target 1	78.9559	423083
10	A10	Sample 1	Target 1	92.6034	807056
10	A10	Sample 1	Target 1	79.1093	377474
11	A11	Sample 1	Target 1	92.7515	820565
11	A11	Sample 1	Target 1	79.2596	348912
12	A12	Sample 1	Target 1	79.4129	294961
12	A12	Sample 1	Target 1	93.0582	645821
13	B1	HeLa	Target 1	92.7741	603134
13	B1	HeLa	Target 1	79.1175	300576
14	B2	HeLa	Target 1	79.271	337255
14	B2	HeLa	Target 1	92.6206	634265
15	B3	HeLa	Target 1	92.4571	636224
15	B3	HeLa	Target 1	78.9593	346551
16	B4	Sample 1	Target 1	91.6902	1379.84
17	B5	Sample 1	Target 1	65.0021	1849.78
18	B6	Sample 1	Target 1	91.2335	1238.79
19	B7	Sample 1	Target 1	65.6132	1347.09
20	B8	Sample 1	Target 1	65.7663	1602.79
21	B9	SD1	Target 1	92.2967	794074
21	B9	SD1	Target 1	78.9559	587104
22	B10	SD1	Target 1	92.2967	782846
22	B10	SD1	Target 1	78.9559	586253
23	B11	SD2	Target 1	79.2596	521848
23	B11	SD2	Target 1	92.5982	733630
24	B12	SD2	Target 1	79.2596	444648
24	B12	SD2	Target 1	92.9049	625800
25	C1	13	Target 1	92.6206	631254
25	C1	13	Target 1	79.1175	268827
26	C2	13	Target 1	92.4672	671427
26	C2	13	Target 1	79.1175	297185
27	C3	13	Target 1	92.3038	678573
27	C3	13	Target 1	78.8059	304330
28	C4	14	Target 1	92.1504	731175
28	C4	14	Target 1	78.9593	346774
29	C5	14	Target 1	91.8471	701884
29	C5	14	Target 1	78.9615	405006
30	C6	14	Target 1	91.5403	620323
30	C6	14	Target 1	78.8081	402425
31	C7	34	Target 1	91.7824	629883
31	C7	34	Target 1	78.9274	388835
32	C8	34	Target 1	92.0885	774371
32	C8	34	Target 1	79.0804	397725
33	C9	34	Target 1	91.99	719600
33	C9	34	Target 1	78.6492	334954
34	C10	38	Target 1	92.1433	963629
34	C10	38	Target 1	78.8026	408606
35	C11	38	Target 1	92.4449	898216
35	C11	38	Target 1	78.9529	379449
36	C12	38	Target 1	92.4449	744069
36	C12	38	Target 1	78.9529	300077
37	D1	40	Target 1	92.4672	612536
37	D1	40	Target 1	78.9641	252532
38	D2	40	Target 1	92.3137	625355
38	D2	40	Target 1	78.9641	270115
39	D3	40	Target 1	92.1504	637921
39	D3	40	Target 1	78.6525	267473
40	D4	49	Target 1	91.997	742159
40	D4	49	Target 1	78.6525	317957
41	D5	49	Target 1	91.8471	637036
41	D5	49	Target 1	78.6547	308520
42	D6	49	Target 1	91.8471	693114
42	D6	49	Target 1	78.9615	353288
43	D7	52	Target 1	92.0885	624195
43	D7	52	Target 1	78.9274	291250
44	D8	52	Target 1	92.0885	862352
44	D8	52	Target 1	78.9274	372079
45	D9	55	Target 1	91.8367	795132
45	D9	55	Target 1	78.4959	340192
46	D10	52	Target 1	91.99	813828
46	D10	52	Target 1	78.6492	340750
47	D11	55	Target 1	92.1383	716051
47	D11	55	Target 1	78.9529	328476
48	D12	55	Target 1	92.4449	792926
48	D12	55	Target 1	78.9529	332512
49	E1	59	Target 1	92.3137	616424
49	E1	59	Target 1	78.8106	258048
50	E2	59	Target 1	92.1603	679986
50	E2	59	Target 1	78.8106	292498
51	E3	59	Target 1	91.8436	694169
51	E3	59	Target 1	78.4991	283909
52	E4	63	Target 1	91.997	660681
52	E4	63	Target 1	78.6525	291991
53	E5	63	Target 1	91.6937	645220
53	E5	63	Target 1	78.5013	290905
54	E6	63	Target 1	91.8471	630023
54	E6	63	Target 1	78.6547	290622
55	E7	68	Target 1	92.0885	643786
55	E7	68	Target 1	78.7743	275617
56	E8	68	Target 1	91.9354	812636
56	E8	68	Target 1	78.7743	337972
57	E9	68	Target 1	91.8367	752947
57	E9	68	Target 1	78.4959	315175
58	E10	70	Target 1	91.8367	823582
58	E10	70	Target 1	78.4959	322024
59	E11	70	Target 1	92.1383	1.03317e+06
59	E11	70	Target 1	78.7996	396006
60	E12	70	Target 1	92.4449	754819
60	E12	70	Target 1	78.9529	309061
61	F1	16	Target 1	92.1603	717770
61	F1	16	Target 1	78.8106	283698
62	F2	16	Target 1	92.0069	768254
62	F2	16	Target 1	78.6572	318787
63	F3	16	Target 1	91.8436	680810
63	F3	16	Target 1	78.4991	284320
64	F4	18	Target 1	91.8436	719462
64	F4	18	Target 1	78.4991	306345
65	F5	18	Target 1	91.6937	761683
65	F5	18	Target 1	78.5013	343864
66	F6	18	Target 1	91.6937	746809
66	F6	18	Target 1	78.6547	357014
67	F7	23	Target 1	91.7824	755131
67	F7	23	Target 1	78.7743	352428
68	F8	23	Target 1	91.9354	901725
68	F8	23	Target 1	78.6213	388903
69	F9	23	Target 1	91.6833	985158
69	F9	23	Target 1	78.3426	417752
70	F10	25	Target 1	91.8367	960459
70	F10	25	Target 1	78.4959	396748
71	F11	25	Target 1	91.985	1090531
71	F11	25	Target 1	78.6463	427313
72	F12	25	Target 1	92.1383	848234
72	F12	25	Target 1	78.7996	352529
73	G1	31	Target 1	92.0069	585396
73	G1	31	Target 1	78.6572	247446
74	G2	31	Target 1	91.8534	631384
74	G2	31	Target 1	78.5037	271810
75	G3	31	Target 1	91.5368	734506
75	G3	31	Target 1	78.1924	296329
76	G4	32	Target 1	91.6902	687709
76	G4	32	Target 1	78.3458	285790
77	G5	32	Target 1	91.5403	760322
77	G5	32	Target 1	78.5013	353622
78	G6	32	Target 1	90.9267	770116
78	G6	32	Target 1	78.1945	349619
79	G7	33	Target 1	91.1702	879978
79	G7	33	Target 1	78.4683	468473
80	G8	33	Target 1	91.4763	884386
80	G8	33	Target 1	78.4683	412697
81	G9	33	Target 1	91.6833	929400
81	G9	33	Target 1	78.3426	433368
82	G10	36	Target 1	91.6833	891744
82	G10	36	Target 1	78.3426	445477
83	G11	36	Target 1	91.985	1.04437e+06
83	G11	36	Target 1	78.493	426331
84	G12	36	Target 1	92.1383	872284
84	G12	36	Target 1	78.7996	369235
85	H1	61	Target 1	92.1603	570188
85	H1	61	Target 1	78.6572	258420
86	H2	61	Target 1	91.8534	553648
86	H2	61	Target 1	78.5037	247737
87	H3	61	Target 1	91.8436	249289
87	H3	61	Target 1	78.6525	136273
88	H4	67	Target 1	91.997	771029
88	H4	67	Target 1	78.9593	378284
89	H5	67	Target 1	91.6937	762039
89	H5	67	Target 1	78.8081	382157
90	H6	67	Target 1	91.3869	697964
90	H6	67	Target 1	78.6547	428352
91	H7	69	Target 1	91.6293	754073
91	H7	69	Target 1	78.9274	445452
92	H8	69	Target 1	91.9354	809096
92	H8	69	Target 1	78.6213	340526
93	H9	69	Target 1	91.99	713956
93	H9	69	Target 1	78.4959	277551
94	H10	71	Target 1	92.1433	762870
94	H10	71	Target 1	78.4959	296510
95	H11	71	Target 1	92.1383	752403
95	H11	71	Target 1	78.6463	275675
96	H12	71	Target 1	92.2916	602944
96	H12	71	Target 1	78.7996	234864
