# Supplementary material for: Relative Leukocyte Telomere Length Is Shorter in Children and Adolescents with Type 1 Diabetes: Screening of Basic Psychosocial Aspects
Source: Int J Mol Sci. 2026 Apr 27;27(9):3895. doi: 10.3390/ijms27093895 (PMC13164480; doi:10.3390/ijms27093895)
Supplement: Supplementary file 1 [file ijms-27-03895-s001.zip › pcrresults/2ndexp_16-2-2024_telomeres TEL.xls]

## Sheet: Sample Setup
Block Type	96-Well 0.2-mL Block
Calibration Background is expired	Yes
Calibration Background performed on	04-27-2018
Calibration Pure Dye ABY is expired	Yes
Calibration Pure Dye ABY performed on	02-01-2021
Calibration Pure Dye CY5 is expired	Yes
Calibration Pure Dye CY5 performed on	02-01-2021
Calibration Pure Dye FAM is expired	Yes
Calibration Pure Dye FAM performed on	02-01-2021
Calibration Pure Dye JUN is expired	Yes
Calibration Pure Dye JUN performed on	02-01-2021
Calibration Pure Dye MUSTANG PURPLE is expired	Yes
Calibration Pure Dye MUSTANG PURPLE performed on	02-01-2021
Calibration Pure Dye NED is expired	Yes
Calibration Pure Dye NED performed on	02-01-2021
Calibration Pure Dye ROX is expired	Yes
Calibration Pure Dye ROX performed on	02-01-2021
Calibration Pure Dye SYBR is expired	Yes
Calibration Pure Dye SYBR performed on	02-01-2021
Calibration Pure Dye TAMRA is expired	Yes
Calibration Pure Dye TAMRA performed on	02-01-2021
Calibration Pure Dye VIC is expired	Yes
Calibration Pure Dye VIC performed on	02-01-2021
Calibration ROI is expired	Yes
Calibration ROI performed on	04-27-2018
Calibration Uniformity is expired	Yes
Calibration Uniformity performed on	04-27-2018
Chemistry	SYBR_GREEN
Date Created	2024-02-21 16:48:38 PM EET
Experiment Barcode
Experiment Comment
Experiment File Name	C:\Users\mhiourea\Documents\Eleni\Μετρηση μηκους τελομερών\16-2-2024_telomeres.eds
Experiment Name	16-2-2024_telomeres
Experiment Run End Time	2024-02-16 15:27:47 PM EET
Experiment Type	Standard Curve
Instrument Name	272521791
Instrument Serial Number	272521791
Instrument Type	QuantStudio™ 5 System
Passive Reference
Post-read Stage/Step
Pre-read Stage/Step
Quantification Cycle Method	Ct
Signal Smoothing On	true
Stage where Melt Analysis is performed	Stage4
Stage/ Cycle where Ct Analysis is performed	Stage3, Step5
User Name
Well	Well Position	Sample Name	Sample Color	Biogroup Name	Biogroup Color	Target Name	Target Color	Task	Reporter	Quencher	Quantity	Comments
1	A1	Sample 1	RGB(176,23,31)			Target 1	RGB(176,23,31)	NTC	SYBR	None
2	A2	Sample 1	RGB(176,23,31)			Target 1	RGB(176,23,31)	NTC	SYBR	None
3	A3	Sample 1	RGB(176,23,31)			Target 1	RGB(176,23,31)	STANDARD	SYBR	None	6.25
4	A4	Sample 1	RGB(176,23,31)			Target 1	RGB(176,23,31)	STANDARD	SYBR	None	6.25
5	A5	Sample 1	RGB(176,23,31)			Target 1	RGB(176,23,31)	STANDARD	SYBR	None	12.5
6	A6	Sample 1	RGB(176,23,31)			Target 1	RGB(176,23,31)	UNKNOWN	SYBR	None
7	A7	Sample 1	RGB(176,23,31)			Target 1	RGB(176,23,31)	STANDARD	SYBR	None	25
8	A8	Sample 1	RGB(176,23,31)			Target 1	RGB(176,23,31)	UNKNOWN	SYBR	None
9	A9	Sample 1	RGB(176,23,31)			Target 1	RGB(176,23,31)	STANDARD	SYBR	None	50
10	A10	Sample 1	RGB(176,23,31)			Target 1	RGB(176,23,31)	STANDARD	SYBR	None	50
11	A11	Sample 1	RGB(176,23,31)			Target 1	RGB(176,23,31)	STANDARD	SYBR	None	100
12	A12	Sample 1	RGB(176,23,31)			Target 1	RGB(176,23,31)	STANDARD	SYBR	None	100
13	B1	HeLa	RGB(238,220,130)			Target 1	RGB(176,23,31)	UNKNOWN	SYBR	None
14	B2	HeLa	RGB(238,220,130)			Target 1	RGB(176,23,31)	UNKNOWN	SYBR	None
15	B3	HeLa	RGB(238,220,130)			Target 1	RGB(176,23,31)	UNKNOWN	SYBR	None
16	B4	Sample 1	RGB(176,23,31)			Target 1	RGB(176,23,31)	UNKNOWN	SYBR	None
17	B5	Sample 1	RGB(176,23,31)			Target 1	RGB(176,23,31)	UNKNOWN	SYBR	None
18	B6	Sample 1	RGB(176,23,31)			Target 1	RGB(176,23,31)	UNKNOWN	SYBR	None
19	B7	Sample 1	RGB(176,23,31)			Target 1	RGB(176,23,31)	UNKNOWN	SYBR	None
20	B8	Sample 1	RGB(176,23,31)			Target 1	RGB(176,23,31)	UNKNOWN	SYBR	None
21	B9	SD1	RGB(142,142,56)			Target 1	RGB(176,23,31)	UNKNOWN	SYBR	None
22	B10	SD1	RGB(142,142,56)			Target 1	RGB(176,23,31)	UNKNOWN	SYBR	None
23	B11	SD2	RGB(238,238,0)			Target 1	RGB(176,23,31)	UNKNOWN	SYBR	None
24	B12	SD2	RGB(238,238,0)			Target 1	RGB(176,23,31)	UNKNOWN	SYBR	None
25	C1	13	RGB(176,23,31)			Target 1	RGB(176,23,31)	UNKNOWN	SYBR	None
26	C2	13	RGB(176,23,31)			Target 1	RGB(176,23,31)	UNKNOWN	SYBR	None
27	C3	13	RGB(176,23,31)			Target 1	RGB(176,23,31)	UNKNOWN	SYBR	None
28	C4	14	RGB(0,0,255)			Target 1	RGB(176,23,31)	UNKNOWN	SYBR	None
29	C5	14	RGB(0,0,255)			Target 1	RGB(176,23,31)	UNKNOWN	SYBR	None
30	C6	14	RGB(0,0,255)			Target 1	RGB(176,23,31)	UNKNOWN	SYBR	None
31	C7	34	RGB(0,139,69)			Target 1	RGB(176,23,31)	UNKNOWN	SYBR	None
32	C8	34	RGB(0,139,69)			Target 1	RGB(176,23,31)	UNKNOWN	SYBR	None
33	C9	34	RGB(0,139,69)			Target 1	RGB(176,23,31)	UNKNOWN	SYBR	None
34	C10	38	RGB(255,127,0)			Target 1	RGB(176,23,31)	UNKNOWN	SYBR	None
35	C11	38	RGB(255,127,0)			Target 1	RGB(176,23,31)	UNKNOWN	SYBR	None
36	C12	38	RGB(255,127,0)			Target 1	RGB(176,23,31)	UNKNOWN	SYBR	None
37	D1	40	RGB(139,137,112)			Target 1	RGB(176,23,31)	UNKNOWN	SYBR	None
38	D2	40	RGB(139,137,112)			Target 1	RGB(176,23,31)	UNKNOWN	SYBR	None
39	D3	40	RGB(139,137,112)			Target 1	RGB(176,23,31)	UNKNOWN	SYBR	None
40	D4	49	RGB(238,121,66)			Target 1	RGB(176,23,31)	UNKNOWN	SYBR	None
41	D5	49	RGB(238,121,66)			Target 1	RGB(176,23,31)	UNKNOWN	SYBR	None
42	D6	49	RGB(238,121,66)			Target 1	RGB(176,23,31)	UNKNOWN	SYBR	None
43	D7	52	RGB(142,56,142)			Target 1	RGB(176,23,31)	UNKNOWN	SYBR	None
44	D8	52	RGB(142,56,142)			Target 1	RGB(176,23,31)	UNKNOWN	SYBR	None
45	D9	55	RGB(198,113,113)			Target 1	RGB(176,23,31)	UNKNOWN	SYBR	None
46	D10	52	RGB(142,56,142)			Target 1	RGB(176,23,31)	UNKNOWN	SYBR	None
47	D11	55	RGB(198,113,113)			Target 1	RGB(176,23,31)	UNKNOWN	SYBR	None
48	D12	55	RGB(198,113,113)			Target 1	RGB(176,23,31)	UNKNOWN	SYBR	None
49	E1	59	RGB(0,245,255)			Target 1	RGB(176,23,31)	UNKNOWN	SYBR	None
50	E2	59	RGB(0,245,255)			Target 1	RGB(176,23,31)	UNKNOWN	SYBR	None
51	E3	59	RGB(0,245,255)			Target 1	RGB(176,23,31)	UNKNOWN	SYBR	None
52	E4	63	RGB(238,220,130)			Target 1	RGB(176,23,31)	UNKNOWN	SYBR	None
53	E5	63	RGB(238,220,130)			Target 1	RGB(176,23,31)	UNKNOWN	SYBR	None
54	E6	63	RGB(238,220,130)			Target 1	RGB(176,23,31)	UNKNOWN	SYBR	None
55	E7	68	RGB(238,238,0)			Target 1	RGB(176,23,31)	UNKNOWN	SYBR	None
56	E8	68	RGB(238,238,0)			Target 1	RGB(176,23,31)	UNKNOWN	SYBR	None
57	E9	68	RGB(238,238,0)			Target 1	RGB(176,23,31)	UNKNOWN	SYBR	None
58	E10	70	RGB(142,142,56)			Target 1	RGB(176,23,31)	UNKNOWN	SYBR	None
59	E11	70	RGB(142,142,56)			Target 1	RGB(176,23,31)	UNKNOWN	SYBR	None
60	E12	70	RGB(142,142,56)			Target 1	RGB(176,23,31)	UNKNOWN	SYBR	None
61	F1	16	RGB(238,44,44)			Target 1	RGB(176,23,31)	UNKNOWN	SYBR	None
62	F2	16	RGB(238,44,44)			Target 1	RGB(176,23,31)	UNKNOWN	SYBR	None
63	F3	16	RGB(238,44,44)			Target 1	RGB(176,23,31)	UNKNOWN	SYBR	None
64	F4	18	RGB(51,161,201)			Target 1	RGB(176,23,31)	UNKNOWN	SYBR	None
65	F5	18	RGB(51,161,201)			Target 1	RGB(176,23,31)	UNKNOWN	SYBR	None
66	F6	18	RGB(51,161,201)			Target 1	RGB(176,23,31)	UNKNOWN	SYBR	None
67	F7	23	RGB(238,18,137)			Target 1	RGB(176,23,31)	UNKNOWN	SYBR	None
68	F8	23	RGB(238,18,137)			Target 1	RGB(176,23,31)	UNKNOWN	SYBR	None
69	F9	23	RGB(238,18,137)			Target 1	RGB(176,23,31)	UNKNOWN	SYBR	None
70	F10	25	RGB(176,23,31)			Target 1	RGB(176,23,31)	UNKNOWN	SYBR	None
71	F11	25	RGB(176,23,31)			Target 1	RGB(176,23,31)	UNKNOWN	SYBR	None
72	F12	25	RGB(176,23,31)			Target 1	RGB(176,23,31)	UNKNOWN	SYBR	None
73	G1	31	RGB(0,0,255)			Target 1	RGB(176,23,31)	UNKNOWN	SYBR	None
74	G2	31	RGB(0,0,255)			Target 1	RGB(176,23,31)	UNKNOWN	SYBR	None
75	G3	31	RGB(0,0,255)			Target 1	RGB(176,23,31)	UNKNOWN	SYBR	None
76	G4	32	RGB(0,139,69)			Target 1	RGB(176,23,31)	UNKNOWN	SYBR	None
77	G5	32	RGB(0,139,69)			Target 1	RGB(176,23,31)	UNKNOWN	SYBR	None
78	G6	32	RGB(0,139,69)			Target 1	RGB(176,23,31)	UNKNOWN	SYBR	None
79	G7	33	RGB(255,127,0)			Target 1	RGB(176,23,31)	UNKNOWN	SYBR	None
80	G8	33	RGB(255,127,0)			Target 1	RGB(176,23,31)	UNKNOWN	SYBR	None
81	G9	33	RGB(255,127,0)			Target 1	RGB(176,23,31)	UNKNOWN	SYBR	None
82	G10	36	RGB(139,137,112)			Target 1	RGB(176,23,31)	UNKNOWN	SYBR	None
83	G11	36	RGB(139,137,112)			Target 1	RGB(176,23,31)	UNKNOWN	SYBR	None
84	G12	36	RGB(139,137,112)			Target 1	RGB(176,23,31)	UNKNOWN	SYBR	None
85	H1	61	RGB(238,121,66)			Target 1	RGB(176,23,31)	UNKNOWN	SYBR	None
86	H2	61	RGB(238,121,66)			Target 1	RGB(176,23,31)	UNKNOWN	SYBR	None
87	H3	61	RGB(238,121,66)			Target 1	RGB(176,23,31)	UNKNOWN	SYBR	None
88	H4	67	RGB(142,56,142)			Target 1	RGB(176,23,31)	UNKNOWN	SYBR	None
89	H5	67	RGB(142,56,142)			Target 1	RGB(176,23,31)	UNKNOWN	SYBR	None
90	H6	67	RGB(142,56,142)			Target 1	RGB(176,23,31)	UNKNOWN	SYBR	None
91	H7	69	RGB(198,113,113)			Target 1	RGB(176,23,31)	UNKNOWN	SYBR	None
92	H8	69	RGB(198,113,113)			Target 1	RGB(176,23,31)	UNKNOWN	SYBR	None
93	H9	69	RGB(198,113,113)			Target 1	RGB(176,23,31)	UNKNOWN	SYBR	None
94	H10	71	RGB(0,245,255)			Target 1	RGB(176,23,31)	UNKNOWN	SYBR	None
95	H11	71	RGB(0,245,255)			Target 1	RGB(176,23,31)	UNKNOWN	SYBR	None
96	H12	71	RGB(0,245,255)			Target 1	RGB(176,23,31)	UNKNOWN	SYBR	None

## Sheet: Amplification Data
Block Type	96-Well 0.2-mL Block
Calibration Background is expired	Yes
Calibration Background performed on	04-27-2018
Calibration Pure Dye ABY is expired	Yes
Calibration Pure Dye ABY performed on	02-01-2021
Calibration Pure Dye CY5 is expired	Yes
Calibration Pure Dye CY5 performed on	02-01-2021
Calibration Pure Dye FAM is expired	Yes
Calibration Pure Dye FAM performed on	02-01-2021
Calibration Pure Dye JUN is expired	Yes
Calibration Pure Dye JUN performed on	02-01-2021
Calibration Pure Dye MUSTANG PURPLE is expired	Yes
Calibration Pure Dye MUSTANG PURPLE performed on	02-01-2021
Calibration Pure Dye NED is expired	Yes
Calibration Pure Dye NED performed on	02-01-2021
Calibration Pure Dye ROX is expired	Yes
Calibration Pure Dye ROX performed on	02-01-2021
Calibration Pure Dye SYBR is expired	Yes
Calibration Pure Dye SYBR performed on	02-01-2021
Calibration Pure Dye TAMRA is expired	Yes
Calibration Pure Dye TAMRA performed on	02-01-2021
Calibration Pure Dye VIC is expired	Yes
Calibration Pure Dye VIC performed on	02-01-2021
Calibration ROI is expired	Yes
Calibration ROI performed on	04-27-2018
Calibration Uniformity is expired	Yes
Calibration Uniformity performed on	04-27-2018
Chemistry	SYBR_GREEN
Date Created	2024-02-21 16:48:38 PM EET
Experiment Barcode
Experiment Comment
Experiment File Name	C:\Users\mhiourea\Documents\Eleni\Μετρηση μηκους τελομερών\16-2-2024_telomeres.eds
Experiment Name	16-2-2024_telomeres
Experiment Run End Time	2024-02-16 15:27:47 PM EET
Experiment Type	Standard Curve
Instrument Name	272521791
Instrument Serial Number	272521791
Instrument Type	QuantStudio™ 5 System
Passive Reference
Post-read Stage/Step
Pre-read Stage/Step
Quantification Cycle Method	Ct
Signal Smoothing On	true
Stage where Melt Analysis is performed	Stage4
Stage/ Cycle where Ct Analysis is performed	Stage3, Step5
User Name
Well	Well Position	Cycle	Target Name	Rn	Delta Rn
1	A1	1	Target 1	113856	337.647
1	A1	2	Target 1	113883	-90.746
1	A1	3	Target 1	114012	-416.279
1	A1	4	Target 1	114560	-323.969
1	A1	5	Target 1	114994	-345.065
1	A1	6	Target 1	116241	446.847
1	A1	7	Target 1	116933	684.446
1	A1	8	Target 1	116991	286.733
1	A1	9	Target 1	117110	-49.4099
1	A1	10	Target 1	118120	505.611
1	A1	11	Target 1	118203	133.992
1	A1	12	Target 1	118108	-416.409
1	A1	13	Target 1	118473	-506.497
1	A1	14	Target 1	118623	-811.444
1	A1	15	Target 1	119618	-271.868
1	A1	16	Target 1	120583	238.442
1	A1	17	Target 1	121196	395.932
1	A1	18	Target 1	121506	250.227
1	A1	19	Target 1	122701	990.451
1	A1	20	Target 1	122866	700.089
1	A1	21	Target 1	123240	619.603
1	A1	22	Target 1	123460	384.249
1	A1	23	Target 1	123376	-154.909
1	A1	24	Target 1	123650	-336.099
1	A1	25	Target 1	124180	-261.656
1	A1	26	Target 1	124349	-547.744
1	A1	27	Target 1	125497	145.949
1	A1	28	Target 1	126245	438.439
1	A1	29	Target 1	126603	341.562
1	A1	30	Target 1	126983	266.466
1	A1	31	Target 1	127024	-147.951
1	A1	32	Target 1	127832	204.711
1	A1	33	Target 1	129550	1467.86
1	A1	34	Target 1	129710	1172.46
1	A1	35	Target 1	129852	859.556
1	A1	36	Target 1	129585	137.054
2	A2	1	Target 1	121269	485.191
2	A2	2	Target 1	121369	86.398
2	A2	3	Target 1	121715	-66.3018
2	A2	4	Target 1	121995	-285.252
2	A2	5	Target 1	122299	-479.928
2	A2	6	Target 1	122880	-397.315
2	A2	7	Target 1	123469	-307.148
2	A2	8	Target 1	123828	-447.519
2	A2	9	Target 1	124575	-198.891
2	A2	10	Target 1	125490	217.776
2	A2	11	Target 1	126085	313.983
2	A2	12	Target 1	126715	445.306
2	A2	13	Target 1	127478	709.49
2	A2	14	Target 1	127614	346.204
2	A2	15	Target 1	127637	-129.691
2	A2	16	Target 1	128495	229.617
2	A2	17	Target 1	129099	334.87
2	A2	18	Target 1	129873	610.748
2	A2	19	Target 1	130468	706.994
2	A2	20	Target 1	130985	725.458
2	A2	21	Target 1	130824	65.4851
2	A2	22	Target 1	130809	-448.863
2	A2	23	Target 1	131386	-370.414
2	A2	24	Target 1	131799	-455.895
2	A2	25	Target 1	132627	-126.626
2	A2	26	Target 1	133098	-154.186
2	A2	27	Target 1	132913	-837.901
2	A2	28	Target 1	133189	-1061.24
2	A2	29	Target 1	134557	-191.238
2	A2	30	Target 1	134946	-301.813
2	A2	31	Target 1	136372	625.581
2	A2	32	Target 1	137349	1103.82
2	A2	33	Target 1	137956	1212.54
2	A2	34	Target 1	138262	1019.64
2	A2	35	Target 1	138752	1010.44
2	A2	36	Target 1	138530	290.114
3	A3	1	Target 1	371610	5767.13
3	A3	2	Target 1	371391	3781.3
3	A3	3	Target 1	371558	2181.75
3	A3	4	Target 1	372754	1611.04
3	A3	5	Target 1	373321	411.585
3	A3	6	Target 1	373451	-1225.03
3	A3	7	Target 1	374570	-1872.77
3	A3	8	Target 1	377055	-1154
3	A3	9	Target 1	379523	-452.679
3	A3	10	Target 1	381017	-726.199
3	A3	11	Target 1	382629	-880.03
3	A3	12	Target 1	384931	-345.05
3	A3	13	Target 1	387141	98.2437
3	A3	14	Target 1	389330	520.599
3	A3	15	Target 1	390951	374.924
3	A3	16	Target 1	393038	695.623
3	A3	17	Target 1	394175	65.3542
3	A3	18	Target 1	396039	163.116
3	A3	19	Target 1	397879	235.628
3	A3	20	Target 1	399707	297.89
3	A3	21	Target 1	401354	177.715
3	A3	22	Target 1	403858	914.82
3	A3	23	Target 1	407009	2299.46
3	A3	24	Target 1	410978	4502.06
3	A3	25	Target 1	417533	9289.7
3	A3	26	Target 1	429775	19765
3	A3	27	Target 1	450958	39181.5
3	A3	28	Target 1	487323	73780.2
3	A3	29	Target 1	548564	133255
3	A3	30	Target 1	645199	228123
3	A3	31	Target 1	785149	366306
3	A3	32	Target 1	962387	541778
3	A3	33	Target 1	1.1673e+06	744927
3	A3	34	Target 1	1.38101e+06	956863
3	A3	35	Target 1	1.58558e+06	1.15967e+06
3	A3	36	Target 1	1.75156e+06	1.32389e+06
4	A4	1	Target 1	146820	265.817
4	A4	2	Target 1	146891	-383.687
4	A4	3	Target 1	147776	-220.145
4	A4	4	Target 1	148478	-239.196
4	A4	5	Target 1	148970	-468.217
4	A4	6	Target 1	149973	-185.362
4	A4	7	Target 1	150824	-56.1009
4	A4	8	Target 1	151229	-371.777
4	A4	9	Target 1	152210	-111.11
4	A4	10	Target 1	153627	584.057
4	A4	11	Target 1	154972	1208.63
4	A4	12	Target 1	155216	731.907
4	A4	13	Target 1	155611	406.168
4	A4	14	Target 1	155808	-117.852
4	A4	15	Target 1	156956	308.362
4	A4	16	Target 1	157191	-177.049
4	A4	17	Target 1	157959	-129.679
4	A4	18	Target 1	158419	-390.73
4	A4	19	Target 1	158759	-771.907
4	A4	20	Target 1	159709	-542.552
4	A4	21	Target 1	161190	217.053
4	A4	22	Target 1	164112	2418.63
4	A4	23	Target 1	165480	3064.78
4	A4	24	Target 1	170056	6920.62
4	A4	25	Target 1	175121	11264.7
4	A4	26	Target 1	186140	21562.5
4	A4	27	Target 1	207035	41736.9
4	A4	28	Target 1	243459	77439.7
4	A4	29	Target 1	305631	138891
4	A4	30	Target 1	404851	237390
4	A4	31	Target 1	547252	379070
4	A4	32	Target 1	732164	563260
4	A4	33	Target 1	947361	777737
4	A4	34	Target 1	1.1736e+06	1.00325e+06
4	A4	35	Target 1	1.38868e+06	1.21761e+06
4	A4	36	Target 1	1.55821e+06	1.38643e+06
5	A5	1	Target 1	99276.5	722.556
5	A5	2	Target 1	99405.3	194.358
5	A5	3	Target 1	99823.1	-44.8485
5	A5	4	Target 1	100494	-30.9375
5	A5	5	Target 1	100894	-287.69
5	A5	6	Target 1	101882	43.08
5	A5	7	Target 1	102781	285.632
5	A5	8	Target 1	103375	222.254
5	A5	9	Target 1	103912	102.133
5	A5	10	Target 1	104762	294.935
5	A5	11	Target 1	105119	-4.65387
5	A5	12	Target 1	105829	48.2962
5	A5	13	Target 1	106618	180.223
5	A5	14	Target 1	106807	-287.491
5	A5	15	Target 1	107379	-372.65
5	A5	16	Target 1	107824	-584.419
5	A5	17	Target 1	108384	-681.07
5	A5	18	Target 1	109752	29.7781
5	A5	19	Target 1	111199	820.072
5	A5	20	Target 1	111304	267.358
5	A5	21	Target 1	111909	215.613
5	A5	22	Target 1	113886	1535.63
5	A5	23	Target 1	117132	4124.47
5	A5	24	Target 1	122502	8837.72
5	A5	25	Target 1	131738	17417.1
5	A5	26	Target 1	148265	33286.6
5	A5	27	Target 1	177050	61415.5
5	A5	28	Target 1	225677	109385
5	A5	29	Target 1	301816	184867
5	A5	30	Target 1	409933	292327
5	A5	31	Target 1	548816	430553
5	A5	32	Target 1	704341	585421
5	A5	33	Target 1	862176	742600
5	A5	34	Target 1	1.00751e+06	887277
5	A5	35	Target 1	1.1376e+06	1.01671e+06
5	A5	36	Target 1	1.23966e+06	1.11811e+06
6	A6	1	Target 1	104643	236.052
6	A6	2	Target 1	104717	-416.906
6	A6	3	Target 1	105664	-195.629
6	A6	4	Target 1	106653	66.1791
6	A6	5	Target 1	107476	163.659
6	A6	6	Target 1	108000	-38.8298
6	A6	7	Target 1	108890	124.65
6	A6	8	Target 1	109481	-11.2683
6	A6	9	Target 1	109976	-242.484
6	A6	10	Target 1	110841	-103.332
6	A6	11	Target 1	111633	-37.7894
6	A6	12	Target 1	112487	89.8389
6	A6	13	Target 1	113469	345.436
6	A6	14	Target 1	113985	134.916
6	A6	15	Target 1	114369	-207.721
6	A6	16	Target 1	114663	-639.546
6	A6	17	Target 1	115964	-64.9879
6	A6	18	Target 1	118013	1257.68
6	A6	19	Target 1	117723	241.206
6	A6	20	Target 1	117326	-881.978
6	A6	21	Target 1	117835	-1099.19
6	A6	22	Target 1	119316	-345.338
6	A6	23	Target 1	121643	1255.47
6	A6	24	Target 1	125342	4228.53
6	A6	25	Target 1	131546	9705.94
6	A6	26	Target 1	140342	17775.7
6	A6	27	Target 1	153945	30652.7
6	A6	28	Target 1	173292	49273.4
6	A6	29	Target 1	197483	72737.8
6	A6	30	Target 1	230843	105371
6	A6	31	Target 1	272098	145900
6	A6	32	Target 1	317143	190218
6	A6	33	Target 1	368723	241072
6	A6	34	Target 1	423651	295274
6	A6	35	Target 1	477962	348859
6	A6	36	Target 1	523232	393402
7	A7	1	Target 1	273707	3380.56
7	A7	2	Target 1	272902	2361.74
7	A7	3	Target 1	271933	1178.22
7	A7	4	Target 1	271021	52.7984
7	A7	5	Target 1	270594	-588.592
7	A7	6	Target 1	270565	-830.92
7	A7	7	Target 1	270837	-773.404
7	A7	8	Target 1	271476	-348.2
7	A7	9	Target 1	271976	-61.9966
7	A7	10	Target 1	272505	253.113
7	A7	11	Target 1	272693	227.223
7	A7	12	Target 1	273411	730.458
7	A7	13	Target 1	273583	688.911
7	A7	14	Target 1	273422	313.927
7	A7	15	Target 1	273306	-15.9944
7	A7	16	Target 1	273308	-228.072
7	A7	17	Target 1	273313	-436.681
7	A7	18	Target 1	273803	-160.79
7	A7	19	Target 1	274105	-72.9305
7	A7	20	Target 1	274778	386.804
7	A7	21	Target 1	275894	1288.6
7	A7	22	Target 1	279276	4456.43
7	A7	23	Target 1	284473	9439.07
7	A7	24	Target 1	295345	20097.5
7	A7	25	Target 1	314389	38927.5
7	A7	26	Target 1	346046	70370.9
7	A7	27	Target 1	396880	120991
7	A7	28	Target 1	470101	193998
7	A7	29	Target 1	567381	291064
7	A7	30	Target 1	680855	404324
7	A7	31	Target 1	808551	531806
7	A7	32	Target 1	937945	660986
7	A7	33	Target 1	1.0661e+06	788928
7	A7	34	Target 1	1.18442e+06	907028
7	A7	35	Target 1	1.28902e+06	1.01142e+06
7	A7	36	Target 1	1.37016e+06	1.09235e+06
8	A8	1	Target 1	245452	5086.75
8	A8	2	Target 1	244829	3062.88
8	A8	3	Target 1	244487	1320.62
8	A8	4	Target 1	244423	-143.853
8	A8	5	Target 1	244739	-1227.89
8	A8	6	Target 1	246738	-629.388
8	A8	7	Target 1	249659	891.134
8	A8	8	Target 1	250152	-17.0628
8	A8	9	Target 1	250682	-887.057
8	A8	10	Target 1	252734	-235.55
8	A8	11	Target 1	254649	279.143
8	A8	12	Target 1	255887	116.603
8	A8	13	Target 1	257694	523.437
8	A8	14	Target 1	258926	354.63
8	A8	15	Target 1	259928	-43.8789
8	A8	16	Target 1	261072	-300.888
8	A8	17	Target 1	263054	281.587
8	A8	18	Target 1	264297	123.577
8	A8	19	Target 1	266748	1174.6
8	A8	20	Target 1	271025	4050.81
8	A8	21	Target 1	273199	4824.14
8	A8	22	Target 1	278042	8266.51
8	A8	23	Target 1	288362	17186.2
8	A8	24	Target 1	307104	34527.6
8	A8	25	Target 1	340729	66752.6
8	A8	26	Target 1	394464	119087
8	A8	27	Target 1	486382	209604
8	A8	28	Target 1	627649	349471
8	A8	29	Target 1	822183	542604
8	A8	30	Target 1	1062347	781368
8	A8	31	Target 1	1.33056e+06	1.04818e+06
8	A8	32	Target 1	1.59365e+06	1.30987e+06
8	A8	33	Target 1	1835778	1.5506e+06
8	A8	34	Target 1	2.05574e+06	1.76916e+06
8	A8	35	Target 1	2.24039e+06	1.95241e+06
8	A8	36	Target 1	2.38547e+06	2.09609e+06
9	A9	1	Target 1	174424	2631.63
9	A9	2	Target 1	174419	1637.95
9	A9	3	Target 1	174487	717.113
9	A9	4	Target 1	175064	305.479
9	A9	5	Target 1	176307	559.735
9	A9	6	Target 1	176688	-47.3209
9	A9	7	Target 1	177023	-701.549
9	A9	8	Target 1	178268	-444.948
9	A9	9	Target 1	178826	-875.458
9	A9	10	Target 1	180497	-193.201
9	A9	11	Target 1	181318	-360.523
9	A9	12	Target 1	182460	-207.891
9	A9	13	Target 1	184321	664.74
9	A9	14	Target 1	184622	-22.503
9	A9	15	Target 1	185377	-256.95
9	A9	16	Target 1	186916	294.041
9	A9	17	Target 1	188180	569.235
9	A9	18	Target 1	189049	449.351
9	A9	19	Target 1	192081	2492.89
9	A9	20	Target 1	194802	4225.24
9	A9	21	Target 1	200160	8594.46
9	A9	22	Target 1	209936	17381.5
9	A9	23	Target 1	227172	33629.2
9	A9	24	Target 1	258048	63516.6
9	A9	25	Target 1	312644	117124
9	A9	26	Target 1	403700	207191
9	A9	27	Target 1	545050	347552
9	A9	28	Target 1	746124	547638
9	A9	29	Target 1	999287	799813
9	A9	30	Target 1	1.28555e+06	1.08509e+06
9	A9	31	Target 1	1.58335e+06	1.38189e+06
9	A9	32	Target 1	1.8664e+06	1.66396e+06
9	A9	33	Target 1	2122400	1.91897e+06
9	A9	34	Target 1	2343026	2.13861e+06
9	A9	35	Target 1	2.52587e+06	2.32046e+06
9	A9	36	Target 1	2667070	2.46067e+06
10	A10	1	Target 1	139984	780.999
10	A10	2	Target 1	140166	103.117
10	A10	3	Target 1	140746	-177.609
10	A10	4	Target 1	141513	-269.945
10	A10	5	Target 1	142740	96.0481
10	A10	6	Target 1	143710	206.135
10	A10	7	Target 1	144957	593.268
10	A10	8	Target 1	145517	293.261
10	A10	9	Target 1	145661	-423.731
10	A10	10	Target 1	146631	-313.925
10	A10	11	Target 1	147695	-110.089
10	A10	12	Target 1	148409	-255.69
10	A10	13	Target 1	149834	308.74
10	A10	14	Target 1	150573	187.999
10	A10	15	Target 1	151111	-134.462
10	A10	16	Target 1	152434	328.031
10	A10	17	Target 1	153627	661.415
10	A10	18	Target 1	156246	2420.38
10	A10	19	Target 1	156974	2288.26
10	A10	20	Target 1	159840	4293.38
10	A10	21	Target 1	166117	9711.03
10	A10	22	Target 1	172915	15648.7
10	A10	23	Target 1	187700	29573.2
10	A10	24	Target 1	216186	57198.8
10	A10	25	Target 1	265753	105906
10	A10	26	Target 1	349717	189010
10	A10	27	Target 1	482618	321050
10	A10	28	Target 1	673264	510836
10	A10	29	Target 1	918203	754915
10	A10	30	Target 1	1.19833e+06	1.03419e+06
10	A10	31	Target 1	1.49256e+06	1.32756e+06
10	A10	32	Target 1	1.77227e+06	1.6064e+06
10	A10	33	Target 1	2.02608e+06	1.85936e+06
10	A10	34	Target 1	2253121	2.08553e+06
10	A10	35	Target 1	2.43627e+06	2.26783e+06
10	A10	36	Target 1	2577166	2.40786e+06
11	A11	1	Target 1	317788	2517.93
11	A11	2	Target 1	317797	1027.06
11	A11	3	Target 1	317949	-320.81
11	A11	4	Target 1	318516	-1253.62
11	A11	5	Target 1	320512	-757.484
11	A11	6	Target 1	323034	264.648
11	A11	7	Target 1	324550	280.78
11	A11	8	Target 1	326113	344.037
11	A11	9	Target 1	329110	1841.2
11	A11	10	Target 1	329943	1175.14
11	A11	11	Target 1	330676	408.245
11	A11	12	Target 1	331487	-280.874
11	A11	13	Target 1	333373	105.602
11	A11	14	Target 1	334237	-530.266
11	A11	15	Target 1	335775	-492.822
11	A11	16	Target 1	336983	-783.784
11	A11	17	Target 1	339094	-173.152
11	A11	18	Target 1	341873	1106.57
11	A11	19	Target 1	345733	3466.21
11	A11	20	Target 1	352207	8440.87
11	A11	21	Target 1	362213	16946.5
11	A11	22	Target 1	380304	33538
11	A11	23	Target 1	412759	64493.4
11	A11	24	Target 1	469029	119263
11	A11	25	Target 1	563302	212036
11	A11	26	Target 1	707000	354235
11	A11	27	Target 1	909910	555645
11	A11	28	Target 1	1.1631e+06	807336
11	A11	29	Target 1	1.44558e+06	1.08832e+06
11	A11	30	Target 1	1731894	1.37313e+06
11	A11	31	Target 1	2.00467e+06	1644403
11	A11	32	Target 1	2.24938e+06	1.88762e+06
11	A11	33	Target 1	2464840	2.10158e+06
11	A11	34	Target 1	2647390	2.28263e+06
11	A11	35	Target 1	2.79163e+06	2.42537e+06
11	A11	36	Target 1	2.90281e+06	2.53505e+06
12	A12	1	Target 1	197604	950.763
12	A12	2	Target 1	197659	81.6953
12	A12	3	Target 1	198522	21.5962
12	A12	4	Target 1	199749	324.919
12	A12	5	Target 1	200178	-169.071
12	A12	6	Target 1	201416	145.314
12	A12	7	Target 1	202331	136.715
12	A12	8	Target 1	203001	-116.384
12	A12	9	Target 1	203297	-744.139
12	A12	10	Target 1	204330	-633.801
12	A12	11	Target 1	205885	-2.29087
12	A12	12	Target 1	207321	510.391
12	A12	13	Target 1	208860	1126.09
12	A12	14	Target 1	208788	130.24
12	A12	15	Target 1	208851	-729.578
12	A12	16	Target 1	210634	129.963
12	A12	17	Target 1	211862	434.177
12	A12	18	Target 1	213957	1606.27
12	A12	19	Target 1	217091	3816.92
12	A12	20	Target 1	220897	6698.69
12	A12	21	Target 1	228323	13201.6
12	A12	22	Target 1	241928	25883
12	A12	23	Target 1	267612	50644
12	A12	24	Target 1	310406	92515
12	A12	25	Target 1	383922	165107
12	A12	26	Target 1	499294	279556
12	A12	27	Target 1	665596	444934
12	A12	28	Target 1	880454	658869
12	A12	29	Target 1	1.12568e+06	903168
12	A12	30	Target 1	1.37969e+06	1.15626e+06
12	A12	31	Target 1	1.62955e+06	1.40519e+06
12	A12	32	Target 1	1.85706e+06	1.63178e+06
12	A12	33	Target 1	2.05688e+06	1.83068e+06
12	A12	34	Target 1	2.23172e+06	2.0046e+06
12	A12	35	Target 1	2.37915e+06	2.1511e+06
12	A12	36	Target 1	2.50146e+06	2.27249e+06
13	B1	1	Target 1	140287	1329.46
13	B1	2	Target 1	140543	845.425
13	B1	3	Target 1	140614	175.707
13	B1	4	Target 1	140750	-428.027
13	B1	5	Target 1	141373	-545.105
13	B1	6	Target 1	142375	-283.417
13	B1	7	Target 1	143470	71.4899
13	B1	8	Target 1	144929	789.881
13	B1	9	Target 1	145435	555.678
13	B1	10	Target 1	145502	-118.009
13	B1	11	Target 1	146354	-5.83633
13	B1	12	Target 1	147151	51.0704
13	B1	13	Target 1	148312	471.493
13	B1	14	Target 1	148804	223.04
13	B1	15	Target 1	148824	-497.35
13	B1	16	Target 1	149601	-460.615
13	B1	17	Target 1	150320	-481.083
13	B1	18	Target 1	151740	198.058
13	B1	19	Target 1	152810	528.261
13	B1	20	Target 1	153719	696.527
13	B1	21	Target 1	156148	2385.43
13	B1	22	Target 1	158804	4301.76
13	B1	23	Target 1	164215	8972.04
13	B1	24	Target 1	175678	19695
13	B1	25	Target 1	195673	38949.4
13	B1	26	Target 1	229703	72238.9
13	B1	27	Target 1	289746	131542
13	B1	28	Target 1	387394	228450
13	B1	29	Target 1	531844	372160
13	B1	30	Target 1	724705	564280
13	B1	31	Target 1	954887	793722
13	B1	32	Target 1	1.19677e+06	1.03487e+06
13	B1	33	Target 1	1430201	1.26756e+06
13	B1	34	Target 1	1.63886e+06	1.47548e+06
13	B1	35	Target 1	1.81543e+06	1.65131e+06
13	B1	36	Target 1	1.94493e+06	1780066
14	B2	1	Target 1	109775	305.647
14	B2	2	Target 1	109812	-106.729
14	B2	3	Target 1	110365	-2.36992
14	B2	4	Target 1	111097	280.661
14	B2	5	Target 1	111262	-2.72249
14	B2	6	Target 1	111428	-285.129
14	B2	7	Target 1	112253	90.4796
14	B2	8	Target 1	112469	-141.958
14	B2	9	Target 1	113010	-50.037
14	B2	10	Target 1	113289	-218.991
14	B2	11	Target 1	113747	-210.53
14	B2	12	Target 1	114685	278.829
14	B2	13	Target 1	115248	393.344
14	B2	14	Target 1	115422	119.07
14	B2	15	Target 1	115603	-148.759
14	B2	16	Target 1	116297	95.7095
14	B2	17	Target 1	116452	-197.596
14	B2	18	Target 1	117127	28.271
14	B2	19	Target 1	117702	154.544
14	B2	20	Target 1	118818	822.575
14	B2	21	Target 1	120083	1638.96
14	B2	22	Target 1	123194	4300.32
14	B2	23	Target 1	129189	9847.35
14	B2	24	Target 1	140523	20732
14	B2	25	Target 1	159918	39679
14	B2	26	Target 1	194899	74211.1
14	B2	27	Target 1	255696	134559
14	B2	28	Target 1	353617	232031
14	B2	29	Target 1	499329	377294
14	B2	30	Target 1	694250	571767
14	B2	31	Target 1	926357	803425
14	B2	32	Target 1	1.1707e+06	1.04732e+06
14	B2	33	Target 1	1.4058e+06	1.28197e+06
14	B2	34	Target 1	1.61674e+06	1.49246e+06
14	B2	35	Target 1	1.79877e+06	1.67404e+06
14	B2	36	Target 1	1933518	1.80834e+06
15	B3	1	Target 1	121404	-642.474
15	B3	2	Target 1	122082	-513.369
15	B3	3	Target 1	122651	-492.725
15	B3	4	Target 1	123034	-657.87
15	B3	5	Target 1	124092	-148.516
15	B3	6	Target 1	125195	406.714
15	B3	7	Target 1	125751	413.796
15	B3	8	Target 1	126421	535.604
15	B3	9	Target 1	126773	338.826
15	B3	10	Target 1	127191	208.337
15	B3	11	Target 1	127553	21.7228
15	B3	12	Target 1	128084	4.81204
15	B3	13	Target 1	128390	-237.364
15	B3	14	Target 1	129320	143.592
15	B3	15	Target 1	129778	52.8531
15	B3	16	Target 1	129986	-286.831
15	B3	17	Target 1	130696	-126.093
15	B3	18	Target 1	131193	-176.856
15	B3	19	Target 1	131505	-413.798
15	B3	20	Target 1	132938	470.838
15	B3	21	Target 1	135023	2007.96
15	B3	22	Target 1	138146	4582.13
15	B3	23	Target 1	144976	10864
15	B3	24	Target 1	156764	22103
15	B3	25	Target 1	178167	42957.4
15	B3	26	Target 1	215318	79560.8
15	B3	27	Target 1	280491	144185
15	B3	28	Target 1	386004	249150
15	B3	29	Target 1	541291	403888
15	B3	30	Target 1	747350	609399
15	B3	31	Target 1	992664	854164
15	B3	32	Target 1	1.25018e+06	1.11113e+06
15	B3	33	Target 1	1.49681e+06	1.35721e+06
15	B3	34	Target 1	1.71611e+06	1.57596e+06
15	B3	35	Target 1	1.90477e+06	1764075
15	B3	36	Target 1	2.05253e+06	1.91129e+06
16	B4	1	Target 1	39746	1534.71
16	B4	2	Target 1	39449.4	1219.76
16	B4	3	Target 1	39240.7	992.705
16	B4	4	Target 1	39349.1	1082.78
16	B4	5	Target 1	39113.1	828.454
16	B4	6	Target 1	38571.5	268.598
16	B4	7	Target 1	38410	88.7653
16	B4	8	Target 1	38532.1	192.456
16	B4	9	Target 1	38469.9	111.928
16	B4	10	Target 1	38352.1	-24.1189
16	B4	11	Target 1	38175.9	-218.658
16	B4	12	Target 1	38170	-242.925
16	B4	13	Target 1	38530.9	99.6141
16	B4	14	Target 1	38508.8	59.2464
16	B4	15	Target 1	38317.3	-150.578
16	B4	16	Target 1	38091.7	-394.493
16	B4	17	Target 1	37977.2	-527.353
16	B4	18	Target 1	37848.2	-674.709
16	B4	19	Target 1	37478.4	-1062.85
16	B4	20	Target 1	37512.4	-1047.1
16	B4	21	Target 1	38006.3	-571.538
16	B4	22	Target 1	38046.5	-549.746
16	B4	23	Target 1	38005.4	-609.098
16	B4	24	Target 1	38100	-532.817
16	B4	25	Target 1	37917	-734.204
16	B4	26	Target 1	37875.6	-793.892
16	B4	27	Target 1	38227.3	-460.498
16	B4	28	Target 1	38684	-22.1702
16	B4	29	Target 1	38817.1	92.6105
16	B4	30	Target 1	39293.1	550.298
16	B4	31	Target 1	39347.5	586.364
16	B4	32	Target 1	39341.7	562.195
16	B4	33	Target 1	39762.1	964.292
16	B4	34	Target 1	39809.3	993.182
16	B4	35	Target 1	39977.7	1143.26
16	B4	36	Target 1	39898.7	1045.93
17	B5	1	Target 1	45949.8	544.74
17	B5	2	Target 1	45824.9	505.239
17	B5	3	Target 1	45511	276.893
17	B5	4	Target 1	44919.4	-229.284
17	B5	5	Target 1	44762.3	-300.809
17	B5	6	Target 1	45001.1	23.4665
17	B5	7	Target 1	44964.6	72.4415
17	B5	8	Target 1	44898	91.3188
17	B5	9	Target 1	44779.1	57.9343
17	B5	10	Target 1	44669	33.339
17	B5	11	Target 1	44540.8	-9.43999
17	B5	12	Target 1	44470.9	6.15604
17	B5	13	Target 1	44524.1	144.912
17	B5	14	Target 1	44221.4	-72.355
17	B5	15	Target 1	44050.8	-157.45
17	B5	16	Target 1	44015.1	-107.651
17	B5	17	Target 1	44160.7	123.417
17	B5	18	Target 1	44085.6	133.791
17	B5	19	Target 1	43939.2	72.9299
17	B5	20	Target 1	43720.5	-60.3256
17	B5	21	Target 1	43596	-99.2843
17	B5	22	Target 1	43436.1	-173.739
17	B5	23	Target 1	43470.5	-53.8071
17	B5	24	Target 1	43806.9	368.07
17	B5	25	Target 1	44091.3	737.971
17	B5	26	Target 1	44393.2	1125.34
17	B5	27	Target 1	44547.4	1365.09
17	B5	28	Target 1	44514.7	1417.82
17	B5	29	Target 1	44614	1602.63
17	B5	30	Target 1	44684.9	1759.03
17	B5	31	Target 1	44784.5	1944.13
17	B5	32	Target 1	45440	2685.08
17	B5	33	Target 1	45529.8	2860.36
17	B5	34	Target 1	45716.9	3132.97
17	B5	35	Target 1	46004.4	3506.01
17	B5	36	Target 1	45937.3	3524.36
18	B6	1	Target 1	68308.4	197.749
18	B6	2	Target 1	68238.7	200.573
18	B6	3	Target 1	68070.5	104.842
18	B6	4	Target 1	67894.2	1.09512
18	B6	5	Target 1	67750.1	-70.5656
18	B6	6	Target 1	67646.7	-101.461
18	B6	7	Target 1	67556.7	-118.91
18	B6	8	Target 1	67558.4	-44.7195
18	B6	9	Target 1	67866.8	336.206
18	B6	10	Target 1	67647.7	189.584
18	B6	11	Target 1	67449.3	63.775
18	B6	12	Target 1	67296.2	-16.8232
18	B6	13	Target 1	67070.8	-169.765
18	B6	14	Target 1	66992.4	-175.613
18	B6	15	Target 1	67079.7	-15.8287
18	B6	16	Target 1	67072.5	49.5419
18	B6	17	Target 1	67046.8	96.3031
18	B6	18	Target 1	66568	-309.975
18	B6	19	Target 1	66502	-303.425
18	B6	20	Target 1	66801.6	68.6257
18	B6	21	Target 1	66980.2	319.778
18	B6	22	Target 1	66685.3	97.3356
18	B6	23	Target 1	66649.8	134.378
18	B6	24	Target 1	66942.5	499.577
18	B6	25	Target 1	67039.4	669.033
18	B6	26	Target 1	67368	1070.14
18	B6	27	Target 1	67518.7	1293.28
18	B6	28	Target 1	67516.1	1363.19
18	B6	29	Target 1	67711.2	1630.82
18	B6	30	Target 1	67746.1	1738.25
18	B6	31	Target 1	68062.5	2127.17
18	B6	32	Target 1	68345.8	2483.02
18	B6	33	Target 1	68367.6	2577.32
18	B6	34	Target 1	68694	2976.19
18	B6	35	Target 1	68926.6	3281.35
18	B6	36	Target 1	68839.7	3266.95
19	B7	1	Target 1	35679.8	573.844
19	B7	2	Target 1	35604	542.579
19	B7	3	Target 1	35477.1	460.352
19	B7	4	Target 1	35263.1	290.946
19	B7	5	Target 1	34925.5	-2.1043
19	B7	6	Target 1	34730.8	-152.198
19	B7	7	Target 1	34630.4	-207.92
19	B7	8	Target 1	34694.2	-99.5022
19	B7	9	Target 1	35163.5	414.318
19	B7	10	Target 1	34664.5	-40.0018
19	B7	11	Target 1	34482.1	-177.857
19	B7	12	Target 1	34755.8	140.483
19	B7	13	Target 1	34764.9	194.155
19	B7	14	Target 1	34669.1	143.003
19	B7	15	Target 1	34713.2	231.675
19	B7	16	Target 1	34603.2	166.347
19	B7	17	Target 1	34493.8	101.504
19	B7	18	Target 1	34426.8	79.0818
19	B7	19	Target 1	33971.3	-331.793
19	B7	20	Target 1	33848.7	-409.789
19	B7	21	Target 1	34054.8	-159.043
19	B7	22	Target 1	33916.2	-253.089
19	B7	23	Target 1	33998.9	-125.722
19	B7	24	Target 1	34607.2	527.169
19	B7	25	Target 1	33909.8	-125.639
19	B7	26	Target 1	33384.8	-606.034
19	B7	27	Target 1	33005.9	-940.33
19	B7	28	Target 1	32950.8	-950.807
19	B7	29	Target 1	33061.4	-795.607
19	B7	30	Target 1	33240.4	-571.982
19	B7	31	Target 1	33815	47.1391
19	B7	32	Target 1	34064.7	341.506
19	B7	33	Target 1	34348.4	669.78
19	B7	34	Target 1	34545.8	911.78
19	B7	35	Target 1	34819.6	1230.18
19	B7	36	Target 1	34773.2	1228.44
20	B8	1	Target 1	38306.5	651.903
20	B8	2	Target 1	38155.2	546.835
20	B8	3	Target 1	38031.4	469.361
20	B8	4	Target 1	38167.9	652.231
20	B8	5	Target 1	37884.5	415.112
20	B8	6	Target 1	37412.3	-10.8348
20	B8	7	Target 1	37255.2	-121.633
20	B8	8	Target 1	37276.3	-54.1895
20	B8	9	Target 1	37073.9	-210.332
20	B8	10	Target 1	37019.5	-218.407
20	B8	11	Target 1	37193.2	1.60665
20	B8	12	Target 1	36916.1	-229.184
20	B8	13	Target 1	36822.8	-276.236
20	B8	14	Target 1	36984.9	-67.7417
20	B8	15	Target 1	36894.1	-112.294
20	B8	16	Target 1	36629.2	-330.913
20	B8	17	Target 1	36538.2	-375.543
20	B8	18	Target 1	36560.9	-306.588
20	B8	19	Target 1	36579.6	-241.527
20	B8	20	Target 1	36764	-10.8994
20	B8	21	Target 1	36674.8	-53.7369
20	B8	22	Target 1	36330.2	-352.067
20	B8	23	Target 1	36247.5	-388.463
20	B8	24	Target 1	36377.9	-211.71
20	B8	25	Target 1	36971.3	427.952
20	B8	26	Target 1	37373.9	876.892
20	B8	27	Target 1	37179.9	729.144
20	B8	28	Target 1	37105.4	700.936
20	B8	29	Target 1	37375.3	1017.2
20	B8	30	Target 1	37630.4	1318.61
20	B8	31	Target 1	38035	1769.46
20	B8	32	Target 1	38407.9	2188.71
20	B8	33	Target 1	38645.4	2472.49
20	B8	34	Target 1	38786.2	2659.59
20	B8	35	Target 1	39459.5	3379.21
20	B8	36	Target 1	39509.8	3475.76
21	B9	1	Target 1	248292	971.734
21	B9	2	Target 1	248354	113.114
21	B9	3	Target 1	249087	-73.9443
21	B9	4	Target 1	249694	-386.971
21	B9	5	Target 1	250730	-271.419
21	B9	6	Target 1	252176	254.335
21	B9	7	Target 1	253239	397.246
21	B9	8	Target 1	254381	618.954
21	B9	9	Target 1	254576	-106.791
21	B9	10	Target 1	255405	-197.974
21	B9	11	Target 1	256912	389.109
21	B9	12	Target 1	257770	326.738
21	B9	13	Target 1	258308	-55.6475
21	B9	14	Target 1	258787	-496.768
21	B9	15	Target 1	259355	-849.622
21	B9	16	Target 1	260759	-365.508
21	B9	17	Target 1	262145	100.496
21	B9	18	Target 1	263520	555.266
21	B9	19	Target 1	263960	74.3493
21	B9	20	Target 1	264894	88.1509
21	B9	21	Target 1	266254	527.859
21	B9	22	Target 1	267906	1259.1
21	B9	23	Target 1	270401	2833.96
21	B9	24	Target 1	275827	7339.76
21	B9	25	Target 1	285638	16230.5
21	B9	26	Target 1	302113	31785.6
21	B9	27	Target 1	331523	60274.9
21	B9	28	Target 1	383014	110846
21	B9	29	Target 1	470292	197204
21	B9	30	Target 1	608526	334517
21	B9	31	Target 1	810701	535772
21	B9	32	Target 1	1071245	795396
21	B9	33	Target 1	1.36397e+06	1.0872e+06
21	B9	34	Target 1	1652753	1.37506e+06
21	B9	35	Target 1	1.91888e+06	1.64027e+06
21	B9	36	Target 1	2139459	1.85993e+06
22	B10	1	Target 1	144085	-159.905
22	B10	2	Target 1	144093	-721.897
22	B10	3	Target 1	144537	-847.28
22	B10	4	Target 1	146008	54.634
22	B10	5	Target 1	146490	-33.8581
22	B10	6	Target 1	146818	-274.647
22	B10	7	Target 1	148086	423.845
22	B10	8	Target 1	148923	690.353
22	B10	9	Target 1	149336	534.439
22	B10	10	Target 1	149666	294.556
22	B10	11	Target 1	150006	64.5016
22	B10	12	Target 1	150441	-69.5843
22	B10	13	Target 1	150918	-162.108
22	B10	14	Target 1	151362	-287.928
22	B10	15	Target 1	151898	-321.873
22	B10	16	Target 1	152696	-93.0684
22	B10	17	Target 1	153387	28.0176
22	B10	18	Target 1	153684	-244.396
22	B10	19	Target 1	155325	827.596
22	B10	20	Target 1	156244	1176.23
22	B10	21	Target 1	157318	1680.94
22	B10	22	Target 1	158674	2467.34
22	B10	23	Target 1	160381	3604.47
22	B10	24	Target 1	164295	6949.49
22	B10	25	Target 1	171091	13175.5
22	B10	26	Target 1	183255	24770.3
22	B10	27	Target 1	204764	45709.3
22	B10	28	Target 1	243451	83826.4
22	B10	29	Target 1	310679	150485
22	B10	30	Target 1	422401	261637
22	B10	31	Target 1	596376	435043
22	B10	32	Target 1	839038	677135
22	B10	33	Target 1	1.13896e+06	976488
22	B10	34	Target 1	1.46537e+06	1.30233e+06
22	B10	35	Target 1	1.78215e+06	1.61854e+06
22	B10	36	Target 1	2.03288e+06	1.8687e+06
23	B11	1	Target 1	152831	-767.171
23	B11	2	Target 1	153193	-992.393
23	B11	3	Target 1	154182	-590.225
23	B11	4	Target 1	154918	-441.323
23	B11	5	Target 1	156146	200.44
23	B11	6	Target 1	156947	414.389
23	B11	7	Target 1	157657	537.682
23	B11	8	Target 1	157655	-51.2899
23	B11	9	Target 1	157987	-306.153
23	B11	10	Target 1	159097	216.594
23	B11	11	Target 1	159553	85.5276
23	B11	12	Target 1	160406	351.962
23	B11	13	Target 1	160862	221.208
23	B11	14	Target 1	160860	-367.905
23	B11	15	Target 1	161677	-137.721
23	B11	16	Target 1	162790	387.807
23	B11	17	Target 1	163140	150.991
23	B11	18	Target 1	163120	-455.779
23	B11	19	Target 1	163946	-216.204
23	B11	20	Target 1	164660	-89.4576
23	B11	21	Target 1	165931	595.164
23	B11	22	Target 1	166931	1008.24
23	B11	23	Target 1	168904	2393.67
23	B11	24	Target 1	173260	6163.43
23	B11	25	Target 1	180489	12804.7
23	B11	26	Target 1	192897	24626.8
23	B11	27	Target 1	215835	46977.7
23	B11	28	Target 1	257362	87917.7
23	B11	29	Target 1	328181	158150
23	B11	30	Target 1	445259	274640
23	B11	31	Target 1	626762	455557
23	B11	32	Target 1	874753	702961
23	B11	33	Target 1	1.17609e+06	1.00371e+06
23	B11	34	Target 1	1.50299e+06	1.33002e+06
23	B11	35	Target 1	1.81818e+06	1.64463e+06
23	B11	36	Target 1	2.06787e+06	1.89373e+06
24	B12	1	Target 1	169286	-112.838
24	B12	2	Target 1	169463	-629.18
24	B12	3	Target 1	171289	504.416
24	B12	4	Target 1	171496	18.0589
24	B12	5	Target 1	171650	-521.095
24	B12	6	Target 1	173089	224.235
24	B12	7	Target 1	173858	300.55
24	B12	8	Target 1	173983	-268.073
24	B12	9	Target 1	174168	-775.993
24	B12	10	Target 1	175645	7.61838
24	B12	11	Target 1	176444	113.933
24	B12	12	Target 1	177088	64.8101
24	B12	13	Target 1	178204	487.828
24	B12	14	Target 1	178373	-36.3107
24	B12	15	Target 1	178992	-111.199
24	B12	16	Target 1	179667	-129.135
24	B12	17	Target 1	180280	-208.929
24	B12	18	Target 1	181263	80.5414
24	B12	19	Target 1	182255	380.028
24	B12	20	Target 1	182437	-131.283
24	B12	21	Target 1	183584	322.251
24	B12	22	Target 1	184774	819.128
24	B12	23	Target 1	186651	2003.24
24	B12	24	Target 1	189991	4649.54
24	B12	25	Target 1	197323	11288.7
24	B12	26	Target 1	208300	21572.4
24	B12	27	Target 1	227371	39949.9
24	B12	28	Target 1	263261	75146.7
24	B12	29	Target 1	324929	136122
24	B12	30	Target 1	427141	237641
24	B12	31	Target 1	586620	396427
24	B12	32	Target 1	804287	613401
24	B12	33	Target 1	1.07128e+06	879700
24	B12	34	Target 1	1.36093e+06	1.16866e+06
24	B12	35	Target 1	1.64216e+06	1.44919e+06
24	B12	36	Target 1	1.86902e+06	1.67536e+06
25	C1	1	Target 1	118702	598.508
25	C1	2	Target 1	119054	379.606
25	C1	3	Target 1	120244	999.165
25	C1	4	Target 1	120563	746.654
25	C1	5	Target 1	119640	-747.256
25	C1	6	Target 1	119507	-1450.56
25	C1	7	Target 1	120358	-1170.49
25	C1	8	Target 1	121235	-864.813
25	C1	9	Target 1	123090	419.833
25	C1	10	Target 1	124101	859.595
25	C1	11	Target 1	124215	403.193
25	C1	12	Target 1	125073	689.729
25	C1	13	Target 1	126292	1338.58
25	C1	14	Target 1	126300	774.73
25	C1	15	Target 1	125888	-207.211
25	C1	16	Target 1	124875	-1791.16
25	C1	17	Target 1	124701	-2536.83
25	C1	18	Target 1	126431	-1376.91
25	C1	19	Target 1	130463	2084.19
25	C1	20	Target 1	134907	5957.29
25	C1	21	Target 1	137211	7690.25
25	C1	22	Target 1	145077	14985.5
25	C1	23	Target 1	164026	33363.1
25	C1	24	Target 1	196151	64917.3
25	C1	25	Target 1	247533	115729
25	C1	26	Target 1	334655	202280
25	C1	27	Target 1	468892	335946
25	C1	28	Target 1	654849	521331
25	C1	29	Target 1	879012	744924
25	C1	30	Target 1	1.11905e+06	984389
25	C1	31	Target 1	1.35656e+06	1.22133e+06
25	C1	32	Target 1	1.56742e+06	1431623
25	C1	33	Target 1	1.74921e+06	1.61284e+06
25	C1	34	Target 1	1.90346e+06	1.76652e+06
25	C1	35	Target 1	2.03717e+06	1.89965e+06
25	C1	36	Target 1	2.13582e+06	1.99774e+06
26	C2	1	Target 1	160725	1153.24
26	C2	2	Target 1	160661	788.863
26	C2	3	Target 1	160299	126.208
26	C2	4	Target 1	160327	-146.447
26	C2	5	Target 1	160712	-61.8212
26	C2	6	Target 1	160481	-593.992
26	C2	7	Target 1	160756	-618.85
26	C2	8	Target 1	162302	626.682
26	C2	9	Target 1	162681	704.402
26	C2	10	Target 1	163022	745.012
26	C2	11	Target 1	162732	154.607
26	C2	12	Target 1	162557	-320.658
26	C2	13	Target 1	162810	-368.188
26	C2	14	Target 1	163232	-246.953
26	C2	15	Target 1	163465	-314.468
26	C2	16	Target 1	164603	522.893
26	C2	17	Target 1	165349	968.534
26	C2	18	Target 1	166522	1840.69
26	C2	19	Target 1	168048	3065.88
26	C2	20	Target 1	171818	6535.74
26	C2	21	Target 1	177280	11697.1
26	C2	22	Target 1	187523	21639.7
26	C2	23	Target 1	206458	40273.9
26	C2	24	Target 1	240000	73515.3
26	C2	25	Target 1	298926	132141
26	C2	26	Target 1	395043	227957
26	C2	27	Target 1	541383	373997
26	C2	28	Target 1	737765	570078
26	C2	29	Target 1	971110	803122
26	C2	30	Target 1	1.21926e+06	1.05098e+06
26	C2	31	Target 1	1.45974e+06	1.29115e+06
26	C2	32	Target 1	1.67411e+06	1.50522e+06
26	C2	33	Target 1	1.85794e+06	1.68875e+06
26	C2	34	Target 1	2.01671e+06	1.84722e+06
26	C2	35	Target 1	2.15082e+06	1.98103e+06
26	C2	36	Target 1	2.25015e+06	2.08006e+06
27	C3	1	Target 1	136142	1047.3
27	C3	2	Target 1	136036	567.148
27	C3	3	Target 1	136007	164.186
27	C3	4	Target 1	136191	-26.0415
27	C3	5	Target 1	136546	-45.2536
27	C3	6	Target 1	136762	-202.606
27	C3	7	Target 1	137386	47.4159
27	C3	8	Target 1	137671	-41.6244
27	C3	9	Target 1	137819	-267.915
27	C3	10	Target 1	138712	250.404
27	C3	11	Target 1	139112	276.708
27	C3	12	Target 1	139149	-60.2698
27	C3	13	Target 1	139612	28.7055
27	C3	14	Target 1	139834	-123.71
27	C3	15	Target 1	140617	284.969
27	C3	16	Target 1	141255	549.71
27	C3	17	Target 1	142073	992.794
27	C3	18	Target 1	143599	2145.14
27	C3	19	Target 1	145812	3983.89
27	C3	20	Target 1	149376	7173.94
27	C3	21	Target 1	155665	13088.9
27	C3	22	Target 1	167287	24336.8
27	C3	23	Target 1	187499	44174.6
27	C3	24	Target 1	224486	80787.8
27	C3	25	Target 1	288895	144822
27	C3	26	Target 1	392956	248510
27	C3	27	Target 1	546237	401416
27	C3	28	Target 1	749260	604066
27	C3	29	Target 1	985301	839732
27	C3	30	Target 1	1.22848e+06	1.08254e+06
27	C3	31	Target 1	1.45709e+06	1.31077e+06
27	C3	32	Target 1	1.65783e+06	1.51114e+06
27	C3	33	Target 1	1.83403e+06	1.68696e+06
27	C3	34	Target 1	1.98199e+06	1.83455e+06
27	C3	35	Target 1	2.10269e+06	1.95488e+06
27	C3	36	Target 1	2.19821e+06	2.05002e+06
28	C4	1	Target 1	102543	-508.794
28	C4	2	Target 1	102634	-926.158
28	C4	3	Target 1	103467	-601.327
28	C4	4	Target 1	104473	-104.269
28	C4	5	Target 1	104970	-115.047
28	C4	6	Target 1	105464	-129.169
28	C4	7	Target 1	106613	510.67
28	C4	8	Target 1	106970	359.345
28	C4	9	Target 1	107873	754.114
28	C4	10	Target 1	107936	309.492
28	C4	11	Target 1	108026	-109.583
28	C4	12	Target 1	108428	-215.337
28	C4	13	Target 1	108898	-253.834
28	C4	14	Target 1	109255	-405.058
28	C4	15	Target 1	109699	-469.195
28	C4	16	Target 1	110948	271.714
28	C4	17	Target 1	111670	485.147
28	C4	18	Target 1	113661	1967.73
28	C4	19	Target 1	115498	3296.04
28	C4	20	Target 1	120203	7492.72
28	C4	21	Target 1	127998	14779.2
28	C4	22	Target 1	141521	27794.1
28	C4	23	Target 1	161688	47452.7
28	C4	24	Target 1	201717	86973.7
28	C4	25	Target 1	270799	155547
28	C4	26	Target 1	383952	268192
28	C4	27	Target 1	537693	421425
28	C4	28	Target 1	740643	623866
28	C4	29	Target 1	973187	855902
28	C4	30	Target 1	1204904	1.08711e+06
28	C4	31	Target 1	1.41915e+06	1.30085e+06
28	C4	32	Target 1	1.6093e+06	1490488
28	C4	33	Target 1	1.77325e+06	1.65393e+06
28	C4	34	Target 1	1.91308e+06	1.79325e+06
28	C4	35	Target 1	2.03531e+06	1.91498e+06
28	C4	36	Target 1	2.13136e+06	2.01052e+06
29	C5	1	Target 1	131080	578.856
29	C5	2	Target 1	131142	62.3146
29	C5	3	Target 1	131293	-365.899
29	C5	4	Target 1	131846	-391.003
29	C5	5	Target 1	132967	151.549
29	C5	6	Target 1	133668	273.851
29	C5	7	Target 1	134394	421.012
29	C5	8	Target 1	134670	117.939
29	C5	9	Target 1	135067	-63.3529
29	C5	10	Target 1	135911	201.543
29	C5	11	Target 1	136308	19.9697
29	C5	12	Target 1	136990	123.24
29	C5	13	Target 1	137375	-70.3326
29	C5	14	Target 1	137606	-418.515
29	C5	15	Target 1	138370	-232.713
29	C5	16	Target 1	139533	351.12
29	C5	17	Target 1	140360	600.047
29	C5	18	Target 1	141897	1558.02
29	C5	19	Target 1	144056	3138.39
29	C5	20	Target 1	148034	6537.56
29	C5	21	Target 1	155089	13013.9
29	C5	22	Target 1	167917	25263.4
29	C5	23	Target 1	191054	47822.1
29	C5	24	Target 1	232863	89052
29	C5	25	Target 1	302898	158508
29	C5	26	Target 1	411813	266844
29	C5	27	Target 1	566236	420689
29	C5	28	Target 1	759609	613483
29	C5	29	Target 1	965867	819162
29	C5	30	Target 1	1.15898e+06	1.0117e+06
29	C5	31	Target 1	1.33446e+06	1.18659e+06
29	C5	32	Target 1	1494573	1.34613e+06
29	C5	33	Target 1	1.64843e+06	1.49941e+06
29	C5	34	Target 1	1781978	1.63238e+06
29	C5	35	Target 1	1.89513e+06	1.74495e+06
29	C5	36	Target 1	1.98515e+06	1834397
30	C6	1	Target 1	144215	404.081
30	C6	2	Target 1	144152	-3.90762
30	C6	3	Target 1	144175	-326.396
30	C6	4	Target 1	144475	-371.135
30	C6	5	Target 1	145119	-72.7178
30	C6	6	Target 1	146333	796.543
30	C6	7	Target 1	146561	678.711
30	C6	8	Target 1	146398	170.769
30	C6	9	Target 1	146293	-279.001
30	C6	10	Target 1	146482	-435.287
30	C6	11	Target 1	146839	-423.385
30	C6	12	Target 1	147647	39.0793
30	C6	13	Target 1	148246	293.169
30	C6	14	Target 1	148228	-70.1483
30	C6	15	Target 1	148486	-157.184
30	C6	16	Target 1	149145	156.983
30	C6	17	Target 1	149450	116.932
30	C6	18	Target 1	151038	1359.43
30	C6	19	Target 1	153163	3139.49
30	C6	20	Target 1	156524	6155.67
30	C6	21	Target 1	162429	11715.2
30	C6	22	Target 1	173930	22871.3
30	C6	23	Target 1	194042	42637.9
30	C6	24	Target 1	229089	77340.3
30	C6	25	Target 1	288607	136513
30	C6	26	Target 1	381664	229225
30	C6	27	Target 1	512165	359381
30	C6	28	Target 1	671727	518598
30	C6	29	Target 1	831371	677897
30	C6	30	Target 1	979288	825469
30	C6	31	Target 1	1.12489e+06	970725
30	C6	32	Target 1	1.25788e+06	1.10337e+06
30	C6	33	Target 1	1.3854e+06	1.23055e+06
30	C6	34	Target 1	1.50869e+06	1.35349e+06
30	C6	35	Target 1	1.60666e+06	1451110
30	C6	36	Target 1	1.67991e+06	1.52402e+06
31	C7	1	Target 1	122542	-168.797
31	C7	2	Target 1	122868	-411.19
31	C7	3	Target 1	123578	-270.153
31	C7	4	Target 1	124519	102.352
31	C7	5	Target 1	124874	-111.572
31	C7	6	Target 1	125516	-39.082
31	C7	7	Target 1	126089	-34.4671
31	C7	8	Target 1	127257	564.796
31	C7	9	Target 1	127330	68.8484
31	C7	10	Target 1	127492	-337.841
31	C7	11	Target 1	128687	287.883
31	C7	12	Target 1	128997	28.5835
31	C7	13	Target 1	129741	203.761
31	C7	14	Target 1	129643	-463.109
31	C7	15	Target 1	129731	-943.83
31	C7	16	Target 1	131205	-38.4495
31	C7	17	Target 1	131815	2.55597
31	C7	18	Target 1	133137	755.655
31	C7	19	Target 1	135455	2504.9
31	C7	20	Target 1	139533	6014.31
31	C7	21	Target 1	147106	13017.9
31	C7	22	Target 1	158815	24158.3
31	C7	23	Target 1	181042	45816.2
31	C7	24	Target 1	220263	84468.5
31	C7	25	Target 1	286952	150589
31	C7	26	Target 1	390977	254045
31	C7	27	Target 1	538818	401317
31	C7	28	Target 1	720380	582310
31	C7	29	Target 1	908215	769577
31	C7	30	Target 1	1081580	942372
31	C7	31	Target 1	1.24669e+06	1.10691e+06
31	C7	32	Target 1	1.40677e+06	1266420
31	C7	33	Target 1	1.55192e+06	1.41101e+06
31	C7	34	Target 1	1.67764e+06	1536156
31	C7	35	Target 1	1.78183e+06	1.63978e+06
31	C7	36	Target 1	1.86657e+06	1723945
32	C8	1	Target 1	701514	13610
32	C8	2	Target 1	696952	8947.23
32	C8	3	Target 1	691454	3349.36
32	C8	4	Target 1	689200	994.612
32	C8	5	Target 1	686460	-1845.57
32	C8	6	Target 1	685710	-2695.88
32	C8	7	Target 1	685407	-3098.44
32	C8	8	Target 1	686516	-2089.56
32	C8	9	Target 1	691049	2342.51
32	C8	10	Target 1	690986	2179.14
32	C8	11	Target 1	689759	852.396
32	C8	12	Target 1	689344	337.525
32	C8	13	Target 1	689351	243.593
32	C8	14	Target 1	689619	411.16
32	C8	15	Target 1	689056	-252.148
32	C8	16	Target 1	688679	-728.705
32	C8	17	Target 1	688527	-981.388
32	C8	18	Target 1	688976	-632.196
32	C8	19	Target 1	690715	1006.43
32	C8	20	Target 1	693096	3286.63
32	C8	21	Target 1	697287	7378.07
32	C8	22	Target 1	711304	21294.2
32	C8	23	Target 1	736507	46397.7
32	C8	24	Target 1	780422	90211.8
32	C8	25	Target 1	855964	165654
32	C8	26	Target 1	975254	284844
32	C8	27	Target 1	1.14948e+06	458972
32	C8	28	Target 1	1.37573e+06	685121
32	C8	29	Target 1	1.62206e+06	931347
32	C8	30	Target 1	1.86082e+06	1.17001e+06
32	C8	31	Target 1	2.07704e+06	1.38613e+06
32	C8	32	Target 1	2.27089e+06	1.57988e+06
32	C8	33	Target 1	2442011	1750899
32	C8	34	Target 1	2.59355e+06	1902338
32	C8	35	Target 1	2.72471e+06	2.03339e+06
32	C8	36	Target 1	2.82852e+06	2137106
33	C9	1	Target 1	117276	-57.75
33	C9	2	Target 1	117251	-533.715
33	C9	3	Target 1	117449	-787.766
33	C9	4	Target 1	118483	-204.691
33	C9	5	Target 1	119463	324.133
33	C9	6	Target 1	119917	326.715
33	C9	7	Target 1	120352	309.992
33	C9	8	Target 1	120662	168.332
33	C9	9	Target 1	121055	110.781
33	C9	10	Target 1	121807	411.324
33	C9	11	Target 1	121881	33.9766
33	C9	12	Target 1	122208	-90.543
33	C9	13	Target 1	122632	-118.562
33	C9	14	Target 1	122718	-483.691
33	C9	15	Target 1	123643	-9.70312
33	C9	16	Target 1	124776	671.715
33	C9	17	Target 1	125096	539.828
33	C9	18	Target 1	126384	1377.32
33	C9	19	Target 1	128906	3447.33
33	C9	20	Target 1	132367	6456.78
33	C9	21	Target 1	138397	12036
33	C9	22	Target 1	150294	23481.3
33	C9	23	Target 1	171769	44505.1
33	C9	24	Target 1	209272	81557
33	C9	25	Target 1	275624	147457
33	C9	26	Target 1	381438	252820
33	C9	27	Target 1	538347	409277
33	C9	28	Target 1	743548	614027
33	C9	29	Target 1	981280	851308
33	C9	30	Target 1	1.22324e+06	1.09282e+06
33	C9	31	Target 1	1446642	1.31577e+06
33	C9	32	Target 1	1.64351e+06	1.51219e+06
33	C9	33	Target 1	1.81564e+06	1.68386e+06
33	C9	34	Target 1	1.96601e+06	1833781
33	C9	35	Target 1	2.09055e+06	1.95787e+06
33	C9	36	Target 1	2185706	2.05257e+06
34	C10	1	Target 1	170344	1410.15
34	C10	2	Target 1	170660	492.486
34	C10	3	Target 1	171278	-121.869
34	C10	4	Target 1	172494	-138.725
34	C10	5	Target 1	173685	-181.236
34	C10	6	Target 1	174861	-237.748
34	C10	7	Target 1	176182	-149.587
34	C10	8	Target 1	177183	-381.505
34	C10	9	Target 1	178348	-449.642
34	C10	10	Target 1	179264	-766.497
34	C10	11	Target 1	181243	-20.6494
34	C10	12	Target 1	187956	5459.4
34	C10	13	Target 1	185051	1321.73
34	C10	14	Target 1	183361	-1601.01
34	C10	15	Target 1	183462	-2732.66
34	C10	16	Target 1	186189	-1239.35
34	C10	17	Target 1	189799	1137.72
34	C10	18	Target 1	191159	1264.74
34	C10	19	Target 1	193373	2246.38
34	C10	20	Target 1	204657	12297.1
34	C10	21	Target 1	213796	20203.8
34	C10	22	Target 1	220354	25528.2
34	C10	23	Target 1	243451	47392.7
34	C10	24	Target 1	289770	92478.6
34	C10	25	Target 1	369624	171100
34	C10	26	Target 1	499404	299646
34	C10	27	Target 1	693541	492551
34	C10	28	Target 1	951632	749409
34	C10	29	Target 1	1.25286e+06	1049406
34	C10	30	Target 1	1.56418e+06	1.35949e+06
34	C10	31	Target 1	1.85867e+06	1.65275e+06
34	C10	32	Target 1	2.12128e+06	1.91412e+06
34	C10	33	Target 1	2.34414e+06	2135754
34	C10	34	Target 1	2.53788e+06	2328259
34	C10	35	Target 1	2.69874e+06	2.48788e+06
34	C10	36	Target 1	2822478	2.61039e+06
35	C11	1	Target 1	227454	-451.146
35	C11	2	Target 1	225207	-3013.83
35	C11	3	Target 1	225201	-3336.07
35	C11	4	Target 1	229556	702.528
35	C11	5	Target 1	230151	981.612
35	C11	6	Target 1	228912	-573.85
35	C11	7	Target 1	229157	-645.251
35	C11	8	Target 1	232072	1953.71
35	C11	9	Target 1	233463	3028.36
35	C11	10	Target 1	233484	2732.71
35	C11	11	Target 1	229654	-1413.37
35	C11	12	Target 1	229209	-2174.81
35	C11	13	Target 1	231828	128.098
35	C11	14	Target 1	231455	-560.974
35	C11	15	Target 1	231352	-980.296
35	C11	16	Target 1	232752	103.882
35	C11	17	Target 1	233018	53.7322
35	C11	18	Target 1	233932	651.566
35	C11	19	Target 1	236546	2949.51
35	C11	20	Target 1	241336	7422.72
35	C11	21	Target 1	248429	14199.6
35	C11	22	Target 1	261781	27235.8
35	C11	23	Target 1	286619	51756.9
35	C11	24	Target 1	333038	97859.9
35	C11	25	Target 1	411314	175820
35	C11	26	Target 1	529444	293633
35	C11	27	Target 1	718367	482240
35	C11	28	Target 1	970309	733866
35	C11	29	Target 1	1.26973e+06	1.03297e+06
35	C11	30	Target 1	1.58478e+06	1.34771e+06
35	C11	31	Target 1	1.88868e+06	1.65129e+06
35	C11	32	Target 1	2.15979e+06	1.92209e+06
35	C11	33	Target 1	2.39917e+06	2161145
35	C11	34	Target 1	2.60263e+06	2.36429e+06
35	C11	35	Target 1	2.76747e+06	2528814
35	C11	36	Target 1	2891392	2.65242e+06
36	C12	1	Target 1	134768	-511.656
36	C12	2	Target 1	135406	-369.483
36	C12	3	Target 1	135914	-358.497
36	C12	4	Target 1	136777	7.64465
36	C12	5	Target 1	137432	166.365
36	C12	6	Target 1	137796	33.6006
36	C12	7	Target 1	138432	173.305
36	C12	8	Target 1	138645	-110.584
36	C12	9	Target 1	139481	228.902
36	C12	10	Target 1	139646	-102.3
36	C12	11	Target 1	140287	42.0296
36	C12	12	Target 1	141039	297.328
36	C12	13	Target 1	141334	95.2512
36	C12	14	Target 1	141262	-473.044
36	C12	15	Target 1	141772	-459.308
36	C12	16	Target 1	143124	396.021
36	C12	17	Target 1	143605	380.319
36	C12	18	Target 1	145340	1618.35
36	C12	19	Target 1	147214	2995.79
36	C12	20	Target 1	150449	5734.21
36	C12	21	Target 1	156527	11315.7
36	C12	22	Target 1	168260	22551.9
36	C12	23	Target 1	189464	43259.7
36	C12	24	Target 1	227711	81009.6
36	C12	25	Target 1	295006	147809
36	C12	26	Target 1	404455	256761
36	C12	27	Target 1	569072	420881
36	C12	28	Target 1	791473	642785
36	C12	29	Target 1	1.0582e+06	909015
36	C12	30	Target 1	1.34028e+06	1190604
36	C12	31	Target 1	1.61617e+06	1.466e+06
36	C12	32	Target 1	1.85963e+06	1.70895e+06
36	C12	33	Target 1	2.06945e+06	1.91828e+06
36	C12	34	Target 1	2.24816e+06	2.0965e+06
36	C12	35	Target 1	2.39826e+06	2246100
36	C12	36	Target 1	2.50468e+06	2.35202e+06
37	D1	1	Target 1	111795	924.329
37	D1	2	Target 1	111854	399.137
37	D1	3	Target 1	112307	267.062
37	D1	4	Target 1	112851	226.965
37	D1	5	Target 1	113075	-133.008
37	D1	6	Target 1	113842	49.4718
37	D1	7	Target 1	114153	-223.735
37	D1	8	Target 1	114606	-355.169
37	D1	9	Target 1	115093	-452.369
37	D1	10	Target 1	116281	150.744
37	D1	11	Target 1	116591	-122.947
37	D1	12	Target 1	117278	-19.9906
37	D1	13	Target 1	117704	-178.307
37	D1	14	Target 1	119364	896.532
37	D1	15	Target 1	119662	610.919
37	D1	16	Target 1	119635	-0.452548
37	D1	17	Target 1	119504	-715.715
37	D1	18	Target 1	120281	-523.672
37	D1	19	Target 1	123244	1855.58
37	D1	20	Target 1	127620	5647.25
37	D1	21	Target 1	130729	8171.39
37	D1	22	Target 1	139330	16188.1
37	D1	23	Target 1	155762	32036.6
37	D1	24	Target 1	186246	61935.5
37	D1	25	Target 1	240403	115508
37	D1	26	Target 1	328948	203469
37	D1	27	Target 1	459162	333099
37	D1	28	Target 1	638374	511727
37	D1	29	Target 1	853257	726025
37	D1	30	Target 1	1.07995e+06	952138
37	D1	31	Target 1	1.29838e+06	1169977
37	D1	32	Target 1	1.49501e+06	1.36603e+06
37	D1	33	Target 1	1.6642e+06	1.53463e+06
37	D1	34	Target 1	1.80791e+06	1.67776e+06
37	D1	35	Target 1	1.92959e+06	1.79885e+06
37	D1	36	Target 1	2.01893e+06	1.8876e+06
38	D2	1	Target 1	225780	156.515
38	D2	2	Target 1	225176	11.6636
38	D2	3	Target 1	224508	-198.25
38	D2	4	Target 1	224217	-30.1011
38	D2	5	Target 1	223970	181.798
38	D2	6	Target 1	223620	290.54
38	D2	7	Target 1	223158	287.799
38	D2	8	Target 1	222248	-163.365
38	D2	9	Target 1	221766	-185.951
38	D2	10	Target 1	221062	-431.005
38	D2	11	Target 1	220859	-175.731
38	D2	12	Target 1	220819	243.559
38	D2	13	Target 1	220297	180.707
38	D2	14	Target 1	220310	652.575
38	D2	15	Target 1	220913	1714.69
38	D2	16	Target 1	221105	2365.51
38	D2	17	Target 1	221499	3218.1
38	D2	18	Target 1	222268	4445.97
38	D2	19	Target 1	223882	6518.9
38	D2	20	Target 1	226591	9687.17
38	D2	21	Target 1	232160	15714.8
38	D2	22	Target 1	241147	25160.5
38	D2	23	Target 1	258516	42988.3
38	D2	24	Target 1	290503	75435
38	D2	25	Target 1	346221	131611
38	D2	26	Target 1	436384	222234
38	D2	27	Target 1	572090	358398
38	D2	28	Target 1	751949	538716
38	D2	29	Target 1	965595	752821
38	D2	30	Target 1	1.19069e+06	978375
38	D2	31	Target 1	1.40637e+06	1194512
38	D2	32	Target 1	1.59826e+06	1.38687e+06
38	D2	33	Target 1	1.76848e+06	1.55754e+06
38	D2	34	Target 1	1.9094e+06	1.69892e+06
38	D2	35	Target 1	2.02336e+06	1813336
38	D2	36	Target 1	2.11255e+06	1.90299e+06
39	D3	1	Target 1	140309	434.939
39	D3	2	Target 1	140340	260.818
39	D3	3	Target 1	140613	328.26
39	D3	4	Target 1	140403	-86.6424
39	D3	5	Target 1	140481	-214.482
39	D3	6	Target 1	141139	237.975
39	D3	7	Target 1	141262	155.948
39	D3	8	Target 1	141381	69.4985
39	D3	9	Target 1	141396	-121.013
39	D3	10	Target 1	141492	-229.728
39	D3	11	Target 1	141682	-245.771
39	D3	12	Target 1	141897	-235.423
39	D3	13	Target 1	141964	-373.778
39	D3	14	Target 1	142528	-15.587
39	D3	15	Target 1	143090	340.886
39	D3	16	Target 1	143344	389.858
39	D3	17	Target 1	143694	534.534
39	D3	18	Target 1	144551	1185.51
39	D3	19	Target 1	146564	2993
39	D3	20	Target 1	149304	5528.5
39	D3	21	Target 1	154884	10902.3
39	D3	22	Target 1	165905	21718
39	D3	23	Target 1	185020	40627.4
39	D3	24	Target 1	219621	75023.5
39	D3	25	Target 1	280006	135203
39	D3	26	Target 1	377008	231999
39	D3	27	Target 1	520351	375138
39	D3	28	Target 1	708460	563041
39	D3	29	Target 1	927266	781641
39	D3	30	Target 1	1.15182e+06	1.00599e+06
39	D3	31	Target 1	1.36054e+06	1.2145e+06
39	D3	32	Target 1	1.54119e+06	1.39495e+06
39	D3	33	Target 1	1.69849e+06	1.55204e+06
39	D3	34	Target 1	1.82959e+06	1.68294e+06
39	D3	35	Target 1	1.93806e+06	1.7912e+06
39	D3	36	Target 1	2.01826e+06	1.8712e+06
40	D4	1	Target 1	130190	2139.39
40	D4	2	Target 1	130096	1544.98
40	D4	3	Target 1	129510	457.543
40	D4	4	Target 1	129479	-74.8141
40	D4	5	Target 1	129913	-141.569
40	D4	6	Target 1	130174	-382.583
40	D4	7	Target 1	130992	-65.4709
40	D4	8	Target 1	131333	-225.398
40	D4	9	Target 1	132334	273.964
40	D4	10	Target 1	132882	320.982
40	D4	11	Target 1	133128	66.3122
40	D4	12	Target 1	133182	-381.217
40	D4	13	Target 1	133917	-147.136
40	D4	14	Target 1	134714	148.085
40	D4	15	Target 1	135287	220.134
40	D4	16	Target 1	135499	-68.8319
40	D4	17	Target 1	136174	104.717
40	D4	18	Target 1	137608	1037.95
40	D4	19	Target 1	139195	2123.3
40	D4	20	Target 1	142435	4861.87
40	D4	21	Target 1	147594	9520.29
40	D4	22	Target 1	156975	18400.1
40	D4	23	Target 1	173684	34607.3
40	D4	24	Target 1	204793	65215.4
40	D4	25	Target 1	258338	118260
40	D4	26	Target 1	346170	205590
40	D4	27	Target 1	480237	339156
40	D4	28	Target 1	664603	523021
40	D4	29	Target 1	886925	744842
40	D4	30	Target 1	1.12406e+06	981474
40	D4	31	Target 1	1.35228e+06	1.2092e+06
40	D4	32	Target 1	1.55789e+06	1.41431e+06
40	D4	33	Target 1	1.73044e+06	1.58635e+06
40	D4	34	Target 1	1874999	1.73041e+06
40	D4	35	Target 1	1.99899e+06	1.8539e+06
40	D4	36	Target 1	2.09555e+06	1.94996e+06
41	D5	1	Target 1	129120	139.066
41	D5	2	Target 1	129176	-315.166
41	D5	3	Target 1	129826	-175.163
41	D5	4	Target 1	130195	-316.8
41	D5	5	Target 1	130610	-411.922
41	D5	6	Target 1	131653	121.049
41	D5	7	Target 1	132377	334.498
41	D5	8	Target 1	133104	551.805
41	D5	9	Target 1	133579	516.222
41	D5	10	Target 1	133614	41.0925
41	D5	11	Target 1	134012	-71.006
41	D5	12	Target 1	134364	-229.073
41	D5	13	Target 1	135027	-75.9688
41	D5	14	Target 1	135512	-101.692
41	D5	15	Target 1	135940	-183.041
41	D5	16	Target 1	136478	-155.936
41	D5	17	Target 1	137190	46.5276
41	D5	18	Target 1	138271	616.632
41	D5	19	Target 1	139905	1741.22
41	D5	20	Target 1	142675	4000.78
41	D5	21	Target 1	147931	8746.49
41	D5	22	Target 1	157445	17750.5
41	D5	23	Target 1	174035	33829.8
41	D5	24	Target 1	204907	64192.2
41	D5	25	Target 1	257500	116275
41	D5	26	Target 1	343371	201636
41	D5	27	Target 1	472768	330522
41	D5	28	Target 1	646280	503524
41	D5	29	Target 1	849428	706162
41	D5	30	Target 1	1.05595e+06	912171
41	D5	31	Target 1	1.24764e+06	1.10335e+06
41	D5	32	Target 1	1419024	1.27423e+06
41	D5	33	Target 1	1.56672e+06	1.42141e+06
41	D5	34	Target 1	1697742	1.55193e+06
41	D5	35	Target 1	1.81506e+06	1.66874e+06
41	D5	36	Target 1	1.90649e+06	1759652
42	D6	1	Target 1	94423.7	-237.187
42	D6	2	Target 1	94483.3	-629.214
42	D6	3	Target 1	95233.8	-330.336
42	D6	4	Target 1	95927.8	-87.9804
42	D6	5	Target 1	96366.1	-101.313
42	D6	6	Target 1	96829	-90.0746
42	D6	7	Target 1	97770.3	399.64
42	D6	8	Target 1	98051.4	229.105
42	D6	9	Target 1	98802.7	528.764
42	D6	10	Target 1	98799.4	73.8931
42	D6	11	Target 1	98849.6	-327.619
42	D6	12	Target 1	99656.5	27.6582
42	D6	13	Target 1	99878.2	-202.283
42	D6	14	Target 1	100577	44.7749
42	D6	15	Target 1	100819	-164.229
42	D6	16	Target 1	101744	308.626
42	D6	17	Target 1	102009	122.333
42	D6	18	Target 1	103097	758.477
42	D6	19	Target 1	104526	1736.05
42	D6	20	Target 1	107425	4183.61
42	D6	21	Target 1	112448	8754.59
42	D6	22	Target 1	121382	17236.9
42	D6	23	Target 1	137328	32731.8
42	D6	24	Target 1	166920	61871.4
42	D6	25	Target 1	218798	113299
42	D6	26	Target 1	303305	197353
42	D6	27	Target 1	430237	323834
42	D6	28	Target 1	600944	494089
42	D6	29	Target 1	804389	697082
42	D6	30	Target 1	1.01508e+06	907322
42	D6	31	Target 1	1.21421e+06	1106001
42	D6	32	Target 1	1394150	1.28549e+06
42	D6	33	Target 1	1.54809e+06	1.43897e+06
42	D6	34	Target 1	1.68624e+06	1.57668e+06
42	D6	35	Target 1	1.80531e+06	1.6953e+06
42	D6	36	Target 1	1.90087e+06	1.7904e+06
43	D7	1	Target 1	107634	-95.8052
43	D7	2	Target 1	108049	-126.886
43	D7	3	Target 1	108463	-158.959
43	D7	4	Target 1	108921	-147.939
43	D7	5	Target 1	109317	-198.566
43	D7	6	Target 1	110021	58.8527
43	D7	7	Target 1	110940	531.912
43	D7	8	Target 1	111131	276.332
43	D7	9	Target 1	111644	342.485
43	D7	10	Target 1	111695	-52.9709
43	D7	11	Target 1	111942	-252.7
43	D7	12	Target 1	112065	-575.984
43	D7	13	Target 1	112965	-122.846
43	D7	14	Target 1	113529	-4.40398
43	D7	15	Target 1	114285	304.789
43	D7	16	Target 1	114506	78.8404
43	D7	17	Target 1	115446	572.58
43	D7	18	Target 1	115911	591.319
43	D7	19	Target 1	117814	2047.13
43	D7	20	Target 1	120962	4749.31
43	D7	21	Target 1	126488	9828.82
43	D7	22	Target 1	137027	19921.4
43	D7	23	Target 1	155487	37934.8
43	D7	24	Target 1	189390	71391.4
43	D7	25	Target 1	247484	129039
43	D7	26	Target 1	340865	221973
43	D7	27	Target 1	480568	361229
43	D7	28	Target 1	665418	545633
43	D7	29	Target 1	883016	762784
43	D7	30	Target 1	1.11127e+06	990596
43	D7	31	Target 1	1.33317e+06	1.21204e+06
43	D7	32	Target 1	1.51917e+06	1.3976e+06
43	D7	33	Target 1	1.67684e+06	1.55483e+06
43	D7	34	Target 1	1814180	1691716
43	D7	35	Target 1	1931279	1.80837e+06
43	D7	36	Target 1	2.02389e+06	1.90054e+06
44	D8	1	Target 1	120188	-43.7112
44	D8	2	Target 1	120532	-245.421
44	D8	3	Target 1	121153	-169.841
44	D8	4	Target 1	121630	-238.441
44	D8	5	Target 1	122415	1.08357
44	D8	6	Target 1	123425	465.608
44	D8	7	Target 1	123660	155.258
44	D8	8	Target 1	123901	-149.123
44	D8	9	Target 1	124597	0.768939
44	D8	10	Target 1	125339	198.098
44	D8	11	Target 1	125570	-117.369
44	D8	12	Target 1	126156	-76.8752
44	D8	13	Target 1	126814	35.5949
44	D8	14	Target 1	127219	-104.763
44	D8	15	Target 1	127809	-60.4257
44	D8	16	Target 1	128711	296.763
44	D8	17	Target 1	129644	684.327
44	D8	18	Target 1	131043	1537
44	D8	19	Target 1	133890	3838.49
44	D8	20	Target 1	137378	6780.86
44	D8	21	Target 1	144131	12988.5
44	D8	22	Target 1	157052	25363.8
44	D8	23	Target 1	180124	47890.8
44	D8	24	Target 1	222411	89631.8
44	D8	25	Target 1	294875	161550
44	D8	26	Target 1	411545	277675
44	D8	27	Target 1	585605	451190
44	D8	28	Target 1	817757	682796
44	D8	29	Target 1	1.08972e+06	954210
44	D8	30	Target 1	1.37623e+06	1.24018e+06
44	D8	31	Target 1	1.65723e+06	1.52063e+06
44	D8	32	Target 1	1.89503e+06	1.75789e+06
44	D8	33	Target 1	2.09384e+06	1.95615e+06
44	D8	34	Target 1	2.26568e+06	2.12744e+06
44	D8	35	Target 1	2.411e+06	2.27222e+06
44	D8	36	Target 1	2.52509e+06	2.38576e+06
45	D9	1	Target 1	108714	2765.69
45	D9	2	Target 1	109995	2980.92
45	D9	3	Target 1	107482	-598.803
45	D9	4	Target 1	107598	-1549.53
45	D9	5	Target 1	111317	1102.2
45	D9	6	Target 1	112339	1057.61
45	D9	7	Target 1	113392	1044.84
45	D9	8	Target 1	113630	215.356
45	D9	9	Target 1	114365	-115.836
45	D9	10	Target 1	115041	-506.715
45	D9	11	Target 1	115849	-765.657
45	D9	12	Target 1	117458	-222.559
45	D9	13	Target 1	119191	443.562
45	D9	14	Target 1	119710	-104.466
45	D9	15	Target 1	121045	164.077
45	D9	16	Target 1	123118	1171.04
45	D9	17	Target 1	124897	1883.53
45	D9	18	Target 1	126571	2490.06
45	D9	19	Target 1	129151	4003.53
45	D9	20	Target 1	132973	6758.92
45	D9	21	Target 1	138383	11103
45	D9	22	Target 1	148664	20316.4
45	D9	23	Target 1	167289	37875
45	D9	24	Target 1	200512	70031.8
45	D9	25	Target 1	257989	126442
45	D9	26	Target 1	353181	220568
45	D9	27	Target 1	498208	364527
45	D9	28	Target 1	694992	560246
45	D9	29	Target 1	931515	795702
45	D9	30	Target 1	1.18005e+06	1.04317e+06
45	D9	31	Target 1	1.41829e+06	1.28034e+06
45	D9	32	Target 1	1.6277e+06	1.48868e+06
45	D9	33	Target 1	1.79988e+06	1.6598e+06
45	D9	34	Target 1	1.9505e+06	1.80935e+06
45	D9	35	Target 1	2.07505e+06	1.93284e+06
45	D9	36	Target 1	2.17235e+06	2.02907e+06
46	D10	1	Target 1	103023	-45.691
46	D10	2	Target 1	103280	-297.746
46	D10	3	Target 1	103870	-216.989
46	D10	4	Target 1	104384	-213.27
46	D10	5	Target 1	105019	-87.5598
46	D10	6	Target 1	105858	242.44
46	D10	7	Target 1	106294	168.924
46	D10	8	Target 1	106832	197.048
46	D10	9	Target 1	107294	149.861
46	D10	10	Target 1	107704	51.0946
46	D10	11	Target 1	108001	-161.453
46	D10	12	Target 1	108826	153.844
46	D10	13	Target 1	109248	66.6403
46	D10	14	Target 1	109500	-190.891
46	D10	15	Target 1	110041	-159.689
46	D10	16	Target 1	110553	-157.228
46	D10	17	Target 1	111801	581.975
46	D10	18	Target 1	113477	1748.82
46	D10	19	Target 1	115525	3287.01
46	D10	20	Target 1	118835	6087.33
46	D10	21	Target 1	124856	11599.3
46	D10	22	Target 1	135867	22101
46	D10	23	Target 1	156388	42112.3
46	D10	24	Target 1	193613	78828.1
46	D10	25	Target 1	257471	142176
46	D10	26	Target 1	362336	246533
46	D10	27	Target 1	521266	404952
46	D10	28	Target 1	733669	616846
46	D10	29	Target 1	987709	870376
46	D10	30	Target 1	1.25662e+06	1.13878e+06
46	D10	31	Target 1	1517002	1.39865e+06
46	D10	32	Target 1	1.75129e+06	1.63243e+06
46	D10	33	Target 1	1.94445e+06	1.82508e+06
46	D10	34	Target 1	2106776	1.9869e+06
46	D10	35	Target 1	2.24281e+06	2.12242e+06
46	D10	36	Target 1	2346546	2225648
47	D11	1	Target 1	129743	-191.265
47	D11	2	Target 1	129716	-656.598
47	D11	3	Target 1	129950	-861.571
47	D11	4	Target 1	131013	-237.131
47	D11	5	Target 1	131751	61.817
47	D11	6	Target 1	132835	706.976
47	D11	7	Target 1	132980	413.354
47	D11	8	Target 1	133176	170.028
47	D11	9	Target 1	133624	179.297
47	D11	10	Target 1	133876	-6.87221
47	D11	11	Target 1	134361	38.74
47	D11	12	Target 1	134936	175.212
47	D11	13	Target 1	135139	-61.3013
47	D11	14	Target 1	135509	-130.095
47	D11	15	Target 1	135629	-448.452
47	D11	16	Target 1	136531	14.9727
47	D11	17	Target 1	137248	292.35
47	D11	18	Target 1	138250	855.853
47	D11	19	Target 1	139563	1730.07
47	D11	20	Target 1	142445	4173.45
47	D11	21	Target 1	147406	8695.14
47	D11	22	Target 1	156581	17431.3
47	D11	23	Target 1	173743	34154.8
47	D11	24	Target 1	204234	64206.6
47	D11	25	Target 1	258354	117888
47	D11	26	Target 1	348466	207561
47	D11	27	Target 1	488178	346834
47	D11	28	Target 1	680877	539094
47	D11	29	Target 1	919434	777213
47	D11	30	Target 1	1.18052e+06	1.03786e+06
47	D11	31	Target 1	1440594	1297495
47	D11	32	Target 1	1.67643e+06	1.53289e+06
47	D11	33	Target 1	1.88241e+06	1.73844e+06
47	D11	34	Target 1	2.06321e+06	1.9188e+06
47	D11	35	Target 1	2.20851e+06	2.06366e+06
47	D11	36	Target 1	2.31836e+06	2173064
48	D12	1	Target 1	137298	-776.046
48	D12	2	Target 1	137419	-1070.41
48	D12	3	Target 1	138790	-113.516
48	D12	4	Target 1	139411	92.2495
48	D12	5	Target 1	139428	-305.97
48	D12	6	Target 1	139824	-325.502
48	D12	7	Target 1	140731	166.717
48	D12	8	Target 1	141355	375.279
48	D12	9	Target 1	141523	128.263
48	D12	10	Target 1	142261	451.918
48	D12	11	Target 1	142284	59.4178
48	D12	12	Target 1	142400	-239.489
48	D12	13	Target 1	143107	51.8855
48	D12	14	Target 1	143215	-255.318
48	D12	15	Target 1	143778	-106.787
48	D12	16	Target 1	144321	20.8527
48	D12	17	Target 1	144721	5.41466
48	D12	18	Target 1	146365	1234.52
48	D12	19	Target 1	147515	1969.51
48	D12	20	Target 1	150052	4091.33
48	D12	21	Target 1	155681	9305.85
48	D12	22	Target 1	164543	17752.6
48	D12	23	Target 1	181213	34007.5
48	D12	24	Target 1	211365	63744.7
48	D12	25	Target 1	265526	117490
48	D12	26	Target 1	355957	207506
48	D12	27	Target 1	498755	349889
48	D12	28	Target 1	701037	551756
48	D12	29	Target 1	956029	806333
48	D12	30	Target 1	1240233	1.09012e+06
48	D12	31	Target 1	1.52972e+06	1.3792e+06
48	D12	32	Target 1	1.79457e+06	1.64363e+06
48	D12	33	Target 1	2.02512e+06	1.87376e+06
48	D12	34	Target 1	2.22357e+06	2071794
48	D12	35	Target 1	2393372	2.24119e+06
48	D12	36	Target 1	2513975	2.36137e+06
49	E1	1	Target 1	111100	221.117
49	E1	2	Target 1	111309	-76.0734
49	E1	3	Target 1	111604	-287.147
49	E1	4	Target 1	111778	-618.994
49	E1	5	Target 1	112308	-595.427
49	E1	6	Target 1	113656	246.539
49	E1	7	Target 1	114616	700.942
49	E1	8	Target 1	114796	374.9
49	E1	9	Target 1	115379	451.701
49	E1	10	Target 1	115551	117.769
49	E1	11	Target 1	116331	390.953
49	E1	12	Target 1	116740	294.575
49	E1	13	Target 1	116784	-167.718
49	E1	14	Target 1	117406	-51.7441
49	E1	15	Target 1	117506	-457.482
49	E1	16	Target 1	118071	-398.868
49	E1	17	Target 1	118562	-414.144
49	E1	18	Target 1	119533	50.9464
49	E1	19	Target 1	121953	1965.02
49	E1	20	Target 1	124141	3646.6
49	E1	21	Target 1	129175	8174.84
49	E1	22	Target 1	138704	17197.3
49	E1	23	Target 1	154534	32521.8
49	E1	24	Target 1	185163	62644.2
49	E1	25	Target 1	236735	113710
49	E1	26	Target 1	320801	197270
49	E1	27	Target 1	452113	328076
49	E1	28	Target 1	631092	506548
49	E1	29	Target 1	847856	722807
49	E1	30	Target 1	1082233	956678
49	E1	31	Target 1	1.31198e+06	1.18592e+06
49	E1	32	Target 1	1.5184e+06	1.39183e+06
49	E1	33	Target 1	1.6953e+06	1.56823e+06
49	E1	34	Target 1	1.8453e+06	1717725
49	E1	35	Target 1	1.97463e+06	1.84654e+06
49	E1	36	Target 1	2.06677e+06	1.93817e+06
50	E2	1	Target 1	113032	-179.628
50	E2	2	Target 1	113081	-427.453
50	E2	3	Target 1	113730	-75.0521
50	E2	4	Target 1	114306	203.42
50	E2	5	Target 1	114436	36.6021
50	E2	6	Target 1	114841	144.363
50	E2	7	Target 1	114977	-16.7515
50	E2	8	Target 1	115438	147.603
50	E2	9	Target 1	115318	-269.386
50	E2	10	Target 1	115264	-621.196
50	E2	11	Target 1	115911	-270.951
50	E2	12	Target 1	116792	312.982
50	E2	13	Target 1	117195	419.508
50	E2	14	Target 1	117199	126.659
50	E2	15	Target 1	117232	-137.799
50	E2	16	Target 1	118142	475.017
50	E2	17	Target 1	118964	999.996
50	E2	18	Target 1	120018	1757.21
50	E2	19	Target 1	122056	3498.41
50	E2	20	Target 1	124086	5230.87
50	E2	21	Target 1	128592	9440.37
50	E2	22	Target 1	137473	18023.8
50	E2	23	Target 1	154089	34342.6
50	E2	24	Target 1	184628	64584.9
50	E2	25	Target 1	237816	117476
50	E2	26	Target 1	324912	204275
50	E2	27	Target 1	457398	336463
50	E2	28	Target 1	637576	516345
50	E2	29	Target 1	855064	733536
50	E2	30	Target 1	1.08938e+06	967550
50	E2	31	Target 1	1320592	1.19847e+06
50	E2	32	Target 1	1.52844e+06	1.40602e+06
50	E2	33	Target 1	1.70869e+06	1.58598e+06
50	E2	34	Target 1	1864795	1.74178e+06
50	E2	35	Target 1	1.99264e+06	1.86933e+06
50	E2	36	Target 1	2.08682e+06	1.96321e+06
51	E3	1	Target 1	222261	-2618.59
51	E3	2	Target 1	222398	-2345.11
51	E3	3	Target 1	223833	-773.748
51	E3	4	Target 1	224065	-405.774
51	E3	5	Target 1	224133	-201.222
51	E3	6	Target 1	224658	459.204
51	E3	7	Target 1	224705	642.756
51	E3	8	Target 1	224679	752.776
51	E3	9	Target 1	224020	229.859
51	E3	10	Target 1	223721	66.7704
51	E3	11	Target 1	223578	59.8846
51	E3	12	Target 1	223384	2.51442
51	E3	13	Target 1	223034	-211.793
51	E3	14	Target 1	222789	-320.117
51	E3	15	Target 1	222672	-301.112
51	E3	16	Target 1	222745	-91.7632
51	E3	17	Target 1	223314	613.507
51	E3	18	Target 1	223767	1202.62
51	E3	19	Target 1	225098	2669.77
51	E3	20	Target 1	228534	6241.22
51	E3	21	Target 1	234087	11931
51	E3	22	Target 1	243966	21945.5
51	E3	23	Target 1	262292	40407.7
51	E3	24	Target 1	296903	75154.9
51	E3	25	Target 1	356252	134641
51	E3	26	Target 1	451326	229851
51	E3	27	Target 1	589616	368277
51	E3	28	Target 1	777177	555974
51	E3	29	Target 1	1002107	781040
51	E3	30	Target 1	1.23458e+06	1.01365e+06
51	E3	31	Target 1	1.45785e+06	1.23705e+06
51	E3	32	Target 1	1659700	1.43904e+06
51	E3	33	Target 1	1.82216e+06	1601639
51	E3	34	Target 1	1.9606e+06	1.74022e+06
51	E3	35	Target 1	2.0749e+06	1.85465e+06
51	E3	36	Target 1	2.16378e+06	1.94367e+06
52	E4	1	Target 1	105644	322.21
52	E4	2	Target 1	105680	-65.957
52	E4	3	Target 1	106100	-70.4205
52	E4	4	Target 1	106418	-177.118
52	E4	5	Target 1	106967	-51.9648
52	E4	6	Target 1	107317	-126.319
52	E4	7	Target 1	107750	-117.173
52	E4	8	Target 1	108380	87.6289
52	E4	9	Target 1	109346	629.337
52	E4	10	Target 1	109427	286.327
52	E4	11	Target 1	109596	31.793
52	E4	12	Target 1	110159	170.212
52	E4	13	Target 1	110111	-301.892
52	E4	14	Target 1	110313	-524.098
52	E4	15	Target 1	111482	219.954
52	E4	16	Target 1	111630	-56.267
52	E4	17	Target 1	111928	-182.473
52	E4	18	Target 1	112789	254.806
52	E4	19	Target 1	113973	1014.02
52	E4	20	Target 1	115664	2280.5
52	E4	21	Target 1	119505	5697.23
52	E4	22	Target 1	125162	10930.7
52	E4	23	Target 1	135130	20474.7
52	E4	24	Target 1	153725	38644.8
52	E4	25	Target 1	187944	72439.3
52	E4	26	Target 1	246926	130997
52	E4	27	Target 1	343383	227031
52	E4	28	Target 1	486441	369664
52	E4	29	Target 1	676344	559143
52	E4	30	Target 1	901340	783714
52	E4	31	Target 1	1.13858e+06	1.02053e+06
52	E4	32	Target 1	1.36489e+06	1.24641e+06
52	E4	33	Target 1	1.55837e+06	1.43947e+06
52	E4	34	Target 1	1725018	1.6057e+06
52	E4	35	Target 1	1.86135e+06	1.7416e+06
52	E4	36	Target 1	1.96395e+06	1.84377e+06
53	E5	1	Target 1	122341	650.449
53	E5	2	Target 1	122382	177.065
53	E5	3	Target 1	122777	56.9863
53	E5	4	Target 1	123283	48.5401
53	E5	5	Target 1	123591	-157.289
53	E5	6	Target 1	124255	-8.21931
53	E5	7	Target 1	124667	-110.001
53	E5	8	Target 1	125203	-89.2288
53	E5	9	Target 1	125992	185.567
53	E5	10	Target 1	126243	-77.8866
53	E5	11	Target 1	126959	123.37
53	E5	12	Target 1	127507	157.62
53	E5	13	Target 1	127981	117.212
53	E5	14	Target 1	128387	8.96167
53	E5	15	Target 1	128637	-255.633
53	E5	16	Target 1	129072	-335.704
53	E5	17	Target 1	129727	-195.08
53	E5	18	Target 1	130617	180.872
53	E5	19	Target 1	131810	859.458
53	E5	20	Target 1	134028	2563.23
53	E5	21	Target 1	138106	6125.91
53	E5	22	Target 1	147195	14700.7
53	E5	23	Target 1	154066	21057.2
53	E5	24	Target 1	171480	37957.1
53	E5	25	Target 1	205396	71358.4
53	E5	26	Target 1	263051	128500
53	E5	27	Target 1	356258	221192
53	E5	28	Target 1	493554	357973
53	E5	29	Target 1	675185	539089
53	E5	30	Target 1	885017	748407
53	E5	31	Target 1	1104819	967695
53	E5	32	Target 1	1.31051e+06	1.17287e+06
53	E5	33	Target 1	1.48239e+06	1.34423e+06
53	E5	34	Target 1	1.62699e+06	1.48832e+06
53	E5	35	Target 1	1.75366e+06	1.61447e+06
53	E5	36	Target 1	1.85029e+06	1.71059e+06
54	E6	1	Target 1	94878.4	-331.42
54	E6	2	Target 1	94967.9	-615.872
54	E6	3	Target 1	95903.2	-54.4491
54	E6	4	Target 1	96070.8	-260.722
54	E6	5	Target 1	96388.5	-316.877
54	E6	6	Target 1	97356.2	276.928
54	E6	7	Target 1	97639.4	186.25
54	E6	8	Target 1	98029.1	202.102
54	E6	9	Target 1	98419.3	218.423
54	E6	10	Target 1	98481.7	-93.0526
54	E6	11	Target 1	99056.8	108.136
54	E6	12	Target 1	99500.5	177.988
54	E6	13	Target 1	99656.7	-39.7454
54	E6	14	Target 1	99676.2	-394.088
54	E6	15	Target 1	100388	-56.064
54	E6	16	Target 1	100863	45.1712
54	E6	17	Target 1	101235	42.8674
54	E6	18	Target 1	102209	643.079
54	E6	19	Target 1	103509	1569.58
54	E6	20	Target 1	105089	2774.93
54	E6	21	Target 1	108367	5679.23
54	E6	22	Target 1	114045	10984
54	E6	23	Target 1	124364	20928.4
54	E6	24	Target 1	143393	39584.1
54	E6	25	Target 1	177747	73564.1
54	E6	26	Target 1	236032	131475
54	E6	27	Target 1	330205	225274
54	E6	28	Target 1	469592	364287
54	E6	29	Target 1	653993	548314
54	E6	30	Target 1	869265	763213
54	E6	31	Target 1	1.09672e+06	990296
54	E6	32	Target 1	1.31269e+06	1.20589e+06
54	E6	33	Target 1	1.49433e+06	1.38716e+06
54	E6	34	Target 1	1.64799e+06	1.54045e+06
54	E6	35	Target 1	1.77869e+06	1.67077e+06
54	E6	36	Target 1	1.87891e+06	1.77062e+06
55	E7	1	Target 1	112088	-141.533
55	E7	2	Target 1	112338	-364.29
55	E7	3	Target 1	113015	-159.914
55	E7	4	Target 1	113462	-185.757
55	E7	5	Target 1	114048	-72.3111
55	E7	6	Target 1	114768	174.838
55	E7	7	Target 1	115362	296.714
55	E7	8	Target 1	115670	132.254
55	E7	9	Target 1	116130	119.192
[truncated: 1,503 more rows]

## Sheet: Results
Block Type	96-Well 0.2-mL Block
Calibration Background is expired	Yes
Calibration Background performed on	04-27-2018
Calibration Pure Dye ABY is expired	Yes
Calibration Pure Dye ABY performed on	02-01-2021
Calibration Pure Dye CY5 is expired	Yes
Calibration Pure Dye CY5 performed on	02-01-2021
Calibration Pure Dye FAM is expired	Yes
Calibration Pure Dye FAM performed on	02-01-2021
Calibration Pure Dye JUN is expired	Yes
Calibration Pure Dye JUN performed on	02-01-2021
Calibration Pure Dye MUSTANG PURPLE is expired	Yes
Calibration Pure Dye MUSTANG PURPLE performed on	02-01-2021
Calibration Pure Dye NED is expired	Yes
Calibration Pure Dye NED performed on	02-01-2021
Calibration Pure Dye ROX is expired	Yes
Calibration Pure Dye ROX performed on	02-01-2021
Calibration Pure Dye SYBR is expired	Yes
Calibration Pure Dye SYBR performed on	02-01-2021
Calibration Pure Dye TAMRA is expired	Yes
Calibration Pure Dye TAMRA performed on	02-01-2021
Calibration Pure Dye VIC is expired	Yes
Calibration Pure Dye VIC performed on	02-01-2021
Calibration ROI is expired	Yes
Calibration ROI performed on	04-27-2018
Calibration Uniformity is expired	Yes
Calibration Uniformity performed on	04-27-2018
Chemistry	SYBR_GREEN
Date Created	2024-02-21 16:48:38 PM EET
Experiment Barcode
Experiment Comment
Experiment File Name	C:\Users\mhiourea\Documents\Eleni\Μετρηση μηκους τελομερών\16-2-2024_telomeres.eds
Experiment Name	16-2-2024_telomeres
Experiment Run End Time	2024-02-16 15:27:47 PM EET
Experiment Type	Standard Curve
Instrument Name	272521791
Instrument Serial Number	272521791
Instrument Type	QuantStudio™ 5 System
Passive Reference
Post-read Stage/Step
Pre-read Stage/Step
Quantification Cycle Method	Ct
Signal Smoothing On	true
Stage where Melt Analysis is performed	Stage4
Stage/ Cycle where Ct Analysis is performed	Stage3, Step5
User Name
Well	Well Position	Omit	Sample Name	Target Name	Task	Reporter	Quencher	CT	Ct Mean	Ct SD	Quantity	Quantity Mean	Quantity SD	Y-Intercept	R(superscript 2)	Slope	Efficiency	Automatic Ct Threshold	Ct Threshold	Automatic Baseline	Baseline Start	Baseline End	Amp Status	Comments	Cq Conf	HIGHSD	MTP	CQCONF	EXPFAIL	Tm1	Tm2	Tm3	Tm4
1	A1	FALSE	Sample 1	Target 1	NTC	SYBR	None	Undetermined						31.4442	0.9812	-3.9403	79.3857	TRUE	82394.1	TRUE	3	13	No Amp		0	N	N	N	N	70.3712
2	A2	FALSE	Sample 1	Target 1	NTC	SYBR	None	Undetermined						31.4442	0.9812	-3.9403	79.3857	TRUE	82394.1	TRUE	3	27	No Amp		0	N	N	N	N	70.2177
3	A3	FALSE	Sample 1	Target 1	STANDARD	SYBR	None	28.1842	28.1447	0.0559171	6.25			31.4442	0.9812	-3.9403	79.3857	TRUE	82394.1	TRUE	3	20	Amp		0.981484	N	Y	N	N	92.4571	79.1127
4	A4	FALSE	Sample 1	Target 1	STANDARD	SYBR	None	28.1051	28.1447	0.0559171	6.25			31.4442	0.9812	-3.9403	79.3857	TRUE	82394.1	TRUE	3	19	Amp		0.980046	N	Y	N	N	79.2661	92.6105
5	A5	FALSE	Sample 1	Target 1	STANDARD	SYBR	None	27.4934	27.4934		12.5			31.4442	0.9812	-3.9403	79.3857	TRUE	82394.1	TRUE	3	20	Amp		0.981491	N	Y	N	N	92.1539	79.2683
6	A6	FALSE	Sample 1	Target 1	UNKNOWN	SYBR	None	29.29	27.3398	2.7581	3.5213			31.4442	0.9812	-3.9403	79.3857	TRUE	82394.1	TRUE	3	20	Amp		0.913067	Y	Y	N	N	91.0801	68.5303	78.3479
7	A7	FALSE	Sample 1	Target 1	STANDARD	SYBR	None	26.2629	26.2629		25			31.4442	0.9812	-3.9403	79.3857	TRUE	82394.1	TRUE	3	18	Amp		0.988035	N	Y	N	N	91.7824	79.0804
8	A8	FALSE	Sample 1	Target 1	UNKNOWN	SYBR	None	25.3895	27.3398	2.7581	34.4043			31.4442	0.9812	-3.9403	79.3857	TRUE	82394.1	TRUE	3	16	Amp		0.989168	Y	Y	N	N	92.3945	79.3865
9	A9	FALSE	Sample 1	Target 1	STANDARD	SYBR	None	24.4346	24.5197	0.120466	50			31.4442	0.9812	-3.9403	79.3857	TRUE	82394.1	TRUE	3	17	Amp		0.990766	N	Y	N	N	92.45	78.9559
10	A10	FALSE	Sample 1	Target 1	STANDARD	SYBR	None	24.6049	24.5197	0.120466	50			31.4442	0.9812	-3.9403	79.3857	TRUE	82394.1	TRUE	3	15	Amp		0.98708	N	Y	N	N	92.6034	79.1093
11	A11	FALSE	Sample 1	Target 1	STANDARD	SYBR	None	23.4056	23.6079	0.286042	100			31.4442	0.9812	-3.9403	79.3857	TRUE	82394.1	TRUE	3	16	Amp		0.987703	N	Y	N	N	92.7515	79.2596
12	A12	FALSE	Sample 1	Target 1	STANDARD	SYBR	None	23.8102	23.6079	0.286042	100			31.4442	0.9812	-3.9403	79.3857	TRUE	82394.1	TRUE	3	15	Amp		0.986657	N	Y	N	N	79.4129	93.0582
13	B1	FALSE	HeLa	Target 1	UNKNOWN	SYBR	None	26.2175	26.153	0.0804924	21.2064	22.0382	1.04672	31.4442	0.9812	-3.9403	79.3857	TRUE	82394.1	TRUE	3	16	Amp		0.990702	N	Y	N	N	92.7741	79.1175
14	B2	FALSE	HeLa	Target 1	UNKNOWN	SYBR	None	26.1786	26.153	0.0804924	21.6947	22.0382	1.04672	31.4442	0.9812	-3.9403	79.3857	TRUE	82394.1	TRUE	3	17	Amp		0.988769	N	Y	N	N	79.271	92.6206
15	B3	FALSE	HeLa	Target 1	UNKNOWN	SYBR	None	26.0628	26.153	0.0804924	23.2135	22.0382	1.04672	31.4442	0.9812	-3.9403	79.3857	TRUE	82394.1	TRUE	3	18	Amp		0.985278	N	Y	N	N	92.4571	78.9593
16	B4	FALSE	Sample 1	Target 1	UNKNOWN	SYBR	None	Undetermined	27.3398	2.7581				31.4442	0.9812	-3.9403	79.3857	TRUE	82394.1	TRUE	3	35	No Amp		0	N	N	Y	Y	91.6902
17	B5	FALSE	Sample 1	Target 1	UNKNOWN	SYBR	None	Undetermined	27.3398	2.7581				31.4442	0.9812	-3.9403	79.3857	TRUE	82394.1	TRUE	3	21	No Amp		0	N	N	Y	N	65.0021
18	B6	FALSE	Sample 1	Target 1	UNKNOWN	SYBR	None	Undetermined	27.3398	2.7581				31.4442	0.9812	-3.9403	79.3857	TRUE	82394.1	TRUE	3	22	No Amp		0	N	N	Y	N	91.2335
19	B7	FALSE	Sample 1	Target 1	UNKNOWN	SYBR	None	Undetermined	27.3398	2.7581				31.4442	0.9812	-3.9403	79.3857	TRUE	82394.1	TRUE	3	35	No Amp		0	N	N	Y	Y	65.6132
20	B8	FALSE	Sample 1	Target 1	UNKNOWN	SYBR	None	Undetermined	27.3398	2.7581				31.4442	0.9812	-3.9403	79.3857	TRUE	82394.1	TRUE	3	27	No Amp		0	N	N	Y	N	65.7663
21	B9	FALSE	SD1	Target 1	UNKNOWN	SYBR	None	27.5272	27.7532	0.319605	9.86466	8.71974	1.61916	31.4442	0.9812	-3.9403	79.3857	TRUE	82394.1	TRUE	3	20	Amp		0.985696	N	Y	N	N	92.2967	78.9559
22	B10	FALSE	SD1	Target 1	UNKNOWN	SYBR	None	27.9792	27.7532	0.319605	7.57483	8.71974	1.61916	31.4442	0.9812	-3.9403	79.3857	TRUE	82394.1	TRUE	3	17	Amp		0.986988	N	Y	N	N	92.2967	78.9559
23	B11	FALSE	SD2	Target 1	UNKNOWN	SYBR	None	27.908	28.0449	0.193528	7.89658	7.31302	0.825281	31.4442	0.9812	-3.9403	79.3857	TRUE	82394.1	TRUE	3	19	Amp		0.986305	N	Y	N	N	79.2596	92.5982
24	B12	FALSE	SD2	Target 1	UNKNOWN	SYBR	None	28.1817	28.0449	0.193528	6.72946	7.31302	0.825281	31.4442	0.9812	-3.9403	79.3857	TRUE	82394.1	TRUE	3	20	Amp		0.981353	N	Y	N	N	79.2596	92.9049
25	C1	FALSE	13	Target 1	UNKNOWN	SYBR	None	24.4349	24.2268	0.198402	60.1014	68.1758	7.81895	31.4442	0.9812	-3.9403	79.3857	TRUE	82394.1	TRUE	3	16	Amp		0.989551	N	Y	N	N	92.6206	79.1175
26	C2	FALSE	13	Target 1	UNKNOWN	SYBR	None	24.2057	24.2268	0.198402	68.7147	68.1758	7.81895	31.4442	0.9812	-3.9403	79.3857	TRUE	82394.1	TRUE	3	14	Amp		0.994191	N	Y	N	N	92.4672	79.1175
27	C3	FALSE	13	Target 1	UNKNOWN	SYBR	None	24.0397	24.2268	0.198402	75.7114	68.1758	7.81895	31.4442	0.9812	-3.9403	79.3857	TRUE	82394.1	TRUE	3	14	Amp		0.992756	N	Y	N	N	92.3038	78.8059
28	C4	FALSE	14	Target 1	UNKNOWN	SYBR	None	23.9173	23.9641	0.12002	81.3264	79.2608	5.4583	31.4442	0.9812	-3.9403	79.3857	TRUE	82394.1	TRUE	3	14	Amp		0.988172	N	Y	N	N	92.1504	78.9593
29	C5	FALSE	14	Target 1	UNKNOWN	SYBR	None	23.8745	23.9641	0.12002	83.3848	79.2608	5.4583	31.4442	0.9812	-3.9403	79.3857	TRUE	82394.1	TRUE	3	14	Amp		0.988233	N	Y	N	N	91.8471	78.9615
30	C6	FALSE	14	Target 1	UNKNOWN	SYBR	None	24.1005	23.9641	0.12002	73.0711	79.2608	5.4583	31.4442	0.9812	-3.9403	79.3857	TRUE	82394.1	TRUE	3	16	Amp		0.988417	N	Y	N	N	91.5403	78.8081
31	C7	FALSE	34	Target 1	UNKNOWN	SYBR	None	23.9584	23.9464	0.0804663	79.3991	80.0155	3.78068	31.4442	0.9812	-3.9403	79.3857	TRUE	82394.1	TRUE	3	14	Amp		0.986129	N	Y	N	N	91.7824	78.9274
32	C8	FALSE	34	Target 1	UNKNOWN	SYBR	None	23.8606	23.9464	0.0804663	84.0666	80.0155	3.78068	31.4442	0.9812	-3.9403	79.3857	TRUE	82394.1	TRUE	3	16	Amp		0.990085	N	Y	N	N	92.0885	79.0804
33	C9	FALSE	34	Target 1	UNKNOWN	SYBR	None	24.0202	23.9464	0.0804663	76.581	80.0155	3.78068	31.4442	0.9812	-3.9403	79.3857	TRUE	82394.1	TRUE	3	14	Amp		0.988417	N	Y	N	N	91.99	78.6492
34	C10	FALSE	38	Target 1	UNKNOWN	SYBR	None	23.8402	23.8669	0.161606	85.0771	84.0042	7.83363	31.4442	0.9812	-3.9403	79.3857	TRUE	82394.1	TRUE	3	15	Amp		0.984579	N	Y	N	N	92.1433	78.8026
35	C11	FALSE	38	Target 1	UNKNOWN	SYBR	None	23.7204	23.8669	0.161606	91.246	84.0042	7.83363	31.4442	0.9812	-3.9403	79.3857	TRUE	82394.1	TRUE	3	17	Amp		0.99104	N	Y	N	N	92.4449	78.9529
36	C12	FALSE	38	Target 1	UNKNOWN	SYBR	None	24.0402	23.8669	0.161606	75.6893	84.0042	7.83363	31.4442	0.9812	-3.9403	79.3857	TRUE	82394.1	TRUE	3	14	Amp		0.988268	N	Y	N	N	92.4449	78.9529
37	D1	FALSE	40	Target 1	UNKNOWN	SYBR	None	24.447	24.2589	0.162994	59.677	66.8094	6.18036	31.4442	0.9812	-3.9403	79.3857	TRUE	82394.1	TRUE	3	17	Amp		0.989629	N	Y	N	N	92.4672	78.9641
38	D2	FALSE	40	Target 1	UNKNOWN	SYBR	None	24.1699	24.2589	0.162994	70.1666	66.8094	6.18036	31.4442	0.9812	-3.9403	79.3857	TRUE	82394.1	TRUE	3	13	Amp		0.993243	N	Y	N	N	92.3137	78.9641
39	D3	FALSE	40	Target 1	UNKNOWN	SYBR	None	24.1597	24.2589	0.162994	70.5846	66.8094	6.18036	31.4442	0.9812	-3.9403	79.3857	TRUE	82394.1	TRUE	3	16	Amp		0.992972	N	Y	N	N	92.1504	78.6525
40	D4	FALSE	49	Target 1	UNKNOWN	SYBR	None	24.4007	24.4317	0.0357909	61.3133	60.2199	1.25518	31.4442	0.9812	-3.9403	79.3857	TRUE	82394.1	TRUE	3	16	Amp		0.993353	N	Y	N	N	91.997	78.6525
41	D5	FALSE	49	Target 1	UNKNOWN	SYBR	None	24.4236	24.4317	0.0357909	60.4972	60.2199	1.25518	31.4442	0.9812	-3.9403	79.3857	TRUE	82394.1	TRUE	3	15	Amp		0.988786	N	Y	N	N	91.8471	78.6547
42	D6	FALSE	49	Target 1	UNKNOWN	SYBR	None	24.4709	24.4317	0.0357909	58.8493	60.2199	1.25518	31.4442	0.9812	-3.9403	79.3857	TRUE	82394.1	TRUE	3	15	Amp		0.987476	N	Y	N	N	91.8471	78.9615
43	D7	FALSE	52	Target 1	UNKNOWN	SYBR	None	24.247	24.0711	0.189421	67.0739	74.6432	8.33623	31.4442	0.9812	-3.9403	79.3857	TRUE	82394.1	TRUE	3	15	Amp		0.988331	N	Y	N	N	92.0885	78.9274
44	D8	FALSE	52	Target 1	UNKNOWN	SYBR	None	23.8706	24.0711	0.189421	83.5778	74.6432	8.33623	31.4442	0.9812	-3.9403	79.3857	TRUE	82394.1	TRUE	3	14	Amp		0.990026	N	Y	N	N	92.0885	78.9274
45	D9	FALSE	55	Target 1	UNKNOWN	SYBR	None	24.2882	24.3804	0.080107	65.4777	62.0907	2.94346	31.4442	0.9812	-3.9403	79.3857	TRUE	82394.1	TRUE	3	14	Amp		0.981029	N	Y	N	N	91.8367	78.4959
46	D10	FALSE	52	Target 1	UNKNOWN	SYBR	None	24.0956	24.0711	0.189421	73.2779	74.6432	8.33623	31.4442	0.9812	-3.9403	79.3857	TRUE	82394.1	TRUE	3	15	Amp		0.988249	N	Y	N	N	91.99	78.6492
47	D11	FALSE	55	Target 1	UNKNOWN	SYBR	None	24.4195	24.3804	0.080107	60.6432	62.0907	2.94346	31.4442	0.9812	-3.9403	79.3857	TRUE	82394.1	TRUE	3	15	Amp		0.990002	N	Y	N	N	92.1383	78.9529
48	D12	FALSE	55	Target 1	UNKNOWN	SYBR	None	24.4334	24.3804	0.080107	60.1514	62.0907	2.94346	31.4442	0.9812	-3.9403	79.3857	TRUE	82394.1	TRUE	3	16	Amp		0.990211	N	Y	N	N	92.4449	78.9529
49	E1	FALSE	59	Target 1	UNKNOWN	SYBR	None	24.4736	24.3478	0.167265	58.757	63.4444	6.34002	31.4442	0.9812	-3.9403	79.3857	TRUE	82394.1	TRUE	3	16	Amp		0.991161	N	Y	N	N	92.3137	78.8106
50	E2	FALSE	59	Target 1	UNKNOWN	SYBR	None	24.4118	24.3478	0.167265	60.918	63.4444	6.34002	31.4442	0.9812	-3.9403	79.3857	TRUE	82394.1	TRUE	3	15	Amp		0.991292	N	Y	N	N	92.1603	78.8106
51	E3	FALSE	59	Target 1	UNKNOWN	SYBR	None	24.1579	24.3478	0.167265	70.6581	63.4444	6.34002	31.4442	0.9812	-3.9403	79.3857	TRUE	82394.1	TRUE	3	15	Amp		0.994118	N	Y	N	N	91.8436	78.4991
52	E4	FALSE	63	Target 1	UNKNOWN	SYBR	None	25.2229	25.2257	0.0248113	37.9228	37.8634	0.548299	31.4442	0.9812	-3.9403	79.3857	TRUE	82394.1	TRUE	3	16	Amp		0.989141	N	Y	N	N	91.997	78.6525
53	E5	FALSE	63	Target 1	UNKNOWN	SYBR	None	25.2518	25.2257	0.0248113	37.2879	37.8634	0.548299	31.4442	0.9812	-3.9403	79.3857	TRUE	82394.1	TRUE	3	15	Amp		0.987025	N	Y	N	N	91.6937	78.5013
54	E6	FALSE	63	Target 1	UNKNOWN	SYBR	None	25.2024	25.2257	0.0248113	38.3796	37.8634	0.548299	31.4442	0.9812	-3.9403	79.3857	TRUE	82394.1	TRUE	3	16	Amp		0.987642	N	Y	N	N	91.8471	78.6547
55	E7	FALSE	68	Target 1	UNKNOWN	SYBR	None	24.2568	24.059	0.192626	66.6911	75.1819	8.40901	31.4442	0.9812	-3.9403	79.3857	TRUE	82394.1	TRUE	3	14	Amp		0.988094	N	Y	N	N	92.0885	78.7743
56	E8	FALSE	68	Target 1	UNKNOWN	SYBR	None	24.048	24.059	0.192626	75.3478	75.1819	8.40901	31.4442	0.9812	-3.9403	79.3857	TRUE	82394.1	TRUE	3	14	Amp		0.988546	N	Y	N	N	91.9354	78.7743
57	E9	FALSE	68	Target 1	UNKNOWN	SYBR	None	23.872	24.059	0.192626	83.5067	75.1819	8.40901	31.4442	0.9812	-3.9403	79.3857	TRUE	82394.1	TRUE	3	16	Amp		0.989907	N	Y	N	N	91.8367	78.4959
58	E10	FALSE	70	Target 1	UNKNOWN	SYBR	None	23.5707	23.5064	0.226776	99.5856	104.017	14.1041	31.4442	0.9812	-3.9403	79.3857	TRUE	82394.1	TRUE	3	14	Amp		0.989806	N	Y	N	N	91.8367	78.4959
59	E11	FALSE	70	Target 1	UNKNOWN	SYBR	None	23.2544	23.5064	0.226776	119.804	104.017	14.1041	31.4442	0.9812	-3.9403	79.3857	TRUE	82394.1	TRUE	3	14	Amp		0.988348	N	Y	N	N	92.1383	78.7996
60	E12	FALSE	70	Target 1	UNKNOWN	SYBR	None	23.6941	23.5064	0.226776	92.6599	104.017	14.1041	31.4442	0.9812	-3.9403	79.3857	TRUE	82394.1	TRUE	3	14	Amp		0.99066	N	Y	N	N	92.4449	78.9529
61	F1	FALSE	16	Target 1	UNKNOWN	SYBR	None	24.5063	24.3893	0.105248	57.6427	61.8008	3.75279	31.4442	0.9812	-3.9403	79.3857	TRUE	82394.1	TRUE	3	16	Amp		0.986361	N	Y	N	N	92.1603	78.8106
62	F2	FALSE	16	Target 1	UNKNOWN	SYBR	None	24.3591	24.3893	0.105248	62.8234	61.8008	3.75279	31.4442	0.9812	-3.9403	79.3857	TRUE	82394.1	TRUE	3	14	Amp		0.989768	N	Y	N	N	92.0069	78.6572
63	F3	FALSE	16	Target 1	UNKNOWN	SYBR	None	24.3025	24.3893	0.105248	64.9363	61.8008	3.75279	31.4442	0.9812	-3.9403	79.3857	TRUE	82394.1	TRUE	3	14	Amp		0.989811	N	Y	N	N	91.8436	78.4991
64	F4	FALSE	18	Target 1	UNKNOWN	SYBR	None	24.2629	24.2845	0.0301327	66.4529	65.6274	1.15022	31.4442	0.9812	-3.9403	79.3857	TRUE	82394.1	TRUE	3	16	Amp		0.989746	N	Y	N	N	91.8436	78.4991
65	F5	FALSE	18	Target 1	UNKNOWN	SYBR	None	24.2717	24.2845	0.0301327	66.1158	65.6274	1.15022	31.4442	0.9812	-3.9403	79.3857	TRUE	82394.1	TRUE	3	16	Amp		0.989381	N	Y	N	N	91.6937	78.5013
66	F6	FALSE	18	Target 1	UNKNOWN	SYBR	None	24.3189	24.2845	0.0301327	64.3136	65.6274	1.15022	31.4442	0.9812	-3.9403	79.3857	TRUE	82394.1	TRUE	3	15	Amp		0.990419	N	Y	N	N	91.6937	78.6547
67	F7	FALSE	23	Target 1	UNKNOWN	SYBR	None	24.0462	23.8135	0.201567	75.4271	86.8044	9.85618	31.4442	0.9812	-3.9403	79.3857	TRUE	82394.1	TRUE	3	16	Amp		0.986894	N	Y	N	N	91.7824	78.7743
68	F8	FALSE	23	Target 1	UNKNOWN	SYBR	None	23.6925	23.8135	0.201567	92.742	86.8044	9.85618	31.4442	0.9812	-3.9403	79.3857	TRUE	82394.1	TRUE	3	15	Amp		0.991467	N	Y	N	N	91.9354	78.6213
69	F9	FALSE	23	Target 1	UNKNOWN	SYBR	None	23.7018	23.8135	0.201567	92.2441	86.8044	9.85618	31.4442	0.9812	-3.9403	79.3857	TRUE	82394.1	TRUE	3	14	Amp		0.990838	N	Y	N	N	91.6833	78.3426
70	F10	FALSE	25	Target 1	UNKNOWN	SYBR	None	23.7502	23.8722	0.345355	89.6717	84.5988	16.1827	31.4442	0.9812	-3.9403	79.3857	TRUE	82394.1	TRUE	3	15	Amp		0.991391	N	Y	N	N	91.8367	78.4959
71	F11	FALSE	25	Target 1	UNKNOWN	SYBR	None	23.6045	23.8722	0.345355	97.6373	84.5988	16.1827	31.4442	0.9812	-3.9403	79.3857	TRUE	82394.1	TRUE	3	16	Amp		0.992158	N	Y	N	N	91.985	78.6463
72	F12	FALSE	25	Target 1	UNKNOWN	SYBR	None	24.2621	23.8722	0.345355	66.4874	84.5988	16.1827	31.4442	0.9812	-3.9403	79.3857	TRUE	82394.1	TRUE	3	15	Amp		0.991257	N	Y	N	N	92.1383	78.7996
73	G1	FALSE	31	Target 1	UNKNOWN	SYBR	None	25.1494	24.694	0.394579	39.5866	52.5351	11.2219	31.4442	0.9812	-3.9403	79.3857	TRUE	82394.1	TRUE	3	16	Amp		0.991908	N	Y	N	N	92.0069	78.6572
74	G2	FALSE	31	Target 1	UNKNOWN	SYBR	None	24.4539	24.694	0.394579	59.4378	52.5351	11.2219	31.4442	0.9812	-3.9403	79.3857	TRUE	82394.1	TRUE	3	14	Amp		0.98774	N	Y	N	N	91.8534	78.5037
75	G3	FALSE	31	Target 1	UNKNOWN	SYBR	None	24.4787	24.694	0.394579	58.5808	52.5351	11.2219	31.4442	0.9812	-3.9403	79.3857	TRUE	82394.1	TRUE	3	17	Amp		0.986687	N	Y	N	N	91.5368	78.1924
76	G4	FALSE	32	Target 1	UNKNOWN	SYBR	None	24.3904	24.2877	0.202927	61.6847	65.8136	8.04614	31.4442	0.9812	-3.9403	79.3857	TRUE	82394.1	TRUE	3	16	Amp		0.98796	N	Y	N	N	91.6902	78.3458
77	G5	FALSE	32	Target 1	UNKNOWN	SYBR	None	24.0539	24.2877	0.202927	75.086	65.8136	8.04614	31.4442	0.9812	-3.9403	79.3857	TRUE	82394.1	TRUE	3	15	Amp		0.986276	N	Y	N	N	91.5403	78.5013
78	G6	FALSE	32	Target 1	UNKNOWN	SYBR	None	24.4187	24.2877	0.202927	60.67	65.8136	8.04614	31.4442	0.9812	-3.9403	79.3857	TRUE	82394.1	TRUE	3	16	Amp		0.981748	N	Y	N	N	90.9267	78.1945
79	G7	FALSE	33	Target 1	UNKNOWN	SYBR	None	23.926	23.8148	0.283067	80.9132	87.1582	14.9434	31.4442	0.9812	-3.9403	79.3857	TRUE	82394.1	TRUE	3	16	Amp		0.984388	N	Y	N	N	91.1702	78.4683
80	G8	FALSE	33	Target 1	UNKNOWN	SYBR	None	24.0254	23.8148	0.283067	76.3504	87.1582	14.9434	31.4442	0.9812	-3.9403	79.3857	TRUE	82394.1	TRUE	3	15	Amp		0.986745	N	Y	N	N	91.4763	78.4683
81	G9	FALSE	33	Target 1	UNKNOWN	SYBR	None	23.493	23.8148	0.283067	104.211	87.1582	14.9434	31.4442	0.9812	-3.9403	79.3857	TRUE	82394.1	TRUE	3	13	Amp		0.98824	N	Y	N	N	91.6833	78.3426
82	G10	FALSE	36	Target 1	UNKNOWN	SYBR	None	24.0267	23.7739	0.256213	76.2907	89.0975	13.3418	31.4442	0.9812	-3.9403	79.3857	TRUE	82394.1	TRUE	3	14	Amp		0.988814	N	Y	N	N	91.6833	78.3426
83	G11	FALSE	36	Target 1	UNKNOWN	SYBR	None	23.5144	23.7739	0.256213	102.917	89.0975	13.3418	31.4442	0.9812	-3.9403	79.3857	TRUE	82394.1	TRUE	3	14	Amp		0.989285	N	Y	N	N	91.985	78.493
84	G12	FALSE	36	Target 1	UNKNOWN	SYBR	None	23.7807	23.7739	0.256213	88.0851	89.0975	13.3418	31.4442	0.9812	-3.9403	79.3857	TRUE	82394.1	TRUE	3	16	Amp		0.990147	N	Y	N	N	92.1383	78.7996
85	H1	FALSE	61	Target 1	UNKNOWN	SYBR	None	24.4171	24.741	0.482321	60.7296	51.5252	13.2412	31.4442	0.9812	-3.9403	79.3857	TRUE	82394.1	TRUE	3	14	Amp		0.992146	N	Y	N	N	92.1603	78.6572
86	H2	FALSE	61	Target 1	UNKNOWN	SYBR	None	24.5107	24.741	0.482321	57.4961	51.5252	13.2412	31.4442	0.9812	-3.9403	79.3857	TRUE	82394.1	TRUE	3	16	Amp		0.990112	N	Y	N	N	91.8534	78.5037
87	H3	FALSE	61	Target 1	UNKNOWN	SYBR	None	25.2953	24.741	0.482321	36.3501	51.5252	13.2412	31.4442	0.9812	-3.9403	79.3857	TRUE	82394.1	TRUE	3	15	Amp		0.985266	N	Y	N	N	91.8436	78.6525
88	H4	FALSE	67	Target 1	UNKNOWN	SYBR	None	24.3891	24.162	0.197488	61.7315	70.7969	7.89241	31.4442	0.9812	-3.9403	79.3857	TRUE	82394.1	TRUE	3	18	Amp		0.977129	N	Y	N	N	91.997	78.9593
89	H5	FALSE	67	Target 1	UNKNOWN	SYBR	None	24.0669	24.162	0.197488	74.5211	70.7969	7.89241	31.4442	0.9812	-3.9403	79.3857	TRUE	82394.1	TRUE	3	15	Amp		0.982351	N	Y	N	N	91.6937	78.8081
90	H6	FALSE	67	Target 1	UNKNOWN	SYBR	None	24.0301	24.162	0.197488	76.1381	70.7969	7.89241	31.4442	0.9812	-3.9403	79.3857	TRUE	82394.1	TRUE	3	16	Amp		0.987312	N	Y	N	N	91.3869	78.6547
91	H7	FALSE	69	Target 1	UNKNOWN	SYBR	None	23.7135	23.8542	0.216687	91.6111	84.8232	10.3319	31.4442	0.9812	-3.9403	79.3857	TRUE	82394.1	TRUE	3	15	Amp		0.989815	N	Y	N	N	91.6293	78.9274
92	H8	FALSE	69	Target 1	UNKNOWN	SYBR	None	23.7453	23.8542	0.216687	89.9258	84.8232	10.3319	31.4442	0.9812	-3.9403	79.3857	TRUE	82394.1	TRUE	3	15	Amp		0.993013	N	Y	N	N	91.9354	78.6213
93	H9	FALSE	69	Target 1	UNKNOWN	SYBR	None	24.1037	23.8542	0.216687	72.9328	84.8232	10.3319	31.4442	0.9812	-3.9403	79.3857	TRUE	82394.1	TRUE	3	13	Amp		0.994659	N	Y	N	N	91.99	78.4959
94	H10	FALSE	71	Target 1	UNKNOWN	SYBR	None	23.8774	24.0401	0.194488	83.2472	76.0179	8.43993	31.4442	0.9812	-3.9403	79.3857	TRUE	82394.1	TRUE	3	14	Amp		0.987929	N	Y	N	N	92.1433	78.4959
95	H11	FALSE	71	Target 1	UNKNOWN	SYBR	None	23.9874	24.0401	0.194488	78.0631	76.0179	8.43993	31.4442	0.9812	-3.9403	79.3857	TRUE	82394.1	TRUE	3	15	Amp		0.991696	N	Y	N	N	92.1383	78.6463
96	H12	FALSE	71	Target 1	UNKNOWN	SYBR	None	24.2555	24.0401	0.194488	66.7433	76.0179	8.43993	31.4442	0.9812	-3.9403	79.3857	TRUE	82394.1	TRUE	3	13	Amp		0.991857	N	Y	N	N	92.2916	78.7996

## Sheet: Melt Curve Raw Data
Block Type	96-Well 0.2-mL Block
Calibration Background is expired	Yes
Calibration Background performed on	04-27-2018
Calibration Pure Dye ABY is expired	Yes
Calibration Pure Dye ABY performed on	02-01-2021
Calibration Pure Dye CY5 is expired	Yes
Calibration Pure Dye CY5 performed on	02-01-2021
Calibration Pure Dye FAM is expired	Yes
Calibration Pure Dye FAM performed on	02-01-2021
Calibration Pure Dye JUN is expired	Yes
Calibration Pure Dye JUN performed on	02-01-2021
Calibration Pure Dye MUSTANG PURPLE is expired	Yes
Calibration Pure Dye MUSTANG PURPLE performed on	02-01-2021
Calibration Pure Dye NED is expired	Yes
Calibration Pure Dye NED performed on	02-01-2021
Calibration Pure Dye ROX is expired	Yes
Calibration Pure Dye ROX performed on	02-01-2021
Calibration Pure Dye SYBR is expired	Yes
Calibration Pure Dye SYBR performed on	02-01-2021
Calibration Pure Dye TAMRA is expired	Yes
Calibration Pure Dye TAMRA performed on	02-01-2021
Calibration Pure Dye VIC is expired	Yes
Calibration Pure Dye VIC performed on	02-01-2021
Calibration ROI is expired	Yes
Calibration ROI performed on	04-27-2018
Calibration Uniformity is expired	Yes
Calibration Uniformity performed on	04-27-2018
Chemistry	SYBR_GREEN
Date Created	2024-02-21 16:48:38 PM EET
Experiment Barcode
Experiment Comment
Experiment File Name	C:\Users\mhiourea\Documents\Eleni\Μετρηση μηκους τελομερών\16-2-2024_telomeres.eds
Experiment Name	16-2-2024_telomeres
Experiment Run End Time	2024-02-16 15:27:47 PM EET
Experiment Type	Standard Curve
Instrument Name	272521791
Instrument Serial Number	272521791
Instrument Type	QuantStudio™ 5 System
Passive Reference
Post-read Stage/Step
Pre-read Stage/Step
Quantification Cycle Method	Ct
Signal Smoothing On	true
Stage where Melt Analysis is performed	Stage4
Stage/ Cycle where Ct Analysis is performed	Stage3, Step5
User Name
Well	Well Position	Reading	Temperature	Fluorescence	Derivative	Target Name
1	A1	1	65.0006	2178271	56988.8	Target 1
1	A1	2	65.3075	2188419	69489.6	Target 1
1	A1	3	65.6144	2.16741e+06	82624	Target 1
1	A1	4	65.9213	2.1443e+06	96497	Target 1
1	A1	5	66.2282	2115197	111014	Target 1
1	A1	6	66.535	2.08148e+06	125919	Target 1
1	A1	7	66.8419	2.04153e+06	140876	Target 1
1	A1	8	67.1488	1995592	155564	Target 1
1	A1	9	67.4557	1.94534e+06	169725	Target 1
1	A1	10	67.7626	1.88973e+06	183178	Target 1
1	A1	11	68.0695	1.83258e+06	195796	Target 1
1	A1	12	68.3764	1.76666e+06	207474	Target 1
1	A1	13	68.6833	1701974	218089	Target 1
1	A1	14	68.9902	1.63558e+06	227489	Target 1
1	A1	15	69.2971	1.56063e+06	235491	Target 1
1	A1	16	69.6039	1.48545e+06	241900	Target 1
1	A1	17	69.9108	1.40924e+06	246527	Target 1
1	A1	18	70.2177	1.33391e+06	249189	Target 1
1	A1	19	70.5246	1258536	249712	Target 1
1	A1	20	70.8315	1.17835e+06	247941	Target 1
1	A1	21	71.1384	1.10006e+06	243772	Target 1
1	A1	22	71.4453	1.02649e+06	237191	Target 1
1	A1	23	71.7522	954289	228293	Target 1
1	A1	24	72.0591	881885	217290	Target 1
1	A1	25	72.3659	816413	204503	Target 1
1	A1	26	72.6728	756583	190340	Target 1
1	A1	27	72.9797	695309	175269	Target 1
1	A1	28	73.2866	645731	159782	Target 1
1	A1	29	73.5935	598135	144343	Target 1
1	A1	30	73.9004	558646	129349	Target 1
1	A1	31	74.2073	520607	115106	Target 1
1	A1	32	74.5142	489864	101825	Target 1
1	A1	33	74.8211	461071	89644.2	Target 1
1	A1	34	75.1279	437102	78650.7	Target 1
1	A1	35	75.4348	415883	68893.9	Target 1
1	A1	36	75.7417	397805	60393.1	Target 1
1	A1	37	76.0486	381160	53143.8	Target 1
1	A1	38	76.3555	366061	47129.6	Target 1
1	A1	39	76.6624	352577	42340.3	Target 1
1	A1	40	76.9693	341206	38786	Target 1
1	A1	41	77.2762	328739	36494.9	Target 1
1	A1	42	77.5831	319253	35483.2	Target 1
1	A1	43	77.89	307722	35694.3	Target 1
1	A1	44	78.1968	298132	36921.3	Target 1
1	A1	45	78.5037	285580	38746.1	Target 1
1	A1	46	78.8106	272836	40541.2	Target 1
1	A1	47	79.1175	255006	41567.6	Target 1
1	A1	48	79.4244	235128	41159.9	Target 1
1	A1	49	79.7313	214686	38938.1	Target 1
1	A1	50	80.0382	198400	34949.5	Target 1
1	A1	51	80.3451	187783	30564.3	Target 1
1	A1	52	80.652	180774	25765.3	Target 1
1	A1	53	80.9588	177717	21146.6	Target 1
1	A1	54	81.2657	173860	17187.6	Target 1
1	A1	55	81.5726	171137	14119.6	Target 1
1	A1	56	81.8795	167071	11936.5	Target 1
1	A1	57	82.1864	163621	10477	Target 1
1	A1	58	82.4933	161335	9524.31	Target 1
1	A1	59	82.8002	157547	8881.58	Target 1
1	A1	60	83.1071	154662	8405.97	Target 1
1	A1	61	83.414	151627	8009.15	Target 1
1	A1	62	83.7208	149340	7641.08	Target 1
1	A1	63	84.0277	147540	7274.42	Target 1
1	A1	64	84.3346	143217	6897.89	Target 1
1	A1	65	84.6415	141376	6518.02	Target 1
1	A1	66	84.9484	139671	6159.78	Target 1
1	A1	67	85.2553	138136	5858.75	Target 1
1	A1	68	85.5622	135612	5644.65	Target 1
1	A1	69	85.8691	134138	5524.96	Target 1
1	A1	70	86.176	131628	5479.62	Target 1
1	A1	71	86.4828	129485	5469.81	Target 1
1	A1	72	86.7897	127586	5455.22	Target 1
1	A1	73	87.0966	126595	5409.18	Target 1
1	A1	74	87.4035	123407	5325.44	Target 1
1	A1	75	87.7104	121858	5215.68	Target 1
1	A1	76	88.0173	121118	5100.79	Target 1
1	A1	77	88.3242	118913	4999.95	Target 1
1	A1	78	88.6311	117686	4921.78	Target 1
1	A1	79	88.938	115178	4861.36	Target 1
1	A1	80	89.2449	112953	4804.29	Target 1
1	A1	81	89.5517	112981	4734.9	Target 1
1	A1	82	89.8586	109754	4643.72	Target 1
1	A1	83	90.1655	108286	4530.99	Target 1
1	A1	84	90.4724	107615	4406.03	Target 1
1	A1	85	90.7793	106473	4284.15	Target 1
1	A1	86	91.0862	103727	4182.5	Target 1
1	A1	87	91.3931	103303	4115.18	Target 1
1	A1	88	91.7	102354	4088.03	Target 1
1	A1	89	92.0069	100535	4093.61	Target 1
1	A1	90	92.3137	98751.8	4109.28	Target 1
1	A1	91	92.6206	96806.7	4101.58	Target 1
1	A1	92	92.9275	94672.1	4038.24	Target 1
1	A1	93	93.2344	94462.7	3902.84	Target 1
1	A1	94	93.5413	93168.1	3704.09	Target 1
1	A1	95	93.8482	91744	3473.36	Target 1
1	A1	96	94.1551	91606.9	3251.61	Target 1
1	A1	97	94.462	91373.3	3072.66	Target 1
1	A1	98	94.7689	91269.1	2951.11	Target 1
2	A2	1	65.0006	2.5505e+06	86347.6	Target 1
2	A2	2	65.3075	2.53601e+06	100584	Target 1
2	A2	3	65.6144	2520122	115543	Target 1
2	A2	4	65.9213	2.48766e+06	131787	Target 1
2	A2	5	66.2282	2.46013e+06	149617	Target 1
2	A2	6	66.535	2416855	168923	Target 1
2	A2	7	66.8419	2.35659e+06	189166	Target 1
2	A2	8	67.1488	2.30956e+06	209482	Target 1
2	A2	9	67.4557	2.24772e+06	228888	Target 1
2	A2	10	67.7626	2.16269e+06	246540	Target 1
2	A2	11	68.0695	2.07495e+06	261938	Target 1
2	A2	12	68.3764	1.99298e+06	274990	Target 1
2	A2	13	68.6833	1.90849e+06	285899	Target 1
2	A2	14	68.9902	1.82267e+06	294940	Target 1
2	A2	15	69.2971	1.72888e+06	302266	Target 1
2	A2	16	69.6039	1.63444e+06	307815	Target 1
2	A2	17	69.9108	1.53894e+06	311342	Target 1
2	A2	18	70.2177	1.4449e+06	312520	Target 1
2	A2	19	70.5246	1.34539e+06	311043	Target 1
2	A2	20	70.8315	1.25133e+06	306708	Target 1
2	A2	21	71.1384	1.15373e+06	299453	Target 1
2	A2	22	71.4453	1.06364e+06	289362	Target 1
2	A2	23	71.7522	978962	276648	Target 1
2	A2	24	72.0591	891821	261633	Target 1
2	A2	25	72.3659	814617	244732	Target 1
2	A2	26	72.6728	742057	226439	Target 1
2	A2	27	72.9797	673961	207309	Target 1
2	A2	28	73.2866	615130	187912	Target 1
2	A2	29	73.5935	561678	168792	Target 1
2	A2	30	73.9004	516684	150412	Target 1
2	A2	31	74.2073	474024	133134	Target 1
2	A2	32	74.5142	440147	117207	Target 1
2	A2	33	74.8211	410776	102775	Target 1
2	A2	34	75.1279	385024	89896.4	Target 1
2	A2	35	75.4348	362121	78555.3	Target 1
2	A2	36	75.7417	341698	68683.8	Target 1
2	A2	37	76.0486	325850	60177.2	Target 1
2	A2	38	76.3555	310840	52907.2	Target 1
2	A2	39	76.6624	297148	46732.9	Target 1
2	A2	40	76.9693	284797	41511.1	Target 1
2	A2	41	77.2762	274214	37107	Target 1
2	A2	42	77.5831	264583	33399.4	Target 1
2	A2	43	77.89	256056	30279.9	Target 1
2	A2	44	78.1968	247528	27648.8	Target 1
2	A2	45	78.5037	240005	25410.6	Target 1
2	A2	46	78.8106	232668	23474.4	Target 1
2	A2	47	79.1175	226029	21758.5	Target 1
2	A2	48	79.4244	220432	20198.3	Target 1
2	A2	49	79.7313	212412	18753.6	Target 1
2	A2	50	80.0382	208163	17410.3	Target 1
2	A2	51	80.3451	203350	16185.8	Target 1
2	A2	52	80.652	198746	15215.5	Target 1
2	A2	53	80.9588	194303	14353.2	Target 1
2	A2	54	81.2657	189611	13595.6	Target 1
2	A2	55	81.5726	186745	12933.6	Target 1
2	A2	56	81.8795	181628	12356.7	Target 1
2	A2	57	82.1864	179414	11856.2	Target 1
2	A2	58	82.4933	175238	11424.3	Target 1
2	A2	59	82.8002	172087	11050.1	Target 1
2	A2	60	83.1071	169063	10717.6	Target 1
2	A2	61	83.414	165141	10405	Target 1
2	A2	62	83.7208	162356	10087.5	Target 1
2	A2	63	84.0277	159560	9743.13	Target 1
2	A2	64	84.3346	155505	9360.72	Target 1
2	A2	65	84.6415	153707	8946.42	Target 1
2	A2	66	84.9484	150524	8525.89	Target 1
2	A2	67	85.2553	148538	8138.09	Target 1
2	A2	68	85.5622	146176	7821.9	Target 1
2	A2	69	85.8691	143509	7601.25	Target 1
2	A2	70	86.176	142054	7476.25	Target 1
2	A2	71	86.4828	139529	7424.31	Target 1
2	A2	72	86.7897	137127	7409.31	Target 1
2	A2	73	87.0966	135337	7393.51	Target 1
2	A2	74	87.4035	132918	7347.48	Target 1
2	A2	75	87.7104	130739	7256.36	Target 1
2	A2	76	88.0173	127885	7122.13	Target 1
2	A2	77	88.3242	127005	6961	Target 1
2	A2	78	88.6311	125449	6796.37	Target 1
2	A2	79	88.938	122428	6648.93	Target 1
2	A2	80	89.2449	121265	6528.88	Target 1
2	A2	81	89.5517	119232	6433.71	Target 1
2	A2	82	89.8586	117415	6352.27	Target 1
2	A2	83	90.1655	115648	6272.5	Target 1
2	A2	84	90.4724	113015	6188.61	Target 1
2	A2	85	90.7793	112858	6103.93	Target 1
2	A2	86	91.0862	110291	6026.82	Target 1
2	A2	87	91.3931	109433	5961.9	Target 1
2	A2	88	91.7	107253	5902.13	Target 1
2	A2	89	92.0069	104884	5828.82	Target 1
2	A2	90	92.3137	103945	5720.79	Target 1
2	A2	91	92.6206	101649	5567.57	Target 1
2	A2	92	92.9275	100605	5377.5	Target 1
2	A2	93	93.2344	100282	5175.28	Target 1
2	A2	94	93.5413	98118.9	4990.01	Target 1
2	A2	95	93.8482	97337.3	4841.49	Target 1
2	A2	96	94.1551	96310.9	4732.44	Target 1
2	A2	97	94.462	95097.6	4650.22	Target 1
2	A2	98	94.7689	94735.5	4575.57	Target 1
3	A3	1	65.0013	4879057	61163.7	Target 1
3	A3	2	65.3081	4876587	64681.6	Target 1
3	A3	3	65.6148	4.85625e+06	68472.7	Target 1
3	A3	4	65.9216	4840255	72542.5	Target 1
3	A3	5	66.2284	4.81102e+06	76915.3	Target 1
3	A3	6	66.5351	4.78039e+06	81661.2	Target 1
3	A3	7	66.8419	4.74824e+06	86833.5	Target 1
3	A3	8	67.1487	4726694	92338.5	Target 1
3	A3	9	67.4555	4.71136e+06	97835.5	Target 1
3	A3	10	67.7622	4.65323e+06	102789	Target 1
3	A3	11	68.069	4623048	106681	Target 1
3	A3	12	68.3758	4.58509e+06	109261	Target 1
3	A3	13	68.6825	4533732	110677	Target 1
3	A3	14	68.9893	4.49946e+06	111410	Target 1
3	A3	15	69.2961	4.4661e+06	112054	Target 1
3	A3	16	69.6028	4.4427e+06	113071	Target 1
3	A3	17	69.9096	4.38936e+06	114641	Target 1
3	A3	18	70.2164	4.35114e+06	116641	Target 1
3	A3	19	70.5231	4.32893e+06	118720	Target 1
3	A3	20	70.8299	4.27938e+06	120456	Target 1
3	A3	21	71.1367	4.23871e+06	121560	Target 1
3	A3	22	71.4435	4.18992e+06	121907	Target 1
3	A3	23	71.7502	4.15486e+06	121692	Target 1
3	A3	24	72.057	4109363	121363	Target 1
3	A3	25	72.3638	4.0817e+06	121363	Target 1
3	A3	26	72.6705	4.03237e+06	121911	Target 1
3	A3	27	72.9773	4.01043e+06	122907	Target 1
3	A3	28	73.2841	3.95259e+06	123996	Target 1
3	A3	29	73.5908	3.91373e+06	124760	Target 1
3	A3	30	73.8976	3.8667e+06	124910	Target 1
3	A3	31	74.2044	3828988	124392	Target 1
3	A3	32	74.5111	3784026	123390	Target 1
3	A3	33	74.8179	3736905	122253	Target 1
3	A3	34	75.1247	3715009	121421	Target 1
3	A3	35	75.4314	3663627	121384	Target 1
3	A3	36	75.7382	3.6232e+06	122694	Target 1
3	A3	37	76.045	3591319	125991	Target 1
3	A3	38	76.3518	3.55152e+06	132013	Target 1
3	A3	39	76.6585	3516662	141593	Target 1
3	A3	40	76.9653	3.46514e+06	155572	Target 1
3	A3	41	77.2721	3.41975e+06	174588	Target 1
3	A3	42	77.5788	3.37877e+06	198673	Target 1
3	A3	43	77.8856	3314500	226738	Target 1
3	A3	44	78.1924	3.25321e+06	256171	Target 1
3	A3	45	78.4991	3175575	282887	Target 1
3	A3	46	78.8059	3.05353e+06	302032	Target 1
3	A3	47	79.1127	2.93189e+06	309267	Target 1
3	A3	48	79.4194	2.79813e+06	302169	Target 1
3	A3	49	79.7262	2.68898e+06	281164	Target 1
3	A3	50	80.033	2.60739e+06	249523	Target 1
3	A3	51	80.3398	2.54988e+06	212401	Target 1
3	A3	52	80.6465	2.51194e+06	175313	Target 1
3	A3	53	80.9533	2.48227e+06	142678	Target 1
3	A3	54	81.2601	2.47891e+06	117244	Target 1
3	A3	55	81.5668	2.42923e+06	100194	Target 1
3	A3	56	81.8736	2.39659e+06	89314.1	Target 1
3	A3	57	82.1804	2.37697e+06	83186.4	Target 1
3	A3	58	82.4871	2365096	80317.1	Target 1
3	A3	59	82.7939	2332166	79390.9	Target 1
3	A3	60	83.1007	2294473	79344	Target 1
3	A3	61	83.4075	2.26238e+06	79386.8	Target 1
3	A3	62	83.7142	2.24193e+06	79014.2	Target 1
3	A3	63	84.021	2.20557e+06	77986.6	Target 1
3	A3	64	84.3278	2.18173e+06	76278.4	Target 1
3	A3	65	84.6345	2164823	74052.1	Target 1
3	A3	66	84.9413	2114425	71658.1	Target 1
3	A3	67	85.2481	2.09853e+06	69610.9	Target 1
3	A3	68	85.5548	2.07631e+06	68461.9	Target 1
3	A3	69	85.8616	2.05735e+06	68589.7	Target 1
3	A3	70	86.1684	2.02997e+06	70039.8	Target 1
3	A3	71	86.4751	1.98442e+06	72533.4	Target 1
3	A3	72	86.7819	1.96845e+06	75624.1	Target 1
3	A3	73	87.0887	1.95975e+06	78873.8	Target 1
3	A3	74	87.3955	1.90483e+06	81931.3	Target 1
3	A3	75	87.7022	1.87919e+06	84532.2	Target 1
3	A3	76	88.009	1.84927e+06	86501.2	Target 1
3	A3	77	88.3158	1.82017e+06	87820.4	Target 1
3	A3	78	88.6225	1.77973e+06	88733.3	Target 1
3	A3	79	88.9293	1756404	89845.4	Target 1
3	A3	80	89.2361	1.72722e+06	92200.2	Target 1
3	A3	81	89.5428	1.69721e+06	97342.9	Target 1
3	A3	82	89.8496	1.66683e+06	107347	Target 1
3	A3	83	90.1564	1.6316e+06	124971	Target 1
3	A3	84	90.4632	1.59293e+06	154136	Target 1
3	A3	85	90.7699	1.54222e+06	195831	Target 1
3	A3	86	91.0767	1.4714e+06	249946	Target 1
3	A3	87	91.3835	1.36165e+06	313047	Target 1
3	A3	88	91.6902	1.20358e+06	377754	Target 1
3	A3	89	91.997	996734	433537	Target 1
3	A3	90	92.3038	744423	469226	Target 1
3	A3	91	92.6105	556814	476704	Target 1
3	A3	92	92.9173	439011	454386	Target 1
3	A3	93	93.2241	383872	408779	Target 1
3	A3	94	93.5308	360144	353092	Target 1
3	A3	95	93.8376	349421	303106	Target 1
3	A3	96	94.1444	346942	271869	Target 1
3	A3	97	94.4511	342287	265421	Target 1
3	A3	98	94.7579	341588	281422	Target 1
4	A4	1	65.0013	4900909	62351.4	Target 1
4	A4	2	65.3081	4.89918e+06	66156.3	Target 1
4	A4	3	65.6148	4.87892e+06	70353.9	Target 1
4	A4	4	65.9216	4.85399e+06	75271	Target 1
4	A4	5	66.2284	4.83248e+06	81135.6	Target 1
4	A4	6	66.5351	4812998	87956.1	Target 1
4	A4	7	66.8419	4.77844e+06	95446.4	Target 1
4	A4	8	67.1487	4.74843e+06	103072	Target 1
4	A4	9	67.4555	4724862	110184	Target 1
4	A4	10	67.7622	4.66351e+06	116239	Target 1
4	A4	11	68.069	4.63041e+06	120947	Target 1
4	A4	12	68.3758	4.5904e+06	124309	Target 1
4	A4	13	68.6825	4.53656e+06	126522	Target 1
4	A4	14	68.9893	4510429	127844	Target 1
4	A4	15	69.2961	4.47157e+06	128541	Target 1
4	A4	16	69.6028	4415025	128907	Target 1
4	A4	17	69.9096	4.37078e+06	129280	Target 1
4	A4	18	70.2164	4.33338e+06	129954	Target 1
4	A4	19	70.5231	4305894	131056	Target 1
4	A4	20	70.8299	4270727	132430	Target 1
4	A4	21	71.1367	4.21505e+06	133664	Target 1
4	A4	22	71.4435	4156425	134400	Target 1
4	A4	23	71.7502	4.13484e+06	134506	Target 1
4	A4	24	72.057	4.0787e+06	134110	Target 1
4	A4	25	72.3638	4.04852e+06	133484	Target 1
4	A4	26	72.6705	3.99096e+06	132881	Target 1
4	A4	27	72.9773	3.96641e+06	132453	Target 1
4	A4	28	73.2841	3.90939e+06	132238	Target 1
4	A4	29	73.5908	3875290	132224	Target 1
4	A4	30	73.8976	3821777	132390	Target 1
4	A4	31	74.2044	3.78777e+06	132714	Target 1
4	A4	32	74.5111	3.74946e+06	133183	Target 1
4	A4	33	74.8179	3.6933e+06	133784	Target 1
4	A4	34	75.1247	3653807	134540	Target 1
4	A4	35	75.4314	3622733	135560	Target 1
4	A4	36	75.7382	3569098	137130	Target 1
4	A4	37	76.045	3.52682e+06	139804	Target 1
4	A4	38	76.3518	3.48517e+06	144468	Target 1
4	A4	39	76.6585	3.43922e+06	152313	Target 1
4	A4	40	76.9653	3.40325e+06	164663	Target 1
4	A4	41	77.2721	3.35594e+06	182634	Target 1
4	A4	42	77.5788	3.30751e+06	206661	Target 1
4	A4	43	77.8856	3248036	235961	Target 1
4	A4	44	78.1924	3.17653e+06	268082	Target 1
4	A4	45	78.4991	3.10798e+06	298832	Target 1
4	A4	46	78.8059	2.99627e+06	322839	Target 1
4	A4	47	79.1127	2.86532e+06	334842	Target 1
4	A4	48	79.4194	2707901	331348	Target 1
4	A4	49	79.7262	2.58243e+06	311967	Target 1
4	A4	50	80.033	2.49902e+06	279738	Target 1
4	A4	51	80.3398	2.42612e+06	240192	Target 1
4	A4	52	80.6465	2.39354e+06	199577	Target 1
4	A4	53	80.9533	2.36239e+06	163046	Target 1
4	A4	54	81.2601	2.34628e+06	133589	Target 1
4	A4	55	81.5668	2.29683e+06	112811	Target 1
4	A4	56	81.8736	2266661	98965.9	Target 1
4	A4	57	82.1804	2.23812e+06	90595.5	Target 1
4	A4	58	82.4871	2.22589e+06	86304.3	Target 1
4	A4	59	82.7939	2210916	84799	Target 1
4	A4	60	83.1007	2157905	84875.8	Target 1
4	A4	61	83.4075	2.13183e+06	85442.7	Target 1
4	A4	62	83.7142	2.10058e+06	85635.3	Target 1
4	A4	63	84.021	2.06885e+06	84944.9	Target 1
4	A4	64	84.3278	2.03628e+06	83263.7	Target 1
4	A4	65	84.6345	2.01889e+06	80841	Target 1
4	A4	66	84.9413	1.98014e+06	78183.9	Target 1
4	A4	67	85.2481	1947380	75916.9	Target 1
4	A4	68	85.5548	1.93459e+06	74604.1	Target 1
4	A4	69	85.8616	1.90523e+06	74575.3	Target 1
4	A4	70	86.1684	1.87458e+06	75847.5	Target 1
4	A4	71	86.4751	1841440	78190.6	Target 1
4	A4	72	86.7819	1.81665e+06	81273.1	Target 1
4	A4	73	87.0887	1.80302e+06	84756.9	Target 1
4	A4	74	87.3955	1.75654e+06	88289.3	Target 1
4	A4	75	87.7022	1732232	91467.1	Target 1
4	A4	76	88.009	1.68481e+06	93894.3	Target 1
4	A4	77	88.3158	1.65469e+06	95356.1	Target 1
4	A4	78	88.6225	1.6245e+06	96012.8	Target 1
4	A4	79	88.9293	1.5957e+06	96497.7	Target 1
4	A4	80	89.2361	1.56272e+06	97916	Target 1
4	A4	81	89.5428	1.5345e+06	101821	Target 1
4	A4	82	89.8496	1.50039e+06	110236	Target 1
4	A4	83	90.1564	1.46752e+06	125658	Target 1
4	A4	84	90.4632	1.42862e+06	151765	Target 1
4	A4	85	90.7699	1.38243e+06	190718	Target 1
4	A4	86	91.0767	1.31901e+06	243053	Target 1
4	A4	87	91.3835	1.21799e+06	306451	Target 1
4	A4	88	91.6902	1.0738e+06	374545	Target 1
4	A4	89	91.997	874480	437226	Target 1
4	A4	90	92.3038	615084	482762	Target 1
4	A4	91	92.6105	402851	501449	Target 1
4	A4	92	92.9173	257473	489536	Target 1
4	A4	93	93.2241	181841	451625	Target 1
4	A4	94	93.5308	149291	400074	Target 1
4	A4	95	93.8376	136199	351212	Target 1
4	A4	96	94.1444	130573	319693	Target 1
4	A4	97	94.4511	127129	313425	Target 1
4	A4	98	94.7579	125032	331372	Target 1
5	A5	1	65.0021	4.24259e+06	63957.6	Target 1
5	A5	2	65.3089	4.22303e+06	67770.7	Target 1
5	A5	3	65.6157	4208702	71828	Target 1
5	A5	4	65.9225	4.18413e+06	76349	Target 1
5	A5	5	66.2293	4162840	81514.8	Target 1
5	A5	6	66.5361	4.13234e+06	87379.1	Target 1
5	A5	7	66.8429	4.10637e+06	93803.4	Target 1
5	A5	8	67.1497	4.07482e+06	100448	Target 1
5	A5	9	67.4565	4.04049e+06	106836	Target 1
5	A5	10	67.7633	3.99964e+06	112463	Target 1
5	A5	11	68.0701	3.95529e+06	117104	Target 1
5	A5	12	68.3769	3.92136e+06	120421	Target 1
5	A5	13	68.6837	3.87247e+06	122290	Target 1
5	A5	14	68.9905	3.82863e+06	122951	Target 1
5	A5	15	69.2973	3.78715e+06	122754	Target 1
5	A5	16	69.6041	3752630	122036	Target 1
5	A5	17	69.9109	3.71618e+06	121042	Target 1
5	A5	18	70.2177	3667205	119931	Target 1
5	A5	19	70.5245	3632876	118838	Target 1
5	A5	20	70.8313	3.59219e+06	117902	Target 1
5	A5	21	71.1381	3.54941e+06	117236	Target 1
5	A5	22	71.4449	3.52356e+06	116862	Target 1
5	A5	23	71.7517	3.48903e+06	116689	Target 1
5	A5	24	72.0585	3.43567e+06	116562	Target 1
5	A5	25	72.3653	3.39678e+06	116353	Target 1
5	A5	26	72.6721	3.36582e+06	115988	Target 1
5	A5	27	72.9789	3327180	115429	Target 1
5	A5	28	73.2857	3289834	114630	Target 1
5	A5	29	73.5925	3.24393e+06	113619	Target 1
5	A5	30	73.8993	3.20212e+06	112355	Target 1
5	A5	31	74.2061	3.17438e+06	110893	Target 1
5	A5	32	74.5129	3.13026e+06	109337	Target 1
5	A5	33	74.8197	3094299	107809	Target 1
5	A5	34	75.1265	3.06519e+06	106471	Target 1
5	A5	35	75.4333	3.02463e+06	105602	Target 1
5	A5	36	75.7401	2.98421e+06	105698	Target 1
5	A5	37	76.0469	2.95727e+06	107496	Target 1
5	A5	38	76.3537	2923305	111888	Target 1
5	A5	39	76.6605	2.89043e+06	120140	Target 1
5	A5	40	76.9673	2.86154e+06	133046	Target 1
5	A5	41	77.2741	2.82217e+06	150746	Target 1
5	A5	42	77.5809	2.76276e+06	173005	Target 1
5	A5	43	77.8877	2.72288e+06	198781	Target 1
5	A5	44	78.1945	2.65992e+06	225966	Target 1
5	A5	45	78.5013	2.59818e+06	251314	Target 1
5	A5	46	78.8081	2.49907e+06	270784	Target 1
5	A5	47	79.1149	2.39557e+06	280433	Target 1
5	A5	48	79.4217	2279852	277624	Target 1
5	A5	49	79.7285	2.16436e+06	262037	Target 1
5	A5	50	80.0353	2095759	235970	Target 1
5	A5	51	80.3421	2.03345e+06	203707	Target 1
5	A5	52	80.6489	2.0021e+06	170220	Target 1
5	A5	53	80.9557	1.96581e+06	139770	Target 1
5	A5	54	81.2625	1959186	115018	Target 1
5	A5	55	81.5693	1.91137e+06	98072.2	Target 1
5	A5	56	81.8761	1.8811e+06	86907.7	Target 1
5	A5	57	82.1829	1.86724e+06	80451.7	Target 1
5	A5	58	82.4897	1.84688e+06	77478.9	Target 1
5	A5	59	82.7965	1.81601e+06	76803.4	Target 1
5	A5	60	83.1033	1.78732e+06	77350.9	Target 1
5	A5	61	83.4101	1.75101e+06	78199.5	Target 1
5	A5	62	83.7169	1.72385e+06	78629.3	Target 1
5	A5	63	84.0237	1.70227e+06	78170.4	Target 1
5	A5	64	84.3305	1.66153e+06	76638.7	Target 1
5	A5	65	84.6373	1.63484e+06	74157.7	Target 1
5	A5	66	84.9441	1.60626e+06	71138.4	Target 1
5	A5	67	85.2509	1.58764e+06	68178	Target 1
5	A5	68	85.5577	1.55631e+06	65878.3	Target 1
5	A5	69	85.8645	1.53505e+06	64646.9	Target 1
5	A5	70	86.1713	1.50904e+06	64592.4	Target 1
5	A5	71	86.4781	1.48081e+06	65551.7	Target 1
5	A5	72	86.7849	1.46086e+06	67195.6	Target 1
5	A5	73	87.0917	1.44423e+06	69136.5	Target 1
5	A5	74	87.3985	1.40238e+06	71003	Target 1
5	A5	75	87.7053	1.37703e+06	72513.4	Target 1
5	A5	76	88.0121	1.34982e+06	73575.8	Target 1
5	A5	77	88.3189	1.32328e+06	74388.3	Target 1
5	A5	78	88.6257	1.2983e+06	75501.5	Target 1
5	A5	79	88.9325	1.27209e+06	77845.7	Target 1
5	A5	80	89.2393	1.24438e+06	82751.1	Target 1
5	A5	81	89.5461	1.2178e+06	91971.4	Target 1
5	A5	82	89.8529	1.18772e+06	107610	Target 1
5	A5	83	90.1597	1.15344e+06	133073	Target 1
5	A5	84	90.4665	1107878	169817	Target 1
5	A5	85	90.7733	1.04389e+06	217155	Target 1
5	A5	86	91.0801	951905	272085	Target 1
5	A5	87	91.3869	815688	328280	Target 1
5	A5	88	91.6937	646467	376726	Target 1
5	A5	89	92.0005	458319	407700	Target 1
5	A5	90	92.3073	277397	413704	Target 1
5	A5	91	92.6141	173312	392278	Target 1
5	A5	92	92.9209	121450	347462	Target 1
5	A5	93	93.2277	99900.7	289078	Target 1
5	A5	94	93.5345	90115.6	229967	Target 1
5	A5	95	93.8413	86072.8	182167	Target 1
5	A5	96	94.1481	83964.8	153418	Target 1
5	A5	97	94.4549	81446.5	145230	Target 1
5	A5	98	94.7617	80396.5	153170	Target 1
6	A6	1	65.0021	2.94348e+06	95681.9	Target 1
6	A6	2	65.3089	2940962	100102	Target 1
6	A6	3	65.6157	2.92277e+06	105590	Target 1
6	A6	4	65.9225	2889925	112534	Target 1
6	A6	5	66.2293	2.85954e+06	121032	Target 1
6	A6	6	66.5361	2.82353e+06	130796	Target 1
6	A6	7	66.8429	2792220	141139	Target 1
6	A6	8	67.1497	2.74587e+06	151084	Target 1
6	A6	9	67.4565	2.71091e+06	159597	Target 1
6	A6	10	67.7633	2644637	165893	Target 1
6	A6	11	68.0701	2.59723e+06	169674	Target 1
6	A6	12	68.3769	2.54937e+06	171183	Target 1
6	A6	13	68.6837	2.48993e+06	171036	Target 1
6	A6	14	68.9905	2.45298e+06	169930	Target 1
6	A6	15	69.2973	2407121	168368	Target 1
6	A6	16	69.6041	2.35791e+06	166535	Target 1
6	A6	17	69.9109	2.3064e+06	164340	Target 1
6	A6	18	70.2177	2265298	161542	Target 1
6	A6	19	70.5245	2221531	157898	Target 1
6	A6	20	70.8313	2.16948e+06	153277	Target 1
6	A6	21	71.1381	2.13075e+06	147720	Target 1
6	A6	22	71.4449	2.08236e+06	141448	Target 1
6	A6	23	71.7517	2.04592e+06	134812	Target 1
6	A6	24	72.0585	2008269	128186	Target 1
6	A6	25	72.3653	1.96975e+06	121853	Target 1
6	A6	26	72.6721	1.93084e+06	115905	Target 1
6	A6	27	72.9789	1.90669e+06	110261	Target 1
6	A6	28	73.2857	1.86693e+06	104771	Target 1
6	A6	29	73.5925	1.82991e+06	99376	Target 1
6	A6	30	73.8993	1.79156e+06	94204.7	Target 1
6	A6	31	74.2061	1.76766e+06	89522.9	Target 1
6	A6	32	74.5129	1.74664e+06	86223.1	Target 1
6	A6	33	74.8197	1.71426e+06	83853.3	Target 1
6	A6	34	75.1265	1.68915e+06	82055.1	Target 1
6	A6	35	75.4333	1.6524e+06	80803.1	Target 1
6	A6	36	75.7401	1.62827e+06	80217.4	Target 1
6	A6	37	76.0469	1.60634e+06	80594.7	Target 1
6	A6	38	76.3537	1.57973e+06	82309	Target 1
6	A6	39	76.6605	1.55576e+06	85641.4	Target 1
6	A6	40	76.9673	1529273	91368.8	Target 1
6	A6	41	77.2741	1.4945e+06	99569.5	Target 1
6	A6	42	77.5809	1.46706e+06	108269	Target 1
6	A6	43	77.8877	1435747	115822	Target 1
6	A6	44	78.1945	1.39377e+06	120408	Target 1
6	A6	45	78.5013	1.33662e+06	120581	Target 1
6	A6	46	78.8081	1.28947e+06	115808	Target 1
6	A6	47	79.1149	1.25058e+06	106725	Target 1
6	A6	48	79.4217	1224897	94936	Target 1
6	A6	49	79.7285	1.20105e+06	83851.8	Target 1
6	A6	50	80.0353	1.18098e+06	75175.3	Target 1
6	A6	51	80.3421	1.15873e+06	68058.7	Target 1
6	A6	52	80.6489	1.13767e+06	62735.1	Target 1
6	A6	53	80.9557	1116566	59031.2	Target 1
6	A6	54	81.2625	1.09734e+06	56582.8	Target 1
6	A6	55	81.5693	1.07962e+06	55001	Target 1
6	A6	56	81.8761	1.0586e+06	53950.1	Target 1
6	A6	57	82.1829	1.03861e+06	53166.5	Target 1
6	A6	58	82.4897	1.01928e+06	52453.1	Target 1
6	A6	59	82.7965	999701	51672.5	Target 1
6	A6	60	83.1033	980062	50740.9	Target 1
6	A6	61	83.4101	958546	49618.5	Target 1
6	A6	62	83.7169	941379	48295.6	Target 1
6	A6	63	84.0237	923028	46784.9	Target 1
6	A6	64	84.3305	905475	45129.7	Target 1
6	A6	65	84.6373	887571	43427	Target 1
6	A6	66	84.9441	870303	41846.6	Target 1
6	A6	67	85.2509	853623	40613	Target 1
6	A6	68	85.5577	837660	39940.9	Target 1
6	A6	69	85.8645	820511	39952.5	Target 1
6	A6	70	86.1713	802719	40628.4	Target 1
6	A6	71	86.4781	787313	41821.2	Target 1
6	A6	72	86.7849	771236	43320.2	Target 1
6	A6	73	87.0917	753887	44931.3	Target 1
6	A6	74	87.3985	733652	46553.3	Target 1
6	A6	75	87.7053	713846	48253.7	Target 1
6	A6	76	88.0121	695037	50350.2	Target 1
6	A6	77	88.3189	676981	53474.9	Target 1
6	A6	78	88.6257	659389	58569.6	Target 1
6	A6	79	88.9325	640228	66765.4	Target 1
6	A6	80	89.2393	617274	79106.2	Target 1
6	A6	81	89.5461	590702	98675.8	Target 1
6	A6	82	89.8529	553537	126724	Target 1
6	A6	83	90.1597	497148	157711	Target 1
6	A6	84	90.4665	420234	187109	Target 1
6	A6	85	90.7733	326661	209184	Target 1
6	A6	86	91.0801	234510	218526	Target 1
6	A6	87	91.3869	162826	211837	Target 1
6	A6	88	91.6937	123910	189215	Target 1
6	A6	89	92.0005	106089	154242	Target 1
6	A6	90	92.3073	97440.8	112800	Target 1
6	A6	91	92.6141	93671.8	75326.2	Target 1
6	A6	92	92.9209	92059	47327.1	Target 1
6	A6	93	93.2277	89758.5	24534.2	Target 1
6	A6	94	93.5345	87905.5	6795.41	Target 1
6	A6	95	93.8413	86955.3	-7400.73	Target 1
6	A6	96	94.1481	86073.5	-20136.1	Target 1
6	A6	97	94.4549	84658.2	-33320.2	Target 1
6	A6	98	94.7617	83895.4	-48185	Target 1
7	A7	1	65.0011	4950131	79494.1	Target 1
7	A7	2	65.3072	4.95392e+06	84111.8	Target 1
7	A7	3	65.6132	4.91458e+06	90008.4	Target 1
7	A7	4	65.9193	4.88761e+06	97974	Target 1
7	A7	5	66.2254	4.86221e+06	108360	Target 1
7	A7	6	66.5315	4829478	120863	Target 1
7	A7	7	66.8375	4.78545e+06	134520	Target 1
7	A7	8	67.1436	4.73716e+06	145876	Target 1
7	A7	9	67.4497	4.70136e+06	154549	Target 1
7	A7	10	67.7557	4.62269e+06	161157	Target 1
7	A7	11	68.0618	4583164	165229	Target 1
7	A7	12	68.3679	4528987	166738	Target 1
7	A7	13	68.674	4.45682e+06	166092	Target 1
7	A7	14	68.98	4.41301e+06	164034	Target 1
7	A7	15	69.2861	4.3612e+06	161467	Target 1
7	A7	16	69.5922	4306361	159209	Target 1
7	A7	17	69.8982	4.2616e+06	157754	Target 1
7	A7	18	70.2043	4223459	157159	Target 1
7	A7	19	70.5104	4176776	157110	Target 1
7	A7	20	70.8165	4.11272e+06	157154	Target 1
7	A7	21	71.1225	4.06656e+06	156948	Target 1
7	A7	22	71.4286	4.01208e+06	156382	Target 1
7	A7	23	71.7347	3.97436e+06	155518	Target 1
7	A7	24	72.0407	3.92017e+06	154447	Target 1
7	A7	25	72.3468	3.87605e+06	153175	Target 1
7	A7	26	72.6529	3.81848e+06	151611	Target 1
7	A7	27	72.959	3.77453e+06	149665	Target 1
7	A7	28	73.265	3.72954e+06	147351	Target 1
7	A7	29	73.5711	3672159	144864	Target 1
7	A7	30	73.8772	3.6245e+06	142527	Target 1
7	A7	31	74.1833	3.58094e+06	140654	Target 1
7	A7	32	74.4893	3.54609e+06	139135	Target 1
7	A7	33	74.7954	3501235	138090	Target 1
7	A7	34	75.1015	3.44961e+06	137416	Target 1
7	A7	35	75.4075	3.40309e+06	136937	Target 1
7	A7	36	75.7136	3352661	136931	Target 1
7	A7	37	76.0197	3.32366e+06	138319	Target 1
7	A7	38	76.3258	3.27334e+06	141947	Target 1
7	A7	39	76.6318	3.22295e+06	148641	Target 1
7	A7	40	76.9379	3187632	160178	Target 1
7	A7	41	77.244	3150834	177334	Target 1
7	A7	42	77.55	3.10222e+06	199848	Target 1
7	A7	43	77.8561	3049600	226055	Target 1
7	A7	44	78.1622	2.97343e+06	252839	Target 1
7	A7	45	78.4683	2.89967e+06	276048	Target 1
7	A7	46	78.7743	2.8003e+06	291349	Target 1
7	A7	47	79.0804	2680656	295365	Target 1
7	A7	48	79.3865	2.57147e+06	286714	Target 1
7	A7	49	79.6926	2.45579e+06	266543	Target 1
7	A7	50	79.9986	2.39039e+06	238249	Target 1
7	A7	51	80.3047	2.32642e+06	206467	Target 1
7	A7	52	80.6108	2286423	175703	Target 1
7	A7	53	80.9168	2250957	149203	Target 1
7	A7	54	81.2229	2234526	124319	Target 1
7	A7	55	81.529	2.17987e+06	104041	Target 1
7	A7	56	81.8351	2.13623e+06	90520	Target 1
7	A7	57	82.1411	2.11373e+06	82281.2	Target 1
7	A7	58	82.4472	2.09694e+06	77899.7	Target 1
7	A7	59	82.7533	2.05707e+06	76039.2	Target 1
7	A7	60	83.0593	2.02736e+06	75416.2	Target 1
7	A7	61	83.3654	1.97681e+06	74885.7	Target 1
7	A7	62	83.6715	1949091	73603.7	Target 1
7	A7	63	83.9776	1.9181e+06	71135.9	Target 1
7	A7	64	84.2836	1.88149e+06	67451.2	Target 1
7	A7	65	84.5897	1.86072e+06	62863.4	Target 1
7	A7	66	84.8958	1.81099e+06	57970.4	Target 1
7	A7	67	85.2018	1.78555e+06	53553.2	Target 1
7	A7	68	85.5079	1.75979e+06	50398.1	Target 1
7	A7	69	85.814	1.73211e+06	49074.5	Target 1
7	A7	70	86.1201	1.70298e+06	49783.7	Target 1
7	A7	71	86.4261	1.66689e+06	52335.8	Target 1
7	A7	72	86.7322	1.64921e+06	56216.4	Target 1
7	A7	73	87.0383	1.62818e+06	60673.1	Target 1
7	A7	74	87.3443	1.58101e+06	64865.2	Target 1
7	A7	75	87.6504	1.54386e+06	68130.9	Target 1
7	A7	76	87.9565	1.51079e+06	70353	Target 1
7	A7	77	88.2626	1480101	72270.1	Target 1
7	A7	78	88.5686	1451073	75596.2	Target 1
7	A7	79	88.8747	1.42103e+06	82931.4	Target 1
7	A7	80	89.1808	1.38841e+06	97519.5	Target 1
7	A7	81	89.4868	1.35748e+06	122849	Target 1
7	A7	82	89.7929	1318768	156181	Target 1
7	A7	83	90.099	1.27164e+06	196202	Target 1
7	A7	84	90.4051	1.20939e+06	246363	Target 1
7	A7	85	90.7111	1.11861e+06	302473	Target 1
7	A7	86	91.0172	990768	357064	Target 1
7	A7	87	91.3233	817864	400440	Target 1
7	A7	88	91.6293	627284	423030	Target 1
7	A7	89	91.9354	450739	418376	Target 1
7	A7	90	92.2415	315045	385590	Target 1
7	A7	91	92.5476	255845	330076	Target 1
7	A7	92	92.8536	230425	262107	Target 1
7	A7	93	93.1597	219317	193813	Target 1
7	A7	94	93.4658	214103	134286	Target 1
7	A7	95	93.7719	209666	78388.4	Target 1
7	A7	96	94.0779	208502	47357.3	Target 1
7	A7	97	94.384	205755	36745.7	Target 1
7	A7	98	94.6901	205370	37902.9	Target 1
8	A8	1	65.0011	6701285	86837.6	Target 1
8	A8	2	65.3072	6696777	91859.8	Target 1
8	A8	3	65.6132	6.66525e+06	97497.1	Target 1
8	A8	4	65.9193	6.63165e+06	104161	Target 1
8	A8	5	66.2254	6.60528e+06	112134	Target 1
8	A8	6	66.5315	6.56116e+06	121402	Target 1
8	A8	7	66.8375	6525586	131543	Target 1
8	A8	8	67.1436	6480564	141738	Target 1
8	A8	9	67.4497	6445072	150985	Target 1
8	A8	10	67.7557	6.37614e+06	158441	Target 1
8	A8	11	68.0618	6305452	163720	Target 1
8	A8	12	68.3679	6262657	166967	Target 1
8	A8	13	68.674	6.20202e+06	168690	Target 1
8	A8	14	68.98	6152494	169480	Target 1
8	A8	15	69.2861	6.10704e+06	169828	Target 1
8	A8	16	69.5922	6032160	170098	Target 1
8	A8	17	69.8982	5984710	170573	Target 1
8	A8	18	70.2043	5931380	171462	Target 1
8	A8	19	70.5104	5.88128e+06	172817	Target 1
8	A8	20	70.8165	5.83503e+06	174462	Target 1
8	A8	21	71.1225	5772949	176039	Target 1
8	A8	22	71.4286	5713757	177167	Target 1
8	A8	23	71.7347	5655828	177603	Target 1
8	A8	24	72.0407	5.59161e+06	177291	Target 1
8	A8	25	72.3468	5.5536e+06	176300	Target 1
8	A8	26	72.6529	5.49082e+06	174748	Target 1
8	A8	27	72.959	5.42654e+06	172795	Target 1
8	A8	28	73.265	5.37281e+06	170689	Target 1
8	A8	29	73.5711	5.31554e+06	168729	Target 1
8	A8	30	73.8772	5.26636e+06	167340	Target 1
8	A8	31	74.1833	5216943	166826	Target 1
8	A8	32	74.4893	5154781	167254	Target 1
8	A8	33	74.7954	5104691	168457	Target 1
8	A8	34	75.1015	5064328	170135	Target 1
8	A8	35	75.4075	5001954	172010	Target 1
8	A8	36	75.7136	4924050	174198	Target 1
8	A8	37	76.0197	4.88878e+06	177186	Target 1
8	A8	38	76.3258	4842385	181892	Target 1
8	A8	39	76.6318	4.77089e+06	189603	Target 1
8	A8	40	76.9379	4715944	201831	Target 1
8	A8	41	77.244	4.66911e+06	220085	Target 1
8	A8	42	77.55	4603710	245454	Target 1
8	A8	43	77.8561	4.54006e+06	277982	Target 1
8	A8	44	78.1622	4462776	315973	Target 1
8	A8	45	78.4683	4385876	355549	Target 1
8	A8	46	78.7743	4276608	390870	Target 1
8	A8	47	79.0804	4.13245e+06	415272	Target 1
8	A8	48	79.3865	3972272	423127	Target 1
8	A8	49	79.6926	3779585	411758	Target 1
8	A8	50	79.9986	3.65081e+06	382524	Target 1
8	A8	51	80.3047	3.52623e+06	340485	Target 1
8	A8	52	80.6108	3.45241e+06	292744	Target 1
8	A8	53	80.9168	3.40498e+06	246235	Target 1
8	A8	54	81.2229	3378516	205966	Target 1
8	A8	55	81.529	3.30795e+06	174344	Target 1
8	A8	56	81.8351	3.25554e+06	150947	Target 1
8	A8	57	82.1411	3.22368e+06	135317	Target 1
8	A8	58	82.4472	3.20215e+06	125835	Target 1
8	A8	59	82.7533	3.14908e+06	120715	Target 1
8	A8	60	83.0593	3113333	118366	Target 1
8	A8	61	83.3654	3.0598e+06	117471	Target 1
8	A8	62	83.6715	3.0197e+06	117006	Target 1
8	A8	63	83.9776	2.98327e+06	116228	Target 1
8	A8	64	84.2836	2.94991e+06	114679	Target 1
8	A8	65	84.5897	2.8959e+06	112266	Target 1
8	A8	66	84.8958	2845966	109347	Target 1
8	A8	67	85.2018	2802360	106669	Target 1
8	A8	68	85.5079	2.77676e+06	105067	Target 1
8	A8	69	85.814	2.74546e+06	105070	Target 1
8	A8	70	86.1201	2.68875e+06	106655	Target 1
8	A8	71	86.4261	2.64939e+06	109320	Target 1
8	A8	72	86.7322	2614997	112348	Target 1
8	A8	73	87.0383	2.58844e+06	115076	Target 1
8	A8	74	87.3443	2521151	117032	Target 1
8	A8	75	87.6504	2.48872e+06	118009	Target 1
8	A8	76	87.9565	2.44763e+06	118173	Target 1
8	A8	77	88.2626	2.39715e+06	118151	Target 1
8	A8	78	88.5686	2350948	119054	Target 1
8	A8	79	88.8747	2.33691e+06	122386	Target 1
8	A8	80	89.1808	2.30263e+06	129976	Target 1
8	A8	81	89.4868	2.22565e+06	144087	Target 1
8	A8	82	89.7929	2.19322e+06	167643	Target 1
8	A8	83	90.099	2.13754e+06	203197	Target 1
8	A8	84	90.4051	2.09053e+06	254861	Target 1
8	A8	85	90.7111	2.02359e+06	324832	Target 1
8	A8	86	91.0172	1.90793e+06	411795	Target 1
8	A8	87	91.3233	1757662	509237	Target 1
8	A8	88	91.6293	1.54901e+06	605021	Target 1
8	A8	89	91.9354	1.27087e+06	683146	Target 1
8	A8	90	92.2415	911901	727846	Target 1
8	A8	91	92.5476	613580	728967	Target 1
8	A8	92	92.8536	403332	686586	Target 1
8	A8	93	93.1597	291445	612604	Target 1
8	A8	94	93.4658	241931	528046	Target 1
8	A8	95	93.7719	222640	456607	Target 1
8	A8	96	94.0779	213237	416781	Target 1
8	A8	97	94.384	207239	415808	Target 1
8	A8	98	94.6901	205316	448144	Target 1
9	A9	1	65.0018	6706142	75844.8	Target 1
9	A9	2	65.3085	6674944	80389.9	Target 1
9	A9	3	65.6152	6652856	84708.9	Target 1
9	A9	4	65.9219	6.61516e+06	89110.8	Target 1
9	A9	5	66.2285	6601479	94067.2	Target 1
9	A9	6	66.5352	6569343	99998.2	Target 1
9	A9	7	66.8419	6.53082e+06	107035	Target 1
9	A9	8	67.1486	6500362	114888	Target 1
9	A9	9	67.4553	6478177	122897	Target 1
9	A9	10	67.762	6406438	130250	Target 1
9	A9	11	68.0686	6375553	136276	Target 1
9	A9	12	68.3753	6.32277e+06	140662	Target 1
9	A9	13	68.682	6.25563e+06	143513	Target 1
9	A9	14	68.9887	6230953	145253	Target 1
9	A9	15	69.2954	6.17626e+06	146453	Target 1
9	A9	16	69.6021	6122007	147656	Target 1
9	A9	17	69.9087	6076950	149242	Target 1
9	A9	18	70.2154	6.03624e+06	151335	Target 1
9	A9	19	70.5221	5.98177e+06	153768	Target 1
9	A9	20	70.8288	5942992	156161	Target 1
9	A9	21	71.1355	5889713	158102	Target 1
9	A9	22	71.4422	5817724	159408	Target 1
9	A9	23	71.7489	5.77737e+06	160080	Target 1
9	A9	24	72.0555	5730127	160338	Target 1
9	A9	25	72.3622	5.67395e+06	160510	Target 1
9	A9	26	72.6689	5.62957e+06	160771	Target 1
9	A9	27	72.9756	5.58075e+06	161095	Target 1
9	A9	28	73.2823	5.5113e+06	161349	Target 1
9	A9	29	73.589	5468970	161450	Target 1
9	A9	30	73.8956	5416387	161466	Target 1
9	A9	31	74.2023	5.35748e+06	161629	Target 1
9	A9	32	74.509	5303242	162261	Target 1
9	A9	33	74.8157	5269468	163658	Target 1
9	A9	34	75.1224	5200976	166038	Target 1
9	A9	35	75.4291	5163144	169570	Target 1
9	A9	36	75.7357	5.09338e+06	174503	Target 1
9	A9	37	76.0424	5056090	181369	Target 1
9	A9	38	76.3491	4990035	191146	Target 1
9	A9	39	76.6558	4.92862e+06	205256	Target 1
9	A9	40	76.9625	4.87604e+06	225298	Target 1
9	A9	41	77.2692	4.81771e+06	252426	Target 1
9	A9	42	77.5759	4.74837e+06	286517	Target 1
9	A9	43	77.8825	4689825	325407	Target 1
9	A9	44	78.1892	4.5696e+06	364636	Target 1
9	A9	45	78.4959	4471056	397998	Target 1
9	A9	46	78.8026	4307875	418944	Target 1
9	A9	47	79.1093	4.1389e+06	422454	Target 1
9	A9	48	79.416	3.98122e+06	406689	Target 1
9	A9	49	79.7226	3.84517e+06	373722	Target 1
9	A9	50	80.0293	3.75537e+06	328995	Target 1
9	A9	51	80.336	3683379	279704	Target 1
9	A9	52	80.6427	3.62514e+06	232763	Target 1
9	A9	53	80.9494	3.60443e+06	193147	Target 1
9	A9	54	81.2561	3.57707e+06	163168	Target 1
9	A9	55	81.5627	3502550	144216	Target 1
9	A9	56	81.8694	3.47913e+06	132907	Target 1
9	A9	57	82.1761	3.42511e+06	126880	Target 1
9	A9	58	82.4828	3.41961e+06	124184	Target 1
9	A9	59	82.7895	3.36258e+06	123111	Target 1
9	A9	60	83.0962	3.31699e+06	122293	Target 1
9	A9	61	83.4028	3.25011e+06	120794	Target 1
9	A9	62	83.7095	3.23115e+06	118177	Target 1
9	A9	63	84.0162	3.19392e+06	114468	Target 1
9	A9	64	84.3229	3.14248e+06	110016	Target 1
9	A9	65	84.6296	3.11884e+06	105372	Target 1
9	A9	66	84.9363	3.07429e+06	101220	Target 1
9	A9	67	85.243	3.03729e+06	98310.4	Target 1
9	A9	68	85.5496	3.00838e+06	97299	Target 1
9	A9	69	85.8563	2.98313e+06	98526	Target 1
9	A9	70	86.163	2.93914e+06	101867	Target 1
9	A9	71	86.4697	2.88198e+06	106785	Target 1
9	A9	72	86.7764	2.86881e+06	112536	Target 1
9	A9	73	87.0831	2.82898e+06	118363	Target 1
9	A9	74	87.3897	2.76789e+06	123595	Target 1
9	A9	75	87.6964	2.72792e+06	127698	Target 1
9	A9	76	88.0031	2.69251e+06	130404	Target 1
9	A9	77	88.3098	2.61939e+06	131950	Target 1
9	A9	78	88.6165	2.57752e+06	133282	Target 1
9	A9	79	88.9232	2.56947e+06	136078	Target 1
9	A9	80	89.2298	2528350	142618	Target 1
9	A9	81	89.5365	2453985	155663	Target 1
9	A9	82	89.8432	2420100	180479	Target 1
9	A9	83	90.1499	2.36333e+06	220634	Target 1
9	A9	84	90.4566	2294164	280178	Target 1
9	A9	85	90.7633	2.21417e+06	362091	Target 1
9	A9	86	91.07	2.10455e+06	465551	Target 1
9	A9	87	91.3766	1.8673e+06	583559	Target 1
9	A9	88	91.6833	1.60064e+06	702065	Target 1
9	A9	89	91.99	1258684	801826	Target 1
9	A9	90	92.2967	838282	863220	Target 1
9	A9	91	92.6034	520220	872746	Target 1
9	A9	92	92.9101	317811	828763	Target 1
9	A9	93	93.2167	220861	743797	Target 1
9	A9	94	93.5234	178380	641842	Target 1
9	A9	95	93.8301	162768	551108	Target 1
9	A9	96	94.1368	154437	494782	Target 1
9	A9	97	94.4435	151131	483515	Target 1
9	A9	98	94.7502	148412	512929	Target 1
10	A10	1	65.0018	6240916	67349.6	Target 1
10	A10	2	65.3085	6.23477e+06	71088.7	Target 1
10	A10	3	65.6152	6.19796e+06	74657.4	Target 1
10	A10	4	65.9219	6171158	78466.2	Target 1
10	A10	5	66.2285	6158568	83113.2	Target 1
10	A10	6	66.5352	6126174	89108.1	Target 1
10	A10	7	66.8419	6.10019e+06	96511.9	Target 1
10	A10	8	67.1486	6075437	104742	Target 1
10	A10	9	67.4553	6055341	112680	Target 1
10	A10	10	67.762	5.99806e+06	119131	Target 1
10	A10	11	68.0686	5942318	123377	Target 1
10	A10	12	68.3753	5903950	125509	Target 1
10	A10	13	68.682	5.84088e+06	126349	Target 1
10	A10	14	68.9887	5831526	126993	Target 1
10	A10	15	69.2954	5795756	128311	Target 1
10	A10	16	69.6021	5.7383e+06	130614	Target 1
10	A10	17	69.9087	5702525	133651	Target 1
10	A10	18	70.2154	5665868	136808	Target 1
10	A10	19	70.5221	5.61849e+06	139405	Target 1
10	A10	20	70.8288	5572440	140962	Target 1
10	A10	21	71.1355	5.51663e+06	141375	Target 1
10	A10	22	71.4422	5.4662e+06	140936	Target 1
10	A10	23	71.7489	5439989	140203	Target 1
10	A10	24	72.0555	5395094	139791	Target 1
10	A10	25	72.3622	5338907	140145	Target 1
10	A10	26	72.6689	5301818	141391	Target 1
10	A10	27	72.9756	5.27137e+06	143313	Target 1
10	A10	28	73.2823	5.21986e+06	145486	Target 1
10	A10	29	73.589	5160176	147485	Target 1
10	A10	30	73.8956	5113062	149079	Target 1
10	A10	31	74.2023	5060551	150285	Target 1
10	A10	32	74.509	5.03016e+06	151256	Target 1
10	A10	33	74.8157	4968703	152148	Target 1
10	A10	34	75.1224	4.93136e+06	153098	Target 1
10	A10	35	75.4291	4.88127e+06	154416	Target 1
10	A10	36	75.7357	4.8139e+06	156815	Target 1
10	A10	37	76.0424	4780437	161507	Target 1
10	A10	38	76.3491	4.72877e+06	169994	Target 1
10	A10	39	76.6558	4697781	183651	Target 1
10	A10	40	76.9625	4.65013e+06	203276	Target 1
10	A10	41	77.2692	4.58816e+06	228816	Target 1
10	A10	42	77.5759	4.50867e+06	259238	Target 1
10	A10	43	77.8825	4436101	292453	Target 1
10	A10	44	78.1892	4.34383e+06	325234	Target 1
10	A10	45	78.4959	4.25701e+06	353338	Target 1
10	A10	46	78.8026	4.11854e+06	372081	Target 1
10	A10	47	79.1093	3.96518e+06	377474	Target 1
10	A10	48	79.416	3.80707e+06	367540	Target 1
10	A10	49	79.7226	3.68644e+06	343207	Target 1
10	A10	50	80.0293	3.59187e+06	308226	Target 1
10	A10	51	80.336	3.51455e+06	268085	Target 1
10	A10	52	80.6427	3467747	228384	Target 1
10	A10	53	80.9494	3.428e+06	193396	Target 1
10	A10	54	81.2561	3.40257e+06	165364	Target 1
10	A10	55	81.5627	3.34162e+06	144668	Target 1
10	A10	56	81.8694	3.29751e+06	130468	Target 1
10	A10	57	82.1761	3.26704e+06	121506	Target 1
10	A10	58	82.4828	3254687	116423	Target 1
10	A10	59	82.7895	3211010	113867	Target 1
10	A10	60	83.0962	3.17197e+06	112554	Target 1
10	A10	61	83.4028	3111515	111395	Target 1
10	A10	62	83.7095	3.08432e+06	109692	Target 1
10	A10	63	84.0162	3.05701e+06	107243	Target 1
10	A10	64	84.3229	3015216	104264	Target 1
10	A10	65	84.6296	2.97899e+06	101214	Target 1
10	A10	66	84.9363	2.9501e+06	98600.7	Target 1
10	A10	67	85.243	2.9172e+06	96832.1	Target 1
10	A10	68	85.5496	2.87945e+06	96128.6	Target 1
10	A10	69	85.8563	2.84553e+06	96513	Target 1
10	A10	70	86.163	2800277	97897.6	Target 1
10	A10	71	86.4697	2767534	100188	Target 1
10	A10	72	86.7764	2751455	103291	Target 1
10	A10	73	87.0831	2.72992e+06	106987	Target 1
10	A10	74	87.3897	2.65679e+06	110820	Target 1
10	A10	75	87.6964	2.62917e+06	114186	Target 1
10	A10	76	88.0031	2.58838e+06	116677	Target 1
10	A10	77	88.3098	2.53623e+06	118471	Target 1
10	A10	78	88.6165	2.50301e+06	120493	Target 1
10	A10	79	88.9232	2.49435e+06	124261	Target 1
10	A10	80	89.2298	2.4484e+06	131621	Target 1
10	A10	81	89.5365	2382220	144678	Target 1
10	A10	82	89.8432	2.3398e+06	166036	Target 1
10	A10	83	90.1499	2301391	199133	Target 1
10	A10	84	90.4566	2242677	247894	Target 1
10	A10	85	90.7633	2.16599e+06	315584	Target 1
10	A10	86	91.07	2037538	402825	Target 1
10	A10	87	91.3766	1874437	505454	Target 1
10	A10	88	91.6833	1.64194e+06	613264	Target 1
10	A10	89	91.99	1.32796e+06	710688	Target 1
10	A10	90	92.2967	914539	780067	Target 1
10	A10	91	92.6034	573335	807056	Target 1
10	A10	92	92.9101	331864	786424	Target 1
10	A10	93	93.2167	210023	725640	Target 1
10	A10	94	93.5234	156200	644022	Target 1
10	A10	95	93.8301	135779	567012	Target 1
10	A10	96	94.1368	126924	517514	Target 1
10	A10	97	94.4435	121780	507938	Target 1
10	A10	98	94.7502	119558	536645	Target 1
11	A11	1	65.001	6.36259e+06	59578.9	Target 1
11	A11	2	65.3076	6347805	63993.6	Target 1
11	A11	3	65.6143	6.32417e+06	68516.8	Target 1
11	A11	4	65.9209	6.30516e+06	73273.5	Target 1
11	A11	5	66.2275	6287957	78386	Target 1
11	A11	6	66.5342	6.26068e+06	83909.5	Target 1
11	A11	7	66.8408	6230244	89780.7	Target 1
11	A11	8	67.1474	6.19682e+06	95797.9	Target 1
11	A11	9	67.4541	6178968	101648	Target 1
11	A11	10	67.7607	6135415	106992	Target 1
11	A11	11	68.0674	6089158	111585	Target 1
11	A11	12	68.374	6.06975e+06	115369	Target 1
11	A11	13	68.6806	6.01142e+06	118482	Target 1
11	A11	14	68.9873	5969363	121166	Target 1
11	A11	15	69.2939	5.96125e+06	123629	Target 1
11	A11	16	69.6005	5.90312e+06	125980	Target 1
11	A11	17	69.9072	5.85559e+06	128244	Target 1
11	A11	18	70.2138	5819997	130423	Target 1
11	A11	19	70.5204	5.78191e+06	132514	Target 1
11	A11	20	70.8271	5.74343e+06	134485	Target 1
11	A11	21	71.1337	5.69525e+06	136228	Target 1
11	A11	22	71.4404	5.65462e+06	137580	Target 1
11	A11	23	71.747	5611919	138408	Target 1
11	A11	24	72.0536	5567227	138708	Target 1
11	A11	25	72.3603	5.51822e+06	138636	Target 1
11	A11	26	72.6669	5.47211e+06	138458	Target 1
11	A11	27	72.9735	5444366	138415	Target 1
11	A11	28	73.2802	5.38619e+06	138624	Target 1
11	A11	29	73.5868	5.35963e+06	139054	Target 1
11	A11	30	73.8934	5.29762e+06	139604	Target 1
11	A11	31	74.2001	5.25175e+06	140208	Target 1
11	A11	32	74.5067	5.21606e+06	140906	Target 1
11	A11	33	74.8133	5181390	141855	Target 1
11	A11	34	75.12	5.11705e+06	143307	Target 1
11	A11	35	75.4266	5077606	145594	Target 1
11	A11	36	75.7333	5044075	149123	Target 1
11	A11	37	76.0399	4993719	154369	Target 1
11	A11	38	76.3465	4944672	161900	Target 1
11	A11	39	76.6532	4.90192e+06	172425	Target 1
11	A11	40	76.9598	4851814	186788	Target 1
11	A11	41	77.2664	4.78307e+06	205797	Target 1
11	A11	42	77.5731	4.7354e+06	229804	Target 1
11	A11	43	77.8797	4.68583e+06	258100	Target 1
11	A11	44	78.1863	4.59983e+06	288403	Target 1
11	A11	45	78.493	4511312	316821	Target 1
11	A11	46	78.7996	4396859	338501	Target 1
11	A11	47	79.1062	4253088	348904	Target 1
11	A11	48	79.4129	4.11426e+06	345276	Target 1
11	A11	49	79.7195	3.96942e+06	327691	Target 1
11	A11	50	80.0262	3891602	299170	Target 1
11	A11	51	80.3328	3.79771e+06	264757	Target 1
11	A11	52	80.6394	3.75759e+06	229933	Target 1
11	A11	53	80.9461	3.71959e+06	199045	Target 1
11	A11	54	81.2527	3.6975e+06	174413	Target 1
11	A11	55	81.5593	3.62463e+06	156363	Target 1
11	A11	56	81.866	3580671	143949	Target 1
11	A11	57	82.1726	3.53794e+06	135785	Target 1
11	A11	58	82.4792	3.52008e+06	130602	Target 1
11	A11	59	82.7859	3.48169e+06	127367	Target 1
11	A11	60	83.0925	3.42904e+06	125157	Target 1
11	A11	61	83.3992	3.38451e+06	123139	Target 1
11	A11	62	83.7058	3346323	120660	Target 1
11	A11	63	84.0124	3311448	117355	Target 1
11	A11	64	84.3191	3.2629e+06	113209	Target 1
11	A11	65	84.6257	3.24546e+06	108522	Target 1
11	A11	66	84.9323	3.19031e+06	103824	Target 1
11	A11	67	85.239	3.17158e+06	99761.6	Target 1
11	A11	68	85.5456	3.12764e+06	96946.2	Target 1
11	A11	69	85.8522	3.1136e+06	95810.5	Target 1
11	A11	70	86.1589	3.05772e+06	96535.8	Target 1
11	A11	71	86.4655	3.03242e+06	99032.4	Target 1
11	A11	72	86.7721	3.0133e+06	102938	Target 1
11	A11	73	87.0788	2.99429e+06	107616	Target 1
11	A11	74	87.3854	2.91861e+06	112214	Target 1
11	A11	75	87.6921	2876742	115900	Target 1
11	A11	76	87.9987	2.85838e+06	118223	Target 1
11	A11	77	88.3053	2.80209e+06	119423	Target 1
11	A11	78	88.612	2.76146e+06	120479	Target 1
11	A11	79	88.9186	2.7508e+06	122903	Target 1
11	A11	80	89.2252	2714184	128456	Target 1
11	A11	81	89.5319	2.64978e+06	139065	Target 1
11	A11	82	89.8385	2.61661e+06	156962	Target 1
11	A11	83	90.1451	2.57359e+06	185132	Target 1
11	A11	84	90.4518	2511511	227172	Target 1
11	A11	85	90.7584	2.43509e+06	286619	Target 1
11	A11	86	91.065	2350752	365419	Target 1
11	A11	87	91.3717	2.18798e+06	461900	Target 1
11	A11	88	91.6783	1.99352e+06	569006	Target 1
11	A11	89	91.985	1.7164e+06	673917	Target 1
11	A11	90	92.2916	1.3159e+06	759998	Target 1
11	A11	91	92.5982	936808	811297	Target 1
11	A11	92	92.9049	624383	818449	Target 1
11	A11	93	93.2115	433892	783594	Target 1
11	A11	94	93.5181	343188	721609	Target 1
11	A11	95	93.8248	308755	656155	Target 1
11	A11	96	94.1314	294047	611486	Target 1
11	A11	97	94.438	287394	603476	Target 1
11	A11	98	94.7447	283309	634249	Target 1
12	A12	1	65.001	5.44208e+06	47826.7	Target 1
12	A12	2	65.3076	5.42967e+06	50561.6	Target 1
12	A12	3	65.6143	5.42945e+06	53569.7	Target 1
12	A12	4	65.9209	5.40737e+06	57073.6	Target 1
12	A12	5	66.2275	5.39203e+06	61246.4	Target 1
12	A12	6	66.5342	5.35914e+06	66141.7	Target 1
12	A12	7	66.8408	5357321	71626.5	Target 1
12	A12	8	67.1474	5.32912e+06	77346.2	Target 1
12	A12	9	67.4541	5.30122e+06	82780.9	Target 1
12	A12	10	67.7607	5.27036e+06	87386.8	Target 1
12	A12	11	68.0674	5.23723e+06	90788.5	Target 1
12	A12	12	68.374	5.22109e+06	92921.9	Target 1
12	A12	13	68.6806	5151785	94041.7	Target 1
12	A12	14	68.9873	5.1404e+06	94598.2	Target 1
12	A12	15	69.2939	5139452	95065.5	Target 1
12	A12	16	69.6005	5074748	95838.4	Target 1
12	A12	17	69.9072	5056096	97193.4	Target 1
12	A12	18	70.2138	5018250	99268.6	Target 1
12	A12	19	70.5204	4.99173e+06	101988	Target 1
12	A12	20	70.8271	4977487	105003	Target 1
12	A12	21	71.1337	4951030	107783	Target 1
12	A12	22	71.4404	4.87631e+06	109854	Target 1
12	A12	23	71.747	4.8491e+06	111053	Target 1
12	A12	24	72.0536	4827987	111581	Target 1
12	A12	25	72.3603	4.78757e+06	111844	Target 1
12	A12	26	72.6669	4758341	112201	Target 1
12	A12	27	72.9735	4725338	112832	Target 1
12	A12	28	73.2802	4.6803e+06	113757	Target 1
12	A12	29	73.5868	4.64091e+06	114914	Target 1
12	A12	30	73.8934	4.6137e+06	116114	Target 1
12	A12	31	74.2001	4579169	117265	Target 1
12	A12	32	74.5067	4.55e+06	118334	Target 1
12	A12	33	74.8133	4479656	119277	Target 1
12	A12	34	75.12	4460702	120174	Target 1
12	A12	35	75.4266	4.42813e+06	121219	Target 1
12	A12	36	75.7333	4.39265e+06	122688	Target 1
12	A12	37	76.0399	4347097	124926	Target 1
12	A12	38	76.3465	4310296	128419	Target 1
12	A12	39	76.6532	4.26777e+06	133885	Target 1
12	A12	40	76.9598	4.23233e+06	142271	Target 1
12	A12	41	77.2664	4192289	154598	Target 1
12	A12	42	77.5731	4.15629e+06	171618	Target 1
12	A12	43	77.8797	4104071	193394	Target 1
12	A12	44	78.1863	4037588	218869	Target 1
12	A12	45	78.493	3.97801e+06	245610	Target 1
12	A12	46	78.7996	3.90563e+06	269942	Target 1
12	A12	47	79.1062	3773747	287618	Target 1
12	A12	48	79.4129	3.64593e+06	294961	Target 1
12	A12	49	79.7195	3501598	290074	Target 1
12	A12	50	80.0262	3.40122e+06	273587	Target 1
12	A12	51	80.3328	3.3005e+06	248522	Target 1
12	A12	52	80.6394	3254467	219313	Target 1
12	A12	53	80.9461	3.20627e+06	190454	Target 1
12	A12	54	81.2527	3191553	165373	Target 1
12	A12	55	81.5593	3.12577e+06	145917	Target 1
12	A12	56	81.866	3.09403e+06	132445	Target 1
12	A12	57	82.1726	3.06331e+06	124237	Target 1
12	A12	58	82.4792	3.05033e+06	119911	Target 1
12	A12	59	82.7859	3.00657e+06	117788	Target 1
12	A12	60	83.0925	2.96231e+06	116259	Target 1
12	A12	61	83.3992	2903940	113966	Target 1
12	A12	62	83.7058	2861411	110371	Target 1
12	A12	63	84.0124	2.85014e+06	105856	Target 1
12	A12	64	84.3191	2.82828e+06	101121	Target 1
12	A12	65	84.6257	2.78396e+06	96883.3	Target 1
12	A12	66	84.9323	2750367	93611.3	Target 1
12	A12	67	85.239	2.73046e+06	91478	Target 1
12	A12	68	85.5456	2.69044e+06	90446.4	Target 1
12	A12	69	85.8522	2.66456e+06	90360.8	Target 1
12	A12	70	86.1589	2630735	91039.5	Target 1
12	A12	71	86.4655	2587195	92359.2	Target 1
12	A12	72	86.7721	2.58014e+06	94295.6	Target 1
12	A12	73	87.0788	2.55277e+06	96853.8	Target 1
12	A12	74	87.3854	2512370	99928.2	Target 1
12	A12	75	87.6921	2473619	103219	Target 1
12	A12	76	87.9987	2.44213e+06	106309	Target 1
12	A12	77	88.3053	2.40153e+06	108873	Target 1
12	A12	78	88.612	2366860	110895	Target 1
12	A12	79	88.9186	2.33462e+06	112791	Target 1
12	A12	80	89.2252	2.29647e+06	115432	Target 1
12	A12	81	89.5319	2.26554e+06	119536	Target 1
12	A12	82	89.8385	2229704	127075	Target 1
12	A12	83	90.1451	2.18786e+06	140232	Target 1
12	A12	84	90.4518	2149892	161751	Target 1
12	A12	85	90.7584	2.09491e+06	194674	Target 1
12	A12	86	91.065	2.03112e+06	241638	Target 1
12	A12	87	91.3717	1.93596e+06	303669	Target 1
12	A12	88	91.6783	1.80822e+06	378733	Target 1
12	A12	89	91.985	1622182	460635	Target 1
12	A12	90	92.2916	1.32433e+06	539138	Target 1
12	A12	91	92.5982	998719	601990	Target 1
12	A12	92	92.9049	672016	638799	Target 1
12	A12	93	93.2115	422176	645506	Target 1
12	A12	94	93.5181	274132	627304	Target 1
12	A12	95	93.8248	214522	597969	Target 1
12	A12	96	94.1314	189780	575119	Target 1
12	A12	97	94.438	178142	573274	Target 1
12	A12	98	94.7447	175347	598230	Target 1
13	B1	1	65.0006	4.67074e+06	50068.5	Target 1
13	B1	2	65.3075	4.67783e+06	52475.8	Target 1
13	B1	3	65.6144	4657967	55405.4	Target 1
13	B1	4	65.9213	4.64813e+06	58992.2	Target 1
13	B1	5	66.2282	4.63239e+06	63198.8	Target 1
13	B1	6	66.535	4.6157e+06	67834.5	Target 1
13	B1	7	66.8419	4577116	72621.6	Target 1
13	B1	8	67.1488	4.56227e+06	77250.9	Target 1
13	B1	9	67.4557	4546485	81423.3	Target 1
13	B1	10	67.7626	4.50756e+06	84884.3	Target 1
13	B1	11	68.0695	4.47382e+06	87480.4	Target 1
13	B1	12	68.3764	4.44739e+06	89200	Target 1
13	B1	13	68.6833	4421010	90184.3	Target 1
13	B1	14	68.9902	4385465	90678.6	Target 1
13	B1	15	69.2971	4.35878e+06	90971	Target 1
13	B1	16	69.6039	4.32829e+06	91323.1	Target 1
13	B1	17	69.9108	4.30514e+06	91923	Target 1
13	B1	18	70.2177	4275538	92835.5	Target 1
13	B1	19	70.5246	4.23086e+06	93956.8	Target 1
13	B1	20	70.8315	4.22809e+06	95012.1	Target 1
13	B1	21	71.1384	4.1858e+06	95641.6	Target 1
13	B1	22	71.4453	4.15049e+06	95610.5	Target 1
13	B1	23	71.7522	4123155	95024.1	Target 1
13	B1	24	72.0591	4.07562e+06	94391.4	Target 1
13	B1	25	72.3659	4045555	94412.4	Target 1
13	B1	26	72.6728	4.04395e+06	95570	Target 1
13	B1	27	72.9797	4.02623e+06	97810	Target 1
13	B1	28	73.2866	3.9745e+06	100826	Target 1
13	B1	29	73.5935	3.93629e+06	103509	Target 1
13	B1	30	73.9004	3.89382e+06	105266	Target 1
13	B1	31	74.2073	3.85083e+06	106008	Target 1
13	B1	32	74.5142	3.8482e+06	106043	Target 1
13	B1	33	74.8211	3802330	105817	Target 1
13	B1	34	75.1279	3.76806e+06	105769	Target 1
13	B1	35	75.4348	3.72569e+06	106382	Target 1
13	B1	36	75.7417	3.68898e+06	108298	Target 1
13	B1	37	76.0486	3.67976e+06	112330	Target 1
13	B1	38	76.3555	3640712	119343	Target 1
13	B1	39	76.6624	3609257	130113	Target 1
13	B1	40	76.9693	3.55792e+06	145231	Target 1
13	B1	41	77.2762	3.52988e+06	165015	Target 1
13	B1	42	77.5831	3.47892e+06	189291	Target 1
13	B1	43	77.89	3.42509e+06	217019	Target 1
13	B1	44	78.1968	3352706	245910	Target 1
13	B1	45	78.5037	3.29743e+06	272355	Target 1
13	B1	46	78.8106	3174146	291938	Target 1
13	B1	47	79.1175	3.06981e+06	300576	Target 1
13	B1	48	79.4244	2.9216e+06	295894	Target 1
13	B1	49	79.7313	2814457	278222	Target 1
13	B1	50	80.0382	2.75447e+06	250636	Target 1
13	B1	51	80.3451	2.68601e+06	217971	Target 1
13	B1	52	80.652	2.6656e+06	185276	Target 1
13	B1	53	80.9588	2.63083e+06	156445	Target 1
13	B1	54	81.2657	2.59767e+06	133578	Target 1
13	B1	55	81.5726	2544584	117102	Target 1
13	B1	56	81.8795	2.53121e+06	106296	Target 1
13	B1	57	82.1864	2.51554e+06	99838.5	Target 1
13	B1	58	82.4933	2490183	96330.4	Target 1
13	B1	59	82.8002	2.44452e+06	94209.2	Target 1
13	B1	60	83.1071	2.39326e+06	92249.5	Target 1
13	B1	61	83.414	2.38187e+06	89934.6	Target 1
13	B1	62	83.7208	2.35481e+06	87242.5	Target 1
13	B1	63	84.0277	2328364	84441.7	Target 1
13	B1	64	84.3346	2.30284e+06	81834	Target 1
13	B1	65	84.6415	2.27418e+06	79620.7	Target 1
13	B1	66	84.9484	2.24967e+06	77919.6	Target 1
13	B1	67	85.2553	2.22243e+06	76850	Target 1
13	B1	68	85.5622	2.19649e+06	76555	Target 1
13	B1	69	85.8691	2170130	77137	Target 1
13	B1	70	86.176	2.14378e+06	78574.2	Target 1
13	B1	71	86.4828	2.11855e+06	80686.1	Target 1
13	B1	72	86.7897	2.0913e+06	83176.3	Target 1
13	B1	73	87.0966	2.06475e+06	85699.7	Target 1
13	B1	74	87.4035	2.03256e+06	87935.2	Target 1
13	B1	75	87.7104	2.00159e+06	89645.2	Target 1
13	B1	76	88.0173	1.97026e+06	90746.9	Target 1
13	B1	77	88.3242	1.94164e+06	91390.3	Target 1
13	B1	78	88.6311	1.9111e+06	92025	Target 1
13	B1	79	88.938	1.88425e+06	93447.4	Target 1
13	B1	80	89.2449	1853243	96830	Target 1
13	B1	81	89.5517	1.82633e+06	104418	Target 1
13	B1	82	89.8586	1.79304e+06	118308	Target 1
13	B1	83	90.1655	1.75705e+06	141134	Target 1
13	B1	84	90.4724	1.71368e+06	175811	Target 1
13	B1	85	90.7793	1654385	224714	Target 1
13	B1	86	91.0862	1.57373e+06	288434	Target 1
13	B1	87	91.3931	1.44943e+06	364310	Target 1
13	B1	88	91.7	1.274e+06	445360	Target 1
13	B1	89	92.0069	1.03434e+06	520521	Target 1
13	B1	90	92.3137	719729	576788	Target 1
13	B1	91	92.6206	460096	603082	Target 1
13	B1	92	92.9275	279980	594560	Target 1
13	B1	93	93.2344	189536	555522	Target 1
13	B1	94	93.5413	149634	499205	Target 1
13	B1	95	93.8482	135744	444012	Target 1
13	B1	96	94.1551	130085	407317	Target 1
13	B1	97	94.462	124825	399377	Target 1
13	B1	98	94.7689	124435	420166	Target 1
14	B2	1	65.0006	4830526	44853.2	Target 1
14	B2	2	65.3075	4831967	47560.8	Target 1
14	B2	3	65.6144	4.80972e+06	50791.4	Target 1
14	B2	4	65.9213	4.77691e+06	54925.8	Target 1
14	B2	5	66.2282	4800703	60154.3	Target 1
14	B2	6	66.535	4.75378e+06	66341.2	Target 1
14	B2	7	66.8419	4.73801e+06	72998.3	Target 1
14	B2	8	67.1488	4.70334e+06	79382.3	Target 1
14	B2	9	67.4557	4.69548e+06	84693	Target 1
14	B2	10	67.7626	4.64475e+06	88340.8	Target 1
14	B2	11	68.0695	4.62373e+06	90201.5	Target 1
14	B2	12	68.3764	4580186	90720.8	Target 1
14	B2	13	68.6833	4.54036e+06	90779.2	Target 1
14	B2	14	68.9902	4529960	91302	Target 1
14	B2	15	69.2971	4.52033e+06	92851.4	Target 1
14	B2	16	69.6039	4.47054e+06	95419.9	Target 1
14	B2	17	69.9108	4442344	98519.4	Target 1
14	B2	18	70.2177	4.4142e+06	101475	Target 1
14	B2	19	70.5246	4.37656e+06	103715	Target 1
14	B2	20	70.8315	4349339	104925	Target 1
14	B2	21	71.1384	4305606	105080	Target 1
14	B2	22	71.4453	4281990	104445	Target 1
14	B2	23	71.7522	4.24923e+06	103444	Target 1
14	B2	24	72.0591	4.20378e+06	102646	Target 1
14	B2	25	72.3659	4.18941e+06	102576	Target 1
14	B2	26	72.6728	4.15228e+06	103550	Target 1
14	B2	27	72.9797	4.13111e+06	105504	Target 1
14	B2	28	73.2866	4.09032e+06	107951	Target 1
14	B2	29	73.5935	4.05641e+06	110575	Target 1
14	B2	30	73.9004	4.01831e+06	112920	Target 1
14	B2	31	74.2073	3.98408e+06	114674	Target 1
14	B2	32	74.5142	3.94157e+06	115713	Target 1
14	B2	33	74.8211	3.91799e+06	116110	Target 1
14	B2	34	75.1279	3868195	116144	Target 1
14	B2	35	75.4348	3.83964e+06	116335	Target 1
14	B2	36	75.7417	3.80331e+06	117474	Target 1
14	B2	37	76.0486	3.76167e+06	120580	Target 1
14	B2	38	76.3555	3747169	126790	Target 1
14	B2	39	76.6624	3702125	137186	Target 1
14	B2	40	76.9693	3.66619e+06	152635	Target 1
14	B2	41	77.2762	3636936	173636	Target 1
14	B2	42	77.5831	3.57086e+06	200111	Target 1
14	B2	43	77.89	3520844	231092	Target 1
14	B2	44	78.1968	3.45367e+06	264326	Target 1
14	B2	45	78.5037	3384948	296083	Target 1
14	B2	46	78.8106	3.28711e+06	321494	Target 1
14	B2	47	79.1175	3141725	335619	Target 1
14	B2	48	79.4244	3003331	334950	Target 1
14	B2	49	79.7313	2.88569e+06	318757	Target 1
14	B2	50	80.0382	2.78957e+06	289553	Target 1
14	B2	51	80.3451	2.7156e+06	252394	Target 1
14	B2	52	80.652	2684774	213308	Target 1
14	B2	53	80.9588	2.65154e+06	177549	Target 1
14	B2	54	81.2657	2.6315e+06	148414	Target 1
14	B2	55	81.5726	2.58676e+06	126979	Target 1
14	B2	56	81.8795	2.55395e+06	112588	Target 1
14	B2	57	82.1864	2.52837e+06	103531	Target 1
14	B2	58	82.4933	2.50993e+06	97774.3	Target 1
14	B2	59	82.8002	2.48094e+06	94440.9	Target 1
14	B2	60	83.1071	2435166	92316.8	Target 1
14	B2	61	83.414	2.39774e+06	90687.9	Target 1
14	B2	62	83.7208	2.38613e+06	89227.6	Target 1
14	B2	63	84.0277	2367159	87784.5	Target 1
14	B2	64	84.3346	2323645	86222.3	Target 1
14	B2	65	84.6415	2.29636e+06	84428.1	Target 1
14	B2	66	84.9484	2.2561e+06	82465.1	Target 1
14	B2	67	85.2553	2.24415e+06	80669	Target 1
14	B2	68	85.5622	2.20825e+06	79532.2	Target 1
14	B2	69	85.8691	2.19649e+06	79418.3	Target 1
14	B2	70	86.176	2.15414e+06	80352.8	Target 1
14	B2	71	86.4828	2.11037e+06	82064.8	Target 1
14	B2	72	86.7897	2.11054e+06	84208.1	Target 1
14	B2	73	87.0966	2.07768e+06	86548.1	Target 1
14	B2	74	87.4035	2.0449e+06	88966.7	Target 1
14	B2	75	87.7104	2014059	91362.9	Target 1
14	B2	76	88.0173	1.98101e+06	93626.6	Target 1
14	B2	77	88.3242	1950345	95764.8	Target 1
14	B2	78	88.6311	1.91797e+06	98111.2	Target 1
14	B2	79	88.938	1.88939e+06	101493	Target 1
14	B2	80	89.2449	1.85645e+06	107082	Target 1
14	B2	81	89.5517	1.82513e+06	116317	Target 1
14	B2	82	89.8586	1.78863e+06	131890	Target 1
14	B2	83	90.1655	1748515	156672	Target 1
14	B2	84	90.4724	1.70134e+06	193758	Target 1
14	B2	85	90.7793	1.64026e+06	245669	Target 1
14	B2	86	91.0862	1.55707e+06	312979	Target 1
14	B2	87	91.3931	1426914	392688	Target 1
14	B2	88	91.7	1.23943e+06	477116	Target 1
14	B2	89	92.0069	989564	554298	Target 1
14	B2	90	92.3137	668176	610464	Target 1
14	B2	91	92.6206	414506	634265	Target 1
14	B2	92	92.9275	239708	621278	Target 1
14	B2	93	93.2344	151064	576783	Target 1
14	B2	94	93.5413	113422	515206	Target 1
14	B2	95	93.8482	99067.5	455923	Target 1
14	B2	96	94.1551	92016	416785	Target 1
14	B2	97	94.462	88105.3	407968	Target 1
14	B2	98	94.7689	86078.2	428945	Target 1
15	B3	1	65.0013	5.45661e+06	58578.5	Target 1
15	B3	2	65.3081	5.44892e+06	62411.7	Target 1
15	B3	3	65.6148	5.41404e+06	67135.5	Target 1
15	B3	4	65.9216	5.40834e+06	73081.5	Target 1
15	B3	5	66.2284	5395394	80250.3	Target 1
15	B3	6	66.5351	5353427	88297.9	Target 1
15	B3	7	66.8419	5313444	96671.7	Target 1
15	B3	8	67.1487	5.28493e+06	104753	Target 1
15	B3	9	67.4555	5.26302e+06	111976	Target 1
15	B3	10	67.7622	5205956	117879	Target 1
15	B3	11	68.069	5.1708e+06	122167	Target 1
15	B3	12	68.3758	5.13196e+06	124787	Target 1
15	B3	13	68.6825	5079899	125943	Target 1
15	B3	14	68.9893	5.05242e+06	126062	Target 1
15	B3	15	69.2961	5.0055e+06	125672	Target 1
15	B3	16	69.6028	4965959	125288	Target 1
15	B3	17	69.9096	4931081	125260	Target 1
15	B3	18	70.2164	4.8942e+06	125699	Target 1
15	B3	19	70.5231	4851137	126443	Target 1
15	B3	20	70.8299	4.82112e+06	126987	Target 1
15	B3	21	71.1367	4.77248e+06	127145	Target 1
15	B3	22	71.4435	4.73189e+06	126825	Target 1
15	B3	23	71.7502	4700160	125932	Target 1
15	B3	24	72.057	4639707	124910	Target 1
15	B3	25	72.3638	4.61759e+06	124393	Target 1
15	B3	26	72.6705	4580430	124747	Target 1
15	B3	27	72.9773	4558232	125978	Target 1
15	B3	28	73.2841	4494579	127460	Target 1
15	B3	29	73.5908	4.4469e+06	128883	Target 1
15	B3	30	73.8976	4434293	130233	Target 1
15	B3	31	74.2044	4369552	131455	Target 1
15	B3	32	74.5111	4329270	132596	Target 1
15	B3	33	74.8179	4300530	133765	Target 1
15	B3	34	75.1247	4255108	135139	Target 1
15	B3	35	75.4314	4207202	137053	Target 1
15	B3	36	75.7382	4.15836e+06	140091	Target 1
15	B3	37	76.045	4.132e+06	145121	Target 1
15	B3	38	76.3518	4.08793e+06	153241	Target 1
15	B3	39	76.6585	4.04252e+06	165634	Target 1
15	B3	40	76.9653	3.99587e+06	183327	Target 1
15	B3	41	77.2721	3.94379e+06	206825	Target 1
15	B3	42	77.5788	3.89259e+06	235629	Target 1
15	B3	43	77.8856	3.82996e+06	267770	Target 1
15	B3	44	78.1924	3.73342e+06	299652	Target 1
15	B3	45	78.4991	3645954	326452	Target 1
15	B3	46	78.8059	3497667	343195	Target 1
15	B3	47	79.1127	3353668	346178	Target 1
15	B3	48	79.4194	3213027	334206	Target 1
15	B3	49	79.7262	3.09197e+06	309064	Target 1
15	B3	50	80.033	3.03758e+06	274978	Target 1
15	B3	51	80.3398	2.96129e+06	237310	Target 1
15	B3	52	80.6465	2912900	201065	Target 1
15	B3	53	80.9533	2.88422e+06	169793	Target 1
15	B3	54	81.2601	2.85739e+06	145193	Target 1
15	B3	55	81.5668	2808939	127363	Target 1
15	B3	56	81.8736	2.78054e+06	111077	Target 1
15	B3	57	82.1804	2.7495e+06	100789	Target 1
15	B3	58	82.4871	2728175	94936.1	Target 1
15	B3	59	82.7939	2.69386e+06	91907.2	Target 1
15	B3	60	83.1007	2.65521e+06	90394.9	Target 1
15	B3	61	83.4075	2.62382e+06	89417.2	Target 1
15	B3	62	83.7142	2.58548e+06	88324.3	Target 1
15	B3	63	84.021	2.56486e+06	86763	Target 1
15	B3	64	84.3278	2524397	84620.6	Target 1
15	B3	65	84.6345	2.50523e+06	82006.6	Target 1
15	B3	66	84.9413	2455792	79278	Target 1
15	B3	67	85.2481	2.43554e+06	77027.9	Target 1
15	B3	68	85.5548	2400663	75932.9	Target 1
15	B3	69	85.8616	2.38423e+06	76494.7	Target 1
15	B3	70	86.1684	2.34096e+06	78816.1	Target 1
15	B3	71	86.4751	2.30528e+06	82570.6	Target 1
15	B3	72	86.7819	2.28816e+06	87157.1	Target 1
15	B3	73	87.0887	2.25579e+06	91926.3	Target 1
15	B3	74	87.3955	2.20497e+06	96353.8	Target 1
15	B3	75	87.7022	2179642	100154	Target 1
15	B3	76	88.009	2144831	103381	Target 1
15	B3	77	88.3158	2.09746e+06	106538	Target 1
15	B3	78	88.6225	2.07572e+06	110642	Target 1
15	B3	79	88.9293	2.03562e+06	117263	Target 1
15	B3	80	89.2361	2002542	128019	Target 1
15	B3	81	89.5428	1.96099e+06	141579	Target 1
15	B3	82	89.8496	1.91768e+06	163098	Target 1
15	B3	83	90.1564	1.86268e+06	195517	Target 1
15	B3	84	90.4632	1.80351e+06	241582	Target 1
15	B3	85	90.7699	1.72111e+06	302668	Target 1
15	B3	86	91.0767	1.60491e+06	377194	Target 1
15	B3	87	91.3835	1.42822e+06	459236	Target 1
15	B3	88	91.6902	1.18981e+06	538260	Target 1
15	B3	89	91.997	902065	600727	Target 1
15	B3	90	92.3038	572338	633643	Target 1
15	B3	91	92.6105	344905	629057	Target 1
15	B3	92	92.9173	207395	587698	Target 1
15	B3	93	93.2241	145067	519966	Target 1
15	B3	94	93.5308	118236	443402	Target 1
15	B3	95	93.8376	108058	377329	Target 1
15	B3	96	94.1444	102829	336622	Target 1
15	B3	97	94.4511	99516.1	327122	Target 1
15	B3	98	94.7579	98158.4	344611	Target 1
16	B4	1	65.0013	47387.3	686.296	Target 1
16	B4	2	65.3081	47197.4	716.507	Target 1
16	B4	3	65.6148	46804.3	762.581	Target 1
16	B4	4	65.9216	46830.2	817.765	Target 1
16	B4	5	66.2284	47091.4	867.149	Target 1
16	B4	6	66.5351	46074.3	889.745	Target 1
16	B4	7	66.8419	46336.4	865.762	Target 1
16	B4	8	67.1487	46067.6	787.207	Target 1
16	B4	9	67.4555	45383.5	666.344	Target 1
16	B4	10	67.7622	45000.2	535.266	Target 1
16	B4	11	68.069	45168.7	449.012	Target 1
16	B4	12	68.3758	45199	425.872	Target 1
16	B4	13	68.6825	45600.7	446.829	Target 1
16	B4	14	68.9893	45248.8	524.216	Target 1
16	B4	15	69.2961	44516	645.185	Target 1
16	B4	16	69.6028	44923.5	757.019	Target 1
16	B4	17	69.9096	44444.6	826.321	Target 1
16	B4	18	70.2164	44335.6	830.67	Target 1
16	B4	19	70.5231	44092.1	765.439	Target 1
16	B4	20	70.8299	43033.5	647.657	Target 1
16	B4	21	71.1367	43240.4	512.317	Target 1
16	B4	22	71.4435	43340	427.622	Target 1
16	B4	23	71.7502	43663.3	389.666	Target 1
16	B4	24	72.057	42889	385.422	Target 1
16	B4	25	72.3638	43911.4	404.953	Target 1
16	B4	26	72.6705	42438.6	432.146	Target 1
16	B4	27	72.9773	42955.5	453.153	Target 1
16	B4	28	73.2841	42831.1	461.774	Target 1
16	B4	29	73.5908	42009.6	459.786	Target 1
16	B4	30	73.8976	42779.3	453.513	Target 1
16	B4	31	74.2044	41693	449.333	Target 1
16	B4	32	74.5111	42714.1	450.91	Target 1
16	B4	33	74.8179	41713.5	459.011	Target 1
16	B4	34	75.1247	41668.5	473.994	Target 1
16	B4	35	75.4314	41706.1	504.459	Target 1
16	B4	36	75.7382	41383.5	539.34	Target 1
16	B4	37	76.045	41708.3	573.417	Target 1
16	B4	38	76.3518	41234.9	600.536	Target 1
16	B4	39	76.6585	40468.4	617.128	Target 1
16	B4	40	76.9653	40886.9	625.388	Target 1
16	B4	41	77.2721	40920.9	633.042	Target 1
16	B4	42	77.5788	40135.3	648.945	Target 1
16	B4	43	77.8856	40064.4	677.163	Target 1
16	B4	44	78.1924	40664.2	712.839	Target 1
16	B4	45	78.4991	39697.5	742.739	Target 1
16	B4	46	78.8059	39671.3	750.639	Target 1
16	B4	47	79.1127	39284.3	724.969	Target 1
16	B4	48	79.4194	39255.3	663.877	Target 1
16	B4	49	79.7262	38674	574.018	Target 1
16	B4	50	80.033	38867.3	466.532	Target 1
16	B4	51	80.3398	39063.1	387.713	Target 1
16	B4	52	80.6465	38614.3	291.916	Target 1
16	B4	53	80.9533	38110.7	171.945	Target 1
16	B4	54	81.2601	38770.6	26.573	Target 1
16	B4	55	81.5668	38101.7	-132.101	Target 1
16	B4	56	81.8736	38186.8	-277.601	Target 1
16	B4	57	82.1804	38361.3	-377.423	Target 1
16	B4	58	82.4871	39517.1	-407.857	Target 1
16	B4	59	82.7939	39947.3	-366.885	Target 1
16	B4	60	83.1007	39448.3	-276.322	Target 1
16	B4	61	83.4075	39438	-170.857	Target 1
16	B4	62	83.7142	38576.3	-80.6394	Target 1
16	B4	63	84.021	39657.6	-18.4203	Target 1
16	B4	64	84.3278	39151.4	21.9118	Target 1
16	B4	65	84.6345	39271.5	56.5564	Target 1
16	B4	66	84.9413	39097.4	100.075	Target 1
16	B4	67	85.2481	39721.6	157.787	Target 1
16	B4	68	85.5548	39059	225.044	Target 1
16	B4	69	85.8616	38633.6	291.802	Target 1
16	B4	70	86.1684	38948.3	348.309	Target 1
16	B4	71	86.4751	38677.9	388.236	Target 1
16	B4	72	86.7819	38704.8	408.666	Target 1
16	B4	73	87.0887	38263.4	408.87	Target 1
16	B4	74	87.3955	37973.2	389.958	Target 1
16	B4	75	87.7022	38196.6	355.78	Target 1
16	B4	76	88.009	38067.8	313.409	Target 1
16	B4	77	88.3158	38069.7	272.525	Target 1
16	B4	78	88.6225	37848.5	244.382	Target 1
16	B4	79	88.9293	37664.7	241.094	Target 1
16	B4	80	89.2361	38083.8	274.209	Target 1
16	B4	81	89.5428	37791	350.965	Target 1
16	B4	82	89.8496	38058.4	468.898	Target 1
16	B4	83	90.1564	37447.7	704.769	Target 1
16	B4	84	90.4632	36737.9	944.353	Target 1
16	B4	85	90.7699	36353.8	1145.65	Target 1
16	B4	86	91.0767	36205.2	1284.46	Target 1
16	B4	87	91.3835	35949	1358.67	Target 1
16	B4	88	91.6902	35726.2	1379.84	Target 1
16	B4	89	91.997	35266.4	1358.49	Target 1
16	B4	90	92.3038	34863	1295.43	Target 1
16	B4	91	92.6105	34226.6	1186.02	Target 1
16	B4	92	92.9173	34074.9	1033.06	Target 1
16	B4	93	93.2241	34603.3	856.401	Target 1
16	B4	94	93.5308	34153.9	690.171	Target 1
16	B4	95	93.8376	33989.9	568.148	Target 1
16	B4	96	94.1444	34468.8	507.345	Target 1
16	B4	97	94.4511	33574.1	500.533	Target 1
16	B4	98	94.7579	33546.5	522.02	Target 1
17	B5	1	65.0021	52668.9	1849.78	Target 1
17	B5	2	65.3089	51338.3	1811.59	Target 1
17	B5	3	65.6157	51159.4	1761.52	Target 1
17	B5	4	65.9225	50592	1692.93	Target 1
17	B5	5	66.2293	50298.2	1605.44	Target 1
17	B5	6	66.5361	49395.5	1504.64	Target 1
17	B5	7	66.8429	49107	1399.14	Target 1
17	B5	8	67.1497	48880.3	1297.19	Target 1
17	B5	9	67.4565	48469	1204.78	Target 1
17	B5	10	67.7633	47973.6	1125.65	Target 1
17	B5	11	68.0701	47710.6	1062.28	Target 1
17	B5	12	68.3769	47302.4	1016.28	Target 1
17	B5	13	68.6837	47423.6	987.517	Target 1
17	B5	14	68.9905	46695.5	972.942	Target 1
17	B5	15	69.2973	46652.2	965.838	Target 1
17	B5	16	69.6041	46550.7	956.705	Target 1
17	B5	17	69.9109	45944.9	935.408	Target 1
17	B5	18	70.2177	45521.2	893.995	Target 1
17	B5	19	70.5245	45541.5	829.554	Target 1
17	B5	20	70.8313	45175.8	746.201	Target 1
17	B5	21	71.1381	44937.8	654.978	Target 1
17	B5	22	71.4449	44042.6	570.509	Target 1
17	B5	23	71.7517	44952.8	502.184	Target 1
17	B5	24	72.0585	44939.2	442.113	Target 1
17	B5	25	72.3653	44407.3	398.688	Target 1
17	B5	26	72.6721	44205.7	343.061	Target 1
17	B5	27	72.9789	44531.6	237.762	Target 1
17	B5	28	73.2857	43916.3	46.5378	Target 1
17	B5	29	73.5925	43785.9	-254.602	Target 1
17	B5	30	73.8993	43904.1	-665.864	Target 1
17	B5	31	74.2061	43549.9	-1154.08	Target 1
17	B5	32	74.5129	43978.6	-1650.36	Target 1
17	B5	33	74.8197	44348	-2061.05	Target 1
17	B5	34	75.1265	44995.4	-2293.54	Target 1
17	B5	35	75.4333	46875.6	-2288.76	Target 1
17	B5	36	75.7401	48010.8	-2045.11	Target 1
17	B5	37	76.0469	48205.7	-1619.96	Target 1
17	B5	38	76.3537	47973.2	-1107.09	Target 1
17	B5	39	76.6605	47877.8	-601.866	Target 1
17	B5	40	76.9673	48129.7	-172.357	Target 1
17	B5	41	77.2741	47548.2	151.843	Target 1
17	B5	42	77.5809	47135.6	373.002	Target 1
17	B5	43	77.8877	47935.4	509.775	Target 1
17	B5	44	78.1945	47029	563.915	Target 1
17	B5	45	78.5013	46863	582.665	Target 1
17	B5	46	78.8081	46656.9	574.082	Target 1
17	B5	47	79.1149	46725.5	543.415	Target 1
17	B5	48	79.4217	46536.5	490.138	Target 1
17	B5	49	79.7285	46027	412.317	Target 1
17	B5	50	80.0353	46143.7	334.8	Target 1
17	B5	51	80.3421	46065.3	272.871	Target 1
17	B5	52	80.6489	46509.9	240.408	Target 1
17	B5	53	80.9557	45518.4	245.7	Target 1
17	B5	54	81.2625	46461.4	288.321	Target 1
17	B5	55	81.5693	46123.3	358.661	Target 1
17	B5	56	81.8761	45477.6	440.178	Target 1
17	B5	57	82.1829	45907	513.313	Target 1
17	B5	58	82.4897	45412.1	549.219	Target 1
17	B5	59	82.7965	45299.5	560.413	Target 1
17	B5	60	83.1033	44808.1	546.86	Target 1
17	B5	61	83.4101	44723.8	514.558	Target 1
17	B5	62	83.7169	44958.7	457.991	Target 1
17	B5	63	84.0237	44794.1	398.94	Target 1
17	B5	64	84.3305	44342.8	346.382	Target 1
17	B5	65	84.6373	44378.1	304.407	Target 1
17	B5	66	84.9441	44546.5	274.435	Target 1
17	B5	67	85.2509	44384.8	256.532	Target 1
17	B5	68	85.5577	44196.1	250.4	Target 1
17	B5	69	85.8645	44070.3	256.342	Target 1
17	B5	70	86.1713	43989.6	275.83	Target 1
17	B5	71	86.4781	44091.4	310.313	Target 1
17	B5	72	86.7849	44067.8	358.514	Target 1
17	B5	73	87.0917	43678.5	413.96	Target 1
17	B5	74	87.3985	43573.9	465.81	Target 1
17	B5	75	87.7053	43413.6	503.18	Target 1
17	B5	76	88.0121	43055.2	518.341	Target 1
17	B5	77	88.3189	42963.9	518.755	Target 1
17	B5	78	88.6257	43403.7	514.361	Target 1
17	B5	79	88.9325	42523.3	515.657	Target 1
17	B5	80	89.2393	42747.1	533.714	Target 1
17	B5	81	89.5461	42361.7	578.213	Target 1
17	B5	82	89.8529	42899.1	654.666	Target 1
17	B5	83	90.1597	42063.8	760.807	Target 1
17	B5	84	90.4665	42079.5	884.17	Target 1
17	B5	85	90.7733	41003.8	1003.81	Target 1
17	B5	86	91.0801	41011.2	1096.59	Target 1
17	B5	87	91.3869	40541.6	1144.92	Target 1
17	B5	88	91.6937	39925.1	1141.73	Target 1
17	B5	89	92.0005	39802.9	1090.75	Target 1
17	B5	90	92.3073	39611	1003.13	Target 1
17	B5	91	92.6141	39275.2	893.131	Target 1
17	B5	92	92.9209	38866.5	774.848	Target 1
17	B5	93	93.2277	39695.7	660.689	Target 1
17	B5	94	93.5345	38242.6	560.811	Target 1
17	B5	95	93.8413	39318	471.752	Target 1
17	B5	96	94.1481	39087.9	398.953	Target 1
17	B5	97	94.4549	38667.7	357.393	Target 1
17	B5	98	94.7617	38659.8	336.346	Target 1
18	B6	1	65.0021	73744.8	-817.849	Target 1
18	B6	2	65.3089	72304.2	-785.431	Target 1
18	B6	3	65.6157	71488.3	-832.62	Target 1
18	B6	4	65.9225	71294	-925.851	Target 1
18	B6	5	66.2293	71030.5	-1001.73	Target 1
18	B6	6	66.5361	73108.7	-997.64	Target 1
18	B6	7	66.8429	74100.2	-884.167	Target 1
18	B6	8	67.1497	74310.9	-678.488	Target 1
18	B6	9	67.4565	74223.9	-431.661	Target 1
18	B6	10	67.7633	73934.2	-200.92	Target 1
18	B6	11	68.0701	73956	-24.9804	Target 1
18	B6	12	68.3769	73461.6	85.2388	Target 1
18	B6	13	68.6837	73805.4	141.014	Target 1
18	B6	14	68.9905	73649.1	163.165	Target 1
18	B6	15	69.2973	73510.4	170.938	Target 1
18	B6	16	69.6041	73478.7	175.873	Target 1
18	B6	17	69.9109	73595.2	180.726	Target 1
18	B6	18	70.2177	73051.7	182.037	Target 1
18	B6	19	70.5245	73915.6	175.071	Target 1
18	B6	20	70.8313	73139.2	159.268	Target 1
18	B6	21	71.1381	72702.2	141.302	Target 1
18	B6	22	71.4449	72639.9	133.093	Target 1
18	B6	23	71.7517	73767.6	145.852	Target 1
18	B6	24	72.0585	73324.3	184.03	Target 1
18	B6	25	72.3653	72719.4	243.101	Target 1
18	B6	26	72.6721	72907.7	311.713	Target 1
18	B6	27	72.9789	73096	376.116	Target 1
18	B6	28	73.2857	72742.3	431.433	Target 1
18	B6	29	73.5925	72480.6	472.77	Target 1
18	B6	30	73.8993	72106.7	489.828	Target 1
18	B6	31	74.2061	71822.7	497.355	Target 1
18	B6	32	74.5129	72173.6	510.79	Target 1
18	B6	33	74.8197	72029.7	535.735	Target 1
18	B6	34	75.1265	71873.2	562.88	Target 1
18	B6	35	75.4333	71607.2	573.141	Target 1
18	B6	36	75.7401	71077.5	550.267	Target 1
18	B6	37	76.0469	71084.1	492.888	Target 1
18	B6	38	76.3537	70727.9	418.339	Target 1
18	B6	39	76.6605	70548.9	372.497	Target 1
18	B6	40	76.9673	71081.2	355.362	Target 1
18	B6	41	77.2741	70855.2	372.987	Target 1
18	B6	42	77.5809	70839.8	424.947	Target 1
18	B6	43	77.8877	70168.3	514.752	Target 1
18	B6	44	78.1945	70384.6	596.447	Target 1
18	B6	45	78.5013	70436.3	644.668	Target 1
18	B6	46	78.8081	69531.3	646.271	Target 1
18	B6	47	79.1149	69401.5	604.825	Target 1
18	B6	48	79.4217	69085.6	539.115	Target 1
18	B6	49	79.7285	69378	475.116	Target 1
18	B6	50	80.0353	69496.2	435.046	Target 1
18	B6	51	80.3421	69111	429.262	Target 1
18	B6	52	80.6489	68690.6	454.448	Target 1
18	B6	53	80.9557	68898.4	497.204	Target 1
18	B6	54	81.2625	68874	540.096	Target 1
18	B6	55	81.5693	68563.1	567.299	Target 1
18	B6	56	81.8761	67956	568.9	Target 1
18	B6	57	82.1829	67795.5	542.442	Target 1
18	B6	58	82.4897	68010.4	491.433	Target 1
18	B6	59	82.7965	68108.2	422.042	Target 1
18	B6	60	83.1033	67347.2	362.855	Target 1
18	B6	61	83.4101	67243.2	305.956	Target 1
18	B6	62	83.7169	67599.5	257.528	Target 1
18	B6	63	84.0237	67226.5	229.58	Target 1
18	B6	64	84.3305	67404.7	231.956	Target 1
18	B6	65	84.6373	67437.4	266.399	Target 1
18	B6	66	84.9441	67559.5	323.351	Target 1
18	B6	67	85.2509	67062.1	384.605	Target 1
18	B6	68	85.5577	66665.5	440.614	Target 1
18	B6	69	85.8645	66213.6	472.296	Target 1
18	B6	70	86.1713	66323.1	471.028	Target 1
18	B6	71	86.4781	66785.2	452.976	Target 1
18	B6	72	86.7849	66060.7	434.829	Target 1
18	B6	73	87.0917	66215.5	423.062	Target 1
18	B6	74	87.3985	65768.2	412.288	Target 1
18	B6	75	87.7053	65626.7	398.196	Target 1
18	B6	76	88.0121	65774.3	375.537	Target 1
18	B6	77	88.3189	65254.5	349.123	Target 1
18	B6	78	88.6257	65545.3	331.728	Target 1
18	B6	79	88.9325	65554.6	338.951	Target 1
18	B6	80	89.2393	65205.5	382.929	Target 1
18	B6	81	89.5461	65292.9	492.204	Target 1
18	B6	82	89.8529	65321.9	660.098	Target 1
18	B6	83	90.1597	64270.9	847.717	Target 1
18	B6	84	90.4665	64372.5	1021.85	Target 1
18	B6	85	90.7733	63600.9	1153.28	Target 1
18	B6	86	91.0801	63576.8	1225.55	Target 1
18	B6	87	91.3869	63200.7	1238.23	Target 1
18	B6	88	91.6937	62583.8	1203.82	Target 1
18	B6	89	92.0005	62730.4	1140.34	Target 1
18	B6	90	92.3073	62568.3	1062.91	Target 1
18	B6	91	92.6141	61923.9	977.862	Target 1
18	B6	92	92.9209	61958.8	881.732	Target 1
18	B6	93	93.2277	61641.4	766.733	Target 1
18	B6	94	93.5345	61073.9	629.762	Target 1
18	B6	95	93.8413	61441.2	479.394	Target 1
18	B6	96	94.1481	62092.4	358.311	Target 1
18	B6	97	94.4549	61190.6	276.487	Target 1
18	B6	98	94.7617	61553	219.414	Target 1
19	B7	1	65.0011	41818.2	1144.61	Target 1
19	B7	2	65.3072	40121.1	1272.2	Target 1
19	B7	3	65.6132	40182.2	1347.09	Target 1
19	B7	4	65.9193	39996.3	1297.83	Target 1
19	B7	5	66.2254	39174.6	1077.13	Target 1
19	B7	6	66.5315	38729.9	685.292	Target 1
19	B7	7	66.8375	38362	166.173	Target 1
19	B7	8	67.1436	37859.7	-391.673	Target 1
19	B7	9	67.4497	38271	-841.916	Target 1
19	B7	10	67.7557	38853.1	-1089.69	Target 1
19	B7	11	68.0618	39946.4	-1097.82	Target 1
19	B7	12	68.3679	40044.7	-893.253	Target 1
19	B7	13	68.674	40315	-549.655	Target 1
19	B7	14	68.98	39735.1	-158.946	Target 1
19	B7	15	69.2861	39858.3	193.351	Target 1
19	B7	16	69.5922	39967.9	437.154	Target 1
19	B7	17	69.8982	39972.5	542.556	Target 1
19	B7	18	70.2043	38742.4	521.651	Target 1
19	B7	19	70.5104	38699.7	408.487	Target 1
19	B7	20	70.8165	38448.7	252.871	Target 1
19	B7	21	71.1225	39091.3	118.255	Target 1
19	B7	22	71.4286	38714.3	49.8512	Target 1
19	B7	23	71.7347	39359	55.2179	Target 1
19	B7	24	72.0407	39265.1	113.903	Target 1
19	B7	25	72.3468	38533.5	195.031	Target 1
19	B7	26	72.6529	38666.2	273.964	Target 1
19	B7	27	72.959	38598	339.032	Target 1
19	B7	28	73.265	38805	386.148	Target 1
19	B7	29	73.5711	38354.8	418.745	Target 1
19	B7	30	73.8772	38353	438.109	Target 1
19	B7	31	74.1833	37848.9	443.049	Target 1
19	B7	32	74.4893	38554.9	432.779	Target 1
19	B7	33	74.7954	37585.5	408.841	Target 1
19	B7	34	75.1015	37907.1	376.689	Target 1
19	B7	35	75.4075	37561.2	345.121	Target 1
19	B7	36	75.7136	37615.8	325.749	Target 1
19	B7	37	76.0197	37698.1	330.624	Target 1
19	B7	38	76.3258	37377.1	363.08	Target 1
19	B7	39	76.6318	37295.8	415.799	Target 1
19	B7	40	76.9379	37962.5	480.528	Target 1
19	B7	41	77.244	36712.9	547.022	Target 1
19	B7	42	77.55	36939.6	609.524	Target 1
19	B7	43	77.8561	36792.5	667.516	Target 1
19	B7	44	78.1622	36860.1	722.141	Target 1
19	B7	45	78.4683	36698.8	771.509	Target 1
19	B7	46	78.7743	36001.1	808.7	Target 1
19	B7	47	79.0804	36389.3	823.628	Target 1
19	B7	48	79.3865	35922.4	807.069	Target 1
19	B7	49	79.6926	35276.2	754.441	Target 1
19	B7	50	79.9986	35943.3	668.226	Target 1
19	B7	51	80.3047	34999.8	559.019	Target 1
19	B7	52	80.6108	35343.5	444.556	Target 1
19	B7	53	80.9168	34696.6	345.103	Target 1
19	B7	54	81.2229	35175.6	274.879	Target 1
19	B7	55	81.529	35317.4	249.118	Target 1
19	B7	56	81.8351	35139.7	263.375	Target 1
19	B7	57	82.1411	34815.9	302.654	Target 1
19	B7	58	82.4472	34431	346.889	Target 1
19	B7	59	82.7533	35130.1	375.057	Target 1
19	B7	60	83.0593	34827.3	375.906	Target 1
19	B7	61	83.3654	33891.4	345.634	Target 1
19	B7	62	83.6715	34490.7	290.086	Target 1
19	B7	63	83.9776	33759.5	229.994	Target 1
19	B7	64	84.2836	34548.9	185.583	Target 1
19	B7	65	84.5897	34083.1	167.364	Target 1
19	B7	66	84.8958	34574.7	171.78	Target 1
19	B7	67	85.2018	33962.6	186.54	Target 1
19	B7	68	85.5079	33509.5	200.702	Target 1
19	B7	69	85.814	34144.7	210.487	Target 1
19	B7	70	86.1201	33707	216.53	Target 1
19	B7	71	86.4261	33865	216.818	Target 1
19	B7	72	86.7322	33651.2	204.164	Target 1
19	B7	73	87.0383	33537.7	172.339	Target 1
19	B7	74	87.3443	32891.1	125.946	Target 1
19	B7	75	87.6504	33654.9	84.6917	Target 1
19	B7	76	87.9565	33376.5	76.7493	Target 1
19	B7	77	88.2626	33780.3	125.295	Target 1
19	B7	78	88.5686	33377.8	237.761	Target 1
19	B7	79	88.8747	33146.2	400.844	Target 1
19	B7	80	89.1808	33099.4	586.327	Target 1
19	B7	81	89.4868	33315.2	778.983	Target 1
19	B7	82	89.7929	32272.6	957.214	Target 1
19	B7	83	90.099	32401.9	1103.77	Target 1
19	B7	84	90.4051	32083.5	1207.71	Target 1
19	B7	85	90.7111	31480.2	1265.59	Target 1
19	B7	86	91.0172	31527.1	1280.75	Target 1
19	B7	87	91.3233	31035.7	1260.12	Target 1
19	B7	88	91.6293	30893.6	1209.95	Target 1
19	B7	89	91.9354	30551.7	1132.51	Target 1
19	B7	90	92.2415	30452.2	1025.71	Target 1
19	B7	91	92.5476	29977.1	886.037	Target 1
19	B7	92	92.8536	29813.5	713.561	Target 1
19	B7	93	93.1597	30161.4	516.428	Target 1
19	B7	94	93.4658	29372.3	308.819	Target 1
19	B7	95	93.7719	29942.7	105.663	Target 1
19	B7	96	94.0779	30264.1	-60.4995	Target 1
19	B7	97	94.384	29896.8	-181.598	Target 1
19	B7	98	94.6901	30033.5	-265.83	Target 1
20	B8	1	65.0011	47385	1541.87	Target 1
20	B8	2	65.3072	47292.2	1572.28	Target 1
20	B8	3	65.6132	47014.1	1598.57	Target 1
20	B8	4	65.9193	46684.8	1597.48	Target 1
20	B8	5	66.2254	46039.4	1552.25	Target 1
20	B8	6	66.5315	45639.7	1462.37	Target 1
20	B8	7	66.8375	44671.4	1345.13	Target 1
20	B8	8	67.1436	44603.1	1227.6	Target 1
20	B8	9	67.4497	45067.7	1134.15	Target 1
20	B8	10	67.7557	44529.6	1077.13	Target 1
20	B8	11	68.0618	43960.7	1055.31	Target 1
20	B8	12	68.3679	44072.1	1058.56	Target 1
20	B8	13	68.674	43580.5	1073.75	Target 1
20	B8	14	68.98	43595.4	1088.4	Target 1
20	B8	15	69.2861	43095.9	1091.62	Target 1
20	B8	16	69.5922	42693.9	1074.3	Target 1
20	B8	17	69.8982	42508.5	1030.56	Target 1
20	B8	18	70.2043	42659.7	960.839	Target 1
20	B8	19	70.5104	41770.6	874.506	Target 1
20	B8	20	70.8165	41226.6	789.071	Target 1
20	B8	21	71.1225	41778.5	724.443	Target 1
20	B8	22	71.4286	41688.3	694.497	Target 1
20	B8	23	71.7347	41401.8	701.025	Target 1
20	B8	24	72.0407	41503.6	733.619	Target 1
20	B8	25	72.3468	40795.2	774.896	Target 1
20	B8	26	72.6529	41025.3	807.356	Target 1
20	B8	27	72.959	40643.5	818.438	Target 1
20	B8	28	73.265	40107.3	803.053	Target 1
20	B8	29	73.5711	40627.4	763.796	Target 1
20	B8	30	73.8772	39589	708.323	Target 1
20	B8	31	74.1833	39244.8	643.093	Target 1
20	B8	32	74.4893	40144.8	564.486	Target 1
20	B8	33	74.7954	39701.5	442.545	Target 1
20	B8	34	75.1015	39353.6	253.435	Target 1
20	B8	35	75.4075	38999.9	-30.9033	Target 1
20	B8	36	75.7136	38988.1	-411.032	Target 1
20	B8	37	76.0197	38947.2	-843.511	Target 1
20	B8	38	76.3258	38498.3	-1243.44	Target 1
20	B8	39	76.6318	39191.6	-1510.57	Target 1
20	B8	40	76.9379	40628.8	-1569.66	Target 1
20	B8	41	77.244	42003.9	-1404.57	Target 1
20	B8	42	77.55	41790.5	-1066.04	Target 1
20	B8	43	77.8561	41959.4	-647.815	Target 1
20	B8	44	78.1622	41489.1	-245.042	Target 1
20	B8	45	78.4683	40837	80.4646	Target 1
20	B8	46	78.7743	41284.2	310.641	Target 1
20	B8	47	79.0804	40876.5	457.6	Target 1
20	B8	48	79.3865	41343.4	541.241	Target 1
20	B8	49	79.6926	40949.3	574.189	Target 1
20	B8	50	79.9986	40159.1	564.976	Target 1
20	B8	51	80.3047	40445.4	520.736	Target 1
20	B8	52	80.6108	39957	459.657	Target 1
20	B8	53	80.9168	40047.4	405.645	Target 1
20	B8	54	81.2229	40454.1	379.843	Target 1
20	B8	55	81.529	39854.4	391.745	Target 1
20	B8	56	81.8351	40249.4	436.197	Target 1
20	B8	57	82.1411	39930.5	496.954	Target 1
20	B8	58	82.4472	39362.8	553.822	Target 1
20	B8	59	82.7533	39946.6	587.621	Target 1
20	B8	60	83.0593	39215.6	593.299	Target 1
20	B8	61	83.3654	39151.4	573.65	Target 1
20	B8	62	83.6715	38581.6	533.253	Target 1
20	B8	63	83.9776	38946	485.078	Target 1
20	B8	64	84.2836	39225.1	438.053	Target 1
20	B8	65	84.5897	38854.7	395.131	Target 1
20	B8	66	84.8958	37944.4	356.368	Target 1
20	B8	67	85.2018	38513.3	323.015	Target 1
20	B8	68	85.5079	38631.8	298.538	Target 1
20	B8	69	85.814	38295.8	285.846	Target 1
20	B8	70	86.1201	38085.5	283.856	Target 1
20	B8	71	86.4261	38391.9	287.276	Target 1
20	B8	72	86.7322	38228.2	290.405	Target 1
20	B8	73	87.0383	37643.9	291.92	Target 1
20	B8	74	87.3443	37674.6	296.685	Target 1
20	B8	75	87.6504	38438.5	313.219	Target 1
20	B8	76	87.9565	37620.2	349.197	Target 1
20	B8	77	88.2626	37773.8	409.333	Target 1
20	B8	78	88.5686	37422.2	496.401	Target 1
20	B8	79	88.8747	37258.4	607.61	Target 1
20	B8	80	89.1808	37564.9	734.728	Target 1
20	B8	81	89.4868	37325	874.351	Target 1
20	B8	82	89.7929	36768.3	1005.13	Target 1
20	B8	83	90.099	36146.6	1102.29	Target 1
20	B8	84	90.4051	35404.7	1150.38	Target 1
20	B8	85	90.7111	36024.4	1152.67	Target 1
20	B8	86	91.0172	35239.3	1129.58	Target 1
20	B8	87	91.3233	35366.8	1106.38	Target 1
20	B8	88	91.6293	34832.4	1098.04	Target 1
20	B8	89	91.9354	35136.9	1100.46	Target 1
20	B8	90	92.2415	34102.6	1093.01	Target 1
20	B8	91	92.5476	33745.2	1050.37	Target 1
[truncated: 7,455 more rows]

## Sheet: Melt Curve Result
Block Type	96-Well 0.2-mL Block
Calibration Background is expired	Yes
Calibration Background performed on	04-27-2018
Calibration Pure Dye ABY is expired	Yes
Calibration Pure Dye ABY performed on	02-01-2021
Calibration Pure Dye CY5 is expired	Yes
Calibration Pure Dye CY5 performed on	02-01-2021
Calibration Pure Dye FAM is expired	Yes
Calibration Pure Dye FAM performed on	02-01-2021
Calibration Pure Dye JUN is expired	Yes
Calibration Pure Dye JUN performed on	02-01-2021
Calibration Pure Dye MUSTANG PURPLE is expired	Yes
Calibration Pure Dye MUSTANG PURPLE performed on	02-01-2021
Calibration Pure Dye NED is expired	Yes
Calibration Pure Dye NED performed on	02-01-2021
Calibration Pure Dye ROX is expired	Yes
Calibration Pure Dye ROX performed on	02-01-2021
Calibration Pure Dye SYBR is expired	Yes
Calibration Pure Dye SYBR performed on	02-01-2021
Calibration Pure Dye TAMRA is expired	Yes
Calibration Pure Dye TAMRA performed on	02-01-2021
Calibration Pure Dye VIC is expired	Yes
Calibration Pure Dye VIC performed on	02-01-2021
Calibration ROI is expired	Yes
Calibration ROI performed on	04-27-2018
Calibration Uniformity is expired	Yes
Calibration Uniformity performed on	04-27-2018
Chemistry	SYBR_GREEN
Date Created	2024-02-21 16:48:38 PM EET
Experiment Barcode
Experiment Comment
Experiment File Name	C:\Users\mhiourea\Documents\Eleni\Μετρηση μηκους τελομερών\16-2-2024_telomeres.eds
Experiment Name	16-2-2024_telomeres
Experiment Run End Time	2024-02-16 15:27:47 PM EET
Experiment Type	Standard Curve
Instrument Name	272521791
Instrument Serial Number	272521791
Instrument Type	QuantStudio™ 5 System
Passive Reference
Post-read Stage/Step
Pre-read Stage/Step
Quantification Cycle Method	Ct
Signal Smoothing On	true
Stage where Melt Analysis is performed	Stage4
Stage/ Cycle where Ct Analysis is performed	Stage3, Step5
User Name
Well	Well Position	Sample	Target Name	Tm	Melt Peak Height
1	A1	Sample 1	Target 1	70.3712	249729
2	A2	Sample 1	Target 1	70.2177	312520
3	A3	Sample 1	Target 1	92.4571	476775
3	A3	Sample 1	Target 1	79.1127	309267
4	A4	Sample 1	Target 1	79.2661	335139
4	A4	Sample 1	Target 1	92.6105	501449
5	A5	Sample 1	Target 1	92.1539	414122
5	A5	Sample 1	Target 1	79.2683	280669
6	A6	Sample 1	Target 1	91.0801	218526
6	A6	Sample 1	Target 1	68.5303	171271
6	A6	Sample 1	Target 1	78.3479	121106
7	A7	Sample 1	Target 1	91.7824	424313
7	A7	Sample 1	Target 1	79.0804	295365
8	A8	Sample 1	Target 1	92.3945	734127
8	A8	Sample 1	Target 1	79.3865	423127
9	A9	Sample 1	Target 1	92.45	874896
9	A9	Sample 1	Target 1	78.9559	423083
10	A10	Sample 1	Target 1	92.6034	807056
10	A10	Sample 1	Target 1	79.1093	377474
11	A11	Sample 1	Target 1	92.7515	820565
11	A11	Sample 1	Target 1	79.2596	348912
12	A12	Sample 1	Target 1	79.4129	294961
12	A12	Sample 1	Target 1	93.0582	645821
13	B1	HeLa	Target 1	92.7741	603134
13	B1	HeLa	Target 1	79.1175	300576
14	B2	HeLa	Target 1	79.271	337255
14	B2	HeLa	Target 1	92.6206	634265
15	B3	HeLa	Target 1	92.4571	636224
15	B3	HeLa	Target 1	78.9593	346551
16	B4	Sample 1	Target 1	91.6902	1379.84
17	B5	Sample 1	Target 1	65.0021	1849.78
18	B6	Sample 1	Target 1	91.2335	1238.79
19	B7	Sample 1	Target 1	65.6132	1347.09
20	B8	Sample 1	Target 1	65.7663	1602.79
21	B9	SD1	Target 1	92.2967	794074
21	B9	SD1	Target 1	78.9559	587104
22	B10	SD1	Target 1	92.2967	782846
22	B10	SD1	Target 1	78.9559	586253
23	B11	SD2	Target 1	79.2596	521848
23	B11	SD2	Target 1	92.5982	733630
24	B12	SD2	Target 1	79.2596	444648
24	B12	SD2	Target 1	92.9049	625800
25	C1	13	Target 1	92.6206	631254
25	C1	13	Target 1	79.1175	268827
26	C2	13	Target 1	92.4672	671427
26	C2	13	Target 1	79.1175	297185
27	C3	13	Target 1	92.3038	678573
27	C3	13	Target 1	78.8059	304330
28	C4	14	Target 1	92.1504	731175
28	C4	14	Target 1	78.9593	346774
29	C5	14	Target 1	91.8471	701884
29	C5	14	Target 1	78.9615	405006
30	C6	14	Target 1	91.5403	620323
30	C6	14	Target 1	78.8081	402425
31	C7	34	Target 1	91.7824	629883
31	C7	34	Target 1	78.9274	388835
32	C8	34	Target 1	92.0885	774371
32	C8	34	Target 1	79.0804	397725
33	C9	34	Target 1	91.99	719600
33	C9	34	Target 1	78.6492	334954
34	C10	38	Target 1	92.1433	963629
34	C10	38	Target 1	78.8026	408606
35	C11	38	Target 1	92.4449	898216
35	C11	38	Target 1	78.9529	379449
36	C12	38	Target 1	92.4449	744069
36	C12	38	Target 1	78.9529	300077
37	D1	40	Target 1	92.4672	612536
37	D1	40	Target 1	78.9641	252532
38	D2	40	Target 1	92.3137	625355
38	D2	40	Target 1	78.9641	270115
39	D3	40	Target 1	92.1504	637921
39	D3	40	Target 1	78.6525	267473
40	D4	49	Target 1	91.997	742159
40	D4	49	Target 1	78.6525	317957
41	D5	49	Target 1	91.8471	637036
41	D5	49	Target 1	78.6547	308520
42	D6	49	Target 1	91.8471	693114
42	D6	49	Target 1	78.9615	353288
43	D7	52	Target 1	92.0885	624195
43	D7	52	Target 1	78.9274	291250
44	D8	52	Target 1	92.0885	862352
44	D8	52	Target 1	78.9274	372079
45	D9	55	Target 1	91.8367	795132
45	D9	55	Target 1	78.4959	340192
46	D10	52	Target 1	91.99	813828
46	D10	52	Target 1	78.6492	340750
47	D11	55	Target 1	92.1383	716051
47	D11	55	Target 1	78.9529	328476
48	D12	55	Target 1	92.4449	792926
48	D12	55	Target 1	78.9529	332512
49	E1	59	Target 1	92.3137	616424
49	E1	59	Target 1	78.8106	258048
50	E2	59	Target 1	92.1603	679986
50	E2	59	Target 1	78.8106	292498
51	E3	59	Target 1	91.8436	694169
51	E3	59	Target 1	78.4991	283909
52	E4	63	Target 1	91.997	660681
52	E4	63	Target 1	78.6525	291991
53	E5	63	Target 1	91.6937	645220
53	E5	63	Target 1	78.5013	290905
54	E6	63	Target 1	91.8471	630023
54	E6	63	Target 1	78.6547	290622
55	E7	68	Target 1	92.0885	643786
55	E7	68	Target 1	78.7743	275617
56	E8	68	Target 1	91.9354	812636
56	E8	68	Target 1	78.7743	337972
57	E9	68	Target 1	91.8367	752947
57	E9	68	Target 1	78.4959	315175
58	E10	70	Target 1	91.8367	823582
58	E10	70	Target 1	78.4959	322024
59	E11	70	Target 1	92.1383	1.03317e+06
59	E11	70	Target 1	78.7996	396006
60	E12	70	Target 1	92.4449	754819
60	E12	70	Target 1	78.9529	309061
61	F1	16	Target 1	92.1603	717770
61	F1	16	Target 1	78.8106	283698
62	F2	16	Target 1	92.0069	768254
62	F2	16	Target 1	78.6572	318787
63	F3	16	Target 1	91.8436	680810
63	F3	16	Target 1	78.4991	284320
64	F4	18	Target 1	91.8436	719462
64	F4	18	Target 1	78.4991	306345
65	F5	18	Target 1	91.6937	761683
65	F5	18	Target 1	78.5013	343864
66	F6	18	Target 1	91.6937	746809
66	F6	18	Target 1	78.6547	357014
67	F7	23	Target 1	91.7824	755131
67	F7	23	Target 1	78.7743	352428
68	F8	23	Target 1	91.9354	901725
68	F8	23	Target 1	78.6213	388903
69	F9	23	Target 1	91.6833	985158
69	F9	23	Target 1	78.3426	417752
70	F10	25	Target 1	91.8367	960459
70	F10	25	Target 1	78.4959	396748
71	F11	25	Target 1	91.985	1090531
71	F11	25	Target 1	78.6463	427313
72	F12	25	Target 1	92.1383	848234
72	F12	25	Target 1	78.7996	352529
73	G1	31	Target 1	92.0069	585396
73	G1	31	Target 1	78.6572	247446
74	G2	31	Target 1	91.8534	631384
74	G2	31	Target 1	78.5037	271810
75	G3	31	Target 1	91.5368	734506
75	G3	31	Target 1	78.1924	296329
76	G4	32	Target 1	91.6902	687709
76	G4	32	Target 1	78.3458	285790
77	G5	32	Target 1	91.5403	760322
77	G5	32	Target 1	78.5013	353622
78	G6	32	Target 1	90.9267	770116
78	G6	32	Target 1	78.1945	349619
79	G7	33	Target 1	91.1702	879978
79	G7	33	Target 1	78.4683	468473
80	G8	33	Target 1	91.4763	884386
80	G8	33	Target 1	78.4683	412697
81	G9	33	Target 1	91.6833	929400
81	G9	33	Target 1	78.3426	433368
82	G10	36	Target 1	91.6833	891744
82	G10	36	Target 1	78.3426	445477
83	G11	36	Target 1	91.985	1.04437e+06
83	G11	36	Target 1	78.493	426331
84	G12	36	Target 1	92.1383	872284
84	G12	36	Target 1	78.7996	369235
85	H1	61	Target 1	92.1603	570188
85	H1	61	Target 1	78.6572	258420
86	H2	61	Target 1	91.8534	553648
86	H2	61	Target 1	78.5037	247737
87	H3	61	Target 1	91.8436	249289
87	H3	61	Target 1	78.6525	136273
88	H4	67	Target 1	91.997	771029
88	H4	67	Target 1	78.9593	378284
89	H5	67	Target 1	91.6937	762039
89	H5	67	Target 1	78.8081	382157
90	H6	67	Target 1	91.3869	697964
90	H6	67	Target 1	78.6547	428352
91	H7	69	Target 1	91.6293	754073
91	H7	69	Target 1	78.9274	445452
92	H8	69	Target 1	91.9354	809096
92	H8	69	Target 1	78.6213	340526
93	H9	69	Target 1	91.99	713956
93	H9	69	Target 1	78.4959	277551
94	H10	71	Target 1	92.1433	762870
94	H10	71	Target 1	78.4959	296510
95	H11	71	Target 1	92.1383	752403
95	H11	71	Target 1	78.6463	275675
96	H12	71	Target 1	92.2916	602944
96	H12	71	Target 1	78.7996	234864
