# Supplementary material for: Relative Leukocyte Telomere Length Is Shorter in Children and Adolescents with Type 1 Diabetes: Screening of Basic Psychosocial Aspects
Source: Int J Mol Sci. 2026 Apr 27;27(9):3895. doi: 10.3390/ijms27093895 (PMC13164480; doi:10.3390/ijms27093895)
Supplement: Supplementary file 1 [file ijms-27-03895-s001.zip › pcrresults/3rdexp_16-2-2024_telomeres ALB.xls]

## Sheet: Sample Setup
Block Type	96-Well 0.2-mL Block
Calibration Background is expired	Yes
Calibration Background performed on	04-27-2018
Calibration Pure Dye ABY is expired	Yes
Calibration Pure Dye ABY performed on	02-01-2021
Calibration Pure Dye CY5 is expired	Yes
Calibration Pure Dye CY5 performed on	02-01-2021
Calibration Pure Dye FAM is expired	Yes
Calibration Pure Dye FAM performed on	02-01-2021
Calibration Pure Dye JUN is expired	Yes
Calibration Pure Dye JUN performed on	02-01-2021
Calibration Pure Dye MUSTANG PURPLE is expired	Yes
Calibration Pure Dye MUSTANG PURPLE performed on	02-01-2021
Calibration Pure Dye NED is expired	Yes
Calibration Pure Dye NED performed on	02-01-2021
Calibration Pure Dye ROX is expired	Yes
Calibration Pure Dye ROX performed on	02-01-2021
Calibration Pure Dye SYBR is expired	Yes
Calibration Pure Dye SYBR performed on	02-01-2021
Calibration Pure Dye TAMRA is expired	Yes
Calibration Pure Dye TAMRA performed on	02-01-2021
Calibration Pure Dye VIC is expired	Yes
Calibration Pure Dye VIC performed on	02-01-2021
Calibration ROI is expired	Yes
Calibration ROI performed on	04-27-2018
Calibration Uniformity is expired	Yes
Calibration Uniformity performed on	04-27-2018
Chemistry	SYBR_GREEN
Date Created	2024-02-21 16:50:55 PM EET
Experiment Barcode
Experiment Comment
Experiment File Name	C:\Users\mhiourea\Documents\Eleni\Μετρηση μηκους τελομερών\16-2-24_2ndexp_telomeres.eds
Experiment Name	16-2-24_2ndexp_telomeres
Experiment Run End Time	2024-02-16 18:50:50 PM EET
Experiment Type	Standard Curve
Instrument Name	272521791
Instrument Serial Number	272521791
Instrument Type	QuantStudio™ 5 System
Passive Reference
Post-read Stage/Step
Pre-read Stage/Step
Quantification Cycle Method	Ct
Signal Smoothing On	true
Stage where Melt Analysis is performed	Stage4
Stage/ Cycle where Ct Analysis is performed	Stage3, Step3
User Name
Well	Well Position	Sample Name	Sample Color	Biogroup Name	Biogroup Color	Target Name	Target Color	Task	Reporter	Quencher	Quantity	Comments
1	A1	Sample 1	RGB(176,23,31)			Target 1	RGB(176,23,31)	NTC	SYBR	None
2	A2	Sample 1	RGB(176,23,31)			Target 1	RGB(176,23,31)	NTC	SYBR	None
3	A3	Sample 1	RGB(176,23,31)			Target 1	RGB(176,23,31)	STANDARD	SYBR	None	6.25
4	A4	Sample 1	RGB(176,23,31)			Target 1	RGB(176,23,31)	STANDARD	SYBR	None	6.25
5	A5	Sample 1	RGB(176,23,31)			Target 1	RGB(176,23,31)	STANDARD	SYBR	None	12.5
6	A6	Sample 1	RGB(176,23,31)			Target 1	RGB(176,23,31)	STANDARD	SYBR	None	12.5
7	A7	Sample 1	RGB(176,23,31)			Target 1	RGB(176,23,31)	STANDARD	SYBR	None	25
8	A8	Sample 1	RGB(176,23,31)			Target 1	RGB(176,23,31)	UNKNOWN	SYBR	None
9	A9	Sample 1	RGB(176,23,31)			Target 1	RGB(176,23,31)	STANDARD	SYBR	None	50
10	A10	Sample 1	RGB(176,23,31)			Target 1	RGB(176,23,31)	STANDARD	SYBR	None	50
11	A11	Sample 1	RGB(176,23,31)			Target 1	RGB(176,23,31)	STANDARD	SYBR	None	100
12	A12	Sample 1	RGB(176,23,31)			Target 1	RGB(176,23,31)	UNKNOWN	SYBR	None
13	B1	HeLa	RGB(176,23,31)			Target 1	RGB(176,23,31)	UNKNOWN	SYBR	None
14	B2	HeLa	RGB(176,23,31)			Target 1	RGB(176,23,31)	UNKNOWN	SYBR	None
15	B3	HeLa	RGB(176,23,31)			Target 1	RGB(176,23,31)	UNKNOWN	SYBR	None
16	B4	Sample 1	RGB(176,23,31)			Target 1	RGB(176,23,31)	UNKNOWN	SYBR	None
17	B5	Sample 1	RGB(176,23,31)			Target 1	RGB(176,23,31)	UNKNOWN	SYBR	None
18	B6	Sample 1	RGB(176,23,31)			Target 1	RGB(176,23,31)	UNKNOWN	SYBR	None
19	B7	Sample 1	RGB(176,23,31)			Target 1	RGB(176,23,31)	UNKNOWN	SYBR	None
20	B8	Sample 1	RGB(176,23,31)			Target 1	RGB(176,23,31)	UNKNOWN	SYBR	None
21	B9	SD1	RGB(0,0,255)			Target 1	RGB(176,23,31)	UNKNOWN	SYBR	None
22	B10	SD1	RGB(0,0,255)			Target 1	RGB(176,23,31)	UNKNOWN	SYBR	None
23	B11	SD2	RGB(0,139,69)			Target 1	RGB(176,23,31)	UNKNOWN	SYBR	None
24	B12	SD2	RGB(0,139,69)			Target 1	RGB(176,23,31)	UNKNOWN	SYBR	None
25	C1	7	RGB(255,127,0)			Target 1	RGB(176,23,31)	UNKNOWN	SYBR	None
26	C2	7	RGB(255,127,0)			Target 1	RGB(176,23,31)	UNKNOWN	SYBR	None
27	C3	7	RGB(255,127,0)			Target 1	RGB(176,23,31)	UNKNOWN	SYBR	None
28	C4	11	RGB(139,137,112)			Target 1	RGB(176,23,31)	UNKNOWN	SYBR	None
29	C5	11	RGB(139,137,112)			Target 1	RGB(176,23,31)	UNKNOWN	SYBR	None
30	C6	11	RGB(139,137,112)			Target 1	RGB(176,23,31)	UNKNOWN	SYBR	None
31	C7	17	RGB(238,121,66)			Target 1	RGB(176,23,31)	UNKNOWN	SYBR	None
32	C8	17	RGB(238,121,66)			Target 1	RGB(176,23,31)	UNKNOWN	SYBR	None
33	C9	17	RGB(238,121,66)			Target 1	RGB(176,23,31)	UNKNOWN	SYBR	None
34	C10	22	RGB(142,56,142)			Target 1	RGB(176,23,31)	UNKNOWN	SYBR	None
35	C11	22	RGB(142,56,142)			Target 1	RGB(176,23,31)	UNKNOWN	SYBR	None
36	C12	22	RGB(142,56,142)			Target 1	RGB(176,23,31)	UNKNOWN	SYBR	None
37	D1	35	RGB(198,113,113)			Target 1	RGB(176,23,31)	UNKNOWN	SYBR	None
38	D2	35	RGB(198,113,113)			Target 1	RGB(176,23,31)	UNKNOWN	SYBR	None
39	D3	35	RGB(198,113,113)			Target 1	RGB(176,23,31)	UNKNOWN	SYBR	None
40	D4	37	RGB(0,245,255)			Target 1	RGB(176,23,31)	UNKNOWN	SYBR	None
41	D5	37	RGB(0,245,255)			Target 1	RGB(176,23,31)	UNKNOWN	SYBR	None
42	D6	37	RGB(0,245,255)			Target 1	RGB(176,23,31)	UNKNOWN	SYBR	None
43	D7	44	RGB(238,220,130)			Target 1	RGB(176,23,31)	UNKNOWN	SYBR	None
44	D8	44	RGB(238,220,130)			Target 1	RGB(176,23,31)	UNKNOWN	SYBR	None
45	D9	44	RGB(238,220,130)			Target 1	RGB(176,23,31)	UNKNOWN	SYBR	None
46	D10	50	RGB(238,238,0)			Target 1	RGB(176,23,31)	UNKNOWN	SYBR	None
47	D11	50	RGB(238,238,0)			Target 1	RGB(176,23,31)	UNKNOWN	SYBR	None
48	D12	50	RGB(238,238,0)			Target 1	RGB(176,23,31)	UNKNOWN	SYBR	None
49	E1	57	RGB(142,142,56)			Target 1	RGB(176,23,31)	UNKNOWN	SYBR	None
50	E2	57	RGB(142,142,56)			Target 1	RGB(176,23,31)	UNKNOWN	SYBR	None
51	E3	57	RGB(142,142,56)			Target 1	RGB(176,23,31)	UNKNOWN	SYBR	None
52	E4	66	RGB(238,44,44)			Target 1	RGB(176,23,31)	UNKNOWN	SYBR	None
53	E5	66	RGB(238,44,44)			Target 1	RGB(176,23,31)	UNKNOWN	SYBR	None
54	E6	66	RGB(238,44,44)			Target 1	RGB(176,23,31)	UNKNOWN	SYBR	None
55	E7	68	RGB(51,161,201)			Target 1	RGB(176,23,31)	UNKNOWN	SYBR	None
56	E8	68	RGB(51,161,201)			Target 1	RGB(176,23,31)	UNKNOWN	SYBR	None
57	E9	68	RGB(51,161,201)			Target 1	RGB(176,23,31)	UNKNOWN	SYBR	None
58	E10	73	RGB(238,18,137)			Target 1	RGB(176,23,31)	UNKNOWN	SYBR	None
59	E11	73	RGB(238,18,137)			Target 1	RGB(176,23,31)	UNKNOWN	SYBR	None
60	E12	73	RGB(238,18,137)			Target 1	RGB(176,23,31)	UNKNOWN	SYBR	None
61	F1	2	RGB(176,23,31)			Target 1	RGB(176,23,31)	UNKNOWN	SYBR	None
62	F2	2	RGB(176,23,31)			Target 1	RGB(176,23,31)	UNKNOWN	SYBR	None
63	F3	2	RGB(176,23,31)			Target 1	RGB(176,23,31)	UNKNOWN	SYBR	None
64	F4	3	RGB(0,0,255)			Target 1	RGB(176,23,31)	UNKNOWN	SYBR	None
65	F5	3	RGB(0,0,255)			Target 1	RGB(176,23,31)	UNKNOWN	SYBR	None
66	F6	3	RGB(0,0,255)			Target 1	RGB(176,23,31)	UNKNOWN	SYBR	None
67	F7	4	RGB(0,139,69)			Target 1	RGB(176,23,31)	UNKNOWN	SYBR	None
68	F8	4	RGB(0,139,69)			Target 1	RGB(176,23,31)	UNKNOWN	SYBR	None
69	F9	4	RGB(0,139,69)			Target 1	RGB(176,23,31)	UNKNOWN	SYBR	None
70	F10	12	RGB(255,127,0)			Target 1	RGB(176,23,31)	UNKNOWN	SYBR	None
71	F11	12	RGB(255,127,0)			Target 1	RGB(176,23,31)	UNKNOWN	SYBR	None
72	F12	12	RGB(255,127,0)			Target 1	RGB(176,23,31)	UNKNOWN	SYBR	None
73	G1	19	RGB(139,137,112)			Target 1	RGB(176,23,31)	UNKNOWN	SYBR	None
74	G2	19	RGB(139,137,112)			Target 1	RGB(176,23,31)	UNKNOWN	SYBR	None
75	G3	19	RGB(139,137,112)			Target 1	RGB(176,23,31)	UNKNOWN	SYBR	None
76	G4	20	RGB(238,121,66)			Target 1	RGB(176,23,31)	UNKNOWN	SYBR	None
77	G5	20	RGB(238,121,66)			Target 1	RGB(176,23,31)	UNKNOWN	SYBR	None
78	G6	20	RGB(238,121,66)			Target 1	RGB(176,23,31)	UNKNOWN	SYBR	None
79	G7	27	RGB(142,56,142)			Target 1	RGB(176,23,31)	UNKNOWN	SYBR	None
80	G8	27	RGB(142,56,142)			Target 1	RGB(176,23,31)	UNKNOWN	SYBR	None
81	G9	27	RGB(142,56,142)			Target 1	RGB(176,23,31)	UNKNOWN	SYBR	None
82	G10	72	RGB(198,113,113)			Target 1	RGB(176,23,31)	UNKNOWN	SYBR	None
83	G11	72	RGB(198,113,113)			Target 1	RGB(176,23,31)	UNKNOWN	SYBR	None
84	G12	72	RGB(198,113,113)			Target 1	RGB(176,23,31)	UNKNOWN	SYBR	None
85	H1	74	RGB(0,245,255)			Target 1	RGB(176,23,31)	UNKNOWN	SYBR	None
86	H2	74	RGB(0,245,255)			Target 1	RGB(176,23,31)	UNKNOWN	SYBR	None
87	H3	74	RGB(0,245,255)			Target 1	RGB(176,23,31)	UNKNOWN	SYBR	None
88	H4	76	RGB(238,220,130)			Target 1	RGB(176,23,31)	UNKNOWN	SYBR	None
89	H5	76	RGB(238,220,130)			Target 1	RGB(176,23,31)	UNKNOWN	SYBR	None
90	H6	76	RGB(238,220,130)			Target 1	RGB(176,23,31)	UNKNOWN	SYBR	None
91	H7	Sample 1	RGB(176,23,31)			Target 1	RGB(176,23,31)	UNKNOWN	SYBR	None
92	H8	Sample 1	RGB(176,23,31)			Target 1	RGB(176,23,31)	UNKNOWN	SYBR	None
93	H9	Sample 1	RGB(176,23,31)			Target 1	RGB(176,23,31)	UNKNOWN	SYBR	None
94	H10	Sample 1	RGB(176,23,31)			Target 1	RGB(176,23,31)	UNKNOWN	SYBR	None
95	H11	Sample 1	RGB(176,23,31)			Target 1	RGB(176,23,31)	UNKNOWN	SYBR	None
96	H12	Sample 1	RGB(176,23,31)			Target 1	RGB(176,23,31)	UNKNOWN	SYBR	None

## Sheet: Amplification Data
Block Type	96-Well 0.2-mL Block
Calibration Background is expired	Yes
Calibration Background performed on	04-27-2018
Calibration Pure Dye ABY is expired	Yes
Calibration Pure Dye ABY performed on	02-01-2021
Calibration Pure Dye CY5 is expired	Yes
Calibration Pure Dye CY5 performed on	02-01-2021
Calibration Pure Dye FAM is expired	Yes
Calibration Pure Dye FAM performed on	02-01-2021
Calibration Pure Dye JUN is expired	Yes
Calibration Pure Dye JUN performed on	02-01-2021
Calibration Pure Dye MUSTANG PURPLE is expired	Yes
Calibration Pure Dye MUSTANG PURPLE performed on	02-01-2021
Calibration Pure Dye NED is expired	Yes
Calibration Pure Dye NED performed on	02-01-2021
Calibration Pure Dye ROX is expired	Yes
Calibration Pure Dye ROX performed on	02-01-2021
Calibration Pure Dye SYBR is expired	Yes
Calibration Pure Dye SYBR performed on	02-01-2021
Calibration Pure Dye TAMRA is expired	Yes
Calibration Pure Dye TAMRA performed on	02-01-2021
Calibration Pure Dye VIC is expired	Yes
Calibration Pure Dye VIC performed on	02-01-2021
Calibration ROI is expired	Yes
Calibration ROI performed on	04-27-2018
Calibration Uniformity is expired	Yes
Calibration Uniformity performed on	04-27-2018
Chemistry	SYBR_GREEN
Date Created	2024-02-21 16:50:55 PM EET
Experiment Barcode
Experiment Comment
Experiment File Name	C:\Users\mhiourea\Documents\Eleni\Μετρηση μηκους τελομερών\16-2-24_2ndexp_telomeres.eds
Experiment Name	16-2-24_2ndexp_telomeres
Experiment Run End Time	2024-02-16 18:50:50 PM EET
Experiment Type	Standard Curve
Instrument Name	272521791
Instrument Serial Number	272521791
Instrument Type	QuantStudio™ 5 System
Passive Reference
Post-read Stage/Step
Pre-read Stage/Step
Quantification Cycle Method	Ct
Signal Smoothing On	true
Stage where Melt Analysis is performed	Stage4
Stage/ Cycle where Ct Analysis is performed	Stage3, Step3
User Name
Well	Well Position	Cycle	Target Name	Rn	Delta Rn
1	A1	1	Target 1	657988	19729.9
1	A1	2	Target 1	657008	18827.6
1	A1	3	Target 1	648961	10857.7
1	A1	4	Target 1	645767	7740.86
1	A1	5	Target 1	641994	4045.17
1	A1	6	Target 1	641032	3161.29
1	A1	7	Target 1	639666	1872.54
1	A1	8	Target 1	630887	-6829.15
1	A1	9	Target 1	629953	-7685.78
1	A1	10	Target 1	635381	-2181.09
1	A1	11	Target 1	636463	-1021.53
1	A1	12	Target 1	635167	-2239.85
1	A1	13	Target 1	634916	-2414.16
1	A1	14	Target 1	635907	-1345.91
1	A1	15	Target 1	635984	-1191.6
1	A1	16	Target 1	636366	-731.916
1	A1	17	Target 1	636780	-241.106
1	A1	18	Target 1	633129	-3814.67
1	A1	19	Target 1	629051	-7815.11
1	A1	20	Target 1	629953	-6835.74
1	A1	21	Target 1	636098	-613.489
1	A1	22	Target 1	634462	-2172.24
1	A1	23	Target 1	633753	-2803.87
1	A1	24	Target 1	635751	-728.245
1	A1	25	Target 1	639377	2974.94
1	A1	26	Target 1	639839	3513.81
1	A1	27	Target 1	638428	2180.69
1	A1	28	Target 1	638407	2236.25
1	A1	29	Target 1	640575	4482.31
1	A1	30	Target 1	640516	4500.06
1	A1	31	Target 1	639038	3099.8
1	A1	32	Target 1	639085	3224.18
1	A1	33	Target 1	641558	5774.42
1	A1	34	Target 1	642416	6709.49
1	A1	35	Target 1	644420	8791.23
1	A1	36	Target 1	644810	9257.79
2	A2	1	Target 1	725582	17787.6
2	A2	2	Target 1	724555	17283.3
2	A2	3	Target 1	716121	9371.65
2	A2	4	Target 1	712348	6121.47
2	A2	5	Target 1	706702	997.545
2	A2	6	Target 1	705542	360.807
2	A2	7	Target 1	704944	284.82
2	A2	8	Target 1	695281	-8855.79
2	A2	9	Target 1	694344	-9269.59
2	A2	10	Target 1	700846	-2244.89
2	A2	11	Target 1	702211	-357.943
2	A2	12	Target 1	699377	-2669.37
2	A2	13	Target 1	699203	-2320.36
2	A2	14	Target 1	701737	735.906
2	A2	15	Target 1	700660	180.981
2	A2	16	Target 1	700377	420.618
2	A2	17	Target 1	701182	1748.19
2	A2	18	Target 1	698207	-703.607
2	A2	19	Target 1	695057	-3331.53
2	A2	20	Target 1	696138	-1727.33
2	A2	21	Target 1	702876	5532.49
2	A2	22	Target 1	702546	5725.94
2	A2	23	Target 1	701317	5019.33
2	A2	24	Target 1	702242	6466.84
2	A2	25	Target 1	707331	12078.4
2	A2	26	Target 1	707569	12838.9
2	A2	27	Target 1	706932	12724.9
2	A2	28	Target 1	707383	13697.5
2	A2	29	Target 1	710448	17285.7
2	A2	30	Target 1	712004	19364.5
2	A2	31	Target 1	716339	24221.7
2	A2	32	Target 1	720680	29084.9
2	A2	33	Target 1	738970	47897.9
2	A2	34	Target 1	766112	75562.6
2	A2	35	Target 1	820113	130086
2	A2	36	Target 1	892992	203488
3	A3	1	Target 1	900305	16737.6
3	A3	2	Target 1	899892	13093.1
3	A3	3	Target 1	896569	6539.58
3	A3	4	Target 1	895489	2228.56
3	A3	5	Target 1	894710	-1780.91
3	A3	6	Target 1	896040	-3681.62
3	A3	7	Target 1	902134	-818.521
3	A3	8	Target 1	903389	-2793.92
3	A3	9	Target 1	904752	-4661.07
3	A3	10	Target 1	912412	-232.474
3	A3	11	Target 1	918240	2364.88
3	A3	12	Target 1	919846	739.911
3	A3	13	Target 1	921300	-1036.36
3	A3	14	Target 1	925059	-507.828
3	A3	15	Target 1	929508	709.771
3	A3	16	Target 1	932371	342.87
3	A3	17	Target 1	936511	1251.59
3	A3	18	Target 1	940768	2278.51
3	A3	19	Target 1	940778	-942.958
3	A3	20	Target 1	942345	-2606.42
3	A3	21	Target 1	951973	3790.55
3	A3	22	Target 1	956405	4991.84
3	A3	23	Target 1	961519	6875.81
3	A3	24	Target 1	974497	16622.5
3	A3	25	Target 1	998611	37505.9
3	A3	26	Target 1	1.0353e+06	70962.1
3	A3	27	Target 1	1.10048e+06	132909
3	A3	28	Target 1	1.21541e+06	244609
3	A3	29	Target 1	1.41745e+06	443425
3	A3	30	Target 1	1.72801e+06	750747
3	A3	31	Target 1	2.13485e+06	1.15436e+06
3	A3	32	Target 1	2.59765e+06	1.61393e+06
3	A3	33	Target 1	3.0516e+06	2064646
3	A3	34	Target 1	3419009	2.42883e+06
3	A3	35	Target 1	3693111	2699699
3	A3	36	Target 1	3.88135e+06	2.8847e+06
4	A4	1	Target 1	616691	13660.5
4	A4	2	Target 1	616240	11573.3
4	A4	3	Target 1	612832	6528.62
4	A4	4	Target 1	610957	3016.79
4	A4	5	Target 1	607402	-2175.35
4	A4	6	Target 1	607791	-3422.43
4	A4	7	Target 1	611935	-915.134
4	A4	8	Target 1	609329	-5158.09
4	A4	9	Target 1	609969	-6154.23
4	A4	10	Target 1	617615	-144.625
4	A4	11	Target 1	622457	3060.42
4	A4	12	Target 1	622936	1902.34
4	A4	13	Target 1	623240	570.133
4	A4	14	Target 1	624982	675.053
4	A4	15	Target 1	627407	1463.35
4	A4	16	Target 1	628459	878.83
4	A4	17	Target 1	630271	1054.12
4	A4	18	Target 1	631460	607.169
4	A4	19	Target 1	630703	-1786.97
4	A4	20	Target 1	632326	-1800.87
4	A4	21	Target 1	641495	5732.18
4	A4	22	Target 1	644982	7582.1
4	A4	23	Target 1	649486	10449.8
4	A4	24	Target 1	661272	20599.1
4	A4	25	Target 1	686722	44411.9
4	A4	26	Target 1	726492	82545.3
4	A4	27	Target 1	796772	151189
4	A4	28	Target 1	922944	275725
4	A4	29	Target 1	1.13675e+06	487894
4	A4	30	Target 1	1.45417e+06	803675
4	A4	31	Target 1	1884264	1.23213e+06
4	A4	32	Target 1	2.34976e+06	1.69599e+06
4	A4	33	Target 1	2.79185e+06	2.13645e+06
4	A4	34	Target 1	3.15056e+06	2493519
4	A4	35	Target 1	3.43061e+06	2771930
4	A4	36	Target 1	3.63087e+06	2970556
5	A5	1	Target 1	487162	5192.42
5	A5	2	Target 1	486992	3433.04
5	A5	3	Target 1	485778	629.165
5	A5	4	Target 1	485860	-879.243
5	A5	5	Target 1	487355	-974.213
5	A5	6	Target 1	488614	-1304.5
5	A5	7	Target 1	491889	379.941
5	A5	8	Target 1	489786	-3312.87
5	A5	9	Target 1	490455	-4233.44
5	A5	10	Target 1	497745	1466.47
5	A5	11	Target 1	502790	4921.72
5	A5	12	Target 1	502502	3043.62
5	A5	13	Target 1	502765	1716.87
5	A5	14	Target 1	506120	3481.4
5	A5	15	Target 1	506358	2129.49
5	A5	16	Target 1	505978	160.554
5	A5	17	Target 1	506772	-636.041
5	A5	18	Target 1	507621	-1376.98
5	A5	19	Target 1	505376	-5211.95
5	A5	20	Target 1	506648	-5529.76
5	A5	21	Target 1	515704	1936.36
5	A5	22	Target 1	518801	3443.98
5	A5	23	Target 1	524330	7383.14
5	A5	24	Target 1	541005	22468
5	A5	25	Target 1	573640	53512.7
5	A5	26	Target 1	631129	109412
5	A5	27	Target 1	732001	208694
5	A5	28	Target 1	900430	375533
5	A5	29	Target 1	1.16097e+06	634482
5	A5	30	Target 1	1.5099e+06	981828
5	A5	31	Target 1	1.89006e+06	1.36039e+06
5	A5	32	Target 1	2.24152e+06	1.71026e+06
5	A5	33	Target 1	2.54651e+06	2.01366e+06
5	A5	34	Target 1	2.80287e+06	2.26844e+06
5	A5	35	Target 1	3.0072e+06	2.47117e+06
5	A5	36	Target 1	3154547	2616931
6	A6	1	Target 1	507151	-4666.46
6	A6	2	Target 1	507078	-4433.01
6	A6	3	Target 1	507692	-3511.9
6	A6	4	Target 1	507663	-3235.42
6	A6	5	Target 1	507826	-2766.1
6	A6	6	Target 1	508589	-1696.49
6	A6	7	Target 1	511267	1287.93
6	A6	8	Target 1	507266	-2406.84
6	A6	9	Target 1	507354	-2012.17
6	A6	10	Target 1	513890	4830.37
6	A6	11	Target 1	515921	7167.07
6	A6	12	Target 1	514034	5587.21
6	A6	13	Target 1	513181	5040.25
6	A6	14	Target 1	512485	4650.35
6	A6	15	Target 1	509708	2180.3
6	A6	16	Target 1	507801	579.721
6	A6	17	Target 1	505707	-1208.08
6	A6	18	Target 1	501795	-4814.35
6	A6	19	Target 1	496631	-9671.84
6	A6	20	Target 1	496537	-9458.92
6	A6	21	Target 1	500668	-5021.53
6	A6	22	Target 1	501490	-3894.08
6	A6	23	Target 1	503458	-1619.04
6	A6	24	Target 1	516263	11491.7
6	A6	25	Target 1	544709	40244.9
6	A6	26	Target 1	596206	92047.4
6	A6	27	Target 1	685987	182136
6	A6	28	Target 1	832682	329136
6	A6	29	Target 1	1.04512e+06	541882
6	A6	30	Target 1	1.30998e+06	807045
6	A6	31	Target 1	1.61273e+06	1.1101e+06
6	A6	32	Target 1	1.90265e+06	1.40033e+06
6	A6	33	Target 1	2165997	1.66398e+06
6	A6	34	Target 1	2388742	1.88703e+06
6	A6	35	Target 1	2.56925e+06	2.06785e+06
6	A6	36	Target 1	2.70151e+06	2.20041e+06
7	A7	1	Target 1	854562	-336.849
7	A7	2	Target 1	854240	-689.217
7	A7	3	Target 1	851991	-2967.77
7	A7	4	Target 1	851696	-3293.64
7	A7	5	Target 1	853252	-1768.13
7	A7	6	Target 1	854885	-164.94
7	A7	7	Target 1	858716	3635.44
7	A7	8	Target 1	852303	-2807.55
7	A7	9	Target 1	852081	-3059.61
7	A7	10	Target 1	859730	4559.15
7	A7	11	Target 1	861839	6637.41
7	A7	12	Target 1	860236	5004.23
7	A7	13	Target 1	859304	4042.17
7	A7	14	Target 1	857601	2308.24
7	A7	15	Target 1	854259	-1063.94
7	A7	16	Target 1	853082	-2270.5
7	A7	17	Target 1	851927	-3456.62
7	A7	18	Target 1	850080	-5333.92
7	A7	19	Target 1	847618	-7825.85
7	A7	20	Target 1	850334	-5139.78
7	A7	21	Target 1	866046	10541.3
7	A7	22	Target 1	884200	28665.2
7	A7	23	Target 1	916574	61009.3
7	A7	24	Target 1	985778	130182
7	A7	25	Target 1	1.11185e+06	256229
7	A7	26	Target 1	1.31839e+06	462734
7	A7	27	Target 1	1.62377e+06	768086
7	A7	28	Target 1	1.99184e+06	1.13612e+06
7	A7	29	Target 1	2396852	1541105
7	A7	30	Target 1	2790072	1.93429e+06
7	A7	31	Target 1	3.15375e+06	2.29794e+06
7	A7	32	Target 1	3.45079e+06	2.59495e+06
7	A7	33	Target 1	3698901	2.84303e+06
7	A7	34	Target 1	3.89239e+06	3.03649e+06
7	A7	35	Target 1	4.05063e+06	3.1947e+06
7	A7	36	Target 1	4169352	3313393
8	A8	1	Target 1	846113	12570.9
8	A8	2	Target 1	845800	8730.72
8	A8	3	Target 1	843317	2721.36
8	A8	4	Target 1	843397	-725.748
8	A8	5	Target 1	846132	-1518.67
8	A8	6	Target 1	848823	-2354.78
8	A8	7	Target 1	856631	1926.12
8	A8	8	Target 1	854960	-3272.05
8	A8	9	Target 1	856365	-5394.04
8	A8	10	Target 1	867906	2620.54
8	A8	11	Target 1	874606	5793.62
8	A8	12	Target 1	875411	3071.14
8	A8	13	Target 1	876430	562.722
8	A8	14	Target 1	880775	1381.24
8	A8	15	Target 1	881679	-1242.56
8	A8	16	Target 1	882880	-3568.91
8	A8	17	Target 1	887512	-2463.02
8	A8	18	Target 1	890298	-3204.13
8	A8	19	Target 1	893916	-3113.55
8	A8	20	Target 1	901522	964.97
8	A8	21	Target 1	925147	21062.9
8	A8	22	Target 1	955756	48145
8	A8	23	Target 1	1.0083e+06	97158.6
8	A8	24	Target 1	1.10893e+06	194265
8	A8	25	Target 1	1.2868e+06	368612
8	A8	26	Target 1	1.57223e+06	650508
8	A8	27	Target 1	1.9966e+06	1.07135e+06
8	A8	28	Target 1	2.51411e+06	1585340
8	A8	29	Target 1	3.05836e+06	2.12606e+06
8	A8	30	Target 1	3.54532e+06	2.60949e+06
8	A8	31	Target 1	3.95356e+06	3.0142e+06
8	A8	32	Target 1	4.28107e+06	3.33819e+06
8	A8	33	Target 1	4551025	3.60462e+06
8	A8	34	Target 1	4761843	3.81191e+06
8	A8	35	Target 1	4922320	3.96886e+06
8	A8	36	Target 1	5.03859e+06	4081599
9	A9	1	Target 1	692109	13539.7
9	A9	2	Target 1	691641	11655.1
9	A9	3	Target 1	688100	6697.54
9	A9	4	Target 1	686147	3327.44
9	A9	5	Target 1	682433	-1804.03
9	A9	6	Target 1	682957	-2696.57
9	A9	7	Target 1	687383	312.337
9	A9	8	Target 1	682713	-5774.45
9	A9	9	Target 1	682877	-7028.11
9	A9	10	Target 1	690510	-811.455
9	A9	11	Target 1	695225	2486.82
9	A9	12	Target 1	694796	639.976
9	A9	13	Target 1	694946	-626.621
9	A9	14	Target 1	698146	1156.34
9	A9	15	Target 1	700242	1835.93
9	A9	16	Target 1	702108	2284.84
9	A9	17	Target 1	704295	3054.24
9	A9	18	Target 1	706476	3818.96
9	A9	19	Target 1	709099	5024.86
9	A9	20	Target 1	714057	8565.95
9	A9	21	Target 1	735274	28365.2
9	A9	22	Target 1	759823	51498
9	A9	23	Target 1	801537	91795
9	A9	24	Target 1	884444	173284
9	A9	25	Target 1	1.0319e+06	319321
9	A9	26	Target 1	1.27138e+06	557389
9	A9	27	Target 1	1.63197e+06	916557
9	A9	28	Target 1	2118143	1.40132e+06
9	A9	29	Target 1	2657242	1.939e+06
9	A9	30	Target 1	3154243	2434582
9	A9	31	Target 1	3563017	2841939
9	A9	32	Target 1	3.87838e+06	3.15588e+06
9	A9	33	Target 1	4.13639e+06	3.41248e+06
9	A9	34	Target 1	4335337	3610008
9	A9	35	Target 1	4483698	3756952
9	A9	36	Target 1	4592243	3864080
10	A10	1	Target 1	665124	14585.4
10	A10	2	Target 1	664700	12344.5
10	A10	3	Target 1	661617	7443.38
10	A10	4	Target 1	659620	3628.92
10	A10	5	Target 1	655315	-2493.22
10	A10	6	Target 1	656171	-3454.49
10	A10	7	Target 1	662306	862.673
10	A10	8	Target 1	657760	-5500.16
10	A10	9	Target 1	657854	-7224.43
10	A10	10	Target 1	665973	-922.892
10	A10	11	Target 1	671160	2447.59
10	A10	12	Target 1	671184	653.94
10	A10	13	Target 1	671493	-854.643
10	A10	14	Target 1	675138	972.46
10	A10	15	Target 1	677472	1489.38
10	A10	16	Target 1	679033	1232.35
10	A10	17	Target 1	681337	1719.15
10	A10	18	Target 1	683705	2269.81
10	A10	19	Target 1	686412	3159.04
10	A10	20	Target 1	692036	6966.46
10	A10	21	Target 1	712883	25995.2
10	A10	22	Target 1	737591	48886.1
10	A10	23	Target 1	780519	89997
10	A10	24	Target 1	863869	171529
10	A10	25	Target 1	1.01065e+06	316496
10	A10	26	Target 1	1.25073e+06	554753
10	A10	27	Target 1	1.61004e+06	912252
10	A10	28	Target 1	2.09237e+06	1.39276e+06
10	A10	29	Target 1	2.65366e+06	1.95223e+06
10	A10	30	Target 1	3.17902e+06	2.47577e+06
10	A10	31	Target 1	3.6133e+06	2.90823e+06
10	A10	32	Target 1	3.95339e+06	3246511
10	A10	33	Target 1	4.22985e+06	3.52116e+06
10	A10	34	Target 1	4446013	3.7355e+06
10	A10	35	Target 1	4609590	3897258
10	A10	36	Target 1	4732261	4.01811e+06
11	A11	1	Target 1	921269	14694.5
11	A11	2	Target 1	920852	11991.8
11	A11	3	Target 1	917533	6386.93
11	A11	4	Target 1	916393	2961.4
11	A11	5	Target 1	915423	-295.073
11	A11	6	Target 1	916252	-1751.29
11	A11	7	Target 1	919551	-738.575
11	A11	8	Target 1	916115	-6460.54
11	A11	9	Target 1	916826	-8034.89
11	A11	10	Target 1	925491	-1655.86
11	A11	11	Target 1	932278	2845.48
11	A11	12	Target 1	933117	1398.58
11	A11	13	Target 1	933787	-218.019
11	A11	14	Target 1	938264	1973.26
11	A11	15	Target 1	942165	3588.6
11	A11	16	Target 1	944502	3639.57
11	A11	17	Target 1	949284	6135.67
11	A11	18	Target 1	957516	12081.7
11	A11	19	Target 1	968563	20843.5
11	A11	20	Target 1	987952	37945.9
11	A11	21	Target 1	1.03275e+06	80459.4
11	A11	22	Target 1	1.10242e+06	147842
11	A11	23	Target 1	1.22217e+06	265310
11	A11	24	Target 1	1430653	471504
11	A11	25	Target 1	1.75368e+06	792242
11	A11	26	Target 1	2.20143e+06	1.23771e+06
11	A11	27	Target 1	2740171	1.77416e+06
11	A11	28	Target 1	3.27068e+06	2.30239e+06
11	A11	29	Target 1	3.72275e+06	2.75217e+06
11	A11	30	Target 1	4.07511e+06	3.10225e+06
11	A11	31	Target 1	4.35593e+06	3.38078e+06
11	A11	32	Target 1	4.57214e+06	3.59471e+06
11	A11	33	Target 1	4747699	3.76798e+06
11	A11	34	Target 1	4.87802e+06	3896008
11	A11	35	Target 1	4975780	3.99149e+06
11	A11	36	Target 1	5051451	4064872
12	A12	1	Target 1	702731	11431.9
12	A12	2	Target 1	702242	10393
12	A12	3	Target 1	698756	6356.89
12	A12	4	Target 1	696735	3785.35
12	A12	5	Target 1	692906	-592.824
12	A12	6	Target 1	692563	-1486.62
12	A12	7	Target 1	694003	-596.354
12	A12	8	Target 1	688271	-6878.03
12	A12	9	Target 1	688140	-7559.7
12	A12	10	Target 1	694507	-1741.87
12	A12	11	Target 1	697507	707.773
12	A12	12	Target 1	697734	385.351
12	A12	13	Target 1	698675	775.617
12	A12	14	Target 1	701282	2832.45
12	A12	15	Target 1	703011	4011.96
12	A12	16	Target 1	704207	4658.23
12	A12	17	Target 1	707344	7245.37
12	A12	18	Target 1	713184	12535.1
12	A12	19	Target 1	720177	18977.9
12	A12	20	Target 1	732555	30806.4
12	A12	21	Target 1	761958	59658.7
12	A12	22	Target 1	805686	102837
12	A12	23	Target 1	882625	179226
12	A12	24	Target 1	1.02006e+06	316110
12	A12	25	Target 1	1.24465e+06	540152
12	A12	26	Target 1	1.57564e+06	870588
12	A12	27	Target 1	2006592	1.30099e+06
12	A12	28	Target 1	2.49216e+06	1.78601e+06
12	A12	29	Target 1	2.94304e+06	2236346
12	A12	30	Target 1	3.29465e+06	2587397
12	A12	31	Target 1	3.56007e+06	2.85227e+06
12	A12	32	Target 1	3.75835e+06	3.05e+06
12	A12	33	Target 1	3.91774e+06	3.20884e+06
12	A12	34	Target 1	4.03611e+06	3326664
12	A12	35	Target 1	4126612	3.41661e+06
12	A12	36	Target 1	4.18821e+06	3.47766e+06
13	B1	1	Target 1	721731	16569.7
13	B1	2	Target 1	720780	16017.6
13	B1	3	Target 1	713058	8693.98
13	B1	4	Target 1	709481	5515.57
13	B1	5	Target 1	703875	307.911
13	B1	6	Target 1	702976	-192.56
13	B1	7	Target 1	703327	557.031
13	B1	8	Target 1	693878	-8493.38
13	B1	9	Target 1	692847	-9126.35
13	B1	10	Target 1	698985	-2589.76
13	B1	11	Target 1	700424	-752.353
13	B1	12	Target 1	698249	-2528.95
13	B1	13	Target 1	698068	-2311.17
13	B1	14	Target 1	700161	179.859
13	B1	15	Target 1	699804	221.138
13	B1	16	Target 1	700011	826.729
13	B1	17	Target 1	702457	3671.01
13	B1	18	Target 1	702039	3651.85
13	B1	19	Target 1	700358	2369.44
13	B1	20	Target 1	702737	5146.41
13	B1	21	Target 1	715246	18054.4
13	B1	22	Target 1	721744	24950.4
13	B1	23	Target 1	732361	35966.6
13	B1	24	Target 1	760197	64200.5
13	B1	25	Target 1	813500	117902
13	B1	26	Target 1	903021	207822
13	B1	27	Target 1	1055169	360368
13	B1	28	Target 1	1.30526e+06	610857
13	B1	29	Target 1	1.67847e+06	984463
13	B1	30	Target 1	2.15762e+06	1.46401e+06
13	B1	31	Target 1	2.69884e+06	2.00563e+06
13	B1	32	Target 1	3.19941e+06	2506603
13	B1	33	Target 1	3.61541e+06	2.923e+06
13	B1	34	Target 1	3.91979e+06	3227783
13	B1	35	Target 1	4.15016e+06	3458546
13	B1	36	Target 1	4312173	3.62096e+06
14	B2	1	Target 1	691680	17326.1
14	B2	2	Target 1	690632	16847.1
14	B2	3	Target 1	681973	8757.32
14	B2	4	Target 1	677902	5255.64
14	B2	5	Target 1	671269	-808.789
14	B2	6	Target 1	670261	-1247.28
14	B2	7	Target 1	671114	174.786
14	B2	8	Target 1	661550	-8820.08
14	B2	9	Target 1	660617	-9184.76
14	B2	10	Target 1	667340	-1892.44
14	B2	11	Target 1	668855	191.312
14	B2	12	Target 1	667329	-764.932
14	B2	13	Target 1	667048	-477.426
14	B2	14	Target 1	667930	973.706
14	B2	15	Target 1	666594	206.587
14	B2	16	Target 1	666722	903.843
14	B2	17	Target 1	669188	3938.66
14	B2	18	Target 1	667474	2793.86
14	B2	19	Target 1	665326	1214.99
14	B2	20	Target 1	667515	3972.43
14	B2	21	Target 1	679268	16294.6
14	B2	22	Target 1	685871	23466.6
14	B2	23	Target 1	696755	34919.4
14	B2	24	Target 1	722627	61360.9
14	B2	25	Target 1	774587	113890
14	B2	26	Target 1	859966	199838
14	B2	27	Target 1	1.0062e+06	346636
14	B2	28	Target 1	1.2493e+06	590313
14	B2	29	Target 1	1.61626e+06	957835
14	B2	30	Target 1	2.09066e+06	1432809
14	B2	31	Target 1	2.63195e+06	1.97467e+06
14	B2	32	Target 1	3.13512e+06	2.47841e+06
14	B2	33	Target 1	3.55551e+06	2.89936e+06
14	B2	34	Target 1	3.87075e+06	3.21517e+06
14	B2	35	Target 1	4.10838e+06	3.45338e+06
14	B2	36	Target 1	4.27484e+06	3.6204e+06
15	B3	1	Target 1	722913	15603.4
15	B3	2	Target 1	722178	15060.4
15	B3	3	Target 1	716635	9708
15	B3	4	Target 1	712988	6253.25
15	B3	5	Target 1	704958	-1585.49
15	B3	6	Target 1	703860	-2492.11
15	B3	7	Target 1	705817	-343.485
15	B3	8	Target 1	697283	-8686.61
15	B3	9	Target 1	696491	-9287.35
15	B3	10	Target 1	703286	-2300.72
15	B3	11	Target 1	706153	757.967
15	B3	12	Target 1	705539	335.596
15	B3	13	Target 1	704787	-225.651
15	B3	14	Target 1	704584	-236.772
15	B3	15	Target 1	705160	531.107
15	B3	16	Target 1	705410	972.048
15	B3	17	Target 1	706763	2516.68
15	B3	18	Target 1	706828	2773.06
15	B3	19	Target 1	705174	1310.5
15	B3	20	Target 1	707259	3586.62
15	B3	21	Target 1	719317	15836
15	B3	22	Target 1	727780	24491.3
15	B3	23	Target 1	739838	36740.4
15	B3	24	Target 1	769669	66762.4
15	B3	25	Target 1	830076	127361
15	B3	26	Target 1	931354	228831
15	B3	27	Target 1	1.10453e+06	402197
15	B3	28	Target 1	1.38639e+06	684251
15	B3	29	Target 1	1.80474e+06	1.10279e+06
15	B3	30	Target 1	2341705	1.63995e+06
15	B3	31	Target 1	2926227	2.22466e+06
15	B3	32	Target 1	3.46785e+06	2.76648e+06
15	B3	33	Target 1	3.92056e+06	3.21938e+06
15	B3	34	Target 1	4.27325e+06	3.57226e+06
15	B3	35	Target 1	4548753	3.84795e+06
15	B3	36	Target 1	4.74278e+06	4.04217e+06
16	B4	1	Target 1	38779.6	2201.48
16	B4	2	Target 1	38627.7	1955.45
16	B4	3	Target 1	38450.5	1684.04
16	B4	4	Target 1	38428.2	1567.58
16	B4	5	Target 1	38366.1	1411.33
16	B4	6	Target 1	38342.7	1293.72
16	B4	7	Target 1	37681.3	538.201
16	B4	8	Target 1	37488.8	251.524
16	B4	9	Target 1	37684.5	353.03
16	B4	10	Target 1	37646.5	220.833
16	B4	11	Target 1	37542	22.1478
16	B4	12	Target 1	37500.3	-113.658
16	B4	13	Target 1	37411.2	-296.98
16	B4	14	Target 1	37296.7	-505.595
16	B4	15	Target 1	37029.3	-867.23
16	B4	16	Target 1	37011.9	-978.758
16	B4	17	Target 1	37358.3	-726.596
16	B4	18	Target 1	37292.3	-886.695
16	B4	19	Target 1	37154.6	-1118.56
16	B4	20	Target 1	36977.2	-1390.19
16	B4	21	Target 1	36587	-1874.58
16	B4	22	Target 1	36564.6	-1991.16
16	B4	23	Target 1	36880.5	-1769.42
16	B4	24	Target 1	37061.9	-1682.17
16	B4	25	Target 1	37291.7	-1546.52
16	B4	26	Target 1	37949	-983.426
16	B4	27	Target 1	38495	-531.612
16	B4	28	Target 1	39033	-87.7772
16	B4	29	Target 1	40097.2	882.28
16	B4	30	Target 1	40358.5	1049.38
16	B4	31	Target 1	40294.6	891.359
16	B4	32	Target 1	40806.9	1309.45
16	B4	33	Target 1	41690.3	2098.71
16	B4	34	Target 1	41678.6	1992.75
16	B4	35	Target 1	41564.6	1784.6
16	B4	36	Target 1	42000.9	2126.71
17	B5	1	Target 1	39797.2	250.054
17	B5	2	Target 1	39406.3	-84.2895
17	B5	3	Target 1	39180.4	-253.571
17	B5	4	Target 1	39274.6	-102.715
17	B5	5	Target 1	39281.2	-39.5398
17	B5	6	Target 1	39437.1	172.917
17	B5	7	Target 1	39318	110.409
17	B5	8	Target 1	39017.3	-133.669
17	B5	9	Target 1	38958	-136.388
17	B5	10	Target 1	39221.6	183.851
17	B5	11	Target 1	39335	353.847
17	B5	12	Target 1	39133.9	209.323
17	B5	13	Target 1	39002.4	134.51
17	B5	14	Target 1	38865.2	53.9088
17	B5	15	Target 1	38599	-155.736
17	B5	16	Target 1	38500.9	-197.236
17	B5	17	Target 1	38441.6	-199.912
17	B5	18	Target 1	38441.6	-143.283
17	B5	19	Target 1	38555.5	27.1858
17	B5	20	Target 1	38765.6	293.905
17	B5	21	Target 1	38779	363.858
17	B5	22	Target 1	38830.2	471.635
17	B5	23	Target 1	38995.3	693.35
17	B5	24	Target 1	39313.2	1067.92
17	B5	25	Target 1	39361.7	1173.03
17	B5	26	Target 1	39636	1503.87
17	B5	27	Target 1	40162.4	2086.92
17	B5	28	Target 1	40716.8	2697.89
17	B5	29	Target 1	41350.9	3388.62
17	B5	30	Target 1	41808.7	3903.01
17	B5	31	Target 1	42116.5	4267.4
17	B5	32	Target 1	42646.8	4854.34
17	B5	33	Target 1	42807.3	5071.35
17	B5	34	Target 1	42848.6	5169.25
17	B5	35	Target 1	43168.4	5545.74
17	B5	36	Target 1	43659.1	6093.03
18	B6	1	Target 1	63869.8	2400.81
18	B6	2	Target 1	63717.3	2150.96
18	B6	3	Target 1	63471.9	1808.18
18	B6	4	Target 1	63145.9	1384.9
18	B6	5	Target 1	63021.6	1163.21
18	B6	6	Target 1	63008.3	1052.58
18	B6	7	Target 1	62540.6	487.562
18	B6	8	Target 1	62397.7	247.329
18	B6	9	Target 1	62537.4	289.682
18	B6	10	Target 1	62591.4	246.395
18	B6	11	Target 1	62400.4	-41.9513
18	B6	12	Target 1	62308.2	-231.434
18	B6	13	Target 1	62288.4	-348.6
18	B6	14	Target 1	62121	-613.333
18	B6	15	Target 1	62054.8	-776.867
18	B6	16	Target 1	62067.3	-861.658
18	B6	17	Target 1	62150.3	-875.989
18	B6	18	Target 1	62532.3	-591.362
18	B6	19	Target 1	62381.7	-839.243
18	B6	20	Target 1	62005.7	-1312.59
18	B6	21	Target 1	61913.9	-1501.74
18	B6	22	Target 1	61906.6	-1606.34
18	B6	23	Target 1	62017.1	-1593.23
18	B6	24	Target 1	62474.4	-1233.27
18	B6	25	Target 1	62596.9	-1208.05
18	B6	26	Target 1	62833.5	-1068.82
18	B6	27	Target 1	63491.8	-507.828
18	B6	28	Target 1	63969.8	-127.131
18	B6	29	Target 1	64552.3	358.046
18	B6	30	Target 1	64966.8	675.22
18	B6	31	Target 1	65376.4	987.409
18	B6	32	Target 1	65894.8	1408.49
18	B6	33	Target 1	66193.9	1610.27
18	B6	34	Target 1	66494.3	1813.35
18	B6	35	Target 1	66585.1	1806.81
18	B6	36	Target 1	66419.7	1544.1
19	B7	1	Target 1	37258.2	2935.31
19	B7	2	Target 1	37031.6	2599.29
19	B7	3	Target 1	36704.2	2162.53
19	B7	4	Target 1	36277.7	1626.67
19	B7	5	Target 1	36006.9	1246.48
19	B7	6	Target 1	35679.2	809.357
19	B7	7	Target 1	35570	590.788
19	B7	8	Target 1	35732	643.391
19	B7	9	Target 1	35684	486.033
19	B7	10	Target 1	35636.1	328.803
19	B7	11	Target 1	35568.8	152.078
19	B7	12	Target 1	35574.3	48.2435
19	B7	13	Target 1	35430.9	-204.537
19	B7	14	Target 1	35023.9	-721
19	B7	15	Target 1	34920.4	-933.858
19	B7	16	Target 1	35113.2	-850.466
19	B7	17	Target 1	35168.5	-904.465
19	B7	18	Target 1	35147.8	-1034.55
19	B7	19	Target 1	34809.5	-1482.3
19	B7	20	Target 1	34616	-1785.13
19	B7	21	Target 1	34367.5	-2143.01
19	B7	22	Target 1	34317.8	-2302.08
19	B7	23	Target 1	34448.6	-2280.7
19	B7	24	Target 1	35017	-1821.7
19	B7	25	Target 1	35971	-977.092
19	B7	26	Target 1	36272.5	-784.977
19	B7	27	Target 1	36585.1	-581.679
19	B7	28	Target 1	37842.6	566.431
19	B7	29	Target 1	38217.1	831.55
19	B7	30	Target 1	38249.5	754.578
19	B7	31	Target 1	38777.5	1173.17
19	B7	32	Target 1	39369.5	1655.78
19	B7	33	Target 1	39445.8	1622.7
19	B7	34	Target 1	39940	2007.51
19	B7	35	Target 1	40143.3	2101.46
19	B7	36	Target 1	40359.8	2208.56
20	B8	1	Target 1	38389.4	545.085
20	B8	2	Target 1	38066.5	323.69
20	B8	3	Target 1	37655.1	13.7794
20	B8	4	Target 1	37548.7	8.76706
20	B8	5	Target 1	37702.9	264.501
20	B8	6	Target 1	37346.1	9.10962
20	B8	7	Target 1	37138.9	-96.6136
20	B8	8	Target 1	37069.7	-64.2783
20	B8	9	Target 1	36889.1	-143.466
20	B8	10	Target 1	36831	-100.072
20	B8	11	Target 1	37042.6	213.032
20	B8	12	Target 1	36828.1	99.9146
20	B8	13	Target 1	36625.7	-0.953152
20	B8	14	Target 1	36399.3	-125.86
20	B8	15	Target 1	36229.8	-193.958
20	B8	16	Target 1	35996.2	-326.021
20	B8	17	Target 1	36009	-211.803
20	B8	18	Target 1	36459.3	339.95
20	B8	19	Target 1	36429.1	411.211
20	B8	20	Target 1	35819.2	-97.2386
20	B8	21	Target 1	35543.7	-271.247
20	B8	22	Target 1	35638.3	-75.1695
20	B8	23	Target 1	36196.2	584.166
20	B8	24	Target 1	36568.4	1057.86
20	B8	25	Target 1	37083.8	1674.77
20	B8	26	Target 1	37465.7	2158.07
20	B8	27	Target 1	38068	2861.87
20	B8	28	Target 1	38662.8	3558.16
20	B8	29	Target 1	38994.3	3991.1
20	B8	30	Target 1	40052.6	5150.86
20	B8	31	Target 1	40433.2	5632.98
20	B8	32	Target 1	41069.3	6370.52
20	B8	33	Target 1	41192.1	6594.75
20	B8	34	Target 1	41784.7	7288.89
20	B8	35	Target 1	42128.4	7734.06
20	B8	36	Target 1	42249.6	7956.71
21	B9	1	Target 1	1.06876e+06	14919.8
21	B9	2	Target 1	1.06804e+06	13768.2
21	B9	3	Target 1	1.06246e+06	7758.93
21	B9	4	Target 1	1.05916e+06	4034.29
21	B9	5	Target 1	1.05246e+06	-3102.35
21	B9	6	Target 1	1.05264e+06	-3350.61
21	B9	7	Target 1	1.05778e+06	1363
21	B9	8	Target 1	1.04797e+06	-8876.01
21	B9	9	Target 1	1047251	-10027
21	B9	10	Target 1	1.05721e+06	-495.038
21	B9	11	Target 1	1.06267e+06	4534.82
21	B9	12	Target 1	1059581	1013.69
21	B9	13	Target 1	1.05898e+06	-21.4528
21	B9	14	Target 1	1.062e+06	2578.03
21	B9	15	Target 1	1.06369e+06	3828.9
21	B9	16	Target 1	1.06392e+06	3629.01
21	B9	17	Target 1	1.06366e+06	2945.62
21	B9	18	Target 1	1.06126e+06	109.606
21	B9	19	Target 1	1.05565e+06	-5923.41
21	B9	20	Target 1	1.05729e+06	-4711.17
21	B9	21	Target 1	1.06985e+06	7417.44
21	B9	22	Target 1	1.07169e+06	8821.18
21	B9	23	Target 1	1.07266e+06	9360.42
21	B9	24	Target 1	1.08399e+06	20265.8
21	B9	25	Target 1	1.11042e+06	46269.6
21	B9	26	Target 1	1.15273e+06	88146.6
21	B9	27	Target 1	1228713	163699
21	B9	28	Target 1	1.36948e+06	304036
21	B9	29	Target 1	1621924	556051
21	B9	30	Target 1	2.0268e+06	960500
21	B9	31	Target 1	2.62985e+06	1.56312e+06
21	B9	32	Target 1	3339450	2.27229e+06
21	B9	33	Target 1	4.06179e+06	2.9942e+06
21	B9	34	Target 1	4691799	3623777
21	B9	35	Target 1	5209570	4.14112e+06
21	B9	36	Target 1	5.58707e+06	4518191
22	B10	1	Target 1	923871	18477
22	B10	2	Target 1	923035	17557.5
22	B10	3	Target 1	916552	10990.8
22	B10	4	Target 1	912440	6795.72
22	B10	5	Target 1	903527	-2201.15
22	B10	6	Target 1	902856	-2955.7
22	B10	7	Target 1	906679	784.427
22	B10	8	Target 1	895655	-10323.9
22	B10	9	Target 1	894538	-11523.9
22	B10	10	Target 1	903419	-2726.24
22	B10	11	Target 1	907296	1066.95
22	B10	12	Target 1	905098	-1214.36
22	B10	13	Target 1	904922	-1473.98
22	B10	14	Target 1	908238	1758.34
22	B10	15	Target 1	909697	3134.09
22	B10	16	Target 1	910045	3398.48
22	B10	17	Target 1	911696	4966.29
22	B10	18	Target 1	909543	2729.74
22	B10	19	Target 1	903691	-3205.57
22	B10	20	Target 1	905254	-1726.13
22	B10	21	Target 1	917918	10854
22	B10	22	Target 1	921471	14323.8
22	B10	23	Target 1	925892	18661.1
22	B10	24	Target 1	936450	29136.1
22	B10	25	Target 1	964956	57557.9
22	B10	26	Target 1	1.01318e+06	105701
22	B10	27	Target 1	1.09913e+06	191567
22	B10	28	Target 1	1.25761e+06	349957
22	B10	29	Target 1	1.53753e+06	629801
22	B10	30	Target 1	1975246	1.06743e+06
22	B10	31	Target 1	2.61158e+06	1.70368e+06
22	B10	32	Target 1	3.34845e+06	2.44047e+06
22	B10	33	Target 1	4.08121e+06	3.17314e+06
22	B10	34	Target 1	4.70041e+06	3.79226e+06
22	B10	35	Target 1	5.20029e+06	4.29206e+06
22	B10	36	Target 1	5557173	4.64886e+06
23	B11	1	Target 1	956838	17412.3
23	B11	2	Target 1	956022	16343.8
23	B11	3	Target 1	949653	9723.76
23	B11	4	Target 1	946120	5938.75
23	B11	5	Target 1	939357	-1076.77
23	B11	6	Target 1	938848	-1837.91
23	B11	7	Target 1	941432	494.948
23	B11	8	Target 1	930885	-10304.4
23	B11	9	Target 1	929993	-11448.3
23	B11	10	Target 1	938900	-2793.1
23	B11	11	Target 1	943070	1124.76
23	B11	12	Target 1	942729	531.866
23	B11	13	Target 1	942708	258.975
23	B11	14	Target 1	944490	1788.65
23	B11	15	Target 1	944189	1235.63
23	B11	16	Target 1	944300	1094.43
23	B11	17	Target 1	946839	3382.1
23	B11	18	Target 1	946837	3128.14
23	B11	19	Target 1	942719	-1241.5
23	B11	20	Target 1	944509	295.922
23	B11	21	Target 1	957196	12731.4
23	B11	22	Target 1	960754	16037.3
23	B11	23	Target 1	962920	17951.5
23	B11	24	Target 1	978095	32873.9
23	B11	25	Target 1	1.00862e+06	63143.9
23	B11	26	Target 1	1.05602e+06	110295
23	B11	27	Target 1	1.14046e+06	194482
23	B11	28	Target 1	1297457	351228
23	B11	29	Target 1	1.57535e+06	628873
23	B11	30	Target 1	2.01375e+06	1.06702e+06
23	B11	31	Target 1	2.64989e+06	1.70291e+06
23	B11	32	Target 1	3.37992e+06	2.43269e+06
23	B11	33	Target 1	4.09806e+06	3.15058e+06
23	B11	34	Target 1	4.69783e+06	3.75009e+06
23	B11	35	Target 1	5172106	4224114
23	B11	36	Target 1	5507589	4559345
24	B12	1	Target 1	894373	18984
24	B12	2	Target 1	893356	18077.3
24	B12	3	Target 1	884991	9822.93
24	B12	4	Target 1	880939	5880.34
24	B12	5	Target 1	874070	-878.25
24	B12	6	Target 1	873182	-1656.59
24	B12	7	Target 1	874690	-38.364
24	B12	8	Target 1	865210	-9407.51
24	B12	9	Target 1	864310	-10197.9
24	B12	10	Target 1	871399	-2999.13
24	B12	11	Target 1	873881	-406.654
24	B12	12	Target 1	873820	-357.868
24	B12	13	Target 1	874278	210.544
24	B12	14	Target 1	875941	1983.39
24	B12	15	Target 1	875095	1247.31
24	B12	16	Target 1	874766	1028.34
24	B12	17	Target 1	876044	2417.25
24	B12	18	Target 1	876560	3042.92
24	B12	19	Target 1	873716	309.265
24	B12	20	Target 1	875269	1972.18
24	B12	21	Target 1	885835	12648.6
24	B12	22	Target 1	889295	16218
24	B12	23	Target 1	890810	17843.2
24	B12	24	Target 1	901239	28382.4
24	B12	25	Target 1	922997	50251.2
24	B12	26	Target 1	956722	84085.5
24	B12	27	Target 1	1.01373e+06	141208
24	B12	28	Target 1	1.12168e+06	249263
24	B12	29	Target 1	1.31818e+06	445874
24	B12	30	Target 1	1.63757e+06	765373
24	B12	31	Target 1	2.11962e+06	1.24754e+06
24	B12	32	Target 1	2746925	1.87495e+06
24	B12	33	Target 1	3407393	2.53553e+06
24	B12	34	Target 1	3.97285e+06	3101092
24	B12	35	Target 1	4.41355e+06	3.54191e+06
24	B12	36	Target 1	4725051	3.85352e+06
25	C1	1	Target 1	674801	11202.6
25	C1	2	Target 1	674036	11132.9
25	C1	3	Target 1	668096	5889.44
25	C1	4	Target 1	665141	3630.57
25	C1	5	Target 1	660218	-596.234
25	C1	6	Target 1	659290	-828.042
25	C1	7	Target 1	659130	-291.475
25	C1	8	Target 1	650759	-7966.41
25	C1	9	Target 1	650338	-7691.65
25	C1	10	Target 1	657330	-2.58688
25	C1	11	Target 1	657810	1172.92
25	C1	12	Target 1	655637	-304.015
25	C1	13	Target 1	655459	214.739
25	C1	14	Target 1	657404	2855.49
25	C1	15	Target 1	657769	3917.25
25	C1	16	Target 1	659081	5925.13
25	C1	17	Target 1	663012	10552.5
25	C1	18	Target 1	665286	13522.8
25	C1	19	Target 1	671612	20544.3
25	C1	20	Target 1	687402	37031.2
25	C1	21	Target 1	725167	75491.9
25	C1	22	Target 1	780592	131613
25	C1	23	Target 1	879292	231009
25	C1	24	Target 1	1.05454e+06	406956
25	C1	25	Target 1	1.33607e+06	689179
25	C1	26	Target 1	1.73732e+06	1.09112e+06
25	C1	27	Target 1	2.24052e+06	1.59502e+06
25	C1	28	Target 1	2763073	2.11827e+06
25	C1	29	Target 1	3.22409e+06	2.57998e+06
25	C1	30	Target 1	3.58116e+06	2937749
25	C1	31	Target 1	3.85072e+06	3.20801e+06
25	C1	32	Target 1	4.05372e+06	3411699
25	C1	33	Target 1	4214456	3.57314e+06
25	C1	34	Target 1	4332988	3.69236e+06
25	C1	35	Target 1	4.41043e+06	3.7705e+06
25	C1	36	Target 1	4.46575e+06	3.82652e+06
26	C2	1	Target 1	761759	14118.5
26	C2	2	Target 1	760858	13641.1
26	C2	3	Target 1	753520	6726.34
26	C2	4	Target 1	750098	3728.05
26	C2	5	Target 1	744638	-1308.92
26	C2	6	Target 1	743978	-1545.01
26	C2	7	Target 1	745339	239.077
26	C2	8	Target 1	737375	-7300.96
26	C2	9	Target 1	736526	-7726.49
26	C2	10	Target 1	742220	-1608.9
26	C2	11	Target 1	744316	910.13
26	C2	12	Target 1	743283	301.159
26	C2	13	Target 1	743225	666.312
26	C2	14	Target 1	745126	2990.59
26	C2	15	Target 1	745640	3928.62
26	C2	16	Target 1	746453	5165.02
26	C2	17	Target 1	750766	9901.43
26	C2	18	Target 1	754523	14082.1
26	C2	19	Target 1	760687	20669.5
26	C2	20	Target 1	774646	35051.5
26	C2	21	Target 1	813009	73838.4
26	C2	22	Target 1	868521	129773
26	C2	23	Target 1	962342	224018
26	C2	24	Target 1	1.13303e+06	395134
26	C2	25	Target 1	1.4113e+06	673824
26	C2	26	Target 1	1.81297e+06	1.07592e+06
26	C2	27	Target 1	2.32912e+06	1.59249e+06
26	C2	28	Target 1	2.87134e+06	2.13513e+06
26	C2	29	Target 1	3364733	2.62895e+06
26	C2	30	Target 1	3.75789e+06	3022532
26	C2	31	Target 1	4057724	3.32279e+06
26	C2	32	Target 1	4.28345e+06	3.54894e+06
26	C2	33	Target 1	4467237	3.73315e+06
26	C2	34	Target 1	4.60122e+06	3.86756e+06
26	C2	35	Target 1	4697048	3.96381e+06
26	C2	36	Target 1	4.76066e+06	4.02784e+06
27	C3	1	Target 1	693815	8841.91
27	C3	2	Target 1	692953	9944.76
27	C3	3	Target 1	686202	5158.48
27	C3	4	Target 1	682265	3185.52
27	C3	5	Target 1	674309	-2805.63
27	C3	6	Target 1	672922	-2227.85
27	C3	7	Target 1	673702	516.374
27	C3	8	Target 1	664779	-6441.47
27	C3	9	Target 1	663546	-5710.37
27	C3	10	Target 1	668143	851.167
27	C3	11	Target 1	668036	2709.33
27	C3	12	Target 1	665126	1763.93
27	C3	13	Target 1	664398	3000.52
27	C3	14	Target 1	664654	5220.31
27	C3	15	Target 1	664773	7304.22
27	C3	16	Target 1	664993	9488.88
27	C3	17	Target 1	666830	13290.9
27	C3	18	Target 1	670339	18764.2
27	C3	19	Target 1	676765	27154.5
27	C3	20	Target 1	692195	44549.5
27	C3	21	Target 1	728818	83137.3
27	C3	22	Target 1	786954	143237
27	C3	23	Target 1	889189	247437
27	C3	24	Target 1	1070118	430331
27	C3	25	Target 1	1.36164e+06	723821
27	C3	26	Target 1	1.77885e+06	1.14299e+06
27	C3	27	Target 1	2273437	1.63954e+06
27	C3	28	Target 1	2.7888e+06	2.15687e+06
27	C3	29	Target 1	3.24617e+06	2616207
27	C3	30	Target 1	3606320	2.97832e+06
27	C3	31	Target 1	3887323	3.26129e+06
27	C3	32	Target 1	4.0996e+06	3.47553e+06
27	C3	33	Target 1	4268380	3646274
27	C3	34	Target 1	4391309	3.77117e+06
27	C3	35	Target 1	4484207	3.86603e+06
27	C3	36	Target 1	4.54558e+06	3.92937e+06
28	C4	1	Target 1	627622	10895.3
28	C4	2	Target 1	627195	9955.9
28	C4	3	Target 1	624255	6504.58
28	C4	4	Target 1	621977	3715.38
28	C4	5	Target 1	616544	-2230
28	C4	6	Target 1	616196	-3088.95
28	C4	7	Target 1	619185	-612.145
28	C4	8	Target 1	614728	-5580.03
28	C4	9	Target 1	614830	-5989.6
28	C4	10	Target 1	621134	-197.985
28	C4	11	Target 1	623765	1921.76
28	C4	12	Target 1	623166	811.371
28	C4	13	Target 1	623065	198.174
28	C4	14	Target 1	624922	1543.79
28	C4	15	Target 1	626894	3003.66
28	C4	16	Target 1	627505	3103.65
28	C4	17	Target 1	629641	4727.82
28	C4	18	Target 1	631549	6124.38
28	C4	19	Target 1	635572	9635.18
28	C4	20	Target 1	643868	17420.4
28	C4	21	Target 1	668327	41367.4
28	C4	22	Target 1	704321	76850
28	C4	23	Target 1	769081	141098
28	C4	24	Target 1	885522	257027
28	C4	25	Target 1	1.08949e+06	460481
28	C4	26	Target 1	1.41045e+06	780930
28	C4	27	Target 1	1871343	1.24131e+06
28	C4	28	Target 1	2.41417e+06	1.78363e+06
28	C4	29	Target 1	2966803	2.33575e+06
28	C4	30	Target 1	3.44799e+06	2.81642e+06
28	C4	31	Target 1	3.83525e+06	3.20317e+06
28	C4	32	Target 1	4140483	3.5079e+06
28	C4	33	Target 1	4.39349e+06	3.76039e+06
28	C4	34	Target 1	4586215	3952604
28	C4	35	Target 1	4725562	4.09144e+06
28	C4	36	Target 1	4827169	4.19253e+06
29	C5	1	Target 1	708659	6247.86
29	C5	2	Target 1	708062	6086.95
29	C5	3	Target 1	703527	1986.97
29	C5	4	Target 1	701964	860.248
29	C5	5	Target 1	701029	361.273
29	C5	6	Target 1	701121	888.674
29	C5	7	Target 1	701157	1360.32
29	C5	8	Target 1	693105	-6255.84
29	C5	9	Target 1	692743	-6181.94
29	C5	10	Target 1	700079	1590.03
29	C5	11	Target 1	701678	3625.05
29	C5	12	Target 1	698073	454.889
29	C5	13	Target 1	697231	49.0392
29	C5	14	Target 1	697916	1169.63
29	C5	15	Target 1	696402	91.6525
29	C5	16	Target 1	695893	18.8654
29	C5	17	Target 1	696312	872.953
29	C5	18	Target 1	696825	1821.67
29	C5	19	Target 1	698597	4029.82
29	C5	20	Target 1	705395	11263.7
29	C5	21	Target 1	729978	36281.9
29	C5	22	Target 1	762455	69195.2
29	C5	23	Target 1	821080	128255
29	C5	24	Target 1	934900	242512
29	C5	25	Target 1	1.13468e+06	442732
29	C5	26	Target 1	1.4467e+06	755183
29	C5	27	Target 1	1.89179e+06	1.20071e+06
29	C5	28	Target 1	2415010	1.72436e+06
29	C5	29	Target 1	2.95279e+06	2262577
29	C5	30	Target 1	3.44155e+06	2751773
29	C5	31	Target 1	3.86817e+06	3.17884e+06
29	C5	32	Target 1	4210844	3.52194e+06
29	C5	33	Target 1	4501833	3.81337e+06
29	C5	34	Target 1	4716927	4.0289e+06
29	C5	35	Target 1	4.88662e+06	4.19902e+06
29	C5	36	Target 1	5.00155e+06	4.31439e+06
30	C6	1	Target 1	713488	1366.44
30	C6	2	Target 1	713115	1893.47
30	C6	3	Target 1	710910	589.181
30	C6	4	Target 1	709547	126.269
30	C6	5	Target 1	707211	-1309.96
30	C6	6	Target 1	707349	-271.243
30	C6	7	Target 1	709140	2419.34
30	C6	8	Target 1	701981	-3838.82
30	C6	9	Target 1	701329	-3590.86
30	C6	10	Target 1	707284	3264.42
30	C6	11	Target 1	707357	4236.88
30	C6	12	Target 1	703125	905.407
30	C6	13	Target 1	701645	325.557
30	C6	14	Target 1	699926	-493.23
30	C6	15	Target 1	697156	-2362.96
30	C6	16	Target 1	696077	-2542.18
30	C6	17	Target 1	695976	-1742.72
30	C6	18	Target 1	696098	-721.005
30	C6	19	Target 1	696227	308.77
30	C6	20	Target 1	700397	5378.98
30	C6	21	Target 1	721589	27470.9
30	C6	22	Target 1	751632	58413.7
30	C6	23	Target 1	807933	115615
30	C6	24	Target 1	918487	227069
30	C6	25	Target 1	1.10985e+06	419333
30	C6	26	Target 1	1.40277e+06	713152
30	C6	27	Target 1	1.81017e+06	1.12145e+06
30	C6	28	Target 1	2.28323e+06	1.59542e+06
30	C6	29	Target 1	2777718	2.0908e+06
30	C6	30	Target 1	3.23768e+06	2.55167e+06
30	C6	31	Target 1	3643938	2.95882e+06
30	C6	32	Target 1	3974160	3.28994e+06
30	C6	33	Target 1	4243209	3.55989e+06
30	C6	34	Target 1	4452640	3.77022e+06
30	C6	35	Target 1	4617000	3.93548e+06
30	C6	36	Target 1	4.7364e+06	4.05579e+06
31	C7	1	Target 1	775569	1783.89
31	C7	2	Target 1	775120	2187.22
31	C7	3	Target 1	772091	11.3544
31	C7	4	Target 1	770693	-533.82
31	C7	5	Target 1	768975	-1399.18
31	C7	6	Target 1	769619	98.206
31	C7	7	Target 1	772380	3711.66
31	C7	8	Target 1	763840	-3975.71
31	C7	9	Target 1	763322	-3641.44
31	C7	10	Target 1	770765	4655.07
31	C7	11	Target 1	768854	3596.65
31	C7	12	Target 1	764883	478.222
31	C7	13	Target 1	763700	148.422
31	C7	14	Target 1	762135	-564.377
31	C7	15	Target 1	759261	-2585.05
31	C7	16	Target 1	759161	-1832.35
31	C7	17	Target 1	762317	2176.04
31	C7	18	Target 1	767053	7765.18
31	C7	19	Target 1	772157	13721.6
31	C7	20	Target 1	788476	30893.4
31	C7	21	Target 1	834399	77669.3
31	C7	22	Target 1	908112	152235
31	C7	23	Target 1	1.03739e+06	282366
31	C7	24	Target 1	1.26324e+06	509069
31	C7	25	Target 1	1.62067e+06	867352
31	C7	26	Target 1	2.07183e+06	1.31937e+06
31	C7	27	Target 1	2.58239e+06	1.83078e+06
31	C7	28	Target 1	3094036	2.34328e+06
31	C7	29	Target 1	3564594	2.81469e+06
31	C7	30	Target 1	3.96989e+06	3.22084e+06
31	C7	31	Target 1	4.30006e+06	3.55186e+06
31	C7	32	Target 1	4.55326e+06	3805906
31	C7	33	Target 1	4759085	4.01259e+06
31	C7	34	Target 1	4920438	4.17479e+06
31	C7	35	Target 1	5042709	4297918
31	C7	36	Target 1	5139841	4.3959e+06
32	C8	1	Target 1	1.56108e+06	30942.1
32	C8	2	Target 1	1.55918e+06	29754.9
32	C8	3	Target 1	1.54203e+06	13324.7
32	C8	4	Target 1	1.53271e+06	4724.66
32	C8	5	Target 1	1.52202e+06	-5246.65
32	C8	6	Target 1	1.52088e+06	-5663.09
32	C8	7	Target 1	1524383	-1440.15
32	C8	8	Target 1	1.51509e+06	-10010.1
32	C8	9	Target 1	1.51508e+06	-9308.39
32	C8	10	Target 1	1.52573e+06	2067.42
32	C8	11	Target 1	1.52677e+06	3826.11
32	C8	12	Target 1	1.52189e+06	-331.328
32	C8	13	Target 1	1.52153e+06	22.9863
32	C8	14	Target 1	1525102	4314.93
32	C8	15	Target 1	1.52379e+06	3718.86
32	C8	16	Target 1	1.52354e+06	4188.55
32	C8	17	Target 1	1.52631e+06	7685.74
32	C8	18	Target 1	1.53072e+06	12810.2
32	C8	19	Target 1	1541220	24030.1
32	C8	20	Target 1	1.56047e+06	43995.3
32	C8	21	Target 1	1.60992e+06	94165.9
32	C8	22	Target 1	1.6922e+06	177169
32	C8	23	Target 1	1.83238e+06	318069
32	C8	24	Target 1	2.07771e+06	564114
32	C8	25	Target 1	2463991	951118
32	C8	26	Target 1	2.97882e+06	1.46666e+06
32	C8	27	Target 1	3.571e+06	2.05956e+06
32	C8	28	Target 1	4164060	2653345
32	C8	29	Target 1	4.69225e+06	3182257
32	C8	30	Target 1	5.12771e+06	3.61843e+06
32	C8	31	Target 1	5483543	3.97499e+06
32	C8	32	Target 1	5758520	4250683
32	C8	33	Target 1	5978191	4.47107e+06
32	C8	34	Target 1	6141556	4.63516e+06
32	C8	35	Target 1	6.2645e+06	4.75882e+06
32	C8	36	Target 1	6353292	4.84833e+06
33	C9	1	Target 1	717597	7510.37
33	C9	2	Target 1	717033	7710.54
33	C9	3	Target 1	713006	4447.71
33	C9	4	Target 1	710414	2619.75
33	C9	5	Target 1	704983	-2047.02
33	C9	6	Target 1	704552	-1714.17
33	C9	7	Target 1	706673	1171.19
33	C9	8	Target 1	698532	-6205.59
33	C9	9	Target 1	697654	-6319.79
33	C9	10	Target 1	703620	410.373
33	C9	11	Target 1	705592	3147.29
33	C9	12	Target 1	703756	2074.83
33	C9	13	Target 1	703332	2415.43
33	C9	14	Target 1	704618	4464.98
33	C9	15	Target 1	705601	6212.21
33	C9	16	Target 1	707220	8595.75
33	C9	17	Target 1	710667	12806.7
33	C9	18	Target 1	715223	18126.8
33	C9	19	Target 1	724981	28649.1
33	C9	20	Target 1	744205	48637.7
33	C9	21	Target 1	792391	97588
33	C9	22	Target 1	866808	172768
33	C9	23	Target 1	996720	303445
33	C9	24	Target 1	1.22168e+06	529165
33	C9	25	Target 1	1.57519e+06	883442
33	C9	26	Target 1	2.0664e+06	1.37542e+06
33	C9	27	Target 1	2.63457e+06	1.94435e+06
33	C9	28	Target 1	3.2068e+06	2517341
33	C9	29	Target 1	3.71629e+06	3.0276e+06
33	C9	30	Target 1	4.12814e+06	3.44022e+06
33	C9	31	Target 1	4.46107e+06	3.77391e+06
33	C9	32	Target 1	4.7176e+06	4031200
33	C9	33	Target 1	4.92348e+06	4237845
33	C9	34	Target 1	5074981	4.39011e+06
33	C9	35	Target 1	5185126	4501021
33	C9	36	Target 1	5.26673e+06	4.58339e+06
34	C10	1	Target 1	917037	16715.5
34	C10	2	Target 1	916221	15860.1
34	C10	3	Target 1	909836	9435.55
34	C10	4	Target 1	905928	5488.58
34	C10	5	Target 1	897660	-2819.39
34	C10	6	Target 1	897047	-3471.8
34	C10	7	Target 1	900797	238.731
34	C10	8	Target 1	891383	-9214.18
34	C10	9	Target 1	890506	-10130.7
34	C10	10	Target 1	898824	-1852.81
34	C10	11	Target 1	903424	2708.28
34	C10	12	Target 1	901781	1025.69
34	C10	13	Target 1	901478	683.902
34	C10	14	Target 1	904033	3198.68
34	C10	15	Target 1	905583	4709.46
34	C10	16	Target 1	906156	5243.68
34	C10	17	Target 1	909605	8652.52
34	C10	18	Target 1	913652	12660.4
34	C10	19	Target 1	914287	13255.9
34	C10	20	Target 1	920922	19851.2
34	C10	21	Target 1	949724	48613.9
34	C10	22	Target 1	983009	81860
34	C10	23	Target 1	1.0418e+06	140608
34	C10	24	Target 1	1.1587e+06	257470
34	C10	25	Target 1	1.36662e+06	465351
34	C10	26	Target 1	1.70728e+06	805968
34	C10	27	Target 1	2.22581e+06	1.32446e+06
34	C10	28	Target 1	2.88052e+06	1.97913e+06
34	C10	29	Target 1	3614265	2.71284e+06
34	C10	30	Target 1	4308252	3.40679e+06
34	C10	31	Target 1	4891221	3989717
34	C10	32	Target 1	5.34561e+06	4444068
34	C10	33	Target 1	5713200	4811617
34	C10	34	Target 1	5993737	5092115
34	C10	35	Target 1	6.19664e+06	5294981
34	C10	36	Target 1	6339160	5437459
35	C11	1	Target 1	994130	14805.9
35	C11	2	Target 1	993321	14217.3
35	C11	3	Target 1	987041	8157.68
35	C11	4	Target 1	983638	4974.79
35	C11	5	Target 1	977321	-1122.53
35	C11	6	Target 1	976773	-1449.54
35	C11	7	Target 1	978774	771.08
35	C11	8	Target 1	967956	-9827.24
35	C11	9	Target 1	966776	-10786.9
35	C11	10	Target 1	974522	-2820.07
35	C11	11	Target 1	977974	851.92
35	C11	12	Target 1	977796	893.349
35	C11	13	Target 1	978061	1378.78
35	C11	14	Target 1	980717	4254.64
35	C11	15	Target 1	980966	4724.01
35	C11	16	Target 1	981200	5178.31
35	C11	17	Target 1	984292	8490.62
35	C11	18	Target 1	987941	12359.5
35	C11	19	Target 1	992023	16661.3
35	C11	20	Target 1	998309	23167.7
35	C11	21	Target 1	1.02717e+06	52250.2
35	C11	22	Target 1	1.06441e+06	89704.8
35	C11	23	Target 1	1.12747e+06	152990
35	C11	24	Target 1	1.25045e+06	276190
35	C11	25	Target 1	1.46695e+06	492909
35	C11	26	Target 1	1.81975e+06	845934
35	C11	27	Target 1	2348301	1.3747e+06
35	C11	28	Target 1	3005101	2.03172e+06
35	C11	29	Target 1	3.71707e+06	2.74391e+06
35	C11	30	Target 1	4357163	3.38422e+06
35	C11	31	Target 1	4.87084e+06	3.89812e+06
35	C11	32	Target 1	5261422	4288922
35	C11	33	Target 1	5576972	4604692
35	C11	34	Target 1	5806794	4.83473e+06
35	C11	35	Target 1	5.97587e+06	5004030
35	C11	36	Target 1	6.09956e+06	5127938
36	C12	1	Target 1	805088	14037.7
36	C12	2	Target 1	804218	13728.3
36	C12	3	Target 1	797267	7338.36
36	C12	4	Target 1	793792	4424.01
36	C12	5	Target 1	787806	-1000.84
36	C12	6	Target 1	787098	-1146.88
36	C12	7	Target 1	788495	810.893
36	C12	8	Target 1	779117	-8005.83
36	C12	9	Target 1	777958	-8604.37
36	C12	10	Target 1	783967	-2033.59
36	C12	11	Target 1	785994	553.805
36	C12	12	Target 1	783585	-1293.42
36	C12	13	Target 1	783418	-899.457
36	C12	14	Target 1	786170	2413.38
36	C12	15	Target 1	786644	3448.47
36	C12	16	Target 1	786630	3995.49
36	C12	17	Target 1	788261	6187.96
36	C12	18	Target 1	791266	9753.23
36	C12	19	Target 1	794590	13639.3
36	C12	20	Target 1	801435	21044.9
36	C12	21	Target 1	825842	46013.1
36	C12	22	Target 1	858611	79342.8
36	C12	23	Target 1	914510	135803
36	C12	24	Target 1	1.02121e+06	243060
36	C12	25	Target 1	1.21002e+06	432432
36	C12	26	Target 1	1.51443e+06	737409
36	C12	27	Target 1	1.96289e+06	1.18643e+06
36	C12	28	Target 1	2553543	1.77764e+06
36	C12	29	Target 1	3.19152e+06	2416181
36	C12	30	Target 1	3.77523e+06	3.00045e+06
36	C12	31	Target 1	4.24588e+06	3.47166e+06
36	C12	32	Target 1	4.59337e+06	3.81971e+06
36	C12	33	Target 1	4875225	4102129
36	C12	34	Target 1	5.08383e+06	4.31129e+06
36	C12	35	Target 1	5231035	4459061
36	C12	36	Target 1	5.33826e+06	4566849
37	D1	1	Target 1	651876	10919.4
37	D1	2	Target 1	651106	10931.5
37	D1	3	Target 1	645120	5727.41
37	D1	4	Target 1	642125	3514.45
37	D1	5	Target 1	637082	-746.702
37	D1	6	Target 1	636293	-753.603
37	D1	7	Target 1	636695	430.183
37	D1	8	Target 1	628065	-7417.03
37	D1	9	Target 1	627218	-7482.12
37	D1	10	Target 1	633106	-811.709
37	D1	11	Target 1	633989	852.889
37	D1	12	Target 1	631764	-590.262
37	D1	13	Target 1	631515	-57.2885
37	D1	14	Target 1	633554	2764.37
37	D1	15	Target 1	634577	4569.41
37	D1	16	Target 1	635233	6007.01
37	D1	17	Target 1	638550	10106.2
37	D1	18	Target 1	642178	14516.6
37	D1	19	Target 1	646938	20058.6
37	D1	20	Target 1	659834	33736.5
37	D1	21	Target 1	694348	69032.9
37	D1	22	Target 1	746107	121574
37	D1	23	Target 1	836148	212397
37	D1	24	Target 1	996818	373850
37	D1	25	Target 1	1.25595e+06	633764
37	D1	26	Target 1	1.62714e+06	1.00574e+06
37	D1	27	Target 1	2100667	1.48004e+06
37	D1	28	Target 1	2.60116e+06	1.98132e+06
37	D1	29	Target 1	3051837	2.43278e+06
37	D1	30	Target 1	3.4065e+06	2.78823e+06
37	D1	31	Target 1	3677304	3059810
37	D1	32	Target 1	3.8836e+06	3.26689e+06
37	D1	33	Target 1	4.04629e+06	3.43036e+06
37	D1	34	Target 1	4.16741e+06	3.55226e+06
37	D1	35	Target 1	4254104	3.63974e+06
37	D1	36	Target 1	4.31514e+06	3701560
38	D2	1	Target 1	738856	12425.4
38	D2	2	Target 1	737941	12378.2
38	D2	3	Target 1	730517	5822.27
38	D2	4	Target 1	727249	3422.1
38	D2	5	Target 1	722544	-414.759
38	D2	6	Target 1	721625	-465.304
38	D2	7	Target 1	721262	40.2143
38	D2	8	Target 1	712668	-7685.52
38	D2	9	Target 1	711819	-7667.12
38	D2	10	Target 1	717499	-1118.98
38	D2	11	Target 1	718533	783.661
38	D2	12	Target 1	716545	-336.634
38	D2	13	Target 1	716353	339.571
38	D2	14	Target 1	718241	3095.71
38	D2	15	Target 1	718462	4184.79
38	D2	16	Target 1	718918	5508.62
38	D2	17	Target 1	722315	9774.21
38	D2	18	Target 1	725985	14312
38	D2	19	Target 1	732748	21943.9
38	D2	20	Target 1	748068	38131.6
38	D2	21	Target 1	786082	77014
38	D2	22	Target 1	845037	136837
38	D2	23	Target 1	948129	240797
38	D2	24	Target 1	1.1276e+06	421135
38	D2	25	Target 1	1.41229e+06	706696
38	D2	26	Target 1	1.8098e+06	1.10507e+06
38	D2	27	Target 1	2.27174e+06	1567876
38	D2	28	Target 1	2733425	2.03043e+06
38	D2	29	Target 1	3.1326e+06	2.43048e+06
38	D2	30	Target 1	3440668	2739413
38	D2	31	Target 1	3.67754e+06	2977158
38	D2	32	Target 1	3.85856e+06	3159041
38	D2	33	Target 1	3.99926e+06	3.30061e+06
38	D2	34	Target 1	4.10119e+06	3.40341e+06
38	D2	35	Target 1	4.17424e+06	3.47732e+06
38	D2	36	Target 1	4221936	3525890
39	D3	1	Target 1	588231	8229.18
39	D3	2	Target 1	587467	8784.8
39	D3	3	Target 1	581469	4106.24
39	D3	4	Target 1	578347	2303.3
39	D3	5	Target 1	572744	-1979.83
39	D3	6	Target 1	571753	-1651.83
39	D3	7	Target 1	572310	224.292
39	D3	8	Target 1	565803	-4963.59
39	D3	9	Target 1	564946	-4501.27
39	D3	10	Target 1	568574	446.535
39	D3	11	Target 1	568956	2147.47
39	D3	12	Target 1	566941	1452.09
39	D3	13	Target 1	566586	2416.59
39	D3	14	Target 1	567850	4999.28
39	D3	15	Target 1	569218	7687.4
39	D3	16	Target 1	570477	10265.1
39	D3	17	Target 1	573201	14308.8
39	D3	18	Target 1	577970	20396.8
39	D3	19	Target 1	586652	30398
39	D3	20	Target 1	603775	48840.4
39	D3	21	Target 1	641804	88189.1
39	D3	22	Target 1	703613	151317
39	D3	23	Target 1	813057	262081
39	D3	24	Target 1	1.00061e+06	450956
39	D3	25	Target 1	1.29442e+06	746078
39	D3	26	Target 1	1.70127e+06	1.15425e+06
39	D3	27	Target 1	2.16904e+06	1.62334e+06
39	D3	28	Target 1	2.63557e+06	2.09119e+06
39	D3	29	Target 1	3037346	2.49429e+06
39	D3	30	Target 1	3.34583e+06	2804090
39	D3	31	Target 1	3.58591e+06	3.04549e+06
39	D3	32	Target 1	3.77073e+06	3.23163e+06
39	D3	33	Target 1	3.91453e+06	3.37675e+06
39	D3	34	Target 1	4.02263e+06	3486164
39	D3	35	Target 1	4.09875e+06	3.56361e+06
39	D3	36	Target 1	4.14835e+06	3614521
40	D4	1	Target 1	609970	9512.66
40	D4	2	Target 1	609436	9013.89
40	D4	3	Target 1	605441	5054.75
40	D4	4	Target 1	602947	2596.92
40	D4	5	Target 1	597679	-2635.42
40	D4	6	Target 1	597524	-2754.56
40	D4	7	Target 1	600977	733.354
40	D4	8	Target 1	596078	-4129.1
40	D4	9	Target 1	595667	-4504.62
40	D4	10	Target 1	600116	-20.2079
40	D4	11	Target 1	601048	947.397
40	D4	12	Target 1	601010	945.314
40	D4	13	Target 1	601725	1696.17
40	D4	14	Target 1	602063	2070.02
40	D4	15	Target 1	603400	3443
40	D4	16	Target 1	604026	4104.36
40	D4	17	Target 1	606444	6557.65
40	D4	18	Target 1	609618	9768.13
40	D4	19	Target 1	614352	14537.7
40	D4	20	Target 1	621127	21348.1
40	D4	21	Target 1	653812	54068.9
40	D4	22	Target 1	708884	109176
40	D4	23	Target 1	807756	208085
40	D4	24	Target 1	981848	382212
40	D4	25	Target 1	1.26592e+06	666322
40	D4	26	Target 1	1.67832e+06	1078752
40	D4	27	Target 1	2180818	1.58129e+06
40	D4	28	Target 1	2.71061e+06	2.11112e+06
40	D4	29	Target 1	3.18588e+06	2586422
40	D4	30	Target 1	3.56718e+06	2.96776e+06
40	D4	31	Target 1	3.8694e+06	3.27001e+06
40	D4	32	Target 1	4.10116e+06	3.50181e+06
40	D4	33	Target 1	4.28097e+06	3.68166e+06
40	D4	34	Target 1	4.41555e+06	3.81627e+06
40	D4	35	Target 1	4.51339e+06	3.91415e+06
40	D4	36	Target 1	4579477	3.98027e+06
41	D5	1	Target 1	620063	9291.38
41	D5	2	Target 1	619516	8368.36
41	D5	3	Target 1	615247	3724.52
41	D5	4	Target 1	613471	1572.37
41	D5	5	Target 1	611217	-1057.03
41	D5	6	Target 1	611380	-1269.11
41	D5	7	Target 1	613400	374.74
41	D5	8	Target 1	608673	-4727.1
41	D5	9	Target 1	608773	-5003.18
41	D5	10	Target 1	615126	974.169
41	D5	11	Target 1	617551	3023.77
41	D5	12	Target 1	615699	796.996
41	D5	13	Target 1	615245	-33.2775
41	D5	14	Target 1	616476	822.386
41	D5	15	Target 1	616830	800.738
41	D5	16	Target 1	617093	688.339
41	D5	17	Target 1	619666	2885.57
41	D5	18	Target 1	623849	6693.17
41	D5	19	Target 1	630539	13007.7
41	D5	20	Target 1	643748	25841.6
41	D5	21	Target 1	677484	59201.8
41	D5	22	Target 1	732604	113946
41	D5	23	Target 1	826391	207357
41	D5	24	Target 1	995162	375754
41	D5	25	Target 1	1.26999e+06	650203
41	D5	26	Target 1	1.67013e+06	1049970
41	D5	27	Target 1	2.15445e+06	1.53392e+06
41	D5	28	Target 1	2.66691e+06	2.046e+06
41	D5	29	Target 1	3.13615e+06	2514867
41	D5	30	Target 1	3523022	2.90136e+06
41	D5	31	Target 1	3837720	3.21568e+06
41	D5	32	Target 1	4.08151e+06	3.4591e+06
41	D5	33	Target 1	4.27787e+06	3655082
41	D5	34	Target 1	4423866	3800702
41	D5	35	Target 1	4535495	3.91196e+06
41	D5	36	Target 1	4609299	3985384
42	D6	1	Target 1	618819	5633.28
42	D6	2	Target 1	618510	4921.59
42	D6	3	Target 1	616291	2299.46
42	D6	4	Target 1	615223	828.827
42	D6	5	Target 1	613564	-1233.12
42	D6	6	Target 1	613960	-1239.75
42	D6	7	Target 1	616462	858.687
42	D6	8	Target 1	613677	-2329.07
42	D6	9	Target 1	613669	-2740.07
42	D6	10	Target 1	617735	923.734
42	D6	11	Target 1	619793	2578.73
42	D6	12	Target 1	617373	-244.651
42	D6	13	Target 1	617021	-998.844
42	D6	14	Target 1	619029	605.839
42	D6	15	Target 1	619361	535.146
42	D6	16	Target 1	619384	155.079
42	D6	17	Target 1	620942	1310.45
42	D6	18	Target 1	624542	4507.19
42	D6	19	Target 1	631282	10844.4
42	D6	20	Target 1	644385	23545.1
42	D6	21	Target 1	679014	57770.7
42	D6	22	Target 1	732880	111234
42	D6	23	Target 1	827506	205457
42	D6	24	Target 1	997936	375485
42	D6	25	Target 1	1.27753e+06	654671
42	D6	26	Target 1	1.68674e+06	1063478
42	D6	27	Target 1	2.18138e+06	1557723
42	D6	28	Target 1	2.70113e+06	2.07706e+06
42	D6	29	Target 1	3.17856e+06	2.55409e+06
42	D6	30	Target 1	3573160	2.94829e+06
42	D6	31	Target 1	3895225	3269953
42	D6	32	Target 1	4.14543e+06	3.51976e+06
42	D6	33	Target 1	4.3467e+06	3.72063e+06
42	D6	34	Target 1	4499947	3.87347e+06
42	D6	35	Target 1	4.61611e+06	3989223
42	D6	36	Target 1	4696084	4.0688e+06
43	D7	1	Target 1	679721	9428.68
43	D7	2	Target 1	679125	8547.82
43	D7	3	Target 1	674448	3586.64
43	D7	4	Target 1	672475	1329.22
43	D7	5	Target 1	669901	-1529.08
43	D7	6	Target 1	670703	-1011.75
43	D7	7	Target 1	674809	2810.07
43	D7	8	Target 1	667263	-5020.54
43	D7	9	Target 1	666613	-5954.65
43	D7	10	Target 1	673400	547.552
43	D7	11	Target 1	675615	2478.57
43	D7	12	Target 1	673793	371.955
43	D7	13	Target 1	673600	-105.032
43	D7	14	Target 1	675559	1568.67
43	D7	15	Target 1	675203	928.371
43	D7	16	Target 1	675767	1208.2
43	D7	17	Target 1	680386	5542.84
43	D7	18	Target 1	685098	9969.97
43	D7	19	Target 1	694526	19114.1
43	D7	20	Target 1	712730	37033.9
43	D7	21	Target 1	756885	80904.3
43	D7	22	Target 1	828160	151894
43	D7	23	Target 1	952917	276367
43	D7	24	Target 1	1.17284e+06	496006
43	D7	25	Target 1	1.52453e+06	847416
43	D7	26	Target 1	1.98166e+06	1.30426e+06
43	D7	27	Target 1	2501125	1.82344e+06
43	D7	28	Target 1	3.00815e+06	2330177
43	D7	29	Target 1	3.44482e+06	2766565
43	D7	30	Target 1	3.79767e+06	3.11913e+06
43	D7	31	Target 1	4078697	3399872
43	D7	32	Target 1	4292993	3.61388e+06
43	D7	33	Target 1	4463533	3784139
43	D7	34	Target 1	4.58926e+06	3.90958e+06
43	D7	35	Target 1	4683623	4.00366e+06
43	D7	36	Target 1	4753397	4.07315e+06
44	D8	1	Target 1	793717	10406.6
44	D8	2	Target 1	793154	9676.81
44	D8	3	Target 1	788994	5349.6
44	D8	4	Target 1	786759	2947.39
44	D8	5	Target 1	782782	-1196.07
44	D8	6	Target 1	782797	-1347.84
44	D8	7	Target 1	785330	1018.58
44	D8	8	Target 1	777740	-6738.82
44	D8	9	Target 1	777243	-7403.09
44	D8	10	Target 1	784361	-451.732
44	D8	11	Target 1	787054	2074.06
44	D8	12	Target 1	785671	524.601
44	D8	13	Target 1	785661	348.08
44	D8	14	Target 1	788089	2608.68
44	D8	15	Target 1	787914	2266.54
44	D8	16	Target 1	788657	2843.08
44	D8	17	Target 1	794148	8167.12
44	D8	18	Target 1	800705	14557.4
44	D8	19	Target 1	814979	28664.2
44	D8	20	Target 1	836000	49518.1
44	D8	21	Target 1	889674	103026
44	D8	22	Target 1	975481	188666
44	D8	23	Target 1	1.12618e+06	339197
44	D8	24	Target 1	1.39052e+06	603373
44	D8	25	Target 1	1.81441e+06	1.02709e+06
44	D8	26	Target 1	2.36187e+06	1.57439e+06
44	D8	27	Target 1	2992152	2.2045e+06
44	D8	28	Target 1	3.60961e+06	2821797
44	D8	29	Target 1	4.1324e+06	3.34441e+06
44	D8	30	Target 1	4546157	3.75801e+06
44	D8	31	Target 1	4875873	4.08756e+06
44	D8	32	Target 1	5.12964e+06	4341158
44	D8	33	Target 1	5325961	4537310
44	D8	34	Target 1	5471830	4683012
44	D8	35	Target 1	5.57645e+06	4.78746e+06
44	D8	36	Target 1	5650418	4861266
45	D9	1	Target 1	631897	9050.26
45	D9	2	Target 1	631407	8675.55
45	D9	3	Target 1	627938	5322.41
45	D9	4	Target 1	625533	3032.58
45	D9	5	Target 1	620170	-2214.44
45	D9	6	Target 1	619971	-2298.28
45	D9	7	Target 1	623185	1031.45
45	D9	8	Target 1	617041	-4997.25
45	D9	9	Target 1	616386	-5536.52
45	D9	10	Target 1	621578	-229.356
45	D9	11	Target 1	623710	2018
45	D9	12	Target 1	620947	-629.209
45	D9	13	Target 1	620668	-792.354
45	D9	14	Target 1	623442	2097.13
45	D9	15	Target 1	624426	3195.86
45	D9	16	Target 1	625350	4235.65
45	D9	17	Target 1	628400	7401.07
45	D9	18	Target 1	633265	12381.4
45	D9	19	Target 1	643269	22501.3
45	D9	20	Target 1	662819	42166.6
45	D9	21	Target 1	709388	88850.6
45	D9	22	Target 1	784058	163636
45	D9	23	Target 1	915007	294701
45	D9	24	Target 1	1.13948e+06	519286
45	D9	25	Target 1	1.49118e+06	871103
45	D9	26	Target 1	1.97654e+06	1.35658e+06
45	D9	27	Target 1	2531030	1.91119e+06
45	D9	28	Target 1	3.07622e+06	2.45649e+06
45	D9	29	Target 1	3546278	2926665
45	D9	30	Target 1	3.91914e+06	3299647
45	D9	31	Target 1	4.21536e+06	3.59598e+06
45	D9	32	Target 1	4441268	3.822e+06
45	D9	33	Target 1	4.61767e+06	3.99852e+06
45	D9	34	Target 1	4.74624e+06	4.1272e+06
45	D9	35	Target 1	4841237	4222317
45	D9	36	Target 1	4.90371e+06	4284901
46	D10	1	Target 1	661543	11304.5
46	D10	2	Target 1	660931	10890.2
46	D10	3	Target 1	656432	6587.7
46	D10	4	Target 1	653622	3975.47
46	D10	5	Target 1	647786	-1662.7
46	D10	6	Target 1	647411	-1840.55
46	D10	7	Target 1	650082	1027.54
46	D10	8	Target 1	641889	-6967.5
46	D10	9	Target 1	640761	-7898.48
46	D10	10	Target 1	646177	-2285.33
46	D10	11	Target 1	649267	1002.5
46	D10	12	Target 1	648731	663.711
46	D10	13	Target 1	648550	680.546
46	D10	14	Target 1	650089	2416.88
46	D10	15	Target 1	651775	4300.22
46	D10	16	Target 1	652816	5538.3
46	D10	17	Target 1	654911	7831.01
46	D10	18	Target 1	656797	9913.72
46	D10	19	Target 1	661760	15074.4
46	D10	20	Target 1	671894	25406.5
46	D10	21	Target 1	702744	56452.9
46	D10	22	Target 1	746202	100109
46	D10	23	Target 1	823100	177204
46	D10	24	Target 1	964220	318522
46	D10	25	Target 1	1.20292e+06	557417
46	D10	26	Target 1	1.56678e+06	921477
46	D10	27	Target 1	2.06743e+06	1.42233e+06
46	D10	28	Target 1	2.63274e+06	1.98783e+06
46	D10	29	Target 1	3.20005e+06	2.55534e+06
46	D10	30	Target 1	3.68178e+06	3.03727e+06
46	D10	31	Target 1	4.06846e+06	3.42414e+06
46	D10	32	Target 1	4364519	3.7204e+06
46	D10	33	Target 1	4601323	3957401
46	D10	34	Target 1	4.77928e+06	4135552
46	D10	35	Target 1	4911174	4267647
46	D10	36	Target 1	4998229	4.3549e+06
47	D11	1	Target 1	804345	13572.1
47	D11	2	Target 1	803544	12858.4
47	D11	3	Target 1	797178	6579.15
47	D11	4	Target 1	794141	3627.82
47	D11	5	Target 1	789238	-1188.13
47	D11	6	Target 1	788843	-1496.58
47	D11	7	Target 1	790573	319.723
47	D11	8	Target 1	782123	-8043.35
47	D11	9	Target 1	781561	-8519.43
47	D11	10	Target 1	789274	-719.441
47	D11	11	Target 1	792449	2542.36
47	D11	12	Target 1	790215	394.783
47	D11	13	Target 1	790010	275.77
47	D11	14	Target 1	792696	3048.69
47	D11	15	Target 1	792739	3178.62
47	D11	16	Target 1	793021	3547.11
47	D11	17	Target 1	796352	6964.66
47	D11	18	Target 1	800160	10858.9
47	D11	19	Target 1	806453	17238.2
47	D11	20	Target 1	817558	28430
47	D11	21	Target 1	851670	62629
47	D11	22	Target 1	902291	113337
47	D11	23	Target 1	989687	200819
47	D11	24	Target 1	1151398	362616
47	D11	25	Target 1	1.42372e+06	635022
47	D11	26	Target 1	1.83769e+06	1.04908e+06
47	D11	27	Target 1	2402921	1.6144e+06
47	D11	28	Target 1	3.04145e+06	2.25301e+06
47	D11	29	Target 1	3.66912e+06	2.88077e+06
47	D11	30	Target 1	4198530	3.41027e+06
47	D11	31	Target 1	4609836	3821660
47	D11	32	Target 1	4.92851e+06	4140417
47	D11	33	Target 1	5178670	4390667
47	D11	34	Target 1	5.36842e+06	4580503
47	D11	35	Target 1	5.50482e+06	4.71699e+06
47	D11	36	Target 1	5596833	4809090
48	D12	1	Target 1	809266	9608.37
48	D12	2	Target 1	808562	9904.87
48	D12	3	Target 1	803301	5644.12
48	D12	4	Target 1	800213	3556
48	D12	5	Target 1	794128	-1529.07
48	D12	6	Target 1	793284	-1373.25
48	D12	7	Target 1	794270	613.249
48	D12	8	Target 1	784875	-7782.13
48	D12	9	Target 1	783680	-7977.12
48	D12	10	Target 1	790074	-582.687
48	D12	11	Target 1	793827	4170.56
48	D12	12	Target 1	789174	517.752
48	D12	13	Target 1	787961	304.378
48	D12	14	Target 1	788962	2305.32
48	D12	15	Target 1	787789	2132.88
48	D12	16	Target 1	787466	2809.75
48	D12	17	Target 1	788717	5060.82
48	D12	18	Target 1	791307	8650.82
48	D12	19	Target 1	795531	13874.9
48	D12	20	Target 1	803695	23038.8
48	D12	21	Target 1	833584	53927.6
48	D12	22	Target 1	877197	98541.4
48	D12	23	Target 1	954322	176666
48	D12	24	Target 1	1.09136e+06	314707
48	D12	25	Target 1	1.32419e+06	548536
48	D12	26	Target 1	1.68152e+06	906867
48	D12	27	Target 1	2.17515e+06	1.4015e+06
48	D12	28	Target 1	2.76322e+06	1990564
48	D12	29	Target 1	3356238	2.58458e+06
48	D12	30	Target 1	3.87512e+06	3104464
48	D12	31	Target 1	4293897	3.52424e+06
48	D12	32	Target 1	4625380	3.85672e+06
48	D12	33	Target 1	4891111	4.12346e+06
48	D12	34	Target 1	5098959	4332304
48	D12	35	Target 1	5252705	4487050
48	D12	36	Target 1	5.35593e+06	4.59128e+06
49	E1	1	Target 1	654360	12166.3
49	E1	2	Target 1	653433	12696.4
49	E1	3	Target 1	646077	6798.11
49	E1	4	Target 1	642268	4446.48
49	E1	5	Target 1	635471	-893.215
49	E1	6	Target 1	634082	-824.723
49	E1	7	Target 1	633560	110.895
49	E1	8	Target 1	623280	-8712.55
49	E1	9	Target 1	622069	-8466.06
49	E1	10	Target 1	627885	-1192.82
49	E1	11	Target 1	628112	492.302
49	E1	12	Target 1	625037	-1125.71
49	E1	13	Target 1	624801	95.5996
49	E1	14	Target 1	627192	3943.84
49	E1	15	Target 1	627118	5327.83
49	E1	16	Target 1	627542	7208.7
49	E1	17	Target 1	630945	12069.1
49	E1	18	Target 1	633143	15724.9
49	E1	19	Target 1	636291	20329.9
49	E1	20	Target 1	646409	31905
49	E1	21	Target 1	675144	62097.2
49	E1	22	Target 1	716160	104571
49	E1	23	Target 1	789108	178976
49	E1	24	Target 1	925689	317015
49	E1	25	Target 1	1.15725e+06	550032
49	E1	26	Target 1	1512788	907028
49	E1	27	Target 1	1.99774e+06	1.39344e+06
49	E1	28	Target 1	2540058	1.93721e+06
49	E1	29	Target 1	3.05092e+06	2.44954e+06
49	E1	30	Target 1	3.45326e+06	2.85333e+06
49	E1	31	Target 1	3.75701e+06	3.15854e+06
49	E1	32	Target 1	3.98809e+06	3391079
49	E1	33	Target 1	4.16584e+06	3.57028e+06
49	E1	34	Target 1	4303217	3.70912e+06
49	E1	35	Target 1	4.40244e+06	3.80979e+06
49	E1	36	Target 1	4.46654e+06	3.87536e+06
50	E2	1	Target 1	655559	13814.7
50	E2	2	Target 1	654604	13599.9
50	E2	3	Target 1	646812	6547.43
50	E2	4	Target 1	643233	3709.25
50	E2	5	Target 1	637667	-1116
50	E2	6	Target 1	636936	-1106.62
50	E2	7	Target 1	637866	562.891
50	E2	8	Target 1	628449	-8113.73
50	E2	9	Target 1	627487	-8334.78
50	E2	10	Target 1	634099	-982.715
50	E2	11	Target 1	635827	1485.48
50	E2	12	Target 1	633313	-287.952
50	E2	13	Target 1	633100	239.305
50	E2	14	Target 1	635528	3407.25
50	E2	15	Target 1	635370	3990.19
50	E2	16	Target 1	635561	4921.26
50	E2	17	Target 1	638402	8501.89
50	E2	18	Target 1	640899	11739.3
50	E2	19	Target 1	643970	15550.5
50	E2	20	Target 1	653352	25673.4
50	E2	21	Target 1	680670	53731.7
50	E2	22	Target 1	718191	91993.2
50	E2	23	Target 1	784995	159538
50	E2	24	Target 1	911815	287098
50	E2	25	Target 1	1.12943e+06	505451
50	E2	26	Target 1	1467791	844554
50	E2	27	Target 1	1941116	1.31862e+06
50	E2	28	Target 1	2.47541e+06	1.85365e+06
50	E2	29	Target 1	2.99361e+06	2.3726e+06
50	E2	30	Target 1	3.41415e+06	2.79387e+06
50	E2	31	Target 1	3.73567e+06	3.11614e+06
50	E2	32	Target 1	3.98538e+06	3.36658e+06
50	E2	33	Target 1	4.18189e+06	3563831
50	E2	34	Target 1	4.3267e+06	3.70938e+06
50	E2	35	Target 1	4.43312e+06	3.81655e+06
50	E2	36	Target 1	4506252	3.89042e+06
51	E3	1	Target 1	689619	13266.9
51	E3	2	Target 1	688687	13418.6
51	E3	3	Target 1	681100	6915.01
51	E3	4	Target 1	677248	4147.22
51	E3	5	Target 1	670360	-1657.14
51	E3	6	Target 1	669016	-1917.56
51	E3	7	Target 1	669408	-440.975
51	E3	8	Target 1	662714	-6051.27
51	E3	9	Target 1	661770	-5911.56
51	E3	10	Target 1	665193	-1404.61
51	E3	11	Target 1	665532	17.7245
51	E3	12	Target 1	663661	-769.007
51	E3	13	Target 1	662940	-406.113
51	E3	14	Target 1	662984	721.656
51	E3	15	Target 1	663871	2692.24
51	E3	16	Target 1	664159	4064.38
51	E3	17	Target 1	664518	5507.15
51	E3	18	Target 1	667248	9321.29
51	E3	19	Target 1	671991	15147.2
51	E3	20	Target 1	680789	25029.3
51	E3	21	Target 1	704175	49499.7
51	E3	22	Target 1	741132	87539.8
51	E3	23	Target 1	806160	153652
51	E3	24	Target 1	926843	275419
51	E3	25	Target 1	1132560	482220
51	E3	26	Target 1	1.44844e+06	799186
51	E3	27	Target 1	1.88834e+06	1.24017e+06
51	E3	28	Target 1	2.39584e+06	1.74875e+06
51	E3	29	Target 1	2.89341e+06	2.2474e+06
51	E3	30	Target 1	3303620	2.6587e+06
51	E3	31	Target 1	3.62085e+06	2.97701e+06
51	E3	32	Target 1	3.86116e+06	3218402
51	E3	33	Target 1	4051425	3.40976e+06
51	E3	34	Target 1	4.19395e+06	3.55337e+06
51	E3	35	Target 1	4299535	3660033
51	E3	36	Target 1	4.37116e+06	3.73274e+06
52	E4	1	Target 1	576701	9035.43
52	E4	2	Target 1	576125	8762.76
52	E4	3	Target 1	571822	4763.91
52	E4	4	Target 1	569390	2635.81
52	E4	5	Target 1	564755	-1695.61
52	E4	6	Target 1	564051	-2095.96
52	E4	7	Target 1	565035	-807.875
52	E4	8	Target 1	560015	-5524.6
52	E4	9	Target 1	559934	-5300.95
52	E4	10	Target 1	565582	650.506
52	E4	11	Target 1	567864	3235.97
52	E4	12	Target 1	566450	2125.86
52	E4	13	Target 1	566033	2012.95
52	E4	14	Target 1	567278	3561.53
52	E4	15	Target 1	568950	5537.18
52	E4	16	Target 1	569714	6605.89
52	E4	17	Target 1	572794	9989.29
52	E4	18	Target 1	577058	14557.6
52	E4	19	Target 1	584306	22108.7
52	E4	20	Target 1	599452	37558.4
52	E4	21	Target 1	633429	71839.4
52	E4	22	Target 1	687802	126516
52	E4	23	Target 1	782071	221089
52	E4	24	Target 1	950089	389411
52	E4	25	Target 1	1.22263e+06	662259
52	E4	26	Target 1	1.61663e+06	1056559
52	E4	27	Target 1	2.09616e+06	1536397
52	E4	28	Target 1	2598195	2.03873e+06
52	E4	29	Target 1	3.05247e+06	2.49331e+06
52	E4	30	Target 1	3411076	2.85222e+06
52	E4	31	Target 1	3689977	3131426
52	E4	32	Target 1	3.90226e+06	3.34401e+06
52	E4	33	Target 1	4.06843e+06	3510488
52	E4	34	Target 1	4.1935e+06	3.63586e+06
52	E4	35	Target 1	4.28492e+06	3727582
52	E4	36	Target 1	4.34237e+06	3.78534e+06
53	E5	1	Target 1	563697	9407.55
53	E5	2	Target 1	563160	8717.88
53	E5	3	Target 1	559120	4524.96
53	E5	4	Target 1	557233	2485.54
53	E5	5	Target 1	554425	-475.006
53	E5	6	Target 1	554046	-1006.68
53	E5	7	Target 1	554642	-563.472
53	E5	8	Target 1	549946	-5412.95
53	E5	9	Target 1	549830	-5681.38
53	E5	10	Target 1	555068	-596.17
53	E5	11	Target 1	557882	2065.47
53	E5	12	Target 1	556440	470.614
53	E5	13	Target 1	556204	81.4437
53	E5	14	Target 1	558076	1800.65
53	E5	15	Target 1	558735	2306.98
53	E5	16	Target 1	558969	2388.5
53	E5	17	Target 1	561327	4594.07
53	E5	18	Target 1	565681	8795.34
53	E5	19	Target 1	573068	16029
53	E5	20	Target 1	587196	30004.5
53	E5	21	Target 1	620040	62695.7
53	E5	22	Target 1	674062	116565
53	E5	23	Target 1	768513	210863
53	E5	24	Target 1	935196	377394
53	E5	25	Target 1	1.20323e+06	645277
53	E5	26	Target 1	1.58993e+06	1.03182e+06
53	E5	27	Target 1	2.05368e+06	1495418
53	E5	28	Target 1	2.53643e+06	1.97802e+06
53	E5	29	Target 1	2971203	2412637
53	E5	30	Target 1	3.3211e+06	2.76239e+06
53	E5	31	Target 1	3.5997e+06	3.04083e+06
53	E5	32	Target 1	3.81567e+06	3256644
53	E5	33	Target 1	3.98518e+06	3.426e+06
53	E5	34	Target 1	4113313	3.55398e+06
53	E5	35	Target 1	4208292	3.64881e+06
53	E5	36	Target 1	4.2737e+06	3.71407e+06
54	E6	1	Target 1	566932	8294.18
54	E6	2	Target 1	566454	7620.31
54	E6	3	Target 1	562930	3902
54	E6	4	Target 1	561184	1961.31
54	E6	5	Target 1	558389	-1028.82
54	E6	6	Target 1	558382	-1230.75
54	E6	7	Target 1	560210	401.995
54	E6	8	Target 1	555075	-4927.88
54	E6	9	Target 1	554973	-5225.07
54	E6	10	Target 1	560917	524.308
54	E6	11	Target 1	563256	2668.75
54	E6	12	Target 1	561171	388.37
54	E6	13	Target 1	560829	-148.63
54	E6	14	Target 1	562604	1431.87
54	E6	15	Target 1	562650	1282.56
54	E6	16	Target 1	562656	1093.56
54	E6	17	Target 1	564613	2855.75
54	E6	18	Target 1	568716	6763.37
54	E6	19	Target 1	576018	13870.5
54	E6	20	Target 1	589625	27283.1
54	E6	21	Target 1	622701	60163.9
54	E6	22	Target 1	676071	113339
54	E6	23	Target 1	770643	207716
54	E6	24	Target 1	940458	377336
54	E6	25	Target 1	1.22001e+06	656695
54	E6	26	Target 1	1.6042e+06	1.04069e+06
54	E6	27	Target 1	2070612	1.50691e+06
54	E6	28	Target 1	2.5599e+06	1.996e+06
54	E6	29	Target 1	3.00377e+06	2439671
54	E6	30	Target 1	3365132	2.80084e+06
54	E6	31	Target 1	3.65455e+06	3090060
54	E6	32	Target 1	3.87765e+06	3.31297e+06
54	E6	33	Target 1	4.05566e+06	3.49078e+06
54	E6	34	Target 1	4.18961e+06	3.62454e+06
54	E6	35	Target 1	4.28986e+06	3.7246e+06
54	E6	36	Target 1	4356781	3791320
55	E7	1	Target 1	680784	8420.22
55	E7	2	Target 1	680292	7663.67
55	E7	3	Target 1	676640	3746.55
55	E7	4	Target 1	674902	1744.31
55	E7	5	Target 1	672265	-1157.37
55	E7	6	Target 1	672652	-1034.61
55	E7	7	Target 1	675539	1587.9
55	E7	8	Target 1	669180	-5035.03
55	E7	9	Target 1	668839	-5641.02
[truncated: 1,503 more rows]

## Sheet: Results
Block Type	96-Well 0.2-mL Block
Calibration Background is expired	Yes
Calibration Background performed on	04-27-2018
Calibration Pure Dye ABY is expired	Yes
Calibration Pure Dye ABY performed on	02-01-2021
Calibration Pure Dye CY5 is expired	Yes
Calibration Pure Dye CY5 performed on	02-01-2021
Calibration Pure Dye FAM is expired	Yes
Calibration Pure Dye FAM performed on	02-01-2021
Calibration Pure Dye JUN is expired	Yes
Calibration Pure Dye JUN performed on	02-01-2021
Calibration Pure Dye MUSTANG PURPLE is expired	Yes
Calibration Pure Dye MUSTANG PURPLE performed on	02-01-2021
Calibration Pure Dye NED is expired	Yes
Calibration Pure Dye NED performed on	02-01-2021
Calibration Pure Dye ROX is expired	Yes
Calibration Pure Dye ROX performed on	02-01-2021
Calibration Pure Dye SYBR is expired	Yes
Calibration Pure Dye SYBR performed on	02-01-2021
Calibration Pure Dye TAMRA is expired	Yes
Calibration Pure Dye TAMRA performed on	02-01-2021
Calibration Pure Dye VIC is expired	Yes
Calibration Pure Dye VIC performed on	02-01-2021
Calibration ROI is expired	Yes
Calibration ROI performed on	04-27-2018
Calibration Uniformity is expired	Yes
Calibration Uniformity performed on	04-27-2018
Chemistry	SYBR_GREEN
Date Created	2024-02-21 16:50:55 PM EET
Experiment Barcode
Experiment Comment
Experiment File Name	C:\Users\mhiourea\Documents\Eleni\Μετρηση μηκους τελομερών\16-2-24_2ndexp_telomeres.eds
Experiment Name	16-2-24_2ndexp_telomeres
Experiment Run End Time	2024-02-16 18:50:50 PM EET
Experiment Type	Standard Curve
Instrument Name	272521791
Instrument Serial Number	272521791
Instrument Type	QuantStudio™ 5 System
Passive Reference
Post-read Stage/Step
Pre-read Stage/Step
Quantification Cycle Method	Ct
Signal Smoothing On	true
Stage where Melt Analysis is performed	Stage4
Stage/ Cycle where Ct Analysis is performed	Stage3, Step3
User Name
Well	Well Position	Omit	Sample Name	Target Name	Task	Reporter	Quencher	CT	Ct Mean	Ct SD	Quantity	Quantity Mean	Quantity SD	Y-Intercept	R(superscript 2)	Slope	Efficiency	Automatic Ct Threshold	Ct Threshold	Automatic Baseline	Baseline Start	Baseline End	Amp Status	Comments	Cq Conf	MTP	CQCONF	EXPFAIL	HIGHSD	OUTLIERRG	Tm1	Tm2	Tm3	Tm4
1	A1	FALSE	Sample 1	Target 1	NTC	SYBR	None	Undetermined						31.4621	0.952	-4.1826	73.4146	TRUE	246145	TRUE	3	31	No Amp		0	N	N	N	N	N	70.3702
2	A2	FALSE	Sample 1	Target 1	NTC	SYBR	None	Undetermined						31.4621	0.952	-4.1826	73.4146	TRUE	246145	TRUE	3	22	Inconclusive		0	Y	N	N	N	N	70.2168	79.2687
3	A3	FALSE	Sample 1	Target 1	STANDARD	SYBR	None	27.9744	27.887	0.123556	6.25			31.4621	0.952	-4.1826	73.4146	TRUE	246145	TRUE	3	19	Amp		0.981369	Y	N	N	N	N	92.6112	79.1131
4	A4	FALSE	Sample 1	Target 1	STANDARD	SYBR	None	27.7997	27.887	0.123556	6.25			31.4621	0.952	-4.1826	73.4146	TRUE	246145	TRUE	3	19	Amp		0.988106	Y	N	N	N	N	79.1131	92.7646
5	A5	FALSE	Sample 1	Target 1	STANDARD	SYBR	None	27.2521	27.3559	0.146699	12.5			31.4621	0.952	-4.1826	73.4146	TRUE	246145	TRUE	3	19	Amp		0.984666	Y	N	N	N	N	92.6018	79.2615
6	A6	FALSE	Sample 1	Target 1	STANDARD	SYBR	None	27.4596	27.3559	0.146699	12.5			31.4621	0.952	-4.1826	73.4146	TRUE	246145	TRUE	3	19	Amp		0.986929	Y	N	N	N	N	91.8351	78.9548
7	A7	FALSE	Sample 1	Target 1	STANDARD	SYBR	None	24.9342	24.9342		25			31.4621	0.952	-4.1826	73.4146	TRUE	246145	TRUE	3	18	Amp		0.99172	Y	N	N	N	N	92.237	79.2309
8	A8	FALSE	Sample 1	Target 1	UNKNOWN	SYBR	None	24.3607	23.9558	0.57257	49.8717			31.4621	0.952	-4.1826	73.4146	TRUE	246145	TRUE	3	16	Amp		0.984946	Y	N	N	Y	N	92.696	79.2309
9	A9	FALSE	Sample 1	Target 1	STANDARD	SYBR	None	24.57	24.5769	0.00985225	50			31.4621	0.952	-4.1826	73.4146	TRUE	246145	TRUE	3	16	Amp		0.991489	Y	N	N	N	N	92.5997	78.9538
10	A10	FALSE	Sample 1	Target 1	STANDARD	SYBR	None	24.5839	24.5769	0.00985225	50			31.4621	0.952	-4.1826	73.4146	TRUE	246145	TRUE	3	17	Amp		0.989835	Y	N	N	N	N	92.4464	78.9538
11	A11	FALSE	Sample 1	Target 1	STANDARD	SYBR	None	22.8651	22.8651		100			31.4621	0.952	-4.1826	73.4146	TRUE	246145	TRUE	3	15	Amp		0.991681	Y	N	N	N	N	92.7435	78.9487
12	A12	FALSE	Sample 1	Target 1	UNKNOWN	SYBR	None	23.5509	23.9558	0.57257	77.8844			31.4621	0.952	-4.1826	73.4146	TRUE	246145	TRUE	3	15	Amp		0.98212	Y	N	N	Y	N	79.2552	93.0501
13	B1	FALSE	HeLa	Target 1	UNKNOWN	SYBR	None	26.3164	26.2822	0.126945	16.9923	17.3443	1.22713	31.4621	0.952	-4.1826	73.4146	TRUE	246145	TRUE	3	19	Amp		0.984602	Y	N	N	N	N	92.6165	78.9619
14	B2	FALSE	HeLa	Target 1	UNKNOWN	SYBR	None	26.3885	26.2822	0.126945	16.3317	17.3443	1.22713	31.4621	0.952	-4.1826	73.4146	TRUE	246145	TRUE	3	18	Amp		0.98551	Y	N	N	N	N	92.6165	79.1153
15	B3	FALSE	HeLa	Target 1	UNKNOWN	SYBR	None	26.1416	26.2822	0.126945	18.709	17.3443	1.22713	31.4621	0.952	-4.1826	73.4146	TRUE	246145	TRUE	3	19	Amp		0.985184	Y	N	N	N	N	92.4578	78.9597
16	B4	FALSE	Sample 1	Target 1	UNKNOWN	SYBR	None	Undetermined	23.9558	0.57257				31.4621	0.952	-4.1826	73.4146	TRUE	246145	TRUE	3	35	No Amp		0	N	Y	Y	N	N	91.9976
17	B5	FALSE	Sample 1	Target 1	UNKNOWN	SYBR	None	Undetermined	23.9558	0.57257				31.4621	0.952	-4.1826	73.4146	TRUE	246145	TRUE	3	17	No Amp		0	N	Y	N	N	N	65.0012
18	B6	FALSE	Sample 1	Target 1	UNKNOWN	SYBR	None	Undetermined	23.9558	0.57257				31.4621	0.952	-4.1826	73.4146	TRUE	246145	TRUE	3	35	No Amp		0	N	Y	Y	N	N	91.8351
19	B7	FALSE	Sample 1	Target 1	UNKNOWN	SYBR	None	Undetermined	23.9558	0.57257				31.4621	0.952	-4.1826	73.4146	TRUE	246145	TRUE	3	35	No Amp		0	N	Y	Y	N	N	65.0007
20	B8	FALSE	Sample 1	Target 1	UNKNOWN	SYBR	None	Undetermined	23.9558	0.57257				31.4621	0.952	-4.1826	73.4146	TRUE	246145	TRUE	3	20	No Amp		0	N	Y	N	N	N	65.0007
21	B9	FALSE	SD1	Target 1	UNKNOWN	SYBR	None	27.6673	27.5482	0.168439	8.07754	8.64347	0.800347	31.4621	0.952	-4.1826	73.4146	TRUE	246145	TRUE	3	19	Amp		0.967751	Y	N	N	N	N	92.2931	78.8005
22	B10	FALSE	SD1	Target 1	UNKNOWN	SYBR	None	27.4291	27.5482	0.168439	9.2094	8.64347	0.800347	31.4621	0.952	-4.1826	73.4146	TRUE	246145	TRUE	3	19	Amp		0.987615	Y	N	N	N	N	92.2931	78.8005
23	B11	FALSE	SD2	Target 1	UNKNOWN	SYBR	None	27.4156	27.695	0.395211	9.2783	8.04959	1.73766	31.4621	0.952	-4.1826	73.4146	TRUE	246145	TRUE	3	19	Amp		0.985876	Y	N	N	N	N	79.1019	92.5903
24	B12	FALSE	SD2	Target 1	UNKNOWN	SYBR	None	27.9745	27.695	0.395211	6.82088	8.04959	1.73766	31.4621	0.952	-4.1826	73.4146	TRUE	246145	TRUE	3	19	Amp		0.985321	Y	N	N	N	N	79.2552	92.7435
25	C1	FALSE	7	Target 1	UNKNOWN	SYBR	None	23.0975	23.0781	0.0846177	99.967	101.112	4.74439	31.4621	0.952	-4.1826	73.4146	TRUE	246145	TRUE	3	15	Amp		0.986154	Y	N	N	N	N	92.6165	78.8084
26	C2	FALSE	7	Target 1	UNKNOWN	SYBR	None	23.1514	23.0781	0.0846177	97.0452	101.112	4.74439	31.4621	0.952	-4.1826	73.4146	TRUE	246145	TRUE	3	15	Amp		0.985513	Y	N	N	N	N	92.463	78.8084
27	C3	FALSE	7	Target 1	UNKNOWN	SYBR	None	22.9855	23.0781	0.0846177	106.324	101.112	4.74439	31.4621	0.952	-4.1826	73.4146	TRUE	246145	TRUE	3	13	Amp		0.991978	Y	N	N	N	N	92.151	78.6529
28	C4	FALSE	11	Target 1	UNKNOWN	SYBR	None	23.9248	24.0164	0.0926594	63.397	60.3306	3.07392	31.4621	0.952	-4.1826	73.4146	TRUE	246145	TRUE	3	15	Amp		0.990864	Y	N	N	N	N	92.151	78.8063
29	C5	FALSE	11	Target 1	UNKNOWN	SYBR	None	24.0144	24.0164	0.0926594	60.3455	60.3306	3.07392	31.4621	0.952	-4.1826	73.4146	TRUE	246145	TRUE	3	15	Amp		0.99093	Y	N	N	N	N	91.9884	78.8015
30	C6	FALSE	11	Target 1	UNKNOWN	SYBR	None	24.1101	24.0164	0.0926594	57.2492	60.3306	3.07392	31.4621	0.952	-4.1826	73.4146	TRUE	246145	TRUE	3	15	Amp		0.993895	Y	N	N	N	N	91.8351	78.8015
31	C7	FALSE	17	Target 1	UNKNOWN	SYBR	None	22.7775	22.664	0.103037	119.226	127.047	7.13151	31.4621	0.952	-4.1826	73.4146	TRUE	246145	TRUE	3	15	Amp		0.994616	Y	N	N	N	N	91.931	78.9249
32	C8	FALSE	17	Target 1	UNKNOWN	SYBR	None	22.5763	22.664	0.103037	133.19	127.047	7.13151	31.4621	0.952	-4.1826	73.4146	TRUE	246145	TRUE	3	15	Amp		0.788874	Y	Y	N	N	N	92.237	78.7719
33	C9	FALSE	17	Target 1	UNKNOWN	SYBR	None	22.6382	22.664	0.103037	128.724	127.047	7.13151	31.4621	0.952	-4.1826	73.4146	TRUE	246145	TRUE	3	13	Amp		0.989889	Y	N	N	N	N	91.9864	78.4939
34	C10	FALSE	22	Target 1	UNKNOWN	SYBR	None	23.9311	23.9229	0.105432	63.1755	63.5337	3.69847	31.4621	0.952	-4.1826	73.4146	TRUE	246145	TRUE	3	15	Amp		0.988122	Y	N	N	N	N	92.1398	78.6472
35	C11	FALSE	22	Target 1	UNKNOWN	SYBR	None	23.8136	23.9229	0.105432	67.3982	63.5337	3.69847	31.4621	0.952	-4.1826	73.4146	TRUE	246145	TRUE	3	15	Amp		0.987217	Y	N	N	N	N	92.437	78.7954
36	C12	FALSE	22	Target 1	UNKNOWN	SYBR	None	24.024	23.9229	0.105432	60.0273	63.5337	3.69847	31.4621	0.952	-4.1826	73.4146	TRUE	246145	TRUE	3	16	Amp		0.986661	Y	N	N	N	N	92.437	78.9487
37	D1	FALSE	35	Target 1	UNKNOWN	SYBR	None	23.2455	23.0515	0.181827	92.1469	102.873	10.1704	31.4621	0.952	-4.1826	73.4146	TRUE	246145	TRUE	3	15	Amp		0.986886	Y	N	N	N	N	92.463	78.9619
38	D2	FALSE	35	Target 1	UNKNOWN	SYBR	None	23.024	23.0515	0.181827	104.094	102.873	10.1704	31.4621	0.952	-4.1826	73.4146	TRUE	246145	TRUE	3	15	Amp		0.984986	Y	N	N	N	N	92.3096	78.8084
39	D3	FALSE	35	Target 1	UNKNOWN	SYBR	None	22.8849	23.0515	0.181827	112.377	102.873	10.1704	31.4621	0.952	-4.1826	73.4146	TRUE	246145	TRUE	3	13	Amp		0.990242	Y	N	N	N	N	91.9976	78.4995
40	D4	FALSE	37	Target 1	UNKNOWN	SYBR	None	23.266	23.2768	0.0111296	91.1094	90.5727	0.554774	31.4621	0.952	-4.1826	73.4146	TRUE	246145	TRUE	3	14	Amp		0.989903	Y	N	N	N	N	91.9976	78.4995
41	D5	FALSE	37	Target 1	UNKNOWN	SYBR	None	23.2761	23.2768	0.0111296	90.6074	90.5727	0.554774	31.4621	0.952	-4.1826	73.4146	TRUE	246145	TRUE	3	15	Amp		0.988775	Y	N	N	N	N	91.8351	78.4948
42	D6	FALSE	37	Target 1	UNKNOWN	SYBR	None	23.2883	23.2768	0.0111296	90.0015	90.5727	0.554774	31.4621	0.952	-4.1826	73.4146	TRUE	246145	TRUE	3	16	Amp		0.994056	Y	N	N	N	N	91.9884	78.8015
43	D7	FALSE	44	Target 1	UNKNOWN	SYBR	None	22.8088	22.6619	0.16785	117.187	127.422	11.9272	31.4621	0.952	-4.1826	73.4146	TRUE	246145	TRUE	3	15	Amp		0.989308	Y	N	N	N	N	92.237	78.7719
44	D8	FALSE	44	Target 1	UNKNOWN	SYBR	None	22.479	22.6619	0.16785	140.52	127.422	11.9272	31.4621	0.952	-4.1826	73.4146	TRUE	246145	TRUE	3	15	Amp		0.988313	Y	N	N	N	N	92.237	78.7719
45	D9	FALSE	44	Target 1	UNKNOWN	SYBR	None	22.698	22.6619	0.16785	124.558	127.422	11.9272	31.4621	0.952	-4.1826	73.4146	TRUE	246145	TRUE	3	15	Amp		0.99079	Y	N	N	N	N	91.8331	78.3405
46	D10	FALSE	50	Target 1	UNKNOWN	SYBR	None	23.5588	23.4934	0.129276	77.5487	80.5292	5.84124	31.4621	0.952	-4.1826	73.4146	TRUE	246145	TRUE	3	15	Amp		0.988187	Y	N	N	N	N	91.9864	78.4939
47	D11	FALSE	50	Target 1	UNKNOWN	SYBR	None	23.3445	23.4934	0.129276	87.2595	80.5292	5.84124	31.4621	0.952	-4.1826	73.4146	TRUE	246145	TRUE	3	15	Amp		0.987702	Y	N	N	N	N	92.1304	78.6421
48	D12	FALSE	50	Target 1	UNKNOWN	SYBR	None	23.5769	23.4934	0.129276	76.7795	80.5292	5.84124	31.4621	0.952	-4.1826	73.4146	TRUE	246145	TRUE	3	15	Amp		0.991931	Y	N	N	N	N	92.437	78.7954
49	E1	FALSE	57	Target 1	UNKNOWN	SYBR	None	23.5584	23.7002	0.12713	77.5623	71.8575	5.09702	31.4621	0.952	-4.1826	73.4146	TRUE	246145	TRUE	3	15	Amp		0.988438	Y	N	N	N	N	92.3096	78.655
50	E2	FALSE	57	Target 1	UNKNOWN	SYBR	None	23.7381	23.7002	0.12713	70.2586	71.8575	5.09702	31.4621	0.952	-4.1826	73.4146	TRUE	246145	TRUE	3	15	Amp		0.987184	Y	N	N	N	N	92.1562	78.655
51	E3	FALSE	57	Target 1	UNKNOWN	SYBR	None	23.8041	23.7002	0.12713	67.7517	71.8575	5.09702	31.4621	0.952	-4.1826	73.4146	TRUE	246145	TRUE	3	16	Amp		0.990587	Y	N	N	N	N	91.8442	78.4995
52	E4	FALSE	66	Target 1	UNKNOWN	SYBR	None	23.1803	23.2302	0.0432441	95.514	92.943	2.22758	31.4621	0.952	-4.1826	73.4146	TRUE	246145	TRUE	3	13	Amp		0.986135	Y	N	N	N	N	91.9976	78.4995
53	E5	FALSE	66	Target 1	UNKNOWN	SYBR	None	23.2538	23.2302	0.0432441	91.7238	92.943	2.22758	31.4621	0.952	-4.1826	73.4146	TRUE	246145	TRUE	3	15	Amp		0.986743	Y	N	N	N	N	91.8351	78.3415
54	E6	FALSE	66	Target 1	UNKNOWN	SYBR	None	23.2565	23.2302	0.0432441	91.5911	92.943	2.22758	31.4621	0.952	-4.1826	73.4146	TRUE	246145	TRUE	3	15	Amp		0.988356	Y	N	N	N	N	91.9884	78.4948
55	E7	FALSE	68	Target 1	UNKNOWN	SYBR	None	22.2438	22.0804	0.16412	159.946	175.476	15.8477	31.4621	0.952	-4.1826	73.4146	TRUE	246145	TRUE	3	15	Amp		0.987883	Y	N	N	N	N	92.084	78.6188
56	E8	FALSE	68	Target 1	UNKNOWN	SYBR	None	21.9155	22.0804	0.16412	191.623	175.476	15.8477	31.4621	0.952	-4.1826	73.4146	TRUE	246145	TRUE	3	15	Amp		0.989505	Y	N	N	N	N	92.084	78.6188
57	E9	FALSE	68	Target 1	UNKNOWN	SYBR	None	22.0818	22.0804	0.16412	174.859	175.476	15.8477	31.4621	0.952	-4.1826	73.4146	TRUE	246145	TRUE	3	15	Amp		0.98835	Y	N	N	N	N	91.8331	78.3405
58	E10	FALSE	73	Target 1	UNKNOWN	SYBR	None	22.6773	22.6442	0.257045	125.983	129.169	18.4749	31.4621	0.952	-4.1826	73.4146	TRUE	246145	TRUE	3	15	Amp		0.990542	Y	N	N	N	N	91.8331	78.3405
59	E11	FALSE	73	Target 1	UNKNOWN	SYBR	None	22.3722	22.6442	0.257045	149.03	129.169	18.4749	31.4621	0.952	-4.1826	73.4146	TRUE	246145	TRUE	3	15	Amp		0.989168	Y	N	N	N	N	91.9771	78.4888
60	E12	FALSE	73	Target 1	UNKNOWN	SYBR	None	22.883	22.6442	0.257045	112.495	129.169	18.4749	31.4621	0.952	-4.1826	73.4146	TRUE	246145	TRUE	3	15	Amp		0.992385	Y	N	N	N	N	92.2837	78.6421
61	F1	FALSE	2	Target 1	UNKNOWN	SYBR	None	22.7099	22.6812	0.0445194	123.745	125.741	3.10277	31.4621	0.952	-4.1826	73.4146	TRUE	246145	TRUE	3	13	Amp		0.989135	Y	N	N	N	N	92.1562	78.655
62	F2	FALSE	2	Target 1	UNKNOWN	SYBR	None	22.6299	22.6812	0.0445194	129.316	125.741	3.10277	31.4621	0.952	-4.1826	73.4146	TRUE	246145	TRUE	3	13	Amp		0.991806	Y	N	N	N	N	92.0028	78.5016
63	F3	FALSE	2	Target 1	UNKNOWN	SYBR	None	22.7038	22.6812	0.0445194	124.162	125.741	3.10277	31.4621	0.952	-4.1826	73.4146	TRUE	246145	TRUE	3	13	Amp		0.989302	Y	N	N	N	N	91.8442	78.3461
64	F4	FALSE	3	Target 1	UNKNOWN	SYBR	None	22.8553	22.979	0.116973	114.224	106.854	6.91861	31.4621	0.952	-4.1826	73.4146	TRUE	246145	TRUE	3	13	Amp		0.991108	Y	N	N	N	N	91.8442	78.3461
65	F5	FALSE	3	Target 1	UNKNOWN	SYBR	None	23.0878	22.979	0.116973	100.5	106.854	6.91861	31.4621	0.952	-4.1826	73.4146	TRUE	246145	TRUE	3	15	Amp		0.991264	Y	N	N	N	N	91.5284	78.3415
66	F6	FALSE	3	Target 1	UNKNOWN	SYBR	None	22.9938	22.979	0.116973	105.837	106.854	6.91861	31.4621	0.952	-4.1826	73.4146	TRUE	246145	TRUE	3	15	Amp		0.993842	Y	N	N	N	N	91.6817	78.6481
67	F7	FALSE	4	Target 1	UNKNOWN	SYBR	None	22.9871	22.6594	0.294491	106.233	128.327	20.0635	31.4621	0.952	-4.1826	73.4146	TRUE	246145	TRUE	3	14	Amp		0.994986	Y	N	N	N	N	91.7779	78.6188
68	F8	FALSE	4	Target 1	UNKNOWN	SYBR	None	22.5743	22.6594	0.294491	133.337	128.327	20.0635	31.4621	0.952	-4.1826	73.4146	TRUE	246145	TRUE	3	15	Amp		0.992439	Y	N	N	N	N	91.931	78.4658
69	F9	FALSE	4	Target 1	UNKNOWN	SYBR	None	22.4168	22.6594	0.294491	145.411	128.327	20.0635	31.4621	0.952	-4.1826	73.4146	TRUE	246145	TRUE	3	13	Amp		0.99251	Y	N	N	N	N	91.6798	78.1872
70	F10	FALSE	12	Target 1	UNKNOWN	SYBR	None	24.2882	24.0844	0.337801	51.9011	58.7588	11.4409	31.4621	0.952	-4.1826	73.4146	TRUE	246145	TRUE	3	15	Amp		0.992011	Y	N	N	N	N	91.6798	78.3405
71	F11	FALSE	12	Target 1	UNKNOWN	SYBR	None	23.6945	24.0844	0.337801	71.9664	58.7588	11.4409	31.4621	0.952	-4.1826	73.4146	TRUE	246145	TRUE	3	15	Amp		0.994816	Y	N	N	N	N	91.9771	78.4888
72	F12	FALSE	12	Target 1	UNKNOWN	SYBR	None	24.2705	24.0844	0.337801	52.4091	58.7588	11.4409	31.4621	0.952	-4.1826	73.4146	TRUE	246145	TRUE	3	15	Amp		0.992384	Y	N	N	N	N	92.1304	78.4888
73	G1	FALSE	19	Target 1	UNKNOWN	SYBR	None	24.5148	24.3313	0.432786	45.8144	51.6871	12.9515	31.4621	0.952	-4.1826	73.4146	TRUE	246145	TRUE	3	15	Amp		0.98532	Y	N	N	N	N	92.1562	78.655
74	G2	FALSE	19	Target 1	UNKNOWN	SYBR	None	24.6421	24.3313	0.432786	42.7123	51.6871	12.9515	31.4621	0.952	-4.1826	73.4146	TRUE	246145	TRUE	3	16	Amp		0.9885	Y	N	N	N	N	91.8493	78.3482
75	G3	FALSE	19	Target 1	UNKNOWN	SYBR	None	23.837	24.3313	0.432786	66.5346	51.6871	12.9515	31.4621	0.952	-4.1826	73.4146	TRUE	246145	TRUE	3	16	Amp		0.992674	Y	N	N	N	N	91.6909	78.3461
76	G4	FALSE	20	Target 1	UNKNOWN	SYBR	None	22.8006	22.7061	0.118121	117.715	124.177	8.18303	31.4621	0.952	-4.1826	73.4146	TRUE	246145	TRUE	3	15	Amp		0.993936	Y	N	N	N	N	91.6909	78.3461
77	G5	FALSE	20	Target 1	UNKNOWN	SYBR	None	22.7441	22.7061	0.118121	121.438	124.177	8.18303	31.4621	0.952	-4.1826	73.4146	TRUE	246145	TRUE	3	15	Amp		0.994125	Y	N	N	N	N	91.5284	78.4948
78	G6	FALSE	20	Target 1	UNKNOWN	SYBR	None	22.5737	22.7061	0.118121	133.378	124.177	8.18303	31.4621	0.952	-4.1826	73.4146	TRUE	246145	TRUE	3	15	Amp		0.995614	Y	N	N	N	N	91.3751	78.4948
79	G7	FALSE	27	Target 1	UNKNOWN	SYBR	None	23.3255	23.1661	0.146392	88.1727	96.467	7.67269	31.4621	0.952	-4.1826	73.4146	TRUE	246145	TRUE	3	15	Amp		0.995677	Y	N	N	N	N	91.3189	78.4658
80	G8	FALSE	27	Target 1	UNKNOWN	SYBR	None	23.1351	23.1661	0.146392	97.9172	96.467	7.67269	31.4621	0.952	-4.1826	73.4146	TRUE	246145	TRUE	3	15	Amp		0.995076	Y	N	N	N	N	91.7779	78.6188
81	G9	FALSE	27	Target 1	UNKNOWN	SYBR	None	23.0377	23.1661	0.146392	103.311	96.467	7.67269	31.4621	0.952	-4.1826	73.4146	TRUE	246145	TRUE	3	17	Amp		0.993359	Y	N	N	N	N	91.6798	78.1872
82	G10	FALSE	72	Target 1	UNKNOWN	SYBR	None	22.7488	23.0132	0.467312	121.121	106.922	25.2196	31.4621	0.952	-4.1826	73.4146	TRUE	246145	TRUE	3	16	Amp		0.994218	Y	N	N	N	N	91.8331	78.3405
83	G11	FALSE	72	Target 1	UNKNOWN	SYBR	None	22.7381	23.0132	0.467312	121.842	106.922	25.2196	31.4621	0.952	-4.1826	73.4146	TRUE	246145	TRUE	3	15	Amp		0.995761	Y	N	N	N	N	91.6706	78.4888
84	G12	FALSE	72	Target 1	UNKNOWN	SYBR	None	23.5528	23.0132	0.467312	77.8041	106.922	25.2196	31.4621	0.952	-4.1826	73.4146	TRUE	246145	TRUE	3	15	Amp		0.990001	Y	N	N	N	Y	91.6706	78.6421
85	H1	FALSE	74	Target 1	UNKNOWN	SYBR	None	23.0842	23.1271	0.236425	100.701	98.8988	12.6242	31.4621	0.952	-4.1826	73.4146	TRUE	246145	TRUE	3	13	Amp		0.985609	Y	N	N	N	N	92.1562	78.5016
86	H2	FALSE	74	Target 1	UNKNOWN	SYBR	None	23.3821	23.1271	0.236425	85.4705	98.8988	12.6242	31.4621	0.952	-4.1826	73.4146	TRUE	246145	TRUE	3	14	Amp		0.991941	Y	N	N	N	N	91.8493	78.5016
87	H3	FALSE	74	Target 1	UNKNOWN	SYBR	None	22.9151	23.1271	0.236425	110.525	98.8988	12.6242	31.4621	0.952	-4.1826	73.4146	TRUE	246145	TRUE	3	14	Amp		0.992282	Y	N	N	N	N	91.9976	78.6529
88	H4	FALSE	76	Target 1	UNKNOWN	SYBR	None	22.9292	22.9862	0.0895323	109.669	106.371	5.16745	31.4621	0.952	-4.1826	73.4146	TRUE	246145	TRUE	3	15	Amp		0.990408	Y	N	N	N	N	92.151	78.8063
89	H5	FALSE	76	Target 1	UNKNOWN	SYBR	None	22.9399	22.9862	0.0895323	109.028	106.371	5.16745	31.4621	0.952	-4.1826	73.4146	TRUE	246145	TRUE	3	15	Amp		0.992599	Y	N	N	N	N	91.8351	78.6481
90	H6	FALSE	76	Target 1	UNKNOWN	SYBR	None	23.0894	22.9862	0.0895323	100.415	106.371	5.16745	31.4621	0.952	-4.1826	73.4146	TRUE	246145	TRUE	3	15	Amp		0.992425	Y	N	N	N	N	91.5284	78.6481
91	H7	FALSE	Sample 1	Target 1	UNKNOWN	SYBR	None	Undetermined	23.9558	0.57257				31.4621	0.952	-4.1826	73.4146	TRUE	246145	TRUE	3	21	No Amp		0	N	Y	N	N	N	65.0007
92	H8	FALSE	Sample 1	Target 1	UNKNOWN	SYBR	None	Undetermined	23.9558	0.57257				31.4621	0.952	-4.1826	73.4146	TRUE	246145	TRUE	3	25	No Amp		0	N	Y	N	N	N	65.0007
93	H9	FALSE	Sample 1	Target 1	UNKNOWN	SYBR	None	Undetermined	23.9558	0.57257				31.4621	0.952	-4.1826	73.4146	TRUE	246145	TRUE	3	23	No Amp		0	N	Y	N	N	N	91.9864
94	H10	FALSE	Sample 1	Target 1	UNKNOWN	SYBR	None	Undetermined	23.9558	0.57257				31.4621	0.952	-4.1826	73.4146	TRUE	246145	TRUE	3	14	No Amp		0	N	Y	N	N	N	78.0339
95	H11	FALSE	Sample 1	Target 1	UNKNOWN	SYBR	None	Undetermined	23.9558	0.57257				31.4621	0.952	-4.1826	73.4146	TRUE	246145	TRUE	3	23	No Amp		0	N	Y	N	N	N	70.0586
96	H12	FALSE	Sample 1	Target 1	UNKNOWN	SYBR	None	Undetermined	23.9558	0.57257				31.4621	0.952	-4.1826	73.4146	TRUE	246145	TRUE	3	8	No Amp		0	N	Y	N	N	N	65.0005

## Sheet: Melt Curve Raw Data
Block Type	96-Well 0.2-mL Block
Calibration Background is expired	Yes
Calibration Background performed on	04-27-2018
Calibration Pure Dye ABY is expired	Yes
Calibration Pure Dye ABY performed on	02-01-2021
Calibration Pure Dye CY5 is expired	Yes
Calibration Pure Dye CY5 performed on	02-01-2021
Calibration Pure Dye FAM is expired	Yes
Calibration Pure Dye FAM performed on	02-01-2021
Calibration Pure Dye JUN is expired	Yes
Calibration Pure Dye JUN performed on	02-01-2021
Calibration Pure Dye MUSTANG PURPLE is expired	Yes
Calibration Pure Dye MUSTANG PURPLE performed on	02-01-2021
Calibration Pure Dye NED is expired	Yes
Calibration Pure Dye NED performed on	02-01-2021
Calibration Pure Dye ROX is expired	Yes
Calibration Pure Dye ROX performed on	02-01-2021
Calibration Pure Dye SYBR is expired	Yes
Calibration Pure Dye SYBR performed on	02-01-2021
Calibration Pure Dye TAMRA is expired	Yes
Calibration Pure Dye TAMRA performed on	02-01-2021
Calibration Pure Dye VIC is expired	Yes
Calibration Pure Dye VIC performed on	02-01-2021
Calibration ROI is expired	Yes
Calibration ROI performed on	04-27-2018
Calibration Uniformity is expired	Yes
Calibration Uniformity performed on	04-27-2018
Chemistry	SYBR_GREEN
Date Created	2024-02-21 16:50:56 PM EET
Experiment Barcode
Experiment Comment
Experiment File Name	C:\Users\mhiourea\Documents\Eleni\Μετρηση μηκους τελομερών\16-2-24_2ndexp_telomeres.eds
Experiment Name	16-2-24_2ndexp_telomeres
Experiment Run End Time	2024-02-16 18:50:50 PM EET
Experiment Type	Standard Curve
Instrument Name	272521791
Instrument Serial Number	272521791
Instrument Type	QuantStudio™ 5 System
Passive Reference
Post-read Stage/Step
Pre-read Stage/Step
Quantification Cycle Method	Ct
Signal Smoothing On	true
Stage where Melt Analysis is performed	Stage4
Stage/ Cycle where Ct Analysis is performed	Stage3, Step3
User Name
Well	Well Position	Reading	Temperature	Fluorescence	Derivative	Target Name
1	A1	1	65.0004	2.33848e+06	72593.4	Target 1
1	A1	2	65.3072	2.33719e+06	86532.4	Target 1
1	A1	3	65.6141	2327268	101403	Target 1
1	A1	4	65.9209	2.30172e+06	117231	Target 1
1	A1	5	66.2278	2.26691e+06	133734	Target 1
1	A1	6	66.5346	2218405	150449	Target 1
1	A1	7	66.8415	2.17061e+06	166932	Target 1
1	A1	8	67.1483	2.11883e+06	182885	Target 1
1	A1	9	67.4552	2.06138e+06	198170	Target 1
1	A1	10	67.762	1997475	212731	Target 1
1	A1	11	68.0688	1932176	226512	Target 1
1	A1	12	68.3757	1863758	239402	Target 1
1	A1	13	68.6825	1.78857e+06	251235	Target 1
1	A1	14	68.9894	1.71007e+06	261800	Target 1
1	A1	15	69.2962	1.63069e+06	270859	Target 1
1	A1	16	69.6031	1.54871e+06	278142	Target 1
1	A1	17	69.9099	1.46049e+06	283367	Target 1
1	A1	18	70.2168	1.37297e+06	286254	Target 1
1	A1	19	70.5236	1.28179e+06	286554	Target 1
1	A1	20	70.8305	1.19324e+06	284069	Target 1
1	A1	21	71.1373	1.10633e+06	278680	Target 1
1	A1	22	71.4441	1.01759e+06	270360	Target 1
1	A1	23	71.751	932203	259212	Target 1
1	A1	24	72.0578	855372	245498	Target 1
1	A1	25	72.3647	766887	229663	Target 1
1	A1	26	72.6715	700892	212310	Target 1
1	A1	27	72.9784	634893	194131	Target 1
1	A1	28	73.2852	580880	175813	Target 1
1	A1	29	73.5921	532824	157940	Target 1
1	A1	30	73.8989	492747	140939	Target 1
1	A1	31	74.2057	456076	125080	Target 1
1	A1	32	74.5126	424065	110514	Target 1
1	A1	33	74.8194	398044	97311.6	Target 1
1	A1	34	75.1263	374165	85496.4	Target 1
1	A1	35	75.4331	354836	75048.3	Target 1
1	A1	36	75.74	338122	65902.7	Target 1
1	A1	37	76.0468	320586	57954.6	Target 1
1	A1	38	76.3537	306842	51078.1	Target 1
1	A1	39	76.6605	295189	45149.7	Target 1
1	A1	40	76.9674	283324	40064.4	Target 1
1	A1	41	77.2742	273987	35735.1	Target 1
1	A1	42	77.581	265740	32080.1	Target 1
1	A1	43	77.8879	257401	29012	Target 1
1	A1	44	78.1947	248419	26434.8	Target 1
1	A1	45	78.5016	241774	24251.8	Target 1
1	A1	46	78.8084	235219	22375.8	Target 1
1	A1	47	79.1153	228657	20736.3	Target 1
1	A1	48	79.4221	222725	19281.6	Target 1
1	A1	49	79.729	216224	17977.1	Target 1
1	A1	50	80.0358	212742	16801.7	Target 1
1	A1	51	80.3427	206811	15794.5	Target 1
1	A1	52	80.6495	203142	14986.8	Target 1
1	A1	53	80.9563	198471	14263.2	Target 1
1	A1	54	81.2632	193587	13616.7	Target 1
1	A1	55	81.57	190589	13041.1	Target 1
1	A1	56	81.8769	186284	12528.4	Target 1
1	A1	57	82.1837	183320	12065.3	Target 1
1	A1	58	82.4906	179476	11631.5	Target 1
1	A1	59	82.7974	174989	11204.7	Target 1
1	A1	60	83.1043	171605	10769.8	Target 1
1	A1	61	83.4111	169408	10324.7	Target 1
1	A1	62	83.718	167255	9878.74	Target 1
1	A1	63	84.0248	163124	9443.97	Target 1
1	A1	64	84.3316	160942	9028.53	Target 1
1	A1	65	84.6385	158379	8636.06	Target 1
1	A1	66	84.9453	156603	8271.2	Target 1
1	A1	67	85.2522	152864	7944.52	Target 1
1	A1	68	85.559	151296	7671.22	Target 1
1	A1	69	85.8659	148624	7463.76	Target 1
1	A1	70	86.1727	147371	7323.38	Target 1
1	A1	71	86.4796	144099	7237.14	Target 1
1	A1	72	86.7864	142136	7182.45	Target 1
1	A1	73	87.0932	140382	7135.97	Target 1
1	A1	74	87.4001	138624	7079.79	Target 1
1	A1	75	87.7069	136197	7002.39	Target 1
1	A1	76	88.0138	132763	6897.7	Target 1
1	A1	77	88.3206	132666	6766.71	Target 1
1	A1	78	88.6275	130465	6621.47	Target 1
1	A1	79	88.9343	129101	6484.7	Target 1
1	A1	80	89.2412	127583	6380.83	Target 1
1	A1	81	89.548	125869	6322.04	Target 1
1	A1	82	89.8549	123621	6299.61	Target 1
1	A1	83	90.1617	121311	6287.97	Target 1
1	A1	84	90.4685	119476	6259.3	Target 1
1	A1	85	90.7754	118880	6198.34	Target 1
1	A1	86	91.0822	117258	6107.25	Target 1
1	A1	87	91.3891	114232	5999.12	Target 1
1	A1	88	91.6959	113755	5886.43	Target 1
1	A1	89	92.0028	111838	5773.23	Target 1
1	A1	90	92.3096	110661	5654.28	Target 1
1	A1	91	92.6165	108640	5519.79	Target 1
1	A1	92	92.9233	107077	5362.18	Target 1
1	A1	93	93.2301	105890	5182.15	Target 1
1	A1	94	93.537	106097	4990.54	Target 1
1	A1	95	93.8438	104194	4804.04	Target 1
1	A1	96	94.1507	102795	4636.13	Target 1
1	A1	97	94.4575	103284	4489.51	Target 1
1	A1	98	94.7644	101630	4356	Target 1
2	A2	1	65.0004	2892876	68946.9	Target 1
2	A2	2	65.3072	2.90563e+06	85277.3	Target 1
2	A2	3	65.6141	2883446	102241	Target 1
2	A2	4	65.9209	2.84583e+06	119887	Target 1
2	A2	5	66.2278	2.80392e+06	138145	Target 1
2	A2	6	66.5346	2.76737e+06	156890	Target 1
2	A2	7	66.8415	2708980	175962	Target 1
2	A2	8	67.1483	2.64894e+06	195125	Target 1
2	A2	9	67.4552	2.60296e+06	214023	Target 1
2	A2	10	67.762	2.53487e+06	232210	Target 1
2	A2	11	68.0688	2.43691e+06	249245	Target 1
2	A2	12	68.3757	2.36688e+06	264779	Target 1
2	A2	13	68.6825	2.28721e+06	278543	Target 1
2	A2	14	68.9894	2217165	290286	Target 1
2	A2	15	69.2962	2.10666e+06	299712	Target 1
2	A2	16	69.6031	2.01731e+06	306512	Target 1
2	A2	17	69.9099	1923707	310440	Target 1
2	A2	18	70.2168	1.82889e+06	311363	Target 1
2	A2	19	70.5236	1.72931e+06	309258	Target 1
2	A2	20	70.8305	1.637e+06	304164	Target 1
2	A2	21	71.1373	1.54323e+06	296151	Target 1
2	A2	22	71.4441	1.4502e+06	285320	Target 1
2	A2	23	71.751	1.36353e+06	271844	Target 1
2	A2	24	72.0578	1.28255e+06	256036	Target 1
2	A2	25	72.3647	1.18892e+06	238378	Target 1
2	A2	26	72.6715	1.12107e+06	219518	Target 1
2	A2	27	72.9784	1.0525e+06	200191	Target 1
2	A2	28	73.2852	996245	181100	Target 1
2	A2	29	73.5921	944509	162806	Target 1
2	A2	30	73.8989	900719	145679	Target 1
2	A2	31	74.2057	858944	129923	Target 1
2	A2	32	74.5126	823040	115642	Target 1
2	A2	33	74.8194	792142	102904	Target 1
2	A2	34	75.1263	764576	91765.4	Target 1
2	A2	35	75.4331	738634	82273.4	Target 1
2	A2	36	75.74	716761	74461.7	Target 1
2	A2	37	76.0468	693604	68379.5	Target 1
2	A2	38	76.3537	672936	64155.5	Target 1
2	A2	39	76.6605	652191	62096.3	Target 1
2	A2	40	76.9674	633484	62569.1	Target 1
2	A2	41	77.2742	615504	66203.1	Target 1
2	A2	42	77.581	596544	73385.4	Target 1
2	A2	43	77.8879	574716	84066	Target 1
2	A2	44	78.1947	547186	97376	Target 1
2	A2	45	78.5016	512889	111433	Target 1
2	A2	46	78.8084	462381	123495	Target 1
2	A2	47	79.1153	395093	130548	Target 1
2	A2	48	79.4221	324676	130202	Target 1
2	A2	49	79.729	267132	121559	Target 1
2	A2	50	80.0358	232932	105615	Target 1
2	A2	51	80.3427	219552	84981.9	Target 1
2	A2	52	80.6495	213860	63019.9	Target 1
2	A2	53	80.9563	210014	47493.9	Target 1
2	A2	54	81.2632	204542	34980	Target 1
2	A2	55	81.57	200071	25783	Target 1
2	A2	56	81.8769	194941	19613.8	Target 1
2	A2	57	82.1837	190797	15765.2	Target 1
2	A2	58	82.4906	187020	13467.2	Target 1
2	A2	59	82.7974	183697	12098.6	Target 1
2	A2	60	83.1043	180557	11245.7	Target 1
2	A2	61	83.4111	176425	10666.6	Target 1
2	A2	62	83.718	174602	10226	Target 1
2	A2	63	84.0248	169956	9844.32	Target 1
2	A2	64	84.3316	167179	9473.16	Target 1
2	A2	65	84.6385	164142	9090.05	Target 1
2	A2	66	84.9453	161753	8699.39	Target 1
2	A2	67	85.2522	158330	8327.82	Target 1
2	A2	68	85.559	156546	8010.93	Target 1
2	A2	69	85.8659	153894	7775.14	Target 1
2	A2	70	86.1727	151055	7624.63	Target 1
2	A2	71	86.4796	148443	7540.69	Target 1
2	A2	72	86.7864	146737	7493.2	Target 1
2	A2	73	87.0932	143612	7455.78	Target 1
2	A2	74	87.4001	141876	7414.85	Target 1
2	A2	75	87.7069	139067	7367.9	Target 1
2	A2	76	88.0138	137092	7314.79	Target 1
2	A2	77	88.3206	134604	7249.34	Target 1
2	A2	78	88.6275	132877	7157.47	Target 1
2	A2	79	88.9343	129858	7024.16	Target 1
2	A2	80	89.2412	127221	6845.44	Target 1
2	A2	81	89.548	127608	6638.18	Target 1
2	A2	82	89.8549	124505	6439.04	Target 1
2	A2	83	90.1617	124294	6289.76	Target 1
2	A2	84	90.4685	121956	6215.35	Target 1
2	A2	85	90.7754	119088	6209.25	Target 1
2	A2	86	91.0822	116806	6236.17	Target 1
2	A2	87	91.3891	114770	6251.36	Target 1
2	A2	88	91.6959	114245	6222.66	Target 1
2	A2	89	92.0028	111855	6140.84	Target 1
2	A2	90	92.3096	109509	6015.15	Target 1
2	A2	91	92.6165	107866	5862.18	Target 1
2	A2	92	92.9233	106697	5698.87	Target 1
2	A2	93	93.2301	105755	5541.55	Target 1
2	A2	94	93.537	104115	5405.89	Target 1
2	A2	95	93.8438	102240	5302.94	Target 1
2	A2	96	94.1507	100980	5233.78	Target 1
2	A2	97	94.4575	100710	5188.56	Target 1
2	A2	98	94.7644	99992.2	5152	Target 1
3	A3	1	65.0014	4770788	49702.2	Target 1
3	A3	2	65.3082	4.7522e+06	53184	Target 1
3	A3	3	65.615	4.75691e+06	56479.1	Target 1
3	A3	4	65.9217	4721481	59494.8	Target 1
3	A3	5	66.2285	4.69018e+06	62348.4	Target 1
3	A3	6	66.5353	4.67443e+06	65358.1	Target 1
3	A3	7	66.8421	4.67219e+06	68867.4	Target 1
3	A3	8	67.1488	4.61693e+06	73016.2	Target 1
3	A3	9	67.4556	4.62375e+06	77577.8	Target 1
3	A3	10	67.7624	4586757	82001.6	Target 1
3	A3	11	68.0692	4.56029e+06	85657.5	Target 1
3	A3	12	68.3759	4511836	88156.9	Target 1
3	A3	13	68.6827	4.48304e+06	89566.6	Target 1
3	A3	14	68.9895	4.46225e+06	90370.1	Target 1
3	A3	15	69.2963	4415696	91199.4	Target 1
3	A3	16	69.603	4.41504e+06	92504.3	Target 1
3	A3	17	69.9098	4372563	94348.9	Target 1
3	A3	18	70.2166	4342200	96447.6	Target 1
3	A3	19	70.5234	4314199	98381	Target 1
3	A3	20	70.8301	4.25736e+06	99841.6	Target 1
3	A3	21	71.1369	4.2485e+06	100758	Target 1
3	A3	22	71.4437	4201418	101282	Target 1
3	A3	23	71.7505	4.17238e+06	101599	Target 1
3	A3	24	72.0572	4.13966e+06	101819	Target 1
3	A3	25	72.364	4.10033e+06	101955	Target 1
3	A3	26	72.6708	4069484	101939	Target 1
3	A3	27	72.9776	4024712	101740	Target 1
3	A3	28	73.2843	3.98756e+06	101449	Target 1
3	A3	29	73.5911	3954530	101264	Target 1
3	A3	30	73.8979	3.92706e+06	101364	Target 1
3	A3	31	74.2047	3.9001e+06	101780	Target 1
3	A3	32	74.5114	3.85345e+06	102377	Target 1
3	A3	33	74.8182	3.82392e+06	103010	Target 1
3	A3	34	75.125	3.78477e+06	103781	Target 1
3	A3	35	75.4318	3.74077e+06	105184	Target 1
3	A3	36	75.7385	3.7327e+06	108049	Target 1
3	A3	37	76.0453	3.68563e+06	113287	Target 1
3	A3	38	76.3521	3.67508e+06	121644	Target 1
3	A3	39	76.6589	3.62364e+06	133641	Target 1
3	A3	40	76.9656	3.56376e+06	149687	Target 1
3	A3	41	77.2724	3.51929e+06	170130	Target 1
3	A3	42	77.5792	3.49563e+06	194992	Target 1
3	A3	43	77.886	3.42539e+06	223388	Target 1
3	A3	44	78.1927	3.36002e+06	252945	Target 1
3	A3	45	78.4995	3.25238e+06	279720	Target 1
3	A3	46	78.8063	3146855	298905	Target 1
3	A3	47	79.1131	3.00955e+06	306198	Target 1
3	A3	48	79.4198	2874608	299295	Target 1
3	A3	49	79.7266	2.80005e+06	278825	Target 1
3	A3	50	80.0334	2737280	248263	Target 1
3	A3	51	80.3402	2693316	212836	Target 1
3	A3	52	80.6469	2664155	177932	Target 1
3	A3	53	80.9537	2.63708e+06	147678	Target 1
3	A3	54	81.2605	2.60586e+06	124194	Target 1
3	A3	55	81.5673	2.58004e+06	107648	Target 1
3	A3	56	81.874	2551694	97251.5	Target 1
3	A3	57	82.1808	2.51239e+06	91143.6	Target 1
3	A3	58	82.4876	2.48154e+06	87276.5	Target 1
3	A3	59	82.7944	2465785	84604	Target 1
3	A3	60	83.1012	2.43785e+06	82496.3	Target 1
3	A3	61	83.4079	2.40975e+06	80614	Target 1
3	A3	62	83.7147	2.37243e+06	78782.7	Target 1
3	A3	63	84.0215	2.34394e+06	76921.2	Target 1
3	A3	64	84.3282	2.3409e+06	75007.7	Target 1
3	A3	65	84.635	2.30923e+06	73047.7	Target 1
3	A3	66	84.9418	2.27854e+06	71086.8	Target 1
3	A3	67	85.2486	2.23954e+06	69279.8	Target 1
3	A3	68	85.5554	2.22163e+06	67965	Target 1
3	A3	69	85.8621	2.2138e+06	67605	Target 1
3	A3	70	86.1689	2.18292e+06	68556	Target 1
3	A3	71	86.4757	2156096	70798.2	Target 1
3	A3	72	86.7825	2.11783e+06	73859.6	Target 1
3	A3	73	87.0892	2.09245e+06	77030	Target 1
3	A3	74	87.396	2.05465e+06	79738.8	Target 1
3	A3	75	87.7028	2.03957e+06	81824.5	Target 1
3	A3	76	88.0096	2.01646e+06	83521.2	Target 1
3	A3	77	88.3163	1.97493e+06	85223.9	Target 1
3	A3	78	88.6231	1.95181e+06	87256.5	Target 1
3	A3	79	88.9299	1.91484e+06	89865.8	Target 1
3	A3	80	89.2367	1.88773e+06	93492	Target 1
3	A3	81	89.5434	1.86425e+06	99171.1	Target 1
3	A3	82	89.8502	1.82292e+06	109611	Target 1
3	A3	83	90.157	1799885	127677	Target 1
3	A3	84	90.4638	1.76899e+06	156620	Target 1
3	A3	85	90.7705	1.69398e+06	199206	Target 1
3	A3	86	91.0773	1.61504e+06	256147	Target 1
3	A3	87	91.3841	1.48127e+06	324765	Target 1
3	A3	88	91.6909	1.3006e+06	398258	Target 1
3	A3	89	91.9976	1072453	466164	Target 1
3	A3	90	92.3044	826769	516429	Target 1
3	A3	91	92.6112	617788	538871	Target 1
3	A3	92	92.918	490899	529027	Target 1
3	A3	93	93.2247	428879	490764	Target 1
3	A3	94	93.5315	403836	436126	Target 1
3	A3	95	93.8383	393130	381898	Target 1
3	A3	96	94.1451	388860	343945	Target 1
3	A3	97	94.4518	386322	331667	Target 1
3	A3	98	94.7586	385983	345174	Target 1
4	A4	1	65.0014	4.54523e+06	47148.3	Target 1
4	A4	2	65.3082	4539107	51457.3	Target 1
4	A4	3	65.615	4546502	55750.2	Target 1
4	A4	4	65.9217	4499462	59854.3	Target 1
4	A4	5	66.2285	4484665	63760.2	Target 1
4	A4	6	66.5353	4.45543e+06	67657.9	Target 1
4	A4	7	66.8421	4.44799e+06	71810.5	Target 1
4	A4	8	67.1488	4406227	76333.8	Target 1
4	A4	9	67.4556	4.40765e+06	81050	Target 1
4	A4	10	67.7624	4.36284e+06	85541.7	Target 1
4	A4	11	68.0692	4.3393e+06	89383.7	Target 1
4	A4	12	68.3759	4.28729e+06	92384.7	Target 1
4	A4	13	68.6827	4260127	94660.4	Target 1
4	A4	14	68.9895	4.24728e+06	96501	Target 1
4	A4	15	69.2963	4.20746e+06	98154.7	Target 1
4	A4	16	69.603	4178491	99705.9	Target 1
4	A4	17	69.9098	4.1351e+06	101097	Target 1
4	A4	18	70.2166	4.11065e+06	102244	Target 1
4	A4	19	70.5234	4.07618e+06	103129	Target 1
4	A4	20	70.8301	4.02467e+06	103784	Target 1
4	A4	21	71.1369	4.02098e+06	104250	Target 1
4	A4	22	71.4437	3.97425e+06	104547	Target 1
4	A4	23	71.7505	3.9297e+06	104660	Target 1
4	A4	24	72.0572	3896853	104621	Target 1
4	A4	25	72.364	3.87132e+06	104517	Target 1
4	A4	26	72.6708	3.82575e+06	104471	Target 1
4	A4	27	72.9776	3.79253e+06	104611	Target 1
4	A4	28	73.2843	3.75351e+06	105050	Target 1
4	A4	29	73.5911	3.71521e+06	105846	Target 1
4	A4	30	73.8979	3.68957e+06	106925	Target 1
4	A4	31	74.2047	3.65375e+06	108026	Target 1
4	A4	32	74.5114	3.61515e+06	108756	Target 1
4	A4	33	74.8182	3.57798e+06	108821	Target 1
4	A4	34	75.125	3.52963e+06	108342	Target 1
4	A4	35	75.4318	3.48923e+06	108044	Target 1
4	A4	36	75.7385	3473889	109150	Target 1
4	A4	37	76.0453	3.44976e+06	112989	Target 1
4	A4	38	76.3521	3.43122e+06	120579	Target 1
4	A4	39	76.6589	3.37741e+06	132475	Target 1
4	A4	40	76.9656	3317859	148913	Target 1
4	A4	41	77.2724	3.28042e+06	170007	Target 1
4	A4	42	77.5792	3.23924e+06	195627	Target 1
4	A4	43	77.886	3.18153e+06	224872	Target 1
4	A4	44	78.1927	3106400	255433	Target 1
4	A4	45	78.4995	3.01048e+06	283379	Target 1
4	A4	46	78.8063	2886459	303786	Target 1
4	A4	47	79.1131	2.74344e+06	312118	Target 1
4	A4	48	79.4198	2.60012e+06	305839	Target 1
4	A4	49	79.7266	2519974	285458	Target 1
4	A4	50	80.0334	2.45636e+06	254472	Target 1
4	A4	51	80.3402	2.41153e+06	218201	Target 1
4	A4	52	80.6469	2.38334e+06	182091	Target 1
4	A4	53	80.9537	2.35722e+06	150253	Target 1
4	A4	54	81.2605	2.31657e+06	124804	Target 1
4	A4	55	81.5673	2290687	106038	Target 1
4	A4	56	81.874	2.26443e+06	93678.5	Target 1
4	A4	57	82.1808	2243669	85705.3	Target 1
4	A4	58	82.4876	2.21911e+06	80805.9	Target 1
4	A4	59	82.7944	2193970	77936.4	Target 1
4	A4	60	83.1012	2.16444e+06	76273.6	Target 1
4	A4	61	83.4079	2.13168e+06	75218.2	Target 1
4	A4	62	83.7147	2.11941e+06	74386	Target 1
4	A4	63	84.0215	2.0913e+06	73560.1	Target 1
4	A4	64	84.3282	2.06794e+06	72621.7	Target 1
4	A4	65	84.635	2.03958e+06	71517.7	Target 1
4	A4	66	84.9418	2.01133e+06	70298.9	Target 1
4	A4	67	85.2486	1.98417e+06	69173.7	Target 1
4	A4	68	85.5554	1.96841e+06	68491.2	Target 1
4	A4	69	85.8621	1.93725e+06	68608.8	Target 1
4	A4	70	86.1689	1.91334e+06	69720	Target 1
4	A4	71	86.4757	1.89414e+06	71767.8	Target 1
4	A4	72	86.7825	1.85528e+06	74509	Target 1
4	A4	73	87.0892	1.82821e+06	77663.5	Target 1
4	A4	74	87.396	1.81271e+06	81029.9	Target 1
4	A4	75	87.7028	1.77568e+06	84472.8	Target 1
4	A4	76	88.0096	1.73534e+06	87837.1	Target 1
4	A4	77	88.3163	1706581	90911	Target 1
4	A4	78	88.6231	1.67572e+06	93534.1	Target 1
4	A4	79	88.9299	1.6461e+06	95822.6	Target 1
4	A4	80	89.2367	1.61645e+06	98412.9	Target 1
4	A4	81	89.5434	1.5885e+06	102622	Target 1
4	A4	82	89.8502	1.55628e+06	110816	Target 1
4	A4	83	90.157	1.52381e+06	125723	Target 1
4	A4	84	90.4638	1483053	150289	Target 1
4	A4	85	90.7705	1429784	187110	Target 1
4	A4	86	91.0773	1.35569e+06	237266	Target 1
4	A4	87	91.3841	1.23137e+06	299067	Target 1
4	A4	88	91.6909	1.06291e+06	367116	Target 1
4	A4	89	91.9976	844860	432354	Target 1
4	A4	90	92.3044	604323	483643	Target 1
4	A4	91	92.6112	387548	510853	Target 1
4	A4	92	92.918	245413	508617	Target 1
4	A4	93	93.2247	172818	479172	Target 1
4	A4	94	93.5315	142458	432729	Target 1
4	A4	95	93.8383	130542	384648	Target 1
4	A4	96	94.1451	125157	350189	Target 1
4	A4	97	94.4518	122329	339046	Target 1
4	A4	98	94.7586	120960	352244	Target 1
5	A5	1	65.0012	3.97829e+06	41873.4	Target 1
5	A5	2	65.3079	3.96428e+06	45906.7	Target 1
5	A5	3	65.6145	3.973e+06	50387.3	Target 1
5	A5	4	65.9212	3.94555e+06	55196.9	Target 1
5	A5	5	66.2279	3918883	60159.3	Target 1
5	A5	6	66.5346	3.89612e+06	65153.1	Target 1
5	A5	7	66.8412	3882414	70140.3	Target 1
5	A5	8	67.1479	3.83555e+06	75074.2	Target 1
5	A5	9	67.4546	3836294	79781.9	Target 1
5	A5	10	67.7613	3.7989e+06	83934.3	Target 1
5	A5	11	68.0679	3.77166e+06	87193.9	Target 1
5	A5	12	68.3746	3.73107e+06	89430.4	Target 1
5	A5	13	68.6813	3.69337e+06	90834.5	Target 1
5	A5	14	68.9879	3.67607e+06	91816.6	Target 1
5	A5	15	69.2946	3.6551e+06	92766	Target 1
5	A5	16	69.6013	3.61867e+06	93850	Target 1
5	A5	17	69.908	3.5863e+06	94985.4	Target 1
5	A5	18	70.2146	3.55472e+06	95969	Target 1
5	A5	19	70.5213	3.52974e+06	96638	Target 1
5	A5	20	70.828	3.47897e+06	96940	Target 1
5	A5	21	71.1347	3.47659e+06	96971.6	Target 1
5	A5	22	71.4413	3.4227e+06	96869.6	Target 1
5	A5	23	71.748	3.40114e+06	96748.3	Target 1
5	A5	24	72.0547	3.36387e+06	96729.2	Target 1
5	A5	25	72.3613	3.33768e+06	96885.3	Target 1
5	A5	26	72.668	3.29876e+06	97203.6	Target 1
5	A5	27	72.9747	3.26826e+06	97661.2	Target 1
5	A5	28	73.2814	3.23608e+06	98191.4	Target 1
5	A5	29	73.588	3.19498e+06	98712.1	Target 1
5	A5	30	73.8947	3.1682e+06	99122	Target 1
5	A5	31	74.2014	3.13922e+06	99286.4	Target 1
5	A5	32	74.5081	3.10471e+06	99059.9	Target 1
5	A5	33	74.8147	3.06943e+06	98392.5	Target 1
5	A5	34	75.1214	3.03349e+06	97472.7	Target 1
5	A5	35	75.4281	2.9988e+06	96824.2	Target 1
5	A5	36	75.7347	2.98475e+06	97250.2	Target 1
5	A5	37	76.0414	2.94913e+06	99634.3	Target 1
5	A5	38	76.3481	2933972	104758	Target 1
5	A5	39	76.6548	2.89936e+06	113227	Target 1
5	A5	40	76.9614	2.84752e+06	125553	Target 1
5	A5	41	77.2681	2.81368e+06	142196	Target 1
5	A5	42	77.5748	2.78513e+06	163378	Target 1
5	A5	43	77.8815	2.73622e+06	188619	Target 1
5	A5	44	78.1881	2.67458e+06	216217	Target 1
5	A5	45	78.4948	2.59513e+06	243022	Target 1
5	A5	46	78.8015	2504126	264829	Target 1
5	A5	47	79.1081	2.37939e+06	277381	Target 1
5	A5	48	79.4148	2257498	277685	Target 1
5	A5	49	79.7215	2164949	265084	Target 1
5	A5	50	80.0282	2.09055e+06	241588	Target 1
5	A5	51	80.3348	2.04599e+06	211267	Target 1
5	A5	52	80.6415	2.01134e+06	178961	Target 1
5	A5	53	80.9482	1.9935e+06	148873	Target 1
5	A5	54	81.2549	1.95908e+06	123629	Target 1
5	A5	55	81.5615	1.93415e+06	104094	Target 1
5	A5	56	81.8682	1.90006e+06	88910.2	Target 1
5	A5	57	82.1749	1.87791e+06	77589.8	Target 1
5	A5	58	82.4816	1.86197e+06	69946.2	Target 1
5	A5	59	82.7882	1.84307e+06	65122.8	Target 1
5	A5	60	83.0949	1.82406e+06	62495.5	Target 1
5	A5	61	83.4016	1.79537e+06	61512.2	Target 1
5	A5	62	83.7082	1.76824e+06	61589.6	Target 1
5	A5	63	84.0149	1.76037e+06	62119	Target 1
5	A5	64	84.3216	1.73181e+06	62547.5	Target 1
5	A5	65	84.6283	1.69648e+06	62495.1	Target 1
5	A5	66	84.9349	1.67728e+06	61865.4	Target 1
5	A5	67	85.2416	1.6529e+06	60879.7	Target 1
5	A5	68	85.5483	1630294	59978.4	Target 1
5	A5	69	85.8549	1.61025e+06	59604.6	Target 1
5	A5	70	86.1616	1.5794e+06	59997.3	Target 1
5	A5	71	86.4683	1.55785e+06	61133.9	Target 1
5	A5	72	86.775	1.53548e+06	62839.3	Target 1
5	A5	73	87.0816	1.516e+06	64952.5	Target 1
5	A5	74	87.3883	1.48681e+06	67400	Target 1
5	A5	75	87.695	1.46508e+06	70141	Target 1
5	A5	76	88.0017	1.43932e+06	73070.3	Target 1
5	A5	77	88.3083	1.40431e+06	76016.9	Target 1
5	A5	78	88.615	1377974	78900.1	Target 1
5	A5	79	88.9217	1.35339e+06	81995	Target 1
5	A5	80	89.2284	1.32831e+06	86192.2	Target 1
5	A5	81	89.535	1.30262e+06	93133.8	Target 1
5	A5	82	89.8417	1.27461e+06	104197	Target 1
5	A5	83	90.1484	1.24298e+06	121778	Target 1
5	A5	84	90.455	1.20427e+06	148650	Target 1
5	A5	85	90.7617	1.14999e+06	186287	Target 1
5	A5	86	91.0684	1.07222e+06	234311	Target 1
5	A5	87	91.3751	942660	289561	Target 1
5	A5	88	91.6817	780336	345709	Target 1
5	A5	89	91.9884	588624	393956	Target 1
5	A5	90	92.2951	394887	425041	Target 1
5	A5	91	92.6018	240210	432152	Target 1
5	A5	92	92.9084	150451	413716	Target 1
5	A5	93	93.2151	106956	374777	Target 1
5	A5	94	93.5218	89435.6	326065	Target 1
5	A5	95	93.8284	82382.9	280794	Target 1
5	A5	96	94.1351	78643.7	250279	Target 1
5	A5	97	94.4418	76785.7	240177	Target 1
5	A5	98	94.7485	75957.4	249044	Target 1
6	A6	1	65.0012	3.69178e+06	47582	Target 1
6	A6	2	65.3079	3.6875e+06	53061.2	Target 1
6	A6	3	65.6145	3694827	59012.4	Target 1
6	A6	4	65.9212	3.65556e+06	65136.5	Target 1
6	A6	5	66.2279	3.6173e+06	71243	Target 1
6	A6	6	66.5346	3.58762e+06	77397.1	Target 1
6	A6	7	66.8412	3584608	83808.6	Target 1
6	A6	8	67.1479	3.52411e+06	90523.8	Target 1
6	A6	9	67.4546	3.5288e+06	97196.7	Target 1
6	A6	10	67.7613	3.47967e+06	102702	Target 1
6	A6	11	68.0679	3.4458e+06	106876	Target 1
6	A6	12	68.3746	3397121	109528	Target 1
6	A6	13	68.6813	3.35781e+06	110827	Target 1
6	A6	14	68.9879	3.34699e+06	111163	Target 1
6	A6	15	69.2946	3.30689e+06	110861	Target 1
6	A6	16	69.6013	3.27272e+06	110064	Target 1
6	A6	17	69.908	3.22149e+06	108826	Target 1
6	A6	18	70.2146	3.2003e+06	107276	Target 1
6	A6	19	70.5213	3.16678e+06	105654	Target 1
6	A6	20	70.828	3.12055e+06	104197	Target 1
6	A6	21	71.1347	3.11844e+06	103012	Target 1
6	A6	22	71.4413	3.06119e+06	102046	Target 1
6	A6	23	71.748	3.03147e+06	101193	Target 1
6	A6	24	72.0547	2.99769e+06	100395	Target 1
6	A6	25	72.3613	2968583	99676.2	Target 1
6	A6	26	72.668	2.92899e+06	99088.3	Target 1
6	A6	27	72.9747	2.90322e+06	98668.3	Target 1
6	A6	28	73.2814	2.85603e+06	98419.2	Target 1
6	A6	29	73.588	2827938	98313.4	Target 1
6	A6	30	73.8947	2.79632e+06	98241.1	Target 1
6	A6	31	74.2014	2.7712e+06	97959.8	Target 1
6	A6	32	74.5081	2735326	97086.9	Target 1
6	A6	33	74.8147	2692653	95462.5	Target 1
6	A6	34	75.1214	2.66492e+06	93404.9	Target 1
6	A6	35	75.4281	2.62012e+06	91938.9	Target 1
6	A6	36	75.7347	2.61978e+06	92684.7	Target 1
6	A6	37	76.0414	2.58637e+06	97500.9	Target 1
6	A6	38	76.3481	2.55905e+06	107221	Target 1
6	A6	39	76.6548	2.53139e+06	123391	Target 1
6	A6	40	76.9614	2.48053e+06	146818	Target 1
6	A6	41	77.2681	2.45395e+06	177581	Target 1
6	A6	42	77.5748	2.41281e+06	214592	Target 1
6	A6	43	77.8815	2.35183e+06	255017	Target 1
6	A6	44	78.1881	2.27741e+06	294076	Target 1
6	A6	45	78.4948	2171126	325618	Target 1
6	A6	46	78.8015	2.06097e+06	343588	Target 1
6	A6	47	79.1081	1.92977e+06	343900	Target 1
6	A6	48	79.4148	1822030	325942	Target 1
6	A6	49	79.7215	1.76753e+06	292931	Target 1
6	A6	50	80.0282	1.72012e+06	250888	Target 1
6	A6	51	80.3348	1.68758e+06	206700	Target 1
6	A6	52	80.6415	1657037	166138	Target 1
6	A6	53	80.9482	1.63072e+06	132657	Target 1
6	A6	54	81.2549	1.60252e+06	107275	Target 1
6	A6	55	81.5615	1.57164e+06	88438.3	Target 1
6	A6	56	81.8682	1.54852e+06	75136.4	Target 1
6	A6	57	82.1749	1.52656e+06	66525.8	Target 1
6	A6	58	82.4816	1.50577e+06	61190.1	Target 1
6	A6	59	82.7882	1.48032e+06	58051.4	Target 1
6	A6	60	83.0949	1452516	56277	Target 1
6	A6	61	83.4016	1.42876e+06	55207.8	Target 1
6	A6	62	83.7082	1.40582e+06	54331.1	Target 1
6	A6	63	84.0149	1.38793e+06	53264.9	Target 1
6	A6	64	84.3216	1.35598e+06	51749.9	Target 1
6	A6	65	84.6283	1.33331e+06	49687.1	Target 1
6	A6	66	84.9349	1.3093e+06	47202.1	Target 1
6	A6	67	85.2416	1.28648e+06	44676.2	Target 1
6	A6	68	85.5483	1.26194e+06	42649.5	Target 1
6	A6	69	85.8549	1.2398e+06	41604.9	Target 1
6	A6	70	86.1616	1.21972e+06	41742.1	Target 1
6	A6	71	86.4683	1.19302e+06	42885.4	Target 1
6	A6	72	86.775	1.17096e+06	44589.9	Target 1
6	A6	73	87.0816	1.14734e+06	46370.2	Target 1
6	A6	74	87.3883	1.12461e+06	47920.4	Target 1
6	A6	75	87.695	1.10124e+06	49244	Target 1
6	A6	76	88.0017	1.0784e+06	50693.1	Target 1
6	A6	77	88.3083	1.05513e+06	53004.2	Target 1
6	A6	78	88.615	1.03332e+06	57370.1	Target 1
6	A6	79	88.9217	1.01106e+06	65538.5	Target 1
6	A6	80	89.2284	987212	79814.2	Target 1
6	A6	81	89.535	961158	102400	Target 1
6	A6	82	89.8417	926587	133499	Target 1
6	A6	83	90.1484	879134	175608	Target 1
6	A6	84	90.455	810035	227382	Target 1
6	A6	85	90.7617	714149	284385	Target 1
6	A6	86	91.0684	586434	339051	Target 1
6	A6	87	91.3751	420724	381842	Target 1
6	A6	88	91.6817	281813	403566	Target 1
6	A6	89	91.9884	180146	398185	Target 1
6	A6	90	92.2951	123109	365018	Target 1
6	A6	91	92.6018	96538.9	309289	Target 1
6	A6	92	92.9084	85924	240679	Target 1
6	A6	93	93.2151	80418.1	170458	Target 1
6	A6	94	93.5218	78365.7	108356	Target 1
6	A6	95	93.8284	75853.1	56739.8	Target 1
6	A6	96	94.1351	75650.3	20960.2	Target 1
6	A6	97	94.4418	74272.2	-1028.23	Target 1
6	A6	98	94.7485	73440	-15012.7	Target 1
7	A7	1	65.0007	5.1822e+06	63508.4	Target 1
7	A7	2	65.3067	5175915	69209.5	Target 1
7	A7	3	65.6128	5.16751e+06	75003.8	Target 1
7	A7	4	65.9188	5119968	80662	Target 1
7	A7	5	66.2248	5.0953e+06	86136.4	Target 1
7	A7	6	66.5308	5051973	91613.9	Target 1
7	A7	7	66.8369	5045181	97367.1	Target 1
7	A7	8	67.1429	4.97433e+06	103500	Target 1
7	A7	9	67.4489	4987439	109760	Target 1
7	A7	10	67.7549	4923917	115616	Target 1
7	A7	11	68.061	4880708	120532	Target 1
7	A7	12	68.367	4836761	124239	Target 1
7	A7	13	68.673	4.79476e+06	126640	Target 1
7	A7	14	68.979	4757249	128168	Target 1
7	A7	15	69.2851	4726410	129001	Target 1
7	A7	16	69.5911	4.68438e+06	129096	Target 1
7	A7	17	69.8971	4627602	128367	Target 1
7	A7	18	70.2031	4583293	126859	Target 1
7	A7	19	70.5092	4.55937e+06	124858	Target 1
7	A7	20	70.8152	4.49607e+06	122644	Target 1
7	A7	21	71.1212	4484172	120902	Target 1
7	A7	22	71.4272	4430073	119989	Target 1
7	A7	23	71.7333	4391946	119994	Target 1
7	A7	24	72.0393	4.35698e+06	120750	Target 1
7	A7	25	72.3453	4.32086e+06	121909	Target 1
7	A7	26	72.6513	4267967	123097	Target 1
7	A7	27	72.9574	4220380	124065	Target 1
7	A7	28	73.2634	4.18584e+06	124784	Target 1
7	A7	29	73.5694	4134295	125338	Target 1
7	A7	30	73.8754	4.09904e+06	125894	Target 1
7	A7	31	74.1815	4.06377e+06	126369	Target 1
7	A7	32	74.4875	4.02033e+06	126469	Target 1
7	A7	33	74.7935	3974689	125872	Target 1
7	A7	34	75.0995	3.93435e+06	124555	Target 1
7	A7	35	75.4056	3.8714e+06	122996	Target 1
7	A7	36	75.7116	3.85554e+06	122540	Target 1
7	A7	37	76.0176	3.81643e+06	124706	Target 1
7	A7	38	76.3237	3807017	130343	Target 1
7	A7	39	76.6297	3.7543e+06	140547	Target 1
7	A7	40	76.9357	3.68517e+06	156001	Target 1
7	A7	41	77.2417	3.65474e+06	177242	Target 1
7	A7	42	77.5478	3625651	204520	Target 1
7	A7	43	77.8538	3547870	237258	Target 1
7	A7	44	78.1598	3.49122e+06	273393	Target 1
7	A7	45	78.4658	3.40081e+06	309073	Target 1
7	A7	46	78.7719	3294467	339068	Target 1
7	A7	47	79.0779	3.1521e+06	357969	Target 1
7	A7	48	79.3839	3.00404e+06	361775	Target 1
7	A7	49	79.6899	2.89185e+06	349248	Target 1
7	A7	50	79.996	2776429	322409	Target 1
7	A7	51	80.302	2709638	285913	Target 1
7	A7	52	80.608	2.66328e+06	245595	Target 1
7	A7	53	80.914	2.62247e+06	206823	Target 1
7	A7	54	81.2201	2577524	173335	Target 1
7	A7	55	81.5261	2.54117e+06	146897	Target 1
7	A7	56	81.8321	2496333	127636	Target 1
7	A7	57	82.1381	2.4764e+06	113740	Target 1
7	A7	58	82.4442	2.4412e+06	105013	Target 1
7	A7	59	82.7502	2.41369e+06	100117	Target 1
7	A7	60	83.0562	2371588	97496.4	Target 1
7	A7	61	83.3622	2.34151e+06	95811.2	Target 1
7	A7	62	83.6683	2.29451e+06	94101.8	Target 1
7	A7	63	83.9743	2.27178e+06	91879	Target 1
7	A7	64	84.2803	2.23639e+06	89079.5	Target 1
7	A7	65	84.5863	2.21098e+06	85928.5	Target 1
7	A7	66	84.8924	2.18243e+06	82813	Target 1
7	A7	67	85.1984	2.12448e+06	80205.7	Target 1
7	A7	68	85.5044	2112917	78591	Target 1
7	A7	69	85.8104	2078939	78328.6	Target 1
7	A7	70	86.1165	2.04506e+06	79487.7	Target 1
7	A7	71	86.4225	2.02316e+06	81765.8	Target 1
7	A7	72	86.7285	1.97633e+06	84585.5	Target 1
7	A7	73	87.0345	1.94425e+06	87327.6	Target 1
7	A7	74	87.3406	1.9115e+06	89548.6	Target 1
7	A7	75	87.6466	1.88441e+06	91074.9	Target 1
7	A7	76	87.9526	1.84264e+06	91998.8	Target 1
7	A7	77	88.2587	1.80192e+06	92694	Target 1
7	A7	78	88.5647	1.78042e+06	93930.4	Target 1
7	A7	79	88.8707	1.76107e+06	97052.6	Target 1
7	A7	80	89.1767	1.72017e+06	104128	Target 1
7	A7	81	89.4828	1.69377e+06	117962	Target 1
7	A7	82	89.7888	1.65178e+06	140422	Target 1
7	A7	83	90.0948	1.61756e+06	174517	Target 1
7	A7	84	90.4008	1.57003e+06	222823	Target 1
7	A7	85	90.7069	1472481	285078	Target 1
7	A7	86	91.0129	1.36667e+06	357564	Target 1
7	A7	87	91.3189	1.19806e+06	432575	Target 1
7	A7	88	91.6249	996798	499134	Target 1
7	A7	89	91.931	767128	545169	Target 1
7	A7	90	92.237	544000	560802	Target 1
7	A7	91	92.543	373618	541764	Target 1
7	A7	92	92.849	278076	491594	Target 1
7	A7	93	93.1551	233766	421525	Target 1
7	A7	94	93.4611	214335	347715	Target 1
7	A7	95	93.7671	206831	286557	Target 1
7	A7	96	94.0731	201214	249665	Target 1
7	A7	97	94.3792	198966	240439	Target 1
7	A7	98	94.6852	197279	253690	Target 1
8	A8	1	65.0007	6.01039e+06	65470.4	Target 1
8	A8	2	65.3067	5.9967e+06	71583.6	Target 1
8	A8	3	65.6128	6.00402e+06	77884.5	Target 1
8	A8	4	65.9188	5.97275e+06	84002.7	Target 1
8	A8	5	66.2248	5.9071e+06	89708.7	Target 1
8	A8	6	66.5308	5.88674e+06	95052.7	Target 1
8	A8	7	66.8369	5.88322e+06	100277	Target 1
8	A8	8	67.1429	5796943	105567	Target 1
8	A8	9	67.4489	5821001	110827	Target 1
8	A8	10	67.7549	5.76293e+06	115719	Target 1
8	A8	11	68.061	5.70353e+06	119907	Target 1
8	A8	12	68.367	5675917	123341	Target 1
8	A8	13	68.673	5607397	126305	Target 1
8	A8	14	68.979	5596973	129182	Target 1
8	A8	15	69.2851	5558519	132115	Target 1
8	A8	16	69.5911	5.51167e+06	134848	Target 1
8	A8	17	69.8971	5460914	137038	Target 1
8	A8	18	70.2031	5.40474e+06	138011	Target 1
8	A8	19	70.5092	5.38016e+06	137725	Target 1
8	A8	20	70.8152	5288282	136629	Target 1
8	A8	21	71.1212	5.29065e+06	135437	Target 1
8	A8	22	71.4272	5.2309e+06	134801	Target 1
8	A8	23	71.7333	5.19656e+06	134961	Target 1
8	A8	24	72.0393	5138556	135807	Target 1
8	A8	25	72.3453	5.10581e+06	136865	Target 1
8	A8	26	72.6513	5050401	137610	Target 1
8	A8	27	72.9574	4.99625e+06	137725	Target 1
8	A8	28	73.2634	4.94062e+06	137255	Target 1
8	A8	29	73.5694	4897605	136539	Target 1
8	A8	30	73.8754	4861269	135976	Target 1
8	A8	31	74.1815	4821242	135726	Target 1
8	A8	32	74.4875	4.77479e+06	135610	Target 1
8	A8	33	74.7935	4726002	135311	Target 1
8	A8	34	75.0995	4.67762e+06	134776	Target 1
8	A8	35	75.4056	4.61658e+06	134503	Target 1
8	A8	36	75.7116	4588213	135500	Target 1
8	A8	37	76.0176	4566410	139192	Target 1
8	A8	38	76.3237	4523172	146659	Target 1
8	A8	39	76.6297	4.48626e+06	158587	Target 1
8	A8	40	76.9357	4400837	175267	Target 1
8	A8	41	77.2417	4.37107e+06	196703	Target 1
8	A8	42	77.5478	4318402	222537	Target 1
8	A8	43	77.8538	4245646	251703	Target 1
8	A8	44	78.1598	4165234	282011	Target 1
8	A8	45	78.4658	4.0653e+06	310028	Target 1
8	A8	46	78.7719	3.96172e+06	331494	Target 1
8	A8	47	79.0779	3.81407e+06	342300	Target 1
8	A8	48	79.3839	3.68594e+06	339726	Target 1
8	A8	49	79.6899	3.55824e+06	323442	Target 1
8	A8	50	79.996	3.45859e+06	295791	Target 1
8	A8	51	80.302	3.40556e+06	261158	Target 1
8	A8	52	80.608	3350783	224656	Target 1
8	A8	53	80.914	3309597	190711	Target 1
8	A8	54	81.2201	3.28452e+06	162138	Target 1
8	A8	55	81.5261	3.22166e+06	139972	Target 1
8	A8	56	81.8321	3.18609e+06	124787	Target 1
8	A8	57	82.1381	3.16098e+06	114661	Target 1
8	A8	58	82.4442	3135200	108023	Target 1
8	A8	59	82.7502	3100240	103746	Target 1
8	A8	60	83.0562	3.05425e+06	100894	Target 1
8	A8	61	83.3622	3.00809e+06	98841.9	Target 1
8	A8	62	83.6683	2.99463e+06	97303.6	Target 1
8	A8	63	83.9743	2.96938e+06	96217.2	Target 1
8	A8	64	84.2803	2.93133e+06	95555.9	Target 1
8	A8	65	84.5863	2.8956e+06	95216	Target 1
8	A8	66	84.8924	2.86322e+06	95073.4	Target 1
8	A8	67	85.1984	2.81112e+06	95125.7	Target 1
8	A8	68	85.5044	2.78844e+06	95547.5	Target 1
8	A8	69	85.8104	2.75309e+06	96571.7	Target 1
8	A8	70	86.1165	2.71722e+06	98291.1	Target 1
8	A8	71	86.4225	2.67729e+06	100559	Target 1
8	A8	72	86.7285	2.64223e+06	103047	Target 1
8	A8	73	87.0345	2.60531e+06	105411	Target 1
8	A8	74	87.3406	2566705	107402	Target 1
8	A8	75	87.6466	2.52917e+06	108898	Target 1
8	A8	76	87.9526	2.4882e+06	109904	Target 1
8	A8	77	88.2587	2441007	110589	Target 1
8	A8	78	88.5647	2421752	111388	Target 1
8	A8	79	88.8707	2.39473e+06	113135	Target 1
8	A8	80	89.1767	2.34888e+06	117181	Target 1
8	A8	81	89.4828	2.30993e+06	125545	Target 1
8	A8	82	89.7888	2.2771e+06	141535	Target 1
8	A8	83	90.0948	2.23929e+06	169819	Target 1
8	A8	84	90.4008	2.18453e+06	213486	Target 1
8	A8	85	90.7069	2.11701e+06	275428	Target 1
8	A8	86	91.0129	2.03075e+06	355914	Target 1
8	A8	87	91.3189	1844502	451046	Target 1
8	A8	88	91.6249	1.64636e+06	551929	Target 1
8	A8	89	91.931	1.38408e+06	645269	Target 1
8	A8	90	92.237	1.0669e+06	715839	Target 1
8	A8	91	92.543	739339	750655	Target 1
8	A8	92	92.849	482403	743821	Target 1
8	A8	93	93.1551	324763	700128	Target 1
8	A8	94	93.4611	253211	635311	Target 1
8	A8	95	93.7671	222399	571868	Target 1
8	A8	96	94.0731	210509	531431	Target 1
8	A8	97	94.3792	204047	526822	Target 1
8	A8	98	94.6852	201207	557728	Target 1
9	A9	1	65.0013	5.42266e+06	50677.1	Target 1
9	A9	2	65.3079	5.40737e+06	55051	Target 1
9	A9	3	65.6146	5.42054e+06	59888.2	Target 1
9	A9	4	65.9212	5387944	65097.9	Target 1
9	A9	5	66.2279	5.34581e+06	70632.4	Target 1
9	A9	6	66.5345	5313849	76517.8	Target 1
9	A9	7	66.8412	5.31686e+06	82756	Target 1
9	A9	8	67.1478	5263465	89130.3	Target 1
9	A9	9	67.4545	5245828	95095.2	Target 1
9	A9	10	67.7611	5205288	99937	Target 1
9	A9	11	68.0678	5174871	103129	Target 1
9	A9	12	68.3744	5.12339e+06	104673	Target 1
9	A9	13	68.6811	5.07139e+06	105178	Target 1
9	A9	14	68.9877	5052389	105571	Target 1
9	A9	15	69.2944	5049634	106641	Target 1
9	A9	16	69.601	4.98812e+06	108694	Target 1
9	A9	17	69.9077	4.95224e+06	111506	Target 1
9	A9	18	70.2143	4920274	114540	Target 1
9	A9	19	70.521	4.89614e+06	117225	Target 1
9	A9	20	70.8276	4822106	119093	Target 1
9	A9	21	71.1343	4813351	119963	Target 1
9	A9	22	71.4409	4.75862e+06	120067	Target 1
9	A9	23	71.7476	4.72468e+06	119582	Target 1
9	A9	24	72.0542	4679294	118796	Target 1
9	A9	25	72.3609	4637412	117968	Target 1
9	A9	26	72.6675	4606075	117601	Target 1
9	A9	27	72.9742	4.55238e+06	118029	Target 1
9	A9	28	73.2808	4.53223e+06	119276	Target 1
9	A9	29	73.5875	4475426	121123	Target 1
9	A9	30	73.8941	4.44195e+06	123365	Target 1
9	A9	31	74.2008	4400603	125573	Target 1
9	A9	32	74.5074	4363609	127311	Target 1
9	A9	33	74.8141	4308563	128307	Target 1
9	A9	34	75.1207	4.27158e+06	128670	Target 1
9	A9	35	75.4274	4218720	129016	Target 1
9	A9	36	75.734	4196983	130459	Target 1
9	A9	37	76.0407	4.14904e+06	134402	Target 1
9	A9	38	76.3473	4.12116e+06	142215	Target 1
9	A9	39	76.654	4.09363e+06	154928	Target 1
9	A9	40	76.9606	4013183	172977	Target 1
9	A9	41	77.2673	3.98881e+06	196020	Target 1
9	A9	42	77.5739	3.92083e+06	222756	Target 1
9	A9	43	77.8806	3843521	250789	Target 1
9	A9	44	78.1872	3.7616e+06	276699	Target 1
9	A9	45	78.4939	3.63583e+06	296491	Target 1
9	A9	46	78.8005	3529703	306458	Target 1
9	A9	47	79.1072	3390593	304248	Target 1
9	A9	48	79.4138	3.27286e+06	289689	Target 1
9	A9	49	79.7205	3.21126e+06	264974	Target 1
9	A9	50	80.0271	3154725	234051	Target 1
9	A9	51	80.3338	3.1109e+06	201461	Target 1
9	A9	52	80.6404	3.06809e+06	171127	Target 1
9	A9	53	80.9471	3034491	145562	Target 1
9	A9	54	81.2537	3.01471e+06	125712	Target 1
9	A9	55	81.5604	2973957	110123	Target 1
9	A9	56	81.867	2.93973e+06	98684.1	Target 1
9	A9	57	82.1737	2.90674e+06	91365.7	Target 1
9	A9	58	82.4803	2.88642e+06	87189.7	Target 1
9	A9	59	82.787	2.86976e+06	85350.5	Target 1
9	A9	60	83.0936	2.82892e+06	85071.3	Target 1
9	A9	61	83.4003	2.79277e+06	85515.7	Target 1
9	A9	62	83.7069	2761197	85872.2	Target 1
9	A9	63	84.0135	2.72351e+06	85528.9	Target 1
9	A9	64	84.3202	2.71194e+06	84200.9	Target 1
9	A9	65	84.6268	2.66946e+06	81948.7	Target 1
9	A9	66	84.9335	2.63934e+06	79134.1	Target 1
9	A9	67	85.2401	2.60266e+06	76356.1	Target 1
9	A9	68	85.5468	2.58067e+06	74344.8	Target 1
9	A9	69	85.8534	2.55784e+06	73750.4	Target 1
9	A9	70	86.1601	2.52771e+06	74889.6	Target 1
9	A9	71	86.4667	2.48739e+06	77600	Target 1
9	A9	72	86.7734	2.46467e+06	81340.9	Target 1
9	A9	73	87.08	2418626	85480.4	Target 1
9	A9	74	87.3867	2.39989e+06	89559.9	Target 1
9	A9	75	87.6933	2.37659e+06	93379.8	Target 1
9	A9	76	88	2.31873e+06	96930.2	Target 1
9	A9	77	88.3066	2.28551e+06	100365	Target 1
9	A9	78	88.6133	2.25637e+06	104163	Target 1
9	A9	79	88.9199	2.23072e+06	109423	Target 1
9	A9	80	89.2266	2.18881e+06	118110	Target 1
9	A9	81	89.5332	2155394	131096	Target 1
9	A9	82	89.8399	2.12302e+06	152511	Target 1
9	A9	83	90.1465	2.06823e+06	185756	Target 1
9	A9	84	90.4532	1.9859e+06	233792	Target 1
9	A9	85	90.7598	1.89331e+06	298275	Target 1
9	A9	86	91.0665	1.77095e+06	378260	Target 1
9	A9	87	91.3731	1.56577e+06	468851	Target 1
9	A9	88	91.6798	1307191	560491	Target 1
9	A9	89	91.9864	996126	639769	Target 1
9	A9	90	92.2931	676136	692232	Target 1
9	A9	91	92.5997	412792	706804	Target 1
9	A9	92	92.9064	257771	680304	Target 1
9	A9	93	93.213	184997	620012	Target 1
9	A9	94	93.5197	155762	542660	Target 1
9	A9	95	93.8263	143741	469616	Target 1
9	A9	96	94.133	137699	419814	Target 1
9	A9	97	94.4396	134955	403348	Target 1
9	A9	98	94.7463	132953	418652	Target 1
10	A10	1	65.0013	5.63968e+06	57095.4	Target 1
10	A10	2	65.3079	5617697	62414	Target 1
10	A10	3	65.6146	5633626	67813	Target 1
10	A10	4	65.9212	5591286	73106.2	Target 1
10	A10	5	66.2279	5.55941e+06	78278	Target 1
10	A10	6	66.5345	5.51943e+06	83535	Target 1
10	A10	7	66.8412	5519948	89156.1	Target 1
10	A10	8	67.1478	5458280	95212	Target 1
10	A10	9	67.4545	5.47575e+06	101389	Target 1
10	A10	10	67.7611	5.40515e+06	107068	Target 1
10	A10	11	68.0678	5.36684e+06	111645	Target 1
10	A10	12	68.3744	5.329e+06	114873	Target 1
10	A10	13	68.6811	5276652	116977	Target 1
10	A10	14	68.9877	5.25913e+06	118479	Target 1
10	A10	15	69.2944	5203193	119870	Target 1
10	A10	16	69.601	5.189e+06	121324	Target 1
10	A10	17	69.9077	5.12961e+06	122669	Target 1
10	A10	18	70.2143	5.1007e+06	123584	Target 1
10	A10	19	70.521	5059243	123625	Target 1
10	A10	20	70.8276	4978713	122842	Target 1
10	A10	21	71.1343	4.98568e+06	121731	Target 1
10	A10	22	71.4409	4925568	120795	Target 1
10	A10	23	71.7476	4.88801e+06	120381	Target 1
10	A10	24	72.0542	4853415	120620	Target 1
10	A10	25	72.3609	4.81312e+06	121387	Target 1
10	A10	26	72.6675	4768367	122448	Target 1
10	A10	27	72.9742	4714280	123791	Target 1
10	A10	28	73.2808	4.6678e+06	125281	Target 1
10	A10	29	73.5875	4.64447e+06	127014	Target 1
10	A10	30	73.8941	4.59325e+06	128977	Target 1
10	A10	31	74.2008	4549937	130898	Target 1
10	A10	32	74.5074	4507937	132311	Target 1
10	A10	33	74.8141	4.46616e+06	132871	Target 1
10	A10	34	75.1207	4.40298e+06	132761	Target 1
10	A10	35	75.4274	4.35842e+06	132932	Target 1
10	A10	36	75.734	4.3288e+06	134961	Target 1
10	A10	37	76.0407	4306749	140567	Target 1
10	A10	38	76.3473	4275949	151052	Target 1
10	A10	39	76.654	4221229	167024	Target 1
10	A10	40	76.9606	4.13936e+06	188449	Target 1
10	A10	41	77.2673	4.10299e+06	214786	Target 1
10	A10	42	77.5739	4.04227e+06	244879	Target 1
10	A10	43	77.8806	3965880	276547	Target 1
10	A10	44	78.1872	3876816	306253	Target 1
10	A10	45	78.4939	3.76092e+06	329346	Target 1
10	A10	46	78.8005	3.61603e+06	341130	Target 1
10	A10	47	79.1072	3.47e+06	338405	Target 1
10	A10	48	79.4138	3.3518e+06	320745	Target 1
10	A10	49	79.7205	3.29285e+06	290841	Target 1
10	A10	50	80.0271	3226870	253692	Target 1
10	A10	51	80.3338	3.17889e+06	215056	Target 1
10	A10	52	80.6404	3.14186e+06	179858	Target 1
10	A10	53	80.9471	3.1168e+06	151156	Target 1
10	A10	54	81.2537	3.09272e+06	129913	Target 1
10	A10	55	81.5604	3.04038e+06	116214	Target 1
10	A10	56	81.867	3.00679e+06	107972	Target 1
10	A10	57	82.1737	2976047	102867	Target 1
10	A10	58	82.4803	2940722	99734.8	Target 1
10	A10	59	82.787	2927403	97830.5	Target 1
10	A10	60	83.0936	2866965	96715.6	Target 1
10	A10	61	83.4003	2857484	96086.2	Target 1
10	A10	62	83.7069	2.8068e+06	95668.8	Target 1
10	A10	63	84.0135	2790209	95185.5	Target 1
10	A10	64	84.3202	2.74994e+06	94380.8	Target 1
10	A10	65	84.6268	2.71542e+06	93094.1	Target 1
10	A10	66	84.9335	2.68467e+06	91350	Target 1
10	A10	67	85.2401	2639519	89421.6	Target 1
10	A10	68	85.5468	2.62157e+06	87785.6	Target 1
10	A10	69	85.8534	2.58421e+06	86954.7	Target 1
10	A10	70	86.1601	2.55434e+06	87262.5	Target 1
10	A10	71	86.4667	2.52419e+06	88728.9	Target 1
10	A10	72	86.7734	2.49382e+06	91095.2	Target 1
10	A10	73	87.08	2.45027e+06	93962.5	Target 1
10	A10	74	87.3867	2.42817e+06	96959.9	Target 1
10	A10	75	87.6933	2.3857e+06	99847.3	Target 1
10	A10	76	88	2.35311e+06	102576	Target 1
10	A10	77	88.3066	2.30904e+06	105363	Target 1
10	A10	78	88.6133	2.28073e+06	108799	Target 1
10	A10	79	88.9199	2.24747e+06	113977	Target 1
10	A10	80	89.2266	2213925	122580	Target 1
10	A10	81	89.5332	2.1781e+06	138610	Target 1
10	A10	82	89.8399	2.12242e+06	164109	Target 1
10	A10	83	90.1465	2.065e+06	202544	Target 1
10	A10	84	90.4532	1.99597e+06	257180	Target 1
10	A10	85	90.7598	1.89914e+06	329935	Target 1
10	A10	86	91.0665	1.76099e+06	419653	Target 1
10	A10	87	91.3731	1.53756e+06	520370	Target 1
10	A10	88	91.6798	1.26266e+06	620607	Target 1
10	A10	89	91.9864	937101	704688	Target 1
10	A10	90	92.2931	617257	756435	Target 1
10	A10	91	92.5997	363461	764364	Target 1
10	A10	92	92.9064	223505	726481	Target 1
10	A10	93	93.213	159175	652487	Target 1
10	A10	94	93.5197	134040	561932	Target 1
10	A10	95	93.8263	124010	478469	Target 1
10	A10	96	94.133	118160	422153	Target 1
10	A10	97	94.4396	115875	402879	Target 1
10	A10	98	94.7463	114135	417884	Target 1
11	A11	1	65.0005	5.88074e+06	65533.5	Target 1
11	A11	2	65.3071	5869720	69426	Target 1
11	A11	3	65.6136	5.86572e+06	73563.4	Target 1
11	A11	4	65.9202	5.83918e+06	77756	Target 1
11	A11	5	66.2267	5798639	81914.2	Target 1
11	A11	6	66.5333	5.7651e+06	86133.6	Target 1
11	A11	7	66.8398	5.75367e+06	90585.7	Target 1
11	A11	8	67.1464	5693904	95270.6	Target 1
11	A11	9	67.4529	5712694	99829.1	Target 1
11	A11	10	67.7595	5654889	103638	Target 1
11	A11	11	68.066	5607618	106179	Target 1
11	A11	12	68.3726	5552999	107426	Target 1
11	A11	13	68.6791	5526163	107938	Target 1
11	A11	14	68.9857	5.50641e+06	108577	Target 1
11	A11	15	69.2922	5.46348e+06	110039	Target 1
11	A11	16	69.5988	5446757	112520	Target 1
11	A11	17	69.9053	5397063	115686	Target 1
11	A11	18	70.2119	5351130	118911	Target 1
11	A11	19	70.5185	5329671	121568	Target 1
11	A11	20	70.825	5.25175e+06	123270	Target 1
11	A11	21	71.1316	5251848	123841	Target 1
11	A11	22	71.4381	5196320	123425	Target 1
11	A11	23	71.7447	5.12631e+06	122417	Target 1
11	A11	24	72.0512	5108481	121321	Target 1
11	A11	25	72.3578	5.07439e+06	120517	Target 1
11	A11	26	72.6643	5.033e+06	120198	Target 1
11	A11	27	72.9709	4978659	120402	Target 1
11	A11	28	73.2774	4933784	121107	Target 1
11	A11	29	73.584	4.89099e+06	122295	Target 1
11	A11	30	73.8905	4874539	123893	Target 1
11	A11	31	74.1971	4823684	125548	Target 1
11	A11	32	74.5036	4776048	126742	Target 1
11	A11	33	74.8102	4723163	127025	Target 1
11	A11	34	75.1167	4.68673e+06	126417	Target 1
11	A11	35	75.4233	4639371	125687	Target 1
11	A11	36	75.7299	4604187	126284	Target 1
11	A11	37	76.0364	4.55532e+06	129932	Target 1
11	A11	38	76.343	4569899	138037	Target 1
11	A11	39	76.6495	4519937	151266	Target 1
11	A11	40	76.9561	4.42963e+06	169448	Target 1
11	A11	41	77.2626	4393614	191740	Target 1
11	A11	42	77.5692	4346748	216810	Target 1
11	A11	43	77.8757	4.24941e+06	242806	Target 1
11	A11	44	78.1823	4182956	267200	Target 1
11	A11	45	78.4888	4.07959e+06	286795	Target 1
11	A11	46	78.7954	3.9595e+06	298210	Target 1
11	A11	47	79.1019	3.82594e+06	298795	Target 1
11	A11	48	79.4085	3.70416e+06	287649	Target 1
11	A11	49	79.715	3.62738e+06	266183	Target 1
11	A11	50	80.0216	3.56141e+06	237870	Target 1
11	A11	51	80.3281	3.51486e+06	207234	Target 1
11	A11	52	80.6347	3.48775e+06	178503	Target 1
11	A11	53	80.9412	3447053	154540	Target 1
11	A11	54	81.2478	3.41995e+06	136424	Target 1
11	A11	55	81.5544	3.36548e+06	123740	Target 1
11	A11	56	81.8609	3.33165e+06	115436	Target 1
11	A11	57	82.1675	3.30109e+06	109920	Target 1
11	A11	58	82.474	3.26319e+06	106075	Target 1
11	A11	59	82.7806	3.24201e+06	103185	Target 1
11	A11	60	83.0871	3.19504e+06	100846	Target 1
11	A11	61	83.3937	3.16176e+06	98884.5	Target 1
11	A11	62	83.7002	3.11804e+06	97287.8	Target 1
11	A11	63	84.0068	3.12093e+06	96088.9	Target 1
11	A11	64	84.3133	3.0765e+06	95229.8	Target 1
11	A11	65	84.6199	3.03846e+06	94507.7	Target 1
11	A11	66	84.9264	3000332	93694.3	Target 1
11	A11	67	85.233	2.95584e+06	92763.8	Target 1
11	A11	68	85.5395	2934661	92011.9	Target 1
11	A11	69	85.8461	2.90304e+06	91939.1	Target 1
11	A11	70	86.1526	2869823	92943.9	Target 1
11	A11	71	86.4592	2.82993e+06	95055.8	Target 1
11	A11	72	86.7657	2802827	97907.8	Target 1
11	A11	73	87.0723	2.75723e+06	100945	Target 1
11	A11	74	87.3789	2.71917e+06	103708	Target 1
11	A11	75	87.6854	2.69669e+06	106014	Target 1
11	A11	76	87.992	2.65156e+06	107982	Target 1
11	A11	77	88.2985	2.61577e+06	109964	Target 1
11	A11	78	88.6051	2.57856e+06	112527	Target 1
11	A11	79	88.9116	2.54511e+06	116556	Target 1
11	A11	80	89.2182	2.50079e+06	123486	Target 1
11	A11	81	89.5247	2.47516e+06	135645	Target 1
11	A11	82	89.8313	2.43023e+06	155693	Target 1
11	A11	83	90.1378	2.37376e+06	186848	Target 1
11	A11	84	90.4444	2.3237e+06	232138	Target 1
11	A11	85	90.7509	2.21259e+06	293511	Target 1
11	A11	86	91.0575	2.09445e+06	370713	Target 1
11	A11	87	91.364	1.90643e+06	460096	Target 1
11	A11	88	91.6706	1.66647e+06	553771	Target 1
11	A11	89	91.9771	1.35765e+06	639792	Target 1
11	A11	90	92.2837	1011616	704067	Target 1
11	A11	91	92.5903	694422	734185	Target 1
11	A11	92	92.8968	480764	724193	Target 1
11	A11	93	93.2034	369238	678282	Target 1
11	A11	94	93.5099	323568	611162	Target 1
11	A11	95	93.8165	304110	544042	Target 1
11	A11	96	94.123	295054	497364	Target 1
11	A11	97	94.4296	291041	483428	Target 1
11	A11	98	94.7361	288848	502487	Target 1
12	A12	1	65.0005	4829273	44303.8	Target 1
12	A12	2	65.3071	4.80711e+06	48164.1	Target 1
12	A12	3	65.6136	4.80668e+06	51606.3	Target 1
12	A12	4	65.9202	4785947	54556.9	Target 1
12	A12	5	66.2267	4755131	57232.5	Target 1
12	A12	6	66.5333	4.72936e+06	60068.9	Target 1
12	A12	7	66.8398	4749144	63490.4	Target 1
12	A12	8	67.1464	4.69917e+06	67651.4	Target 1
12	A12	9	67.4529	4704226	72323.3	Target 1
12	A12	10	67.7595	4.66807e+06	77003.7	Target 1
12	A12	11	68.066	4.63881e+06	81171.6	Target 1
12	A12	12	68.3726	4.6074e+06	84522.5	Target 1
12	A12	13	68.6791	4578216	87051.9	Target 1
12	A12	14	68.9857	4.56216e+06	88976.3	Target 1
12	A12	15	69.2922	4517716	90561.6	Target 1
12	A12	16	69.5988	4510265	91982.2	Target 1
12	A12	17	69.9053	4457791	93271.9	Target 1
12	A12	18	70.2119	4449748	94366.6	Target 1
12	A12	19	70.5185	4407638	95188.5	Target 1
12	A12	20	70.825	4.36249e+06	95726.3	Target 1
12	A12	21	71.1316	4.36467e+06	96067.9	Target 1
12	A12	22	71.4381	4.30734e+06	96375.8	Target 1
12	A12	23	71.7447	4.28119e+06	96811.5	Target 1
12	A12	24	72.0512	4254635	97436	Target 1
12	A12	25	72.3578	4229063	98182.3	Target 1
12	A12	26	72.6643	4.18301e+06	98784	Target 1
12	A12	27	72.9709	4.16136e+06	99013.4	Target 1
12	A12	28	73.2774	4100558	98845.8	Target 1
12	A12	29	73.584	4.07949e+06	98507.8	Target 1
12	A12	30	73.8905	4.05405e+06	98335.5	Target 1
12	A12	31	74.1971	4.0296e+06	98523.7	Target 1
12	A12	32	74.5036	4004686	98960.2	Target 1
12	A12	33	74.8102	3.94878e+06	99317.3	Target 1
12	A12	34	75.1167	3.92107e+06	99357.4	Target 1
12	A12	35	75.4233	3890897	99266.9	Target 1
12	A12	36	75.7299	3862081	99772.6	Target 1
12	A12	37	76.0364	3.81791e+06	101957	Target 1
12	A12	38	76.343	3.82211e+06	106875	Target 1
12	A12	39	76.6495	3.80339e+06	115206	Target 1
12	A12	40	76.9561	3721774	127144	Target 1
12	A12	41	77.2626	3.70789e+06	142490	Target 1
12	A12	42	77.5692	3.65706e+06	160758	Target 1
12	A12	43	77.8757	3.59363e+06	181109	Target 1
12	A12	44	78.1823	3.54846e+06	202075	Target 1
12	A12	45	78.4888	3477499	221342	Target 1
12	A12	46	78.7954	3388827	235953	Target 1
12	A12	47	79.1019	3.25361e+06	243040	Target 1
12	A12	48	79.4085	3154530	240851	Target 1
12	A12	49	79.715	3080639	229523	Target 1
12	A12	50	80.0216	3.00918e+06	211147	Target 1
12	A12	51	80.3281	2976185	189038	Target 1
12	A12	52	80.6347	2.94261e+06	166599	Target 1
12	A12	53	80.9412	2.89654e+06	146375	Target 1
12	A12	54	81.2478	2.8771e+06	129666	Target 1
12	A12	55	81.5544	2.81613e+06	116734	Target 1
12	A12	56	81.8609	2.79459e+06	107276	Target 1
12	A12	57	82.1675	2.77165e+06	100783	Target 1
12	A12	58	82.474	2.76511e+06	96707	Target 1
12	A12	59	82.7806	2722356	94376.7	Target 1
12	A12	60	83.0871	2.66432e+06	92873.6	Target 1
12	A12	61	83.3937	2.65751e+06	91562.4	Target 1
12	A12	62	83.7002	2621180	90083	Target 1
12	A12	63	84.0068	2.59888e+06	88372.5	Target 1
12	A12	64	84.3133	2583762	86531.9	Target 1
12	A12	65	84.6199	2.54134e+06	84680.3	Target 1
12	A12	66	84.9264	2.50967e+06	82919.8	Target 1
12	A12	67	85.233	2.4893e+06	81402.2	Target 1
12	A12	68	85.5395	2.46016e+06	80371.9	Target 1
12	A12	69	85.8461	2431689	80090.5	Target 1
12	A12	70	86.1526	2.41035e+06	80691.9	Target 1
12	A12	71	86.4592	2378054	82080.4	Target 1
12	A12	72	86.7657	2348657	83967.1	Target 1
12	A12	73	87.0723	2.3218e+06	86003.6	Target 1
12	A12	74	87.3789	2.29321e+06	87921.7	Target 1
12	A12	75	87.6854	2.26457e+06	89590.5	Target 1
12	A12	76	87.992	2.23456e+06	91009.5	Target 1
12	A12	77	88.2985	2200669	92287.8	Target 1
12	A12	78	88.6051	2.17302e+06	93672	Target 1
12	A12	79	88.9116	2147108	95623.6	Target 1
12	A12	80	89.2182	2.11721e+06	98986.2	Target 1
12	A12	81	89.5247	2.0884e+06	105063	Target 1
12	A12	82	89.8313	2.05565e+06	115352	Target 1
12	A12	83	90.1378	2.01636e+06	131876	Target 1
12	A12	84	90.4444	1.97444e+06	156995	Target 1
12	A12	85	90.7509	1.9179e+06	193130	Target 1
12	A12	86	91.0575	1.84119e+06	242178	Target 1
12	A12	87	91.364	1.7274e+06	304522	Target 1
12	A12	88	91.6706	1575222	377793	Target 1
12	A12	89	91.9771	1.36548e+06	455891	Target 1
12	A12	90	92.2837	1.09072e+06	529070	Target 1
12	A12	91	92.5903	779044	585817	Target 1
12	A12	92	92.8968	506834	616531	Target 1
12	A12	93	93.2034	320134	617825	Target 1
12	A12	94	93.5099	229774	595271	Target 1
12	A12	95	93.8165	193274	562607	Target 1
12	A12	96	94.123	178055	536966	Target 1
12	A12	97	94.4296	171558	532110	Target 1
12	A12	98	94.7361	169050	553121	Target 1
13	B1	1	65.0004	5150167	53071.6	Target 1
13	B1	2	65.3072	5155125	57366.7	Target 1
13	B1	3	65.6141	5159847	61931	Target 1
13	B1	4	65.9209	5.13396e+06	66359.9	Target 1
13	B1	5	66.2278	5.09424e+06	70307.4	Target 1
13	B1	6	66.5346	5077172	73712.3	Target 1
13	B1	7	66.8415	5.04752e+06	76829.9	Target 1
13	B1	8	67.1483	5010727	80021.1	Target 1
13	B1	9	67.4552	5028007	83450.9	Target 1
13	B1	10	67.762	4.98195e+06	86937.7	Target 1
13	B1	11	68.0688	4.95161e+06	90081.3	Target 1
13	B1	12	68.3757	4907199	92577	Target 1
13	B1	13	68.6825	4880519	94455	Target 1
13	B1	14	68.9894	4.84482e+06	96065.3	Target 1
13	B1	15	69.2962	4.82255e+06	97813.7	Target 1
13	B1	16	69.6031	4.80306e+06	99848.8	Target 1
13	B1	17	69.9099	4.76108e+06	101950	Target 1
13	B1	18	70.2168	4739666	103690	Target 1
13	B1	19	70.5236	4.68495e+06	104758	Target 1
13	B1	20	70.8305	4624782	105209	Target 1
13	B1	21	71.1373	4634128	105450	Target 1
13	B1	22	71.4441	4580820	105967	Target 1
13	B1	23	71.751	4546030	106997	Target 1
13	B1	24	72.0578	4531504	108476	Target 1
13	B1	25	72.3647	4483032	110036	Target 1
13	B1	26	72.6715	4421696	110730	Target 1
13	B1	27	72.9784	4392055	110408	Target 1
13	B1	28	73.2852	4.34416e+06	109578	Target 1
13	B1	29	73.5921	4311415	109149	Target 1
13	B1	30	73.8989	4.29614e+06	109883	Target 1
13	B1	31	74.2057	4257442	111876	Target 1
13	B1	32	74.5126	4.21615e+06	114426	Target 1
13	B1	33	74.8194	4.18212e+06	116430	Target 1
13	B1	34	75.1263	4.12077e+06	117148	Target 1
13	B1	35	75.4331	4.05592e+06	116887	Target 1
13	B1	36	75.74	4.0485e+06	117151	Target 1
13	B1	37	76.0468	4.02873e+06	120123	Target 1
13	B1	38	76.3537	4.01447e+06	127787	Target 1
13	B1	39	76.6605	3.97315e+06	141238	Target 1
13	B1	40	76.9674	3890631	160489	Target 1
13	B1	41	77.2742	3855809	184706	Target 1
13	B1	42	77.581	3.81981e+06	212440	Target 1
13	B1	43	77.8879	3.72033e+06	241626	Target 1
13	B1	44	78.1947	3654570	269407	Target 1
13	B1	45	78.5016	3.54743e+06	292179	Target 1
13	B1	46	78.8084	3.43616e+06	306150	Target 1
13	B1	47	79.1153	3.28637e+06	308356	Target 1
13	B1	48	79.4221	3.19467e+06	297727	Target 1
13	B1	49	79.729	3.09671e+06	275664	Target 1
13	B1	50	80.0358	3.04057e+06	245749	Target 1
13	B1	51	80.3427	2.99944e+06	212688	Target 1
13	B1	52	80.6495	2969028	180953	Target 1
13	B1	53	80.9563	2.9246e+06	153700	Target 1
13	B1	54	81.2632	2.90418e+06	132388	Target 1
13	B1	55	81.57	2.84729e+06	117049	Target 1
13	B1	56	81.8769	2.83208e+06	107174	Target 1
13	B1	57	82.1837	2.7973e+06	102681	Target 1
13	B1	58	82.4906	2.77096e+06	100549	Target 1
13	B1	59	82.7974	2.75216e+06	99979.9	Target 1
13	B1	60	83.1043	2695820	100148	Target 1
13	B1	61	83.4111	2.66434e+06	100292	Target 1
13	B1	62	83.718	2.61643e+06	99874	Target 1
13	B1	63	84.0248	2606804	98677.4	Target 1
13	B1	64	84.3316	2.57717e+06	96768.2	Target 1
13	B1	65	84.6385	2.53409e+06	94359	Target 1
13	B1	66	84.9453	2.50258e+06	91705.7	Target 1
13	B1	67	85.2522	2.47457e+06	89096.8	Target 1
13	B1	68	85.559	2.44068e+06	86877.5	Target 1
13	B1	69	85.8659	2.42597e+06	85414.3	Target 1
13	B1	70	86.1727	2.3804e+06	84975.7	Target 1
13	B1	71	86.4796	2.37076e+06	85612.5	Target 1
13	B1	72	86.7864	2.33129e+06	87123.6	Target 1
13	B1	73	87.0932	2.29843e+06	89136.9	Target 1
13	B1	74	87.4001	2.26413e+06	91257.6	Target 1
13	B1	75	87.7069	2234469	93198.1	Target 1
13	B1	76	88.0138	2.2013e+06	94860.3	Target 1
13	B1	77	88.3206	2.1699e+06	96367.9	Target 1
13	B1	78	88.6275	2.13969e+06	98084.5	Target 1
13	B1	79	88.9343	2.10887e+06	100659	Target 1
13	B1	80	89.2412	2077201	105101	Target 1
13	B1	81	89.548	2.0445e+06	114483	Target 1
13	B1	82	89.8549	2008506	131862	Target 1
13	B1	83	90.1617	1.96265e+06	159537	Target 1
13	B1	84	90.4685	1.90523e+06	200892	Target 1
13	B1	85	90.7754	1.82701e+06	258545	Target 1
13	B1	86	91.0822	1.71686e+06	332940	Target 1
13	B1	87	91.3891	1.53742e+06	420785	Target 1
13	B1	88	91.6959	1.30103e+06	513992	Target 1
13	B1	89	92.0028	1.01217e+06	600003	Target 1
13	B1	90	92.3096	702204	664138	Target 1
13	B1	91	92.6165	435440	693795	Target 1
13	B1	92	92.9233	270204	683256	Target 1
13	B1	93	93.2301	187788	637051	Target 1
13	B1	94	93.537	155653	569930	Target 1
13	B1	95	93.8438	143659	502705	Target 1
13	B1	96	94.1507	137380	455218	Target 1
13	B1	97	94.4575	134197	439380	Target 1
13	B1	98	94.7644	132694	455551	Target 1
14	B2	1	65.0004	5.1741e+06	58285.3	Target 1
14	B2	2	65.3072	5155608	62214.7	Target 1
14	B2	3	65.6141	5.15644e+06	65982.9	Target 1
14	B2	4	65.9209	5121942	69408.8	Target 1
14	B2	5	66.2278	5091445	72523.6	Target 1
14	B2	6	66.5346	5069516	75594	Target 1
14	B2	7	66.8415	5057948	78963.4	Target 1
14	B2	8	67.1483	5.01265e+06	82799.1	Target 1
14	B2	9	67.4552	5015876	86924.1	Target 1
14	B2	10	67.762	4977385	90869.7	Target 1
14	B2	11	68.0688	4940076	94148.1	Target 1
14	B2	12	68.3757	4.89801e+06	96570.3	Target 1
14	B2	13	68.6825	4.8611e+06	98376	Target 1
14	B2	14	68.9894	4843372	100074	Target 1
14	B2	15	69.2962	4814430	102108	Target 1
14	B2	16	69.6031	4.78932e+06	104573	Target 1
14	B2	17	69.9099	4.74624e+06	107199	Target 1
14	B2	18	70.2168	4715245	109545	Target 1
14	B2	19	70.5236	4.67156e+06	111274	Target 1
14	B2	20	70.8305	4621290	112311	Target 1
14	B2	21	71.1373	4.60731e+06	112821	Target 1
14	B2	22	71.4441	4.56911e+06	112983	Target 1
14	B2	23	71.751	4517634	112885	Target 1
14	B2	24	72.0578	4.49295e+06	112599	Target 1
14	B2	25	72.3647	4449865	112233	Target 1
14	B2	26	72.6715	4.4057e+06	111911	Target 1
14	B2	27	72.9784	4.36711e+06	111939	Target 1
14	B2	28	73.2852	4334459	112678	Target 1
14	B2	29	73.5921	4.29932e+06	114698	Target 1
14	B2	30	73.8989	4270907	117703	Target 1
14	B2	31	74.2057	4.2177e+06	121046	Target 1
14	B2	32	74.5126	4.18806e+06	123747	Target 1
14	B2	33	74.8194	4.14215e+06	124938	Target 1
14	B2	34	75.1263	4.08555e+06	124410	Target 1
14	B2	35	75.4331	4029138	122978	Target 1
14	B2	36	75.74	4.0113e+06	122378	Target 1
14	B2	37	76.0468	4.00074e+06	124708	Target 1
14	B2	38	76.3537	3.9752e+06	131699	Target 1
14	B2	39	76.6605	3.93024e+06	144283	Target 1
14	B2	40	76.9674	3851024	162616	Target 1
14	B2	41	77.2742	3823287	186337	Target 1
14	B2	42	77.581	3775476	214644	Target 1
14	B2	43	77.8879	3.70114e+06	245945	Target 1
14	B2	44	78.1947	3.6285e+06	277378	Target 1
14	B2	45	78.5016	3.53227e+06	304729	Target 1
14	B2	46	78.8084	3.39721e+06	323169	Target 1
14	B2	47	79.1153	3.24237e+06	328672	Target 1
14	B2	48	79.4221	3.12996e+06	319495	Target 1
14	B2	49	79.729	3056595	296934	Target 1
14	B2	50	80.0358	2980268	264965	Target 1
14	B2	51	80.3427	2.94002e+06	228929	Target 1
14	B2	52	80.6495	2.90022e+06	193951	Target 1
14	B2	53	80.9563	2.86686e+06	163715	Target 1
14	B2	54	81.2632	2.82631e+06	139999	Target 1
14	B2	55	81.57	2.80524e+06	122878	Target 1
14	B2	56	81.8769	2770302	111563	Target 1
14	B2	57	82.1837	2730206	105435	Target 1
14	B2	58	82.4906	2.68863e+06	101629	Target 1
14	B2	59	82.7974	2.68398e+06	99342.4	Target 1
14	B2	60	83.1043	2.63505e+06	98052.1	Target 1
14	B2	61	83.4111	2619277	97365.3	Target 1
14	B2	62	83.718	2.57221e+06	96900.2	Target 1
14	B2	63	84.0248	2.54408e+06	96279.6	Target 1
14	B2	64	84.3316	2.50984e+06	95224.9	Target 1
14	B2	65	84.6385	2481794	93667.4	Target 1
14	B2	66	84.9453	2.45681e+06	91792.5	Target 1
14	B2	67	85.2522	2.41721e+06	89983.6	Target 1
14	B2	68	85.559	2.38615e+06	88696.2	Target 1
14	B2	69	85.8659	2.35924e+06	88299.2	Target 1
14	B2	70	86.1727	2.33416e+06	88944.9	Target 1
14	B2	71	86.4796	2.29691e+06	90521	Target 1
14	B2	72	86.7864	2264231	92711.7	Target 1
14	B2	73	87.0932	2.22634e+06	95136.6	Target 1
14	B2	74	87.4001	2.20913e+06	97474	Target 1
14	B2	75	87.7069	2.16393e+06	99516.2	Target 1
14	B2	76	88.0138	2.11689e+06	101174	Target 1
14	B2	77	88.3206	2096917	102516	Target 1
14	B2	78	88.6275	2.06492e+06	103875	Target 1
14	B2	79	88.9343	2.03278e+06	105996	Target 1
14	B2	80	89.2412	2.00125e+06	110144	Target 1
14	B2	81	89.548	1.96914e+06	119300	Target 1
14	B2	82	89.8549	1.93137e+06	136527	Target 1
14	B2	83	90.1617	1.88494e+06	164667	Target 1
14	B2	84	90.4685	1.82956e+06	207140	Target 1
14	B2	85	90.7754	1.75033e+06	266464	Target 1
14	B2	86	91.0822	1638357	342805	Target 1
14	B2	87	91.3891	1.45431e+06	432367	Target 1
14	B2	88	91.6959	1.21611e+06	526398	Target 1
14	B2	89	92.0028	923866	611714	Target 1
14	B2	90	92.3096	621206	673333	Target 1
14	B2	91	92.6165	369682	698879	Target 1
14	B2	92	92.9233	217919	683388	Target 1
14	B2	93	93.2301	140606	632396	Target 1
14	B2	94	93.537	112671	561495	Target 1
14	B2	95	93.8438	100786	491858	Target 1
14	B2	96	94.1507	95044.3	443130	Target 1
14	B2	97	94.4575	92883.5	426660	Target 1
14	B2	98	94.7644	91400.7	442197	Target 1
15	B3	1	65.0014	5.83717e+06	70049.3	Target 1
15	B3	2	65.3082	5820133	76074.2	Target 1
15	B3	3	65.615	5.81821e+06	81900.1	Target 1
15	B3	4	65.9217	5784033	86848.3	Target 1
15	B3	5	66.2285	5728366	90661.3	Target 1
15	B3	6	66.5353	5681665	93744.3	Target 1
15	B3	7	66.8421	5683086	96969.4	Target 1
15	B3	8	67.1488	5.61413e+06	101091	Target 1
15	B3	9	67.4556	5.63267e+06	106206	Target 1
15	B3	10	67.7624	5.57267e+06	111634	Target 1
15	B3	11	68.0692	5.53632e+06	116372	Target 1
15	B3	12	68.3759	5.47795e+06	119771	Target 1
15	B3	13	68.6827	5.42722e+06	121949	Target 1
15	B3	14	68.9895	5.39478e+06	123633	Target 1
15	B3	15	69.2963	5.37297e+06	125585	Target 1
15	B3	16	69.603	5.34679e+06	128048	Target 1
15	B3	17	69.9098	5.27901e+06	130652	Target 1
15	B3	18	70.2166	5.24098e+06	132695	Target 1
15	B3	19	70.5234	5.19977e+06	133775	Target 1
15	B3	20	70.8301	5.12843e+06	133970	Target 1
15	B3	21	71.1369	5.11921e+06	133639	Target 1
15	B3	22	71.4437	5077171	133189	Target 1
15	B3	23	71.7505	5.00781e+06	132837	Target 1
15	B3	24	72.0572	4991715	132568	Target 1
15	B3	25	72.364	4.93422e+06	132257	Target 1
15	B3	26	72.6708	4.87606e+06	131830	Target 1
15	B3	27	72.9776	4.84488e+06	131327	Target 1
15	B3	28	73.2843	4.79373e+06	130947	Target 1
15	B3	29	73.5911	4760308	130886	Target 1
15	B3	30	73.8979	4699023	131239	Target 1
15	B3	31	74.2047	4.66544e+06	131939	Target 1
15	B3	32	74.5114	4633230	132760	Target 1
15	B3	33	74.8182	4587074	133580	Target 1
15	B3	34	75.125	4.5319e+06	134552	Target 1
15	B3	35	75.4318	4469047	136387	Target 1
15	B3	36	75.7385	4452566	140364	Target 1
15	B3	37	76.0453	4424581	148028	Target 1
15	B3	38	76.3521	4385941	160722	Target 1
15	B3	39	76.6589	4334085	179231	Target 1
15	B3	40	76.9656	4.24932e+06	203675	Target 1
15	B3	41	77.2724	4208816	233480	Target 1
15	B3	42	77.5792	4.1489e+06	267198	Target 1
15	B3	43	77.886	4.05873e+06	302155	Target 1
15	B3	44	78.1927	3.9549e+06	334285	Target 1
15	B3	45	78.4995	3.82093e+06	358571	Target 1
15	B3	46	78.8063	3688504	370225	Target 1
15	B3	47	79.1131	3.52163e+06	366237	Target 1
15	B3	48	79.4198	3.40449e+06	346576	Target 1
15	B3	49	79.7266	3.33627e+06	314399	Target 1
15	B3	50	80.0334	3.28242e+06	275091	Target 1
15	B3	51	80.3402	3.22413e+06	234592	Target 1
15	B3	52	80.6469	3.18888e+06	197756	Target 1
15	B3	53	80.9537	3152741	167406	Target 1
15	B3	54	81.2605	3.11072e+06	144292	Target 1
15	B3	55	81.5673	3.07348e+06	127472	Target 1
15	B3	56	81.874	3.03847e+06	115413	Target 1
15	B3	57	82.1808	3.00093e+06	107377	Target 1
15	B3	58	82.4876	2966355	102235	Target 1
15	B3	59	82.7944	2953745	99124.9	Target 1
15	B3	60	83.1012	2.90519e+06	97315.9	Target 1
15	B3	61	83.4079	2864561	96127.5	Target 1
15	B3	62	83.7147	2.83014e+06	94983.4	Target 1
15	B3	63	84.0215	2.79985e+06	93503.1	Target 1
15	B3	64	84.3282	2.77973e+06	91528.9	Target 1
15	B3	65	84.635	2736661	89090.7	Target 1
15	B3	66	84.9418	2702146	86380.8	Target 1
15	B3	67	85.2486	2.66022e+06	83780.9	Target 1
15	B3	68	85.5554	2.63678e+06	81853	Target 1
15	B3	69	85.8621	2615434	81180.7	Target 1
15	B3	70	86.1689	2.57083e+06	82097.4	Target 1
15	B3	71	86.4757	2548331	84503.7	Target 1
15	B3	72	86.7825	2.49288e+06	87934	Target 1
15	B3	73	87.0892	2.47274e+06	91845.1	Target 1
15	B3	74	87.396	2.44149e+06	95890.2	Target 1
15	B3	75	87.7028	2.40476e+06	99985.1	Target 1
15	B3	76	88.0096	2.34858e+06	104210	Target 1
15	B3	77	88.3163	2.3207e+06	108742	Target 1
15	B3	78	88.6231	2.28725e+06	113987	Target 1
15	B3	79	88.9299	2.25021e+06	120901	Target 1
15	B3	80	89.2367	2204349	131340	Target 1
15	B3	81	89.5434	2.16916e+06	147415	Target 1
15	B3	82	89.8502	2.12519e+06	173450	Target 1
15	B3	83	90.157	2.06922e+06	213787	Target 1
15	B3	84	90.4638	1.99819e+06	272170	Target 1
15	B3	85	90.7705	1.8767e+06	350142	Target 1
15	B3	86	91.0773	1.72675e+06	445232	Target 1
15	B3	87	91.3841	1.48458e+06	549654	Target 1
15	B3	88	91.6909	1.19467e+06	650346	Target 1
15	B3	89	91.9976	868453	731004	Target 1
15	B3	90	92.3044	563742	776046	Target 1
15	B3	91	92.6112	333385	775545	Target 1
15	B3	92	92.918	205882	729365	Target 1
15	B3	93	93.2247	145073	648623	Target 1
15	B3	94	93.5315	121294	553376	Target 1
15	B3	95	93.8383	111652	466865	Target 1
15	B3	96	94.1451	106566	408215	Target 1
15	B3	97	94.4518	104879	386437	Target 1
15	B3	98	94.7586	102479	398325	Target 1
16	B4	1	65.0014	47104.6	1178.11	Target 1
16	B4	2	65.3082	46811.4	1161.44	Target 1
16	B4	3	65.615	46178.5	1106.06	Target 1
16	B4	4	65.9217	46364.6	1011.74	Target 1
16	B4	5	66.2285	45459	899.706	Target 1
16	B4	6	66.5353	44669.2	803.682	Target 1
16	B4	7	66.8421	46092.6	751.491	Target 1
16	B4	8	67.1488	45631.5	749.752	Target 1
16	B4	9	67.4556	44774.7	782.283	Target 1
16	B4	10	67.7624	44516.6	821.78	Target 1
16	B4	11	68.0692	45407.4	844.909	Target 1
16	B4	12	68.3759	43199.2	840.696	Target 1
16	B4	13	68.6827	44321.2	809.347	Target 1
16	B4	14	68.9895	44115.3	756.114	Target 1
16	B4	15	69.2963	43415.2	686.3	Target 1
16	B4	16	69.603	43198	603.096	Target 1
16	B4	17	69.9098	42961.1	509.447	Target 1
16	B4	18	70.2166	43112.8	431.339	Target 1
16	B4	19	70.5234	43229.6	342.18	Target 1
16	B4	20	70.8301	42438.7	246.448	Target 1
16	B4	21	71.1369	41973.3	157.659	Target 1
16	B4	22	71.4437	42660.4	97.4821	Target 1
16	B4	23	71.7505	42547.5	88.2699	Target 1
16	B4	24	72.0572	42592.9	142.182	Target 1
16	B4	25	72.364	42264	253.028	Target 1
16	B4	26	72.6708	42849.3	395.266	Target 1
16	B4	27	72.9776	42041.5	538.458	Target 1
16	B4	28	73.2843	41738.2	673.024	Target 1
16	B4	29	73.5911	41200.9	719.048	Target 1
16	B4	30	73.8979	40996.9	679.408	Target 1
16	B4	31	74.2047	40984.8	587.212	Target 1
16	B4	32	74.5114	40671	498.478	Target 1
16	B4	33	74.8182	40871.2	459.398	Target 1
16	B4	34	75.125	40436.5	463.415	Target 1
16	B4	35	75.4318	41123.4	503.073	Target 1
16	B4	36	75.7385	40246.5	569.153	Target 1
16	B4	37	76.0453	39958	614.395	Target 1
16	B4	38	76.3521	39450.4	610.741	Target 1
16	B4	39	76.6589	39220.7	566.961	Target 1
16	B4	40	76.9656	39090.8	517.236	Target 1
16	B4	41	77.2724	39876.8	503.29	Target 1
16	B4	42	77.5792	39487.6	524.625	Target 1
16	B4	43	77.886	39019.6	581.015	Target 1
16	B4	44	78.1927	38311	633.505	Target 1
16	B4	45	78.4995	38333.9	652.914	Target 1
16	B4	46	78.8063	38290.5	632.035	Target 1
16	B4	47	79.1131	37983	587.228	Target 1
16	B4	48	79.4198	37632.6	545.982	Target 1
16	B4	49	79.7266	37963	529.448	Target 1
16	B4	50	80.0334	37707	539.424	Target 1
16	B4	51	80.3402	37584.4	555.194	Target 1
16	B4	52	80.6469	36764.2	540.234	Target 1
16	B4	53	80.9537	36909.5	472.747	Target 1
16	B4	54	81.2605	36403.1	341.499	Target 1
16	B4	55	81.5673	36715.1	130.183	Target 1
16	B4	56	81.874	36237.8	-154.249	Target 1
16	B4	57	82.1808	36354	-486.513	Target 1
16	B4	58	82.4876	36442	-822.497	Target 1
16	B4	59	82.7944	36951	-1104.59	Target 1
16	B4	60	83.1012	37714.8	-1276.04	Target 1
16	B4	61	83.4079	38597.5	-1301.45	Target 1
16	B4	62	83.7147	38998.8	-1182.93	Target 1
16	B4	63	84.0215	38409.5	-961.369	Target 1
16	B4	64	84.3282	37878.5	-699.653	Target 1
16	B4	65	84.635	38467.7	-456.731	Target 1
16	B4	66	84.9418	38182.8	-266.744	Target 1
16	B4	67	85.2486	38250.5	-133.267	Target 1
16	B4	68	85.5554	37809.9	-38.8597	Target 1
16	B4	69	85.8621	38386.8	37.8083	Target 1
16	B4	70	86.1689	38354.6	107.222	Target 1
16	B4	71	86.4757	37326.9	164.62	Target 1
16	B4	72	86.7825	37034.6	197.523	Target 1
16	B4	73	87.0892	37476.6	199.668	Target 1
16	B4	74	87.396	37668.6	180.341	Target 1
16	B4	75	87.7028	37598.7	161.457	Target 1
16	B4	76	88.0096	37282.6	164.586	Target 1
16	B4	77	88.3163	36970.5	198.935	Target 1
16	B4	78	88.6231	36867.3	259.418	Target 1
16	B4	79	88.9299	36907	334.455	Target 1
16	B4	80	89.2367	36730.6	415.254	Target 1
16	B4	81	89.5434	36594.1	499.248	Target 1
16	B4	82	89.8502	36083.7	617.807	Target 1
16	B4	83	90.157	36042.6	750.921	Target 1
16	B4	84	90.4638	35607.9	892.259	Target 1
16	B4	85	90.7705	35276.7	1042.27	Target 1
16	B4	86	91.0773	35344.2	1199.81	Target 1
16	B4	87	91.3841	34707.9	1355.65	Target 1
16	B4	88	91.6909	34360.2	1485.84	Target 1
16	B4	89	91.9976	33433.4	1553.16	Target 1
16	B4	90	92.3044	32738.7	1520.87	Target 1
16	B4	91	92.6112	33211.9	1372.79	Target 1
16	B4	92	92.918	33191.5	1127.03	Target 1
16	B4	93	93.2247	32682	832.835	Target 1
16	B4	94	93.5315	32814.2	551.552	Target 1
16	B4	95	93.8383	33035.8	386.768	Target 1
16	B4	96	94.1451	32944.4	291.682	Target 1
16	B4	97	94.4518	32009.7	249.084	Target 1
16	B4	98	94.7586	32829.2	237.632	Target 1
17	B5	1	65.0012	54102.2	2081.33	Target 1
17	B5	2	65.3079	52716.1	1988.22	Target 1
17	B5	3	65.6145	51950.1	1908.4	Target 1
17	B5	4	65.9212	52022.7	1847.99	Target 1
17	B5	5	66.2279	51547.1	1803.17	Target 1
17	B5	6	66.5346	51395	1755.23	Target 1
17	B5	7	66.8412	51099.7	1675.91	Target 1
17	B5	8	67.1479	49353.7	1542.37	Target 1
17	B5	9	67.4546	49032.2	1353.05	Target 1
17	B5	10	67.7613	48307.3	1133.47	Target 1
17	B5	11	68.0679	48117.5	927.188	Target 1
17	B5	12	68.3746	48335.8	776.417	Target 1
17	B5	13	68.6813	48151.5	703.481	Target 1
17	B5	14	68.9879	48744.1	703.118	Target 1
17	B5	15	69.2946	48113.5	748.691	Target 1
17	B5	16	69.6013	47632.6	807.246	Target 1
17	B5	17	69.908	47087	853.875	Target 1
17	B5	18	70.2146	47139.9	878.055	Target 1
17	B5	19	70.5213	46621	880.821	Target 1
17	B5	20	70.828	46543.1	867.364	Target 1
17	B5	21	71.1347	46351.2	841.44	Target 1
17	B5	22	71.4413	45843.9	804.865	Target 1
17	B5	23	71.748	45726.7	760.629	Target 1
17	B5	24	72.0547	45205.9	715.427	Target 1
17	B5	25	72.3613	45055	678.063	Target 1
17	B5	26	72.668	45016.9	654.143	Target 1
17	B5	27	72.9747	45230.4	641.066	Target 1
17	B5	28	73.2814	44868.4	627.619	Target 1
17	B5	29	73.588	43669.4	598.476	Target 1
17	B5	30	73.8947	44255.7	539.541	Target 1
17	B5	31	74.2014	44009.5	416.802	Target 1
17	B5	32	74.5081	43783.9	232.88	Target 1
17	B5	33	74.8147	43656.1	-25.4556	Target 1
17	B5	34	75.1214	43577.7	-370.549	Target 1
17	B5	35	75.4281	43533.8	-802.892	Target 1
17	B5	36	75.7347	43637	-1296.06	Target 1
17	B5	37	76.0414	44039.1	-1787.27	Target 1
17	B5	38	76.3481	44069.5	-2183.59	Target 1
17	B5	39	76.6548	46066.8	-2387.78	Target 1
17	B5	40	76.9614	47615.7	-2335.65	Target 1
17	B5	41	77.2681	48700.8	-2026.54	Target 1
17	B5	42	77.5748	48314.3	-1528.87	Target 1
17	B5	43	77.8815	48112.7	-955.743	Target 1
17	B5	44	78.1881	47838	-422.888	Target 1
17	B5	45	78.4948	47663.8	-10.6124	Target 1
17	B5	46	78.8015	46974.4	253.431	Target 1
17	B5	47	79.1081	46938.3	387.159	Target 1
17	B5	48	79.4148	47438.7	431.927	Target 1
17	B5	49	79.7215	46772.9	429.353	Target 1
17	B5	50	80.0282	47093.7	408.052	Target 1
17	B5	51	80.3348	46237.4	383.052	Target 1
17	B5	52	80.6415	46400.2	362.384	Target 1
17	B5	53	80.9482	46487.2	352.916	Target 1
17	B5	54	81.2549	46396.5	360.311	Target 1
17	B5	55	81.5615	46585.8	385.109	Target 1
17	B5	56	81.8682	45810.7	420.098	Target 1
17	B5	57	82.1749	45877.6	452.611	Target 1
17	B5	58	82.4816	45721	470.518	Target 1
17	B5	59	82.7882	45420.1	467.408	Target 1
17	B5	60	83.0949	45255.8	443.881	Target 1
17	B5	61	83.4016	45393.6	404.896	Target 1
17	B5	62	83.7082	45064.6	356.165	Target 1
17	B5	63	84.0149	44985	302.343	Target 1
17	B5	64	84.3216	44935.3	247.917	Target 1
17	B5	65	84.6283	44669.5	198.916	Target 1
17	B5	66	84.9349	44763.1	162.742	Target 1
17	B5	67	85.2416	44896.6	145.061	Target 1
17	B5	68	85.5483	44922.1	146.107	Target 1
17	B5	69	85.8549	44336.4	160.545	Target 1
17	B5	70	86.1616	44072.4	182.724	Target 1
17	B5	71	86.4683	44652.2	213.951	Target 1
17	B5	72	86.775	44300.8	264.755	Target 1
17	B5	73	87.0816	44522.1	348.019	Target 1
17	B5	74	87.3883	44200.2	466.053	Target 1
17	B5	75	87.695	43846.6	589.273	Target 1
17	B5	76	88.0017	43186.7	682.919	Target 1
17	B5	77	88.3083	42687.2	730.749	Target 1
17	B5	78	88.615	42673.8	715.901	Target 1
17	B5	79	88.9217	42401.7	646.365	Target 1
17	B5	80	89.2284	42685	553.573	Target 1
17	B5	81	89.535	43435.1	464.5	Target 1
17	B5	82	89.8417	42218	439.036	Target 1
17	B5	83	90.1484	42277	500.127	Target 1
17	B5	84	90.455	42601.9	620.974	Target 1
17	B5	85	90.7617	41792.4	775.659	Target 1
17	B5	86	91.0684	41295.2	942.459	Target 1
17	B5	87	91.3751	40778	1091.55	Target 1
17	B5	88	91.6817	40311.9	1198.23	Target 1
17	B5	89	91.9884	39679.2	1246.25	Target 1
17	B5	90	92.2951	39833.1	1229.57	Target 1
17	B5	91	92.6018	38662.8	1152.77	Target 1
17	B5	92	92.9084	38838.9	1030.43	Target 1
17	B5	93	93.2151	38958.4	885.327	Target 1
17	B5	94	93.5218	38887.1	744.342	Target 1
17	B5	95	93.8284	38609.4	631.993	Target 1
17	B5	96	94.1351	38545.3	563.346	Target 1
17	B5	97	94.4418	38448.9	539.49	Target 1
17	B5	98	94.7485	38826.4	549.576	Target 1
18	B6	1	65.0012	67641.2	99.6087	Target 1
18	B6	2	65.3079	66537.3	172.719	Target 1
18	B6	3	65.6145	66092.2	183.878	Target 1
18	B6	4	65.9212	66055.2	108.087	Target 1
18	B6	5	66.2279	65866	-49.967	Target 1
18	B6	6	66.5346	65473.3	-252.132	Target 1
18	B6	7	66.8412	65422.6	-439.328	Target 1
18	B6	8	67.1479	65688.8	-555.729	Target 1
18	B6	9	67.4546	67154.6	-572.185	Target 1
18	B6	10	67.7613	67389.5	-496.111	Target 1
18	B6	11	68.0679	67281.5	-362.813	Target 1
18	B6	12	68.3746	66485.7	-215.046	Target 1
18	B6	13	68.6813	67201.8	-84.25	Target 1
18	B6	14	68.9879	66829.3	16.9196	Target 1
18	B6	15	69.2946	66971.2	90.2552	Target 1
18	B6	16	69.6013	66790.1	142.835	Target 1
18	B6	17	69.908	67098.4	180.717	Target 1
18	B6	18	70.2146	66567.2	207.777	Target 1
18	B6	19	70.5213	66706.6	227.494	Target 1
18	B6	20	70.828	66427.2	243.669	Target 1
18	B6	21	71.1347	66447.8	258.922	Target 1
18	B6	22	71.4413	66689.5	272.553	Target 1
18	B6	23	71.748	66592.3	280.744	Target 1
18	B6	24	72.0547	65951	279.547	Target 1
18	B6	25	72.3613	65972.9	268.719	Target 1
18	B6	26	72.668	66345.4	253.393	Target 1
18	B6	27	72.9747	65756.8	242.468	Target 1
18	B6	28	73.2814	65943.2	244.958	Target 1
18	B6	29	73.588	65805.6	266.175	Target 1
18	B6	30	73.8947	66152.3	305.541	Target 1
18	B6	31	74.2014	65710.1	356.585	Target 1
18	B6	32	74.5081	65302.5	409.229	Target 1
18	B6	33	74.8147	65737.7	454.865	Target 1
18	B6	34	75.1214	65140.2	485.252	Target 1
18	B6	35	75.4281	65154.1	498.322	Target 1
18	B6	36	75.7347	64669.5	498.89	Target 1
18	B6	37	76.0414	64821.7	495.596	Target 1
18	B6	38	76.3481	64953.7	497.266	Target 1
18	B6	39	76.6548	64461.4	509.658	Target 1
18	B6	40	76.9614	64513.7	534.094	Target 1
18	B6	41	77.2681	64132.5	568.334	Target 1
18	B6	42	77.5748	64240.6	608.111	Target 1
18	B6	43	77.8815	63915.1	648.048	Target 1
18	B6	44	78.1881	63612.1	681.724	Target 1
18	B6	45	78.4948	63824.1	701.973	Target 1
18	B6	46	78.8015	62983.6	702.171	Target 1
18	B6	47	79.1081	62922.2	677.858	Target 1
18	B6	48	79.4148	62829.2	628.2	Target 1
18	B6	49	79.7215	62995.5	556.504	Target 1
18	B6	50	80.0282	62327.1	470.403	Target 1
18	B6	51	80.3348	61815.3	383.797	Target 1
18	B6	52	80.6415	62678.3	310.029	Target 1
18	B6	53	80.9482	62969.4	258.754	Target 1
18	B6	54	81.2549	61837.6	237.367	Target 1
18	B6	55	81.5615	62296.8	247.147	Target 1
18	B6	56	81.8682	62185.5	283.952	Target 1
18	B6	57	82.1749	62591	339.957	Target 1
18	B6	58	82.4816	61706	405.2	Target 1
18	B6	59	82.7882	61715.7	471.222	Target 1
18	B6	60	83.0949	61744.5	525.88	Target 1
18	B6	61	83.4016	61687.7	560.023	Target 1
18	B6	62	83.7082	60793.7	570.254	Target 1
18	B6	63	84.0149	61275.7	559.002	Target 1
18	B6	64	84.3216	60862.7	534.042	Target 1
18	B6	65	84.6283	60598.8	505.65	Target 1
18	B6	66	84.9349	60902.8	481.537	Target 1
18	B6	67	85.2416	60821.2	462.174	Target 1
18	B6	68	85.5483	60206.2	440.024	Target 1
18	B6	69	85.8549	60021.3	405.891	Target 1
18	B6	70	86.1616	59733.4	356.249	Target 1
18	B6	71	86.4683	60473.1	298.298	Target 1
18	B6	72	86.775	59839.2	250.424	Target 1
18	B6	73	87.0816	60431.5	232.315	Target 1
18	B6	74	87.3883	60093.2	253.707	Target 1
18	B6	75	87.695	59967.1	308.69	Target 1
18	B6	76	88.0017	59204.2	379.347	Target 1
18	B6	77	88.3083	59525.7	447.122	Target 1
18	B6	78	88.615	59396.1	500.882	Target 1
18	B6	79	88.9217	59462.6	538.037	Target 1
18	B6	80	89.2284	58617.8	567.09	Target 1
18	B6	81	89.535	59133.4	598.776	Target 1
18	B6	82	89.8417	58635	641.653	Target 1
18	B6	83	90.1484	58468.5	700.804	Target 1
18	B6	84	90.455	58290.5	777.865	Target 1
18	B6	85	90.7617	58150.5	870.035	Target 1
18	B6	86	91.0684	57580.3	968.303	Target 1
18	B6	87	91.3751	57371.2	1056.77	Target 1
18	B6	88	91.6817	56667.3	1115.38	Target 1
18	B6	89	91.9884	56368.4	1126.32	Target 1
18	B6	90	92.2951	55858.3	1081.52	Target 1
18	B6	91	92.6018	56349.5	987.306	Target 1
18	B6	92	92.9084	55792.2	862.98	Target 1
18	B6	93	93.2151	55631.5	733.683	Target 1
18	B6	94	93.5218	55970.6	621.212	Target 1
18	B6	95	93.8284	55496.1	537.553	Target 1
18	B6	96	94.1351	55208.2	483.465	Target 1
18	B6	97	94.4418	55525.2	451.55	Target 1
18	B6	98	94.7485	55534	431.068	Target 1
19	B7	1	65.0007	42400.6	1985.06	Target 1
19	B7	2	65.3067	41395.5	1824.44	Target 1
19	B7	3	65.6128	40918.9	1668.97	Target 1
19	B7	4	65.9188	40615.7	1514.88	Target 1
19	B7	5	66.2248	40281.6	1355.68	Target 1
19	B7	6	66.5308	40208.6	1176.8	Target 1
19	B7	7	66.8369	39798.9	954.712	Target 1
19	B7	8	67.1429	39699.6	665.671	Target 1
19	B7	9	67.4489	39148.1	266.907	Target 1
19	B7	10	67.7549	38205.1	-418.765	Target 1
19	B7	11	68.061	38859.3	-1092.11	Target 1
19	B7	12	68.367	38861.1	-1624.77	Target 1
19	B7	13	68.673	39339.9	-1902.36	Target 1
19	B7	14	68.979	40552.1	-1871.03	Target 1
19	B7	15	69.2851	41254.4	-1560.86	Target 1
19	B7	16	69.5911	41334.6	-1074.21	Target 1
19	B7	17	69.8971	41214.4	-545.161	Target 1
19	B7	18	70.2031	40894.7	-90.8571	Target 1
19	B7	19	70.5092	40520.1	222.309	Target 1
19	B7	20	70.8152	40556.2	373.493	Target 1
19	B7	21	71.1212	39962.8	399.258	Target 1
19	B7	22	71.4272	40204.4	378.745	Target 1
19	B7	23	71.7333	40610.2	321.054	Target 1
19	B7	24	72.0393	40009.2	237.124	Target 1
19	B7	25	72.3453	39516.6	162.832	Target 1
19	B7	26	72.6513	39704.2	114.348	Target 1
19	B7	27	72.9574	40255.2	98.743	Target 1
19	B7	28	73.2634	40312.4	109.492	Target 1
19	B7	29	73.5694	39315.2	130.045	Target 1
19	B7	30	73.8754	39710.6	146.049	Target 1
19	B7	31	74.1815	39338.9	157.105	Target 1
19	B7	32	74.4875	39735.3	178.134	Target 1
19	B7	33	74.7935	39452.6	229.105	Target 1
19	B7	34	75.0995	39468.6	320.108	Target 1
19	B7	35	75.4056	39503.1	407.946	Target 1
19	B7	36	75.7116	39460.7	484.543	Target 1
19	B7	37	76.0176	39021.9	545.531	Target 1
19	B7	38	76.3237	38802.6	579.496	Target 1
19	B7	39	76.6297	38112.3	588.513	Target 1
19	B7	40	76.9357	38825.1	587.019	Target 1
19	B7	41	77.2417	38233	593.38	Target 1
19	B7	42	77.5478	38436.3	619.09	Target 1
19	B7	43	77.8538	38254.8	661.883	Target 1
19	B7	44	78.1598	38008.7	706.546	Target 1
19	B7	45	78.4658	37602.6	732.584	Target 1
19	B7	46	78.7719	37350.1	724.059	Target 1
19	B7	47	79.0779	37194.1	676.629	Target 1
19	B7	48	79.3839	36365.6	598.582	Target 1
19	B7	49	79.6899	37593	506.586	Target 1
19	B7	50	79.996	36561	419.059	Target 1
19	B7	51	80.302	36574.5	346.834	Target 1
19	B7	52	80.608	36646.8	275.961	Target 1
19	B7	53	80.914	36856.9	245.481	Target 1
19	B7	54	81.2201	36914.5	241.293	Target 1
19	B7	55	81.5261	35896.3	244.001	Target 1
19	B7	56	81.8321	36655.2	238.154	Target 1
19	B7	57	82.1381	36251.2	220.241	Target 1
19	B7	58	82.4442	35839	200.636	Target 1
19	B7	59	82.7502	36284.1	197.092	Target 1
19	B7	60	83.0562	36405.6	223.011	Target 1
19	B7	61	83.3622	35907.2	276.906	Target 1
19	B7	62	83.6683	36067.5	340.03	Target 1
19	B7	63	83.9743	36106.3	373.443	Target 1
19	B7	64	84.2803	35263.4	377.35	Target 1
19	B7	65	84.5863	35289.7	358.455	Target 1
19	B7	66	84.8924	35276.2	315.101	Target 1
19	B7	67	85.1984	35829.8	290.675	Target 1
19	B7	68	85.5044	35210.1	310.443	Target 1
19	B7	69	85.8104	35656.5	365.079	Target 1
19	B7	70	86.1165	35112.8	408.749	Target 1
19	B7	71	86.4225	34318	436.934	Target 1
19	B7	72	86.7285	34426.6	435.92	Target 1
19	B7	73	87.0345	35027.9	407.155	Target 1
19	B7	74	87.3406	34814.1	362.502	Target 1
19	B7	75	87.6466	34433.5	287.042	Target 1
19	B7	76	87.9526	34095.4	213.349	Target 1
19	B7	77	88.2587	34017.6	154.358	Target 1
19	B7	78	88.5647	35076.1	125.916	Target 1
19	B7	79	88.8707	34029.3	154.023	Target 1
19	B7	80	89.1767	34458.8	265.094	Target 1
19	B7	81	89.4828	34521.6	425.567	Target 1
19	B7	82	89.7888	34005.7	601.163	Target 1
19	B7	83	90.0948	33708.4	809.071	Target 1
19	B7	84	90.4008	33366	1023.44	Target 1
19	B7	85	90.7069	32998.8	1216.26	Target 1
19	B7	86	91.0129	32623.8	1360.34	Target 1
19	B7	87	91.3189	32026.5	1432.23	Target 1
19	B7	88	91.6249	31057.4	1417.41	Target 1
19	B7	89	91.931	30876.3	1316.56	Target 1
19	B7	90	92.237	31231.8	1147.97	Target 1
19	B7	91	92.543	30959.9	942.003	Target 1
19	B7	92	92.849	30787.1	729.749	Target 1
19	B7	93	93.1551	30633.2	533.105	Target 1
19	B7	94	93.4611	30331.5	362.237	Target 1
19	B7	95	93.7671	30833	130.47	Target 1
19	B7	96	94.0731	30669.1	-59.0902	Target 1
19	B7	97	94.3792	31073.9	-206.138	Target 1
19	B7	98	94.6852	30666.8	-321.373	Target 1
20	B8	1	65.0007	49655	1622.08	Target 1
20	B8	2	65.3067	49248.4	1571.77	Target 1
20	B8	3	65.6128	47899.5	1529.93	Target 1
20	B8	4	65.9188	48861.6	1486.39	Target 1
20	B8	5	66.2248	48630.6	1425.72	Target 1
20	B8	6	66.5308	47726.1	1335.21	Target 1
20	B8	7	66.8369	47147.3	1214.57	Target 1
20	B8	8	67.1429	46150.4	1078.61	Target 1
20	B8	9	67.4489	46961.3	949.468	Target 1
20	B8	10	67.7549	46446.6	843.795	Target 1
20	B8	11	68.061	47019.2	765.733	Target 1
20	B8	12	68.367	45460.5	710.326	Target 1
20	B8	13	68.673	45746.6	672.419	Target 1
20	B8	14	68.979	45546.4	651.61	Target 1
20	B8	15	69.2851	45606.3	649.451	Target 1
20	B8	16	69.5911	45239.6	662.708	Target 1
20	B8	17	69.8971	45310.6	680.345	Target 1
20	B8	18	70.2031	44853.8	687.402	Target 1
20	B8	19	70.5092	44445.5	673.134	Target 1
20	B8	20	70.8152	44644.5	637.333	Target 1
20	B8	21	71.1212	43488.1	590.657	Target 1
20	B8	22	71.4272	44217.2	549.062	Target 1
20	B8	23	71.7333	44083.9	525.78	Target 1
20	B8	24	72.0393	43593.7	526.366	Target 1
20	B8	25	72.3453	43161	545.079	Target 1
20	B8	26	72.6513	43859.7	567.416	Target 1
20	B8	27	72.9574	42854.9	577.37	Target 1
20	B8	28	73.2634	43158.5	565.127	Target 1
20	B8	29	73.5694	41927.3	533.572	Target 1
20	B8	30	73.8754	42306.3	496.244	Target 1
20	B8	31	74.1815	42570.4	473.044	Target 1
20	B8	32	74.4875	42696.3	475.331	Target 1
20	B8	33	74.7935	41806.1	501.924	Target 1
20	B8	34	75.0995	41645.3	542.415	Target 1
20	B8	35	75.4056	41640.3	584.223	Target 1
20	B8	36	75.7116	41549.5	620.237	Target 1
20	B8	37	76.0176	41349.1	645.762	Target 1
20	B8	38	76.3237	41226.6	657.944	Target 1
20	B8	39	76.6297	40383.5	653.81	Target 1
20	B8	40	76.9357	40375	626.45	Target 1
20	B8	41	77.2417	40654.3	559.031	Target 1
20	B8	42	77.5478	40580.9	417.607	Target 1
20	B8	43	77.8538	39989.5	165.991	Target 1
20	B8	44	78.1598	39319.7	-215.193	Target 1
20	B8	45	78.4658	39331.4	-703.503	Target 1
20	B8	46	78.7719	39083.9	-1221.94	Target 1
20	B8	47	79.0779	39815.8	-1655.92	Target 1
20	B8	48	79.3839	41723.3	-1895.72	Target 1
20	B8	49	79.6899	42210.3	-1883.46	Target 1
20	B8	50	79.996	42562.2	-1638.23	Target 1
20	B8	51	80.302	42549.7	-1245.73	Target 1
20	B8	52	80.608	41852.5	-819.547	Target 1
20	B8	53	80.914	42079.9	-456.642	Target 1
20	B8	54	81.2201	41712.5	-208.333	Target 1
20	B8	55	81.5261	41586.9	-75.8783	Target 1
20	B8	56	81.8321	41681.1	-25.2002	Target 1
20	B8	57	82.1381	41526.4	-8.74243	Target 1
20	B8	58	82.4442	41816.6	15.5371	Target 1
20	B8	59	82.7502	41420.5	72.4491	Target 1
20	B8	60	83.0562	41498.7	164.839	Target 1
20	B8	61	83.3622	41705.6	275.478	Target 1
20	B8	62	83.6683	41397.9	374.985	Target 1
20	B8	63	83.9743	40645.9	434.445	Target 1
20	B8	64	84.2803	40272.3	437.904	Target 1
20	B8	65	84.5863	40522.2	388.261	Target 1
20	B8	66	84.8924	40487.7	303.062	Target 1
20	B8	67	85.1984	40500.1	203.721	Target 1
20	B8	68	85.5044	39987.2	106.089	Target 1
20	B8	69	85.8104	40228.7	18.1685	Target 1
20	B8	70	86.1165	39946.3	-55.309	Target 1
20	B8	71	86.4225	40230.3	-107.155	Target 1
20	B8	72	86.7285	39838	-125.864	Target 1
20	B8	73	87.0345	40448	-99.6344	Target 1
20	B8	74	87.3406	39895.4	-23.3739	Target 1
20	B8	75	87.6466	40263.1	95.5107	Target 1
20	B8	76	87.9526	39449.6	236.514	Target 1
20	B8	77	88.2587	39595.7	371.921	Target 1
20	B8	78	88.5647	39607.8	477.509	Target 1
20	B8	79	88.8707	38437.8	543.339	Target 1
20	B8	80	89.1767	38912.2	579.746	Target 1
20	B8	81	89.4828	38838.2	615.338	Target 1
20	B8	82	89.7888	39033.2	680.708	Target 1
20	B8	83	90.0948	38383.3	795.227	Target 1
20	B8	84	90.4008	38022.2	957.529	Target 1
20	B8	85	90.7069	37635.7	1145.72	Target 1
20	B8	86	91.0129	37247.2	1325.19	Target 1
20	B8	87	91.3189	37201.6	1458.85	Target 1
20	B8	88	91.6249	35593.3	1516.53	Target 1
20	B8	89	91.931	35662.6	1482.67	Target 1
20	B8	90	92.237	35408.5	1361.03	Target 1
20	B8	91	92.543	35473.6	1173.96	Target 1
[truncated: 7,455 more rows]

## Sheet: Melt Curve Result
Block Type	96-Well 0.2-mL Block
Calibration Background is expired	Yes
Calibration Background performed on	04-27-2018
Calibration Pure Dye ABY is expired	Yes
Calibration Pure Dye ABY performed on	02-01-2021
Calibration Pure Dye CY5 is expired	Yes
Calibration Pure Dye CY5 performed on	02-01-2021
Calibration Pure Dye FAM is expired	Yes
Calibration Pure Dye FAM performed on	02-01-2021
Calibration Pure Dye JUN is expired	Yes
Calibration Pure Dye JUN performed on	02-01-2021
Calibration Pure Dye MUSTANG PURPLE is expired	Yes
Calibration Pure Dye MUSTANG PURPLE performed on	02-01-2021
Calibration Pure Dye NED is expired	Yes
Calibration Pure Dye NED performed on	02-01-2021
Calibration Pure Dye ROX is expired	Yes
Calibration Pure Dye ROX performed on	02-01-2021
Calibration Pure Dye SYBR is expired	Yes
Calibration Pure Dye SYBR performed on	02-01-2021
Calibration Pure Dye TAMRA is expired	Yes
Calibration Pure Dye TAMRA performed on	02-01-2021
Calibration Pure Dye VIC is expired	Yes
Calibration Pure Dye VIC performed on	02-01-2021
Calibration ROI is expired	Yes
Calibration ROI performed on	04-27-2018
Calibration Uniformity is expired	Yes
Calibration Uniformity performed on	04-27-2018
Chemistry	SYBR_GREEN
Date Created	2024-02-21 16:50:56 PM EET
Experiment Barcode
Experiment Comment
Experiment File Name	C:\Users\mhiourea\Documents\Eleni\Μετρηση μηκους τελομερών\16-2-24_2ndexp_telomeres.eds
Experiment Name	16-2-24_2ndexp_telomeres
Experiment Run End Time	2024-02-16 18:50:50 PM EET
Experiment Type	Standard Curve
Instrument Name	272521791
Instrument Serial Number	272521791
Instrument Type	QuantStudio™ 5 System
Passive Reference
Post-read Stage/Step
Pre-read Stage/Step
Quantification Cycle Method	Ct
Signal Smoothing On	true
Stage where Melt Analysis is performed	Stage4
Stage/ Cycle where Ct Analysis is performed	Stage3, Step3
User Name
Well	Well Position	Sample	Target Name	Tm	Melt Peak Height
1	A1	Sample 1	Target 1	70.3702	286741
2	A2	Sample 1	Target 1	70.2168	311363
2	A2	Sample 1	Target 1	79.2687	131399
3	A3	Sample 1	Target 1	92.6112	538871
3	A3	Sample 1	Target 1	79.1131	306198
4	A4	Sample 1	Target 1	79.1131	312118
4	A4	Sample 1	Target 1	92.7646	513474
5	A5	Sample 1	Target 1	92.6018	432152
5	A5	Sample 1	Target 1	79.2615	279168
6	A6	Sample 1	Target 1	91.8351	404448
6	A6	Sample 1	Target 1	78.9548	346081
7	A7	Sample 1	Target 1	92.237	560802
7	A7	Sample 1	Target 1	79.2309	361912
8	A8	Sample 1	Target 1	92.696	752419
8	A8	Sample 1	Target 1	79.2309	342770
9	A9	Sample 1	Target 1	92.5997	706804
9	A9	Sample 1	Target 1	78.9538	306944
10	A10	Sample 1	Target 1	92.4464	766267
10	A10	Sample 1	Target 1	78.9538	341683
11	A11	Sample 1	Target 1	92.7435	734204
11	A11	Sample 1	Target 1	78.9487	299964
12	A12	Sample 1	Target 1	79.2552	243145
12	A12	Sample 1	Target 1	93.0501	620729
13	B1	HeLa	Target 1	92.6165	693795
13	B1	HeLa	Target 1	78.9619	308845
14	B2	HeLa	Target 1	92.6165	698879
14	B2	HeLa	Target 1	79.1153	328672
15	B3	HeLa	Target 1	92.4578	781760
15	B3	HeLa	Target 1	78.9597	370266
16	B4	Sample 1	Target 1	91.9976	1553.16
17	B5	Sample 1	Target 1	65.0012	2081.33
18	B6	Sample 1	Target 1	91.8351	1127.63
19	B7	Sample 1	Target 1	65.0007	1985.06
20	B8	Sample 1	Target 1	65.0007	1622.08
21	B9	SD1	Target 1	92.2931	842614
21	B9	SD1	Target 1	78.8005	591755
22	B10	SD1	Target 1	92.2931	814126
22	B10	SD1	Target 1	78.8005	527389
23	B11	SD2	Target 1	79.1019	517101
23	B11	SD2	Target 1	92.5903	780781
24	B12	SD2	Target 1	79.2552	455844
24	B12	SD2	Target 1	92.7435	654541
25	C1	7	Target 1	92.6165	711076
25	C1	7	Target 1	78.8084	274301
26	C2	7	Target 1	92.463	803948
26	C2	7	Target 1	78.8084	310022
27	C3	7	Target 1	92.151	786581
27	C3	7	Target 1	78.6529	307989
28	C4	11	Target 1	92.151	780596
28	C4	11	Target 1	78.8063	343630
29	C5	11	Target 1	91.9884	749437
29	C5	11	Target 1	78.8015	389509
30	C6	11	Target 1	91.8351	676886
30	C6	11	Target 1	78.8015	394479
31	C7	17	Target 1	91.931	788924
31	C7	17	Target 1	78.9249	380993
32	C8	17	Target 1	92.237	921761
32	C8	17	Target 1	78.7719	380191
33	C9	17	Target 1	91.9864	812259
33	C9	17	Target 1	78.4939	328525
34	C10	22	Target 1	92.1398	1.08676e+06
34	C10	22	Target 1	78.6472	442357
35	C11	22	Target 1	92.437	1.01927e+06
35	C11	22	Target 1	78.7954	412093
36	C12	22	Target 1	92.437	832609
36	C12	22	Target 1	78.9487	336351
37	D1	35	Target 1	92.463	708055
37	D1	35	Target 1	78.9619	269934
38	D2	35	Target 1	92.3096	683626
38	D2	35	Target 1	78.8084	258409
39	D3	35	Target 1	91.9976	735753
39	D3	35	Target 1	78.4995	275844
40	D4	37	Target 1	91.9976	769021
40	D4	37	Target 1	78.4995	296825
41	D5	37	Target 1	91.8351	806690
41	D5	37	Target 1	78.4948	326813
42	D6	37	Target 1	91.9884	769876
42	D6	37	Target 1	78.8015	326480
43	D7	44	Target 1	92.237	734180
43	D7	44	Target 1	78.7719	297068
44	D8	44	Target 1	92.237	898013
44	D8	44	Target 1	78.7719	353419
45	D9	44	Target 1	91.8331	788756
45	D9	44	Target 1	78.3405	313137
46	D10	50	Target 1	91.9864	882622
46	D10	50	Target 1	78.4939	344677
47	D11	50	Target 1	92.1304	1.01143e+06
47	D11	50	Target 1	78.6421	387930
48	D12	50	Target 1	92.437	827723
48	D12	50	Target 1	78.7954	360658
49	E1	57	Target 1	92.3096	714516
49	E1	57	Target 1	78.655	273988
50	E2	57	Target 1	92.1562	777876
50	E2	57	Target 1	78.655	298826
51	E3	57	Target 1	91.8442	716999
51	E3	57	Target 1	78.4995	281995
52	E4	66	Target 1	91.9976	708453
52	E4	66	Target 1	78.4995	272659
53	E5	66	Target 1	91.8351	663244
53	E5	66	Target 1	78.3415	266301
54	E6	66	Target 1	91.9884	657644
54	E6	66	Target 1	78.4948	272218
55	E7	68	Target 1	92.084	770038
55	E7	68	Target 1	78.6188	284139
56	E8	68	Target 1	92.084	941783
56	E8	68	Target 1	78.6188	340898
57	E9	68	Target 1	91.8331	799684
57	E9	68	Target 1	78.3405	310726
58	E10	73	Target 1	91.8331	775181
58	E10	73	Target 1	78.3405	302829
59	E11	73	Target 1	91.9771	1065517
59	E11	73	Target 1	78.4888	419394
60	E12	73	Target 1	92.2837	854262
60	E12	73	Target 1	78.6421	375447
61	F1	2	Target 1	92.1562	793002
61	F1	2	Target 1	78.655	283408
62	F2	2	Target 1	92.0028	780626
62	F2	2	Target 1	78.5016	299802
63	F3	2	Target 1	91.8442	690192
63	F3	2	Target 1	78.3461	268032
64	F4	3	Target 1	91.8442	813023
64	F4	3	Target 1	78.3461	309808
65	F5	3	Target 1	91.5284	813295
65	F5	3	Target 1	78.3415	334234
66	F6	3	Target 1	91.6817	834951
66	F6	3	Target 1	78.6481	357873
67	F7	4	Target 1	91.7779	817384
67	F7	4	Target 1	78.6188	354696
68	F8	4	Target 1	91.931	950254
68	F8	4	Target 1	78.4658	386552
69	F9	4	Target 1	91.6798	1.0352e+06
69	F9	4	Target 1	78.1872	422912
70	F10	12	Target 1	91.6798	995527
70	F10	12	Target 1	78.3405	432878
71	F11	12	Target 1	91.9771	1.11526e+06
71	F11	12	Target 1	78.4888	489239
72	F12	12	Target 1	92.1304	906085
72	F12	12	Target 1	78.4888	424850
73	G1	19	Target 1	92.1562	661610
73	G1	19	Target 1	78.655	272565
74	G2	19	Target 1	91.8493	664499
74	G2	19	Target 1	78.3482	275860
75	G3	19	Target 1	91.6909	894980
75	G3	19	Target 1	78.3461	356976
76	G4	20	Target 1	91.6909	783932
76	G4	20	Target 1	78.3461	306644
77	G5	20	Target 1	91.5284	893145
77	G5	20	Target 1	78.4948	365791
78	G6	20	Target 1	91.3751	918412
78	G6	20	Target 1	78.4948	450263
79	G7	27	Target 1	91.3189	898991
79	G7	27	Target 1	78.4658	472036
80	G8	27	Target 1	91.7779	984295
80	G8	27	Target 1	78.6188	452700
81	G9	27	Target 1	91.6798	1.06341e+06
81	G9	27	Target 1	78.1872	468941
82	G10	72	Target 1	91.8331	1.0514e+06
82	G10	72	Target 1	78.3405	470738
83	G11	72	Target 1	91.6706	1.05952e+06
83	G11	72	Target 1	78.4888	513275
84	G12	72	Target 1	91.6706	547085
84	G12	72	Target 1	78.6421	314976
85	H1	74	Target 1	92.1562	737786
85	H1	74	Target 1	78.5016	282311
86	H2	74	Target 1	91.8493	633785
86	H2	74	Target 1	78.5016	261234
87	H3	74	Target 1	91.9976	768010
87	H3	74	Target 1	78.6529	300478
88	H4	76	Target 1	92.151	809696
88	H4	76	Target 1	78.8063	334908
89	H5	76	Target 1	91.8351	846012
89	H5	76	Target 1	78.6481	372011
90	H6	76	Target 1	91.5284	718904
90	H6	76	Target 1	78.6481	394084
91	H7	Sample 1	Target 1	65.0007	2342.08
92	H8	Sample 1	Target 1	65.0007	5201.28
93	H9	Sample 1	Target 1	91.9864	1750.08
94	H10	Sample 1	Target 1	78.0339	2166.97
95	H11	Sample 1	Target 1	70.0586	1652.55
96	H12	Sample 1	Target 1	65.0005	3404.75
