# Supplementary material for: Relative Leukocyte Telomere Length Is Shorter in Children and Adolescents with Type 1 Diabetes: Screening of Basic Psychosocial Aspects
Source: Int J Mol Sci. 2026 Apr 27;27(9):3895. doi: 10.3390/ijms27093895 (PMC13164480; doi:10.3390/ijms27093895)
Supplement: Supplementary file 1 [file ijms-27-03895-s001.zip › pcrresults/3rdexp_16-2-2024_telomeres TEL.xls]

## Sheet: Sample Setup
Block Type	96-Well 0.2-mL Block
Calibration Background is expired	Yes
Calibration Background performed on	04-27-2018
Calibration Pure Dye ABY is expired	Yes
Calibration Pure Dye ABY performed on	02-01-2021
Calibration Pure Dye CY5 is expired	Yes
Calibration Pure Dye CY5 performed on	02-01-2021
Calibration Pure Dye FAM is expired	Yes
Calibration Pure Dye FAM performed on	02-01-2021
Calibration Pure Dye JUN is expired	Yes
Calibration Pure Dye JUN performed on	02-01-2021
Calibration Pure Dye MUSTANG PURPLE is expired	Yes
Calibration Pure Dye MUSTANG PURPLE performed on	02-01-2021
Calibration Pure Dye NED is expired	Yes
Calibration Pure Dye NED performed on	02-01-2021
Calibration Pure Dye ROX is expired	Yes
Calibration Pure Dye ROX performed on	02-01-2021
Calibration Pure Dye SYBR is expired	Yes
Calibration Pure Dye SYBR performed on	02-01-2021
Calibration Pure Dye TAMRA is expired	Yes
Calibration Pure Dye TAMRA performed on	02-01-2021
Calibration Pure Dye VIC is expired	Yes
Calibration Pure Dye VIC performed on	02-01-2021
Calibration ROI is expired	Yes
Calibration ROI performed on	04-27-2018
Calibration Uniformity is expired	Yes
Calibration Uniformity performed on	04-27-2018
Chemistry	SYBR_GREEN
Date Created	2024-02-21 16:52:34 PM EET
Experiment Barcode
Experiment Comment
Experiment File Name	C:\Users\mhiourea\Documents\Eleni\Μετρηση μηκους τελομερών\16-2-24_2ndexp_telomeres.eds
Experiment Name	16-2-24_2ndexp_telomeres
Experiment Run End Time	2024-02-16 18:50:50 PM EET
Experiment Type	Standard Curve
Instrument Name	272521791
Instrument Serial Number	272521791
Instrument Type	QuantStudio™ 5 System
Passive Reference
Post-read Stage/Step
Pre-read Stage/Step
Quantification Cycle Method	Ct
Signal Smoothing On	true
Stage where Melt Analysis is performed	Stage4
Stage/ Cycle where Ct Analysis is performed	Stage3, Step5
User Name
Well	Well Position	Sample Name	Sample Color	Biogroup Name	Biogroup Color	Target Name	Target Color	Task	Reporter	Quencher	Quantity	Comments
1	A1	Sample 1	RGB(176,23,31)			Target 1	RGB(176,23,31)	NTC	SYBR	None
2	A2	Sample 1	RGB(176,23,31)			Target 1	RGB(176,23,31)	NTC	SYBR	None
3	A3	Sample 1	RGB(176,23,31)			Target 1	RGB(176,23,31)	STANDARD	SYBR	None	6.25
4	A4	Sample 1	RGB(176,23,31)			Target 1	RGB(176,23,31)	STANDARD	SYBR	None	6.25
5	A5	Sample 1	RGB(176,23,31)			Target 1	RGB(176,23,31)	STANDARD	SYBR	None	12.5
6	A6	Sample 1	RGB(176,23,31)			Target 1	RGB(176,23,31)	STANDARD	SYBR	None	12.5
7	A7	Sample 1	RGB(176,23,31)			Target 1	RGB(176,23,31)	STANDARD	SYBR	None	25
8	A8	Sample 1	RGB(176,23,31)			Target 1	RGB(176,23,31)	UNKNOWN	SYBR	None
9	A9	Sample 1	RGB(176,23,31)			Target 1	RGB(176,23,31)	STANDARD	SYBR	None	50
10	A10	Sample 1	RGB(176,23,31)			Target 1	RGB(176,23,31)	STANDARD	SYBR	None	50
11	A11	Sample 1	RGB(176,23,31)			Target 1	RGB(176,23,31)	STANDARD	SYBR	None	100
12	A12	Sample 1	RGB(176,23,31)			Target 1	RGB(176,23,31)	UNKNOWN	SYBR	None
13	B1	HeLa	RGB(176,23,31)			Target 1	RGB(176,23,31)	UNKNOWN	SYBR	None
14	B2	HeLa	RGB(176,23,31)			Target 1	RGB(176,23,31)	UNKNOWN	SYBR	None
15	B3	HeLa	RGB(176,23,31)			Target 1	RGB(176,23,31)	UNKNOWN	SYBR	None
16	B4	Sample 1	RGB(176,23,31)			Target 1	RGB(176,23,31)	UNKNOWN	SYBR	None
17	B5	Sample 1	RGB(176,23,31)			Target 1	RGB(176,23,31)	UNKNOWN	SYBR	None
18	B6	Sample 1	RGB(176,23,31)			Target 1	RGB(176,23,31)	UNKNOWN	SYBR	None
19	B7	Sample 1	RGB(176,23,31)			Target 1	RGB(176,23,31)	UNKNOWN	SYBR	None
20	B8	Sample 1	RGB(176,23,31)			Target 1	RGB(176,23,31)	UNKNOWN	SYBR	None
21	B9	SD1	RGB(0,0,255)			Target 1	RGB(176,23,31)	UNKNOWN	SYBR	None
22	B10	SD1	RGB(0,0,255)			Target 1	RGB(176,23,31)	UNKNOWN	SYBR	None
23	B11	SD2	RGB(0,139,69)			Target 1	RGB(176,23,31)	UNKNOWN	SYBR	None
24	B12	SD2	RGB(0,139,69)			Target 1	RGB(176,23,31)	UNKNOWN	SYBR	None
25	C1	7	RGB(255,127,0)			Target 1	RGB(176,23,31)	UNKNOWN	SYBR	None
26	C2	7	RGB(255,127,0)			Target 1	RGB(176,23,31)	UNKNOWN	SYBR	None
27	C3	7	RGB(255,127,0)			Target 1	RGB(176,23,31)	UNKNOWN	SYBR	None
28	C4	11	RGB(139,137,112)			Target 1	RGB(176,23,31)	UNKNOWN	SYBR	None
29	C5	11	RGB(139,137,112)			Target 1	RGB(176,23,31)	UNKNOWN	SYBR	None
30	C6	11	RGB(139,137,112)			Target 1	RGB(176,23,31)	UNKNOWN	SYBR	None
31	C7	17	RGB(238,121,66)			Target 1	RGB(176,23,31)	UNKNOWN	SYBR	None
32	C8	17	RGB(238,121,66)			Target 1	RGB(176,23,31)	UNKNOWN	SYBR	None
33	C9	17	RGB(238,121,66)			Target 1	RGB(176,23,31)	UNKNOWN	SYBR	None
34	C10	22	RGB(142,56,142)			Target 1	RGB(176,23,31)	UNKNOWN	SYBR	None
35	C11	22	RGB(142,56,142)			Target 1	RGB(176,23,31)	UNKNOWN	SYBR	None
36	C12	22	RGB(142,56,142)			Target 1	RGB(176,23,31)	UNKNOWN	SYBR	None
37	D1	35	RGB(198,113,113)			Target 1	RGB(176,23,31)	UNKNOWN	SYBR	None
38	D2	35	RGB(198,113,113)			Target 1	RGB(176,23,31)	UNKNOWN	SYBR	None
39	D3	35	RGB(198,113,113)			Target 1	RGB(176,23,31)	UNKNOWN	SYBR	None
40	D4	37	RGB(0,245,255)			Target 1	RGB(176,23,31)	UNKNOWN	SYBR	None
41	D5	37	RGB(0,245,255)			Target 1	RGB(176,23,31)	UNKNOWN	SYBR	None
42	D6	37	RGB(0,245,255)			Target 1	RGB(176,23,31)	UNKNOWN	SYBR	None
43	D7	44	RGB(238,220,130)			Target 1	RGB(176,23,31)	UNKNOWN	SYBR	None
44	D8	44	RGB(238,220,130)			Target 1	RGB(176,23,31)	UNKNOWN	SYBR	None
45	D9	44	RGB(238,220,130)			Target 1	RGB(176,23,31)	UNKNOWN	SYBR	None
46	D10	50	RGB(238,238,0)			Target 1	RGB(176,23,31)	UNKNOWN	SYBR	None
47	D11	50	RGB(238,238,0)			Target 1	RGB(176,23,31)	UNKNOWN	SYBR	None
48	D12	50	RGB(238,238,0)			Target 1	RGB(176,23,31)	UNKNOWN	SYBR	None
49	E1	57	RGB(142,142,56)			Target 1	RGB(176,23,31)	UNKNOWN	SYBR	None
50	E2	57	RGB(142,142,56)			Target 1	RGB(176,23,31)	UNKNOWN	SYBR	None
51	E3	57	RGB(142,142,56)			Target 1	RGB(176,23,31)	UNKNOWN	SYBR	None
52	E4	66	RGB(238,44,44)			Target 1	RGB(176,23,31)	UNKNOWN	SYBR	None
53	E5	66	RGB(238,44,44)			Target 1	RGB(176,23,31)	UNKNOWN	SYBR	None
54	E6	66	RGB(238,44,44)			Target 1	RGB(176,23,31)	UNKNOWN	SYBR	None
55	E7	68	RGB(51,161,201)			Target 1	RGB(176,23,31)	UNKNOWN	SYBR	None
56	E8	68	RGB(51,161,201)			Target 1	RGB(176,23,31)	UNKNOWN	SYBR	None
57	E9	68	RGB(51,161,201)			Target 1	RGB(176,23,31)	UNKNOWN	SYBR	None
58	E10	73	RGB(238,18,137)			Target 1	RGB(176,23,31)	UNKNOWN	SYBR	None
59	E11	73	RGB(238,18,137)			Target 1	RGB(176,23,31)	UNKNOWN	SYBR	None
60	E12	73	RGB(238,18,137)			Target 1	RGB(176,23,31)	UNKNOWN	SYBR	None
61	F1	2	RGB(176,23,31)			Target 1	RGB(176,23,31)	UNKNOWN	SYBR	None
62	F2	2	RGB(176,23,31)			Target 1	RGB(176,23,31)	UNKNOWN	SYBR	None
63	F3	2	RGB(176,23,31)			Target 1	RGB(176,23,31)	UNKNOWN	SYBR	None
64	F4	3	RGB(0,0,255)			Target 1	RGB(176,23,31)	UNKNOWN	SYBR	None
65	F5	3	RGB(0,0,255)			Target 1	RGB(176,23,31)	UNKNOWN	SYBR	None
66	F6	3	RGB(0,0,255)			Target 1	RGB(176,23,31)	UNKNOWN	SYBR	None
67	F7	4	RGB(0,139,69)			Target 1	RGB(176,23,31)	UNKNOWN	SYBR	None
68	F8	4	RGB(0,139,69)			Target 1	RGB(176,23,31)	UNKNOWN	SYBR	None
69	F9	4	RGB(0,139,69)			Target 1	RGB(176,23,31)	UNKNOWN	SYBR	None
70	F10	12	RGB(255,127,0)			Target 1	RGB(176,23,31)	UNKNOWN	SYBR	None
71	F11	12	RGB(255,127,0)			Target 1	RGB(176,23,31)	UNKNOWN	SYBR	None
72	F12	12	RGB(255,127,0)			Target 1	RGB(176,23,31)	UNKNOWN	SYBR	None
73	G1	19	RGB(139,137,112)			Target 1	RGB(176,23,31)	UNKNOWN	SYBR	None
74	G2	19	RGB(139,137,112)			Target 1	RGB(176,23,31)	UNKNOWN	SYBR	None
75	G3	19	RGB(139,137,112)			Target 1	RGB(176,23,31)	UNKNOWN	SYBR	None
76	G4	20	RGB(238,121,66)			Target 1	RGB(176,23,31)	UNKNOWN	SYBR	None
77	G5	20	RGB(238,121,66)			Target 1	RGB(176,23,31)	UNKNOWN	SYBR	None
78	G6	20	RGB(238,121,66)			Target 1	RGB(176,23,31)	UNKNOWN	SYBR	None
79	G7	27	RGB(142,56,142)			Target 1	RGB(176,23,31)	UNKNOWN	SYBR	None
80	G8	27	RGB(142,56,142)			Target 1	RGB(176,23,31)	UNKNOWN	SYBR	None
81	G9	27	RGB(142,56,142)			Target 1	RGB(176,23,31)	UNKNOWN	SYBR	None
82	G10	72	RGB(198,113,113)			Target 1	RGB(176,23,31)	UNKNOWN	SYBR	None
83	G11	72	RGB(198,113,113)			Target 1	RGB(176,23,31)	UNKNOWN	SYBR	None
84	G12	72	RGB(198,113,113)			Target 1	RGB(176,23,31)	UNKNOWN	SYBR	None
85	H1	74	RGB(0,245,255)			Target 1	RGB(176,23,31)	UNKNOWN	SYBR	None
86	H2	74	RGB(0,245,255)			Target 1	RGB(176,23,31)	UNKNOWN	SYBR	None
87	H3	74	RGB(0,245,255)			Target 1	RGB(176,23,31)	UNKNOWN	SYBR	None
88	H4	76	RGB(238,220,130)			Target 1	RGB(176,23,31)	UNKNOWN	SYBR	None
89	H5	76	RGB(238,220,130)			Target 1	RGB(176,23,31)	UNKNOWN	SYBR	None
90	H6	76	RGB(238,220,130)			Target 1	RGB(176,23,31)	UNKNOWN	SYBR	None
91	H7	Sample 1	RGB(176,23,31)			Target 1	RGB(176,23,31)	UNKNOWN	SYBR	None
92	H8	Sample 1	RGB(176,23,31)			Target 1	RGB(176,23,31)	UNKNOWN	SYBR	None
93	H9	Sample 1	RGB(176,23,31)			Target 1	RGB(176,23,31)	UNKNOWN	SYBR	None
94	H10	Sample 1	RGB(176,23,31)			Target 1	RGB(176,23,31)	UNKNOWN	SYBR	None
95	H11	Sample 1	RGB(176,23,31)			Target 1	RGB(176,23,31)	UNKNOWN	SYBR	None
96	H12	Sample 1	RGB(176,23,31)			Target 1	RGB(176,23,31)	UNKNOWN	SYBR	None

## Sheet: Amplification Data
Block Type	96-Well 0.2-mL Block
Calibration Background is expired	Yes
Calibration Background performed on	04-27-2018
Calibration Pure Dye ABY is expired	Yes
Calibration Pure Dye ABY performed on	02-01-2021
Calibration Pure Dye CY5 is expired	Yes
Calibration Pure Dye CY5 performed on	02-01-2021
Calibration Pure Dye FAM is expired	Yes
Calibration Pure Dye FAM performed on	02-01-2021
Calibration Pure Dye JUN is expired	Yes
Calibration Pure Dye JUN performed on	02-01-2021
Calibration Pure Dye MUSTANG PURPLE is expired	Yes
Calibration Pure Dye MUSTANG PURPLE performed on	02-01-2021
Calibration Pure Dye NED is expired	Yes
Calibration Pure Dye NED performed on	02-01-2021
Calibration Pure Dye ROX is expired	Yes
Calibration Pure Dye ROX performed on	02-01-2021
Calibration Pure Dye SYBR is expired	Yes
Calibration Pure Dye SYBR performed on	02-01-2021
Calibration Pure Dye TAMRA is expired	Yes
Calibration Pure Dye TAMRA performed on	02-01-2021
Calibration Pure Dye VIC is expired	Yes
Calibration Pure Dye VIC performed on	02-01-2021
Calibration ROI is expired	Yes
Calibration ROI performed on	04-27-2018
Calibration Uniformity is expired	Yes
Calibration Uniformity performed on	04-27-2018
Chemistry	SYBR_GREEN
Date Created	2024-02-21 16:52:34 PM EET
Experiment Barcode
Experiment Comment
Experiment File Name	C:\Users\mhiourea\Documents\Eleni\Μετρηση μηκους τελομερών\16-2-24_2ndexp_telomeres.eds
Experiment Name	16-2-24_2ndexp_telomeres
Experiment Run End Time	2024-02-16 18:50:50 PM EET
Experiment Type	Standard Curve
Instrument Name	272521791
Instrument Serial Number	272521791
Instrument Type	QuantStudio™ 5 System
Passive Reference
Post-read Stage/Step
Pre-read Stage/Step
Quantification Cycle Method	Ct
Signal Smoothing On	true
Stage where Melt Analysis is performed	Stage4
Stage/ Cycle where Ct Analysis is performed	Stage3, Step5
User Name
Well	Well Position	Cycle	Target Name	Rn	Delta Rn
1	A1	1	Target 1	129093	352.346
1	A1	2	Target 1	129249	37.7818
1	A1	3	Target 1	129375	-306.133
1	A1	4	Target 1	129751	-400.291
1	A1	5	Target 1	129909	-711.761
1	A1	6	Target 1	130732	-358.239
1	A1	7	Target 1	132017	455.846
1	A1	8	Target 1	132346	315.305
1	A1	9	Target 1	132848	347.781
1	A1	10	Target 1	133001	30.3498
1	A1	11	Target 1	133011	-429.55
1	A1	12	Target 1	133800	-110.528
1	A1	13	Target 1	134728	347.026
1	A1	14	Target 1	135024	173.923
1	A1	15	Target 1	135165	-155.414
1	A1	16	Target 1	136486	695.248
1	A1	17	Target 1	137286	1026.01
1	A1	18	Target 1	137250	519.558
1	A1	19	Target 1	137562	362.003
1	A1	20	Target 1	137950	279.587
1	A1	21	Target 1	137937	-203.625
1	A1	22	Target 1	138437	-172.837
1	A1	23	Target 1	138910	-170.128
1	A1	24	Target 1	139076	-473.98
1	A1	25	Target 1	138960	-1060.15
1	A1	26	Target 1	139291	-1198.61
1	A1	27	Target 1	140951	-9.32013
1	A1	28	Target 1	141212	-218.079
1	A1	29	Target 1	141814	-86.3227
1	A1	30	Target 1	143033	663.2
1	A1	31	Target 1	144068	1227.91
1	A1	32	Target 1	144560	1250.18
1	A1	33	Target 1	145045	1265.7
1	A1	34	Target 1	146508	2258.55
1	A1	35	Target 1	146749	2029.75
1	A1	36	Target 1	147545	2355.38
2	A2	1	Target 1	130520	29.9918
2	A2	2	Target 1	130663	-287.461
2	A2	3	Target 1	130958	-453.336
2	A2	4	Target 1	131744	-129.093
2	A2	5	Target 1	132502	167.72
2	A2	6	Target 1	132633	-161.545
2	A2	7	Target 1	133116	-140.279
2	A2	8	Target 1	133669	-48.3415
2	A2	9	Target 1	133913	-264.81
2	A2	10	Target 1	134578	-61.5907
2	A2	11	Target 1	135343	243.128
2	A2	12	Target 1	135852	290.473
2	A2	13	Target 1	136615	592.801
2	A2	14	Target 1	136683	199.973
2	A2	15	Target 1	137087	142.192
2	A2	16	Target 1	137687	281.271
2	A2	17	Target 1	138185	318.084
2	A2	18	Target 1	138166	-161.697
2	A2	19	Target 1	138635	-153.744
2	A2	20	Target 1	139210	-39.9932
2	A2	21	Target 1	139524	-186.368
2	A2	22	Target 1	140064	-107.602
2	A2	23	Target 1	140655	22.4298
2	A2	24	Target 1	141259	164.852
2	A2	25	Target 1	141542	-13.0069
2	A2	26	Target 1	141879	-137.163
2	A2	27	Target 1	142275	-201.694
2	A2	28	Target 1	142776	-162.662
2	A2	29	Target 1	143079	-320.427
2	A2	30	Target 1	143694	-166.224
2	A2	31	Target 1	145087	765.277
2	A2	32	Target 1	146441	1658.03
2	A2	33	Target 1	146651	1407.04
2	A2	34	Target 1	147703	1998.14
2	A2	35	Target 1	148731	2565.39
2	A2	36	Target 1	150304	3677.56
3	A3	1	Target 1	394512	3556.96
3	A3	2	Target 1	394668	1164.04
3	A3	3	Target 1	396385	331.277
3	A3	4	Target 1	397494	-1108.58
3	A3	5	Target 1	399782	-1370.88
3	A3	6	Target 1	401865	-1837.21
3	A3	7	Target 1	405572	-679.064
3	A3	8	Target 1	409306	505.077
3	A3	9	Target 1	412240	890.312
3	A3	10	Target 1	414740	840.89
3	A3	11	Target 1	417785	1336.34
3	A3	12	Target 1	420130	1132.49
3	A3	13	Target 1	422505	957.689
3	A3	14	Target 1	425149	1051.89
3	A3	15	Target 1	426937	291.377
3	A3	16	Target 1	429683	487.862
3	A3	17	Target 1	432835	1090.75
3	A3	18	Target 1	434681	386.613
3	A3	19	Target 1	435905	-938.839
3	A3	20	Target 1	438362	-1030.92
3	A3	21	Target 1	439605	-2337.09
3	A3	22	Target 1	441105	-3386.48
3	A3	23	Target 1	444669	-2371.62
3	A3	24	Target 1	449751	160.461
3	A3	25	Target 1	457602	5462.23
3	A3	26	Target 1	471346	16656.7
3	A3	27	Target 1	494596	37357.7
3	A3	28	Target 1	536815	77027.1
3	A3	29	Target 1	608163	145826
3	A3	30	Target 1	719371	254484
3	A3	31	Target 1	878850	411414
3	A3	32	Target 1	1.08259e+06	612608
3	A3	33	Target 1	1.31208e+06	839546
3	A3	34	Target 1	1.54959e+06	1.0745e+06
3	A3	35	Target 1	1.77491e+06	1.29728e+06
3	A3	36	Target 1	1.94237e+06	1.46219e+06
4	A4	1	Target 1	136149	475.821
4	A4	2	Target 1	136199	-138.564
4	A4	3	Target 1	136820	-180.762
4	A4	4	Target 1	137507	-157.663
4	A4	5	Target 1	138445	116.061
4	A4	6	Target 1	138770	-222.95
4	A4	7	Target 1	139515	-141.663
4	A4	8	Target 1	140400	79.6232
4	A4	9	Target 1	141382	397.894
4	A4	10	Target 1	142323	674.821
4	A4	11	Target 1	142542	229.686
4	A4	12	Target 1	143154	177.472
4	A4	13	Target 1	143613	-27.7102
4	A4	14	Target 1	143668	-636.486
4	A4	15	Target 1	144430	-538.012
4	A4	16	Target 1	145190	-442.538
4	A4	17	Target 1	146733	437.389
4	A4	18	Target 1	147136	176.206
4	A4	19	Target 1	147683	58.6336
4	A4	20	Target 1	148577	289.373
4	A4	21	Target 1	149933	981.441
4	A4	22	Target 1	151798	2181.77
4	A4	23	Target 1	154319	4039.37
4	A4	24	Target 1	158734	7790.47
4	A4	25	Target 1	167029	15421.3
4	A4	26	Target 1	181659	29388
4	A4	27	Target 1	207782	54846.7
4	A4	28	Target 1	253931	100331
4	A4	29	Target 1	331042	176778
4	A4	30	Target 1	450087	295160
4	A4	31	Target 1	616132	460541
4	A4	32	Target 1	823295	667040
4	A4	33	Target 1	1052059	895140
4	A4	34	Target 1	1.28074e+06	1.12316e+06
4	A4	35	Target 1	1491692	1.33345e+06
4	A4	36	Target 1	1.64983e+06	1.49092e+06
5	A5	1	Target 1	88851	309.662
5	A5	2	Target 1	88924.7	-238.921
5	A5	3	Target 1	89739	-46.8955
5	A5	4	Target 1	90140.1	-268.065
5	A5	5	Target 1	90806.3	-224.148
5	A5	6	Target 1	91656.6	3.82305
5	A5	7	Target 1	92196.9	-78.0885
5	A5	8	Target 1	93088.3	191
5	A5	9	Target 1	93885.3	365.737
5	A5	10	Target 1	94490.9	349.091
5	A5	11	Target 1	94534.8	-229.305
5	A5	12	Target 1	95230.1	-156.263
5	A5	13	Target 1	96567.5	558.794
5	A5	14	Target 1	96708.5	77.523
5	A5	15	Target 1	97082.1	-171.146
5	A5	16	Target 1	97983.8	108.286
5	A5	17	Target 1	98422.3	-75.4771
5	A5	18	Target 1	98715.2	-404.865
5	A5	19	Target 1	99612.1	-130.253
5	A5	20	Target 1	100225	-139.235
5	A5	21	Target 1	102019	1032.57
5	A5	22	Target 1	104070	2460.32
5	A5	23	Target 1	107383	5151.62
5	A5	24	Target 1	114144	11290.3
5	A5	25	Target 1	126039	22562.6
5	A5	26	Target 1	145038	40939.3
5	A5	27	Target 1	179884	75163.4
5	A5	28	Target 1	237056	131713
5	A5	29	Target 1	326480	220515
5	A5	30	Target 1	454365	347778
5	A5	31	Target 1	613200	505991
5	A5	32	Target 1	791401	683569
5	A5	33	Target 1	966969	858515
5	A5	34	Target 1	1.1277e+06	1.01862e+06
5	A5	35	Target 1	1.26944e+06	1.15974e+06
5	A5	36	Target 1	1.37593e+06	1.26561e+06
6	A6	1	Target 1	90356.4	258.031
6	A6	2	Target 1	90502.5	-135.127
6	A6	3	Target 1	91085.4	-91.5426
6	A6	4	Target 1	91640.2	-75.9585
6	A6	5	Target 1	92141.9	-113.46
6	A6	6	Target 1	92641	-153.626
6	A6	7	Target 1	93379.6	45.7003
6	A6	8	Target 1	94000.8	127.605
6	A6	9	Target 1	94426.8	14.3374
6	A6	10	Target 1	95404.6	452.953
6	A6	11	Target 1	95917.1	426.217
6	A6	12	Target 1	95857.8	-172.394
6	A6	13	Target 1	96198.4	-371.06
6	A6	14	Target 1	97173.5	64.7895
6	A6	15	Target 1	97825.7	177.756
6	A6	16	Target 1	97855.9	-331.316
6	A6	17	Target 1	98435.1	-291.294
6	A6	18	Target 1	99224.3	-41.3973
6	A6	19	Target 1	100673	867.578
6	A6	20	Target 1	101602	1258.29
6	A6	21	Target 1	102303	1419.59
6	A6	22	Target 1	104301	2878.68
6	A6	23	Target 1	107615	5652.87
6	A6	24	Target 1	113988	11486.6
6	A6	25	Target 1	125454	22413.4
6	A6	26	Target 1	146031	42451
6	A6	27	Target 1	179272	75152.7
6	A6	28	Target 1	233945	129287
6	A6	29	Target 1	313793	208596
6	A6	30	Target 1	414630	308893
6	A6	31	Target 1	522798	416522
6	A6	32	Target 1	628688	521872
6	A6	33	Target 1	728664	621310
6	A6	34	Target 1	827125	719231
6	A6	35	Target 1	915534	807101
6	A6	36	Target 1	981336	872364
7	A7	1	Target 1	264633	2896.88
7	A7	2	Target 1	264285	2300.3
7	A7	3	Target 1	263781	1548.18
7	A7	4	Target 1	262966	483.979
7	A7	5	Target 1	262755	24.7111
7	A7	6	Target 1	262772	-207.088
7	A7	7	Target 1	262489	-738.48
7	A7	8	Target 1	262580	-895.998
7	A7	9	Target 1	263244	-480.641
7	A7	10	Target 1	263305	-667.94
7	A7	11	Target 1	263331	-890.801
7	A7	12	Target 1	263965	-504.787
7	A7	13	Target 1	264892	174.133
7	A7	14	Target 1	265854	886.896
7	A7	15	Target 1	266317	1101.75
7	A7	16	Target 1	265757	292.642
7	A7	17	Target 1	265586	-126.563
7	A7	18	Target 1	266306	344.919
7	A7	19	Target 1	267602	1392.46
7	A7	20	Target 1	269570	3111.57
7	A7	21	Target 1	273607	6900.9
7	A7	22	Target 1	281784	14829
7	A7	23	Target 1	296625	29421.4
7	A7	24	Target 1	323356	55904.1
7	A7	25	Target 1	369842	102142
7	A7	26	Target 1	445990	178040
7	A7	27	Target 1	561259	293061
7	A7	28	Target 1	714962	446516
7	A7	29	Target 1	894721	626026
7	A7	30	Target 1	1.07712e+06	808178
7	A7	31	Target 1	1.24286e+06	973673
7	A7	32	Target 1	1.39613e+06	1.12669e+06
7	A7	33	Target 1	1.54006e+06	1.27038e+06
7	A7	34	Target 1	1.66614e+06	1.3962e+06
7	A7	35	Target 1	1.77122e+06	1.50104e+06
7	A7	36	Target 1	1846596	1.57616e+06
8	A8	1	Target 1	228857	3334.61
8	A8	2	Target 1	228858	2071.52
8	A8	3	Target 1	228976	924.953
8	A8	4	Target 1	229427	111.865
8	A8	5	Target 1	229972	-607.269
8	A8	6	Target 1	231069	-774.559
8	A8	7	Target 1	232918	-189.896
8	A8	8	Target 1	234664	292.188
8	A8	9	Target 1	235697	61.429
8	A8	10	Target 1	236702	-197.939
8	A8	11	Target 1	238050	-114.12
8	A8	12	Target 1	239746	317.183
8	A8	13	Target 1	240830	137.518
8	A8	14	Target 1	241996	38.649
8	A8	15	Target 1	243555	333.656
8	A8	16	Target 1	245574	1088.8
8	A8	17	Target 1	247272	1522.95
8	A8	18	Target 1	248779	1765.46
8	A8	19	Target 1	252487	4208.73
8	A8	20	Target 1	259216	9674.36
8	A8	21	Target 1	264657	13850.5
8	A8	22	Target 1	275754	23683.9
8	A8	23	Target 1	297908	44573.8
8	A8	24	Target 1	337330	82730.9
8	A8	25	Target 1	404578	148715
8	A8	26	Target 1	514452	257324
8	A8	27	Target 1	678495	420104
8	A8	28	Target 1	898992	639337
8	A8	29	Target 1	1.16186e+06	900942
8	A8	30	Target 1	1.43938e+06	1.1772e+06
8	A8	31	Target 1	1.70344e+06	1.43999e+06
8	A8	32	Target 1	1.94607e+06	1.68136e+06
8	A8	33	Target 1	2.14887e+06	1.8829e+06
8	A8	34	Target 1	2323476	2.05624e+06
8	A8	35	Target 1	2.46935e+06	2.20084e+06
8	A8	36	Target 1	2.57576e+06	2.30599e+06
9	A9	1	Target 1	152607	1847.94
9	A9	2	Target 1	152684	1121.55
9	A9	3	Target 1	152785	418.91
9	A9	4	Target 1	153076	-93.261
9	A9	5	Target 1	153904	-68.4949
9	A9	6	Target 1	154833	57.1775
9	A9	7	Target 1	155142	-437.072
9	A9	8	Target 1	156138	-244.243
9	A9	9	Target 1	156904	-282.571
9	A9	10	Target 1	158260	270.351
9	A9	11	Target 1	159384	591.289
9	A9	12	Target 1	159471	-125.444
9	A9	13	Target 1	160098	-302.069
9	A9	14	Target 1	161538	334.557
9	A9	15	Target 1	161888	-119.13
9	A9	16	Target 1	163237	426.636
9	A9	17	Target 1	164986	1372.54
9	A9	18	Target 1	165578	1161.17
9	A9	19	Target 1	167903	2682.7
9	A9	20	Target 1	170862	4838.18
9	A9	21	Target 1	176422	9594.56
9	A9	22	Target 1	185208	17577.2
9	A9	23	Target 1	202191	33757.2
9	A9	24	Target 1	233001	63763.5
9	A9	25	Target 1	286623	116582
9	A9	26	Target 1	375315	204471
9	A9	27	Target 1	513494	341846
9	A9	28	Target 1	706857	534406
9	A9	29	Target 1	945584	772329
9	A9	30	Target 1	1210819	1036761
9	A9	31	Target 1	1.47284e+06	1.29798e+06
9	A9	32	Target 1	1.71359e+06	1537924
9	A9	33	Target 1	1.92279e+06	1.74633e+06
9	A9	34	Target 1	2.10641e+06	1.92913e+06
9	A9	35	Target 1	2.25841e+06	2.08034e+06
9	A9	36	Target 1	2362426	2.18355e+06
10	A10	1	Target 1	129521	1225.85
10	A10	2	Target 1	129762	641.543
10	A10	3	Target 1	130293	346.304
10	A10	4	Target 1	130958	185.322
10	A10	5	Target 1	131597	-1.2925
10	A10	6	Target 1	132257	-167.938
10	A10	7	Target 1	133229	-21.7872
10	A10	8	Target 1	134277	200.489
10	A10	9	Target 1	134642	-260.797
10	A10	10	Target 1	135424	-304.693
10	A10	11	Target 1	136141	-413.167
10	A10	12	Target 1	136800	-580.172
10	A10	13	Target 1	138206	0.0412946
10	A10	14	Target 1	139614	582.411
10	A10	15	Target 1	140293	435.281
10	A10	16	Target 1	141550	866.604
10	A10	17	Target 1	142766	1256.32
10	A10	18	Target 1	144059	1723.62
10	A10	19	Target 1	146139	2977.43
10	A10	20	Target 1	148880	4892.16
10	A10	21	Target 1	154303	9490.19
10	A10	22	Target 1	164561	18922
10	A10	23	Target 1	182446	35980.4
10	A10	24	Target 1	213387	66096.3
10	A10	25	Target 1	267582	119465
10	A10	26	Target 1	359259	210316
10	A10	27	Target 1	501161	351393
10	A10	28	Target 1	699509	548914
10	A10	29	Target 1	946248	794827
10	A10	30	Target 1	1.21993e+06	1.06768e+06
10	A10	31	Target 1	1.49016e+06	1.33708e+06
10	A10	32	Target 1	1.73786e+06	1.58396e+06
10	A10	33	Target 1	1.95475e+06	1.80002e+06
10	A10	34	Target 1	2.14849e+06	1.99294e+06
10	A10	35	Target 1	2302791	2146415
10	A10	36	Target 1	2.41128e+06	2.25408e+06
11	A11	1	Target 1	307240	3443.47
11	A11	2	Target 1	307369	1494.11
11	A11	3	Target 1	308888	934.436
11	A11	4	Target 1	310037	4.29261
11	A11	5	Target 1	311527	-583.695
11	A11	6	Target 1	313481	-708.682
11	A11	7	Target 1	315466	-802.044
11	A11	8	Target 1	318422	74.9375
11	A11	9	Target 1	321061	636.013
11	A11	10	Target 1	323046	541.932
11	A11	11	Target 1	324972	389.195
11	A11	12	Target 1	326398	-263.324
11	A11	13	Target 1	328517	-223.061
11	A11	14	Target 1	331293	474.389
11	A11	15	Target 1	333910	1013.43
11	A11	16	Target 1	336848	1872.98
11	A11	17	Target 1	340112	3058.46
11	A11	18	Target 1	344470	5337.32
11	A11	19	Target 1	351133	9922.2
11	A11	20	Target 1	359012	15722
11	A11	21	Target 1	375332	29964
11	A11	22	Target 1	403903	56456.1
11	A11	23	Target 1	450859	101334
11	A11	24	Target 1	531948	180344
11	A11	25	Target 1	659427	305744
11	A11	26	Target 1	843457	487696
11	A11	27	Target 1	1.08143e+06	723591
11	A11	28	Target 1	1.35096e+06	991041
11	A11	29	Target 1	1.6268e+06	1.2648e+06
11	A11	30	Target 1	1.8855e+06	1521420
11	A11	31	Target 1	2.11165e+06	1.7455e+06
11	A11	32	Target 1	2.31138e+06	1.94315e+06
11	A11	33	Target 1	2.47441e+06	2.1041e+06
11	A11	34	Target 1	2.60467e+06	2.23228e+06
11	A11	35	Target 1	2717598	2.34313e+06
11	A11	36	Target 1	2.79467e+06	2.41813e+06
12	A12	1	Target 1	185722	3679.95
12	A12	2	Target 1	185158	2199.73
12	A12	3	Target 1	184813	938.285
12	A12	4	Target 1	184666	-124.859
12	A12	5	Target 1	184922	-784.831
12	A12	6	Target 1	186242	-381.772
12	A12	7	Target 1	187208	-331.087
12	A12	8	Target 1	188319	-137.044
12	A12	9	Target 1	190322	949.906
12	A12	10	Target 1	190676	387.622
12	A12	11	Target 1	191113	-91.2407
12	A12	12	Target 1	191779	-341.322
12	A12	13	Target 1	192248	-788.294
12	A12	14	Target 1	194287	334.265
12	A12	15	Target 1	195239	370.372
12	A12	16	Target 1	196568	783.181
12	A12	17	Target 1	198227	1525.38
12	A12	18	Target 1	200418	2800.17
12	A12	19	Target 1	204068	5534.59
12	A12	20	Target 1	209306	9856.37
12	A12	21	Target 1	219550	19183.7
12	A12	22	Target 1	237008	35725.3
12	A12	23	Target 1	266856	64657.6
12	A12	24	Target 1	318399	115284
12	A12	25	Target 1	404847	200816
12	A12	26	Target 1	538002	333055
12	A12	27	Target 1	721250	515387
12	A12	28	Target 1	945646	738867
12	A12	29	Target 1	1190167	982471
12	A12	30	Target 1	1.43277e+06	1.22416e+06
12	A12	31	Target 1	1.65202e+06	1.44249e+06
12	A12	32	Target 1	1.84519e+06	1.63475e+06
12	A12	33	Target 1	2007353	1.79599e+06
12	A12	34	Target 1	2.14534e+06	1.93306e+06
12	A12	35	Target 1	2.25597e+06	2.04278e+06
12	A12	36	Target 1	2.33344e+06	2.11933e+06
13	B1	1	Target 1	151133	-383.989
13	B1	2	Target 1	151621	-602.599
13	B1	3	Target 1	152870	-61.3964
13	B1	4	Target 1	153680	42.2123
13	B1	5	Target 1	153928	-417.007
13	B1	6	Target 1	154839	-213.883
13	B1	7	Target 1	155416	-343.946
13	B1	8	Target 1	157380	912.71
13	B1	9	Target 1	157677	502.787
13	B1	10	Target 1	157883	1.28647
13	B1	11	Target 1	158796	206.505
13	B1	12	Target 1	159398	102.035
13	B1	13	Target 1	160030	26.8001
13	B1	14	Target 1	160369	-341.326
13	B1	15	Target 1	160548	-869.514
13	B1	16	Target 1	162109	-16.53
13	B1	17	Target 1	163086	253.751
13	B1	18	Target 1	163755	215.516
13	B1	19	Target 1	164265	18.1398
13	B1	20	Target 1	165810	856.03
13	B1	21	Target 1	168427	2765.73
13	B1	22	Target 1	172442	6073.53
13	B1	23	Target 1	178124	11048.4
13	B1	24	Target 1	189696	21912.4
13	B1	25	Target 1	212225	43734
13	B1	26	Target 1	248420	79222
13	B1	27	Target 1	313644	143739
13	B1	28	Target 1	419225	248613
13	B1	29	Target 1	580047	408728
13	B1	30	Target 1	798884	626857
13	B1	31	Target 1	1.06102e+06	888287
13	B1	32	Target 1	1.34273e+06	1.16929e+06
13	B1	33	Target 1	1.61368e+06	1.43953e+06
13	B1	34	Target 1	1.85734e+06	1682484
13	B1	35	Target 1	2.06259e+06	1.88702e+06
13	B1	36	Target 1	2.20711e+06	2.03084e+06
14	B2	1	Target 1	116075	-661.3
14	B2	2	Target 1	116409	-637.784
14	B2	3	Target 1	117381	24.4652
14	B2	4	Target 1	117361	-304.738
14	B2	5	Target 1	117324	-652.129
14	B2	6	Target 1	117945	-340.95
14	B2	7	Target 1	118851	254.784
14	B2	8	Target 1	119683	777.487
14	B2	9	Target 1	119743	527.549
14	B2	10	Target 1	119788	262.267
14	B2	11	Target 1	120004	168.611
14	B2	12	Target 1	120284	139.017
14	B2	13	Target 1	120248	-206.765
14	B2	14	Target 1	120489	-275.39
14	B2	15	Target 1	120762	-312.86
14	B2	16	Target 1	121379	-5.15687
14	B2	17	Target 1	121809	114.772
14	B2	18	Target 1	121833	-170.962
14	B2	19	Target 1	122420	105.865
14	B2	20	Target 1	123191	567.178
14	B2	21	Target 1	125548	2613.9
14	B2	22	Target 1	129463	6219.13
14	B2	23	Target 1	135228	11674.4
14	B2	24	Target 1	145142	21278.7
14	B2	25	Target 1	164759	40586.3
14	B2	26	Target 1	199932	75449.4
14	B2	27	Target 1	261217	136424
14	B2	28	Target 1	362272	237170
14	B2	29	Target 1	515982	390570
14	B2	30	Target 1	725836	600114
14	B2	31	Target 1	980104	854072
14	B2	32	Target 1	1.25463e+06	1.12829e+06
14	B2	33	Target 1	1.52227e+06	1.39562e+06
14	B2	34	Target 1	1.76558e+06	1.63862e+06
14	B2	35	Target 1	1.97482e+06	1847553
14	B2	36	Target 1	2.12921e+06	2.00162e+06
15	B3	1	Target 1	125570	381.215
15	B3	2	Target 1	125629	-40.552
15	B3	3	Target 1	126289	138.954
15	B3	4	Target 1	126523	-107.157
15	B3	5	Target 1	126583	-527.807
15	B3	6	Target 1	127313	-278.926
15	B3	7	Target 1	128513	440.955
15	B3	8	Target 1	128875	322.352
15	B3	9	Target 1	129324	290.772
15	B3	10	Target 1	129618	104.137
15	B3	11	Target 1	129809	-185.974
15	B3	12	Target 1	130367	-108.288
15	B3	13	Target 1	131046	89.8193
15	B3	14	Target 1	131576	139.396
15	B3	15	Target 1	131599	-318.231
15	B3	16	Target 1	132152	-245.342
15	B3	17	Target 1	133023	144.547
15	B3	18	Target 1	133903	543.701
15	B3	19	Target 1	134529	689.512
15	B3	20	Target 1	136061	1740.9
15	B3	21	Target 1	138264	3462.95
15	B3	22	Target 1	142403	7121.9
15	B3	23	Target 1	149888	14125.8
15	B3	24	Target 1	162144	25901.9
15	B3	25	Target 1	185327	48603.7
15	B3	26	Target 1	227366	90161.9
15	B3	27	Target 1	298609	160924
15	B3	28	Target 1	416183	278018
15	B3	29	Target 1	592096	453451
15	B3	30	Target 1	827662	688536
15	B3	31	Target 1	1.10705e+06	967439
15	B3	32	Target 1	1.40578e+06	1.2657e+06
15	B3	33	Target 1	1.69228e+06	1.55172e+06
15	B3	34	Target 1	1.95159e+06	1.81054e+06
15	B3	35	Target 1	2.16764e+06	2.02611e+06
15	B3	36	Target 1	2.32087e+06	2.17886e+06
16	B4	1	Target 1	38691.2	1713.92
16	B4	2	Target 1	38519.1	1522.39
16	B4	3	Target 1	38289.6	1273.49
16	B4	4	Target 1	38097	1061.54
16	B4	5	Target 1	37686.8	631.938
16	B4	6	Target 1	37624.9	550.668
16	B4	7	Target 1	37984.6	890.976
16	B4	8	Target 1	37380.5	267.53
16	B4	9	Target 1	37172.8	40.389
16	B4	10	Target 1	37252.3	100.545
16	B4	11	Target 1	36605	-566.089
16	B4	12	Target 1	36440.1	-750.374
16	B4	13	Target 1	36836	-373.851
16	B4	14	Target 1	37333.3	104.004
16	B4	15	Target 1	37315.5	66.886
16	B4	16	Target 1	37110.1	-157.923
16	B4	17	Target 1	36710.9	-576.576
16	B4	18	Target 1	36544	-762.815
16	B4	19	Target 1	36504.2	-821.948
16	B4	20	Target 1	36476.5	-869.05
16	B4	21	Target 1	36579.9	-785.082
16	B4	22	Target 1	36618.6	-765.735
16	B4	23	Target 1	35921.1	-1482.67
16	B4	24	Target 1	35901.6	-1521.55
16	B4	25	Target 1	36684.8	-757.693
16	B4	26	Target 1	37246.1	-215.768
16	B4	27	Target 1	37337.5	-143.772
16	B4	28	Target 1	37668.9	168.29
16	B4	29	Target 1	37685.1	165.086
16	B4	30	Target 1	37637.4	97.98
16	B4	31	Target 1	37994.2	435.456
16	B4	32	Target 1	38329.1	750.948
16	B4	33	Target 1	38456.4	858.799
16	B4	34	Target 1	39150	1533.04
16	B4	35	Target 1	39189.7	1553.33
16	B4	36	Target 1	39179	1523.31
17	B5	1	Target 1	45695.1	458.156
17	B5	2	Target 1	45707.8	560.231
17	B5	3	Target 1	45516.1	457.856
17	B5	4	Target 1	45145.2	176.377
17	B5	5	Target 1	44927	47.4789
17	B5	6	Target 1	44775.5	-14.7235
17	B5	7	Target 1	44643.9	-56.9337
17	B5	8	Target 1	44493.4	-118.101
17	B5	9	Target 1	44300.1	-222.038
17	B5	10	Target 1	44228.1	-204.654
17	B5	11	Target 1	44321.5	-21.9192
17	B5	12	Target 1	44091.9	-162.215
17	B5	13	Target 1	43950.1	-214.68
17	B5	14	Target 1	43911.3	-164.136
17	B5	15	Target 1	44011.6	25.5407
17	B5	16	Target 1	44081.4	184.666
17	B5	17	Target 1	43895.1	87.7374
17	B5	18	Target 1	43573.7	-144.305
17	B5	19	Target 1	43476.7	-152.039
17	B5	20	Target 1	43480.7	-58.6628
17	B5	21	Target 1	43523.8	73.8183
17	B5	22	Target 1	43705.6	344.917
17	B5	23	Target 1	43407.3	136.015
17	B5	24	Target 1	43367.8	185.86
17	B5	25	Target 1	43597.2	504.559
17	B5	26	Target 1	43817.8	814.537
17	B5	27	Target 1	44367	1453.05
17	B5	28	Target 1	44726.5	1901.88
17	B5	29	Target 1	44881	2145.75
17	B5	30	Target 1	45273.9	2627.98
17	B5	31	Target 1	45386.2	2829.67
17	B5	32	Target 1	45519.1	3051.87
17	B5	33	Target 1	45838.1	3460.17
17	B5	34	Target 1	46263.9	3975.35
17	B5	35	Target 1	46204.1	4004.94
17	B5	36	Target 1	46030.7	3920.83
18	B6	1	Target 1	61765.5	1177.89
18	B6	2	Target 1	61704.5	1107.72
18	B6	3	Target 1	61700.8	1094.75
18	B6	4	Target 1	61783.3	1168.06
18	B6	5	Target 1	61616.2	991.731
18	B6	6	Target 1	61256	622.332
18	B6	7	Target 1	61083	440.114
18	B6	8	Target 1	61043.3	391.239
18	B6	9	Target 1	60927.8	266.551
18	B6	10	Target 1	60790.4	119.903
18	B6	11	Target 1	60607.8	-71.9295
18	B6	12	Target 1	60275.9	-413.035
18	B6	13	Target 1	60180.8	-517.305
18	B6	14	Target 1	60264	-443.316
18	B6	15	Target 1	60104	-612.531
18	B6	16	Target 1	59958.3	-767.402
18	B6	17	Target 1	59734.1	-1000.78
18	B6	18	Target 1	59747.7	-996.441
18	B6	19	Target 1	60001.3	-752.059
18	B6	20	Target 1	59967	-795.52
18	B6	21	Target 1	59934.4	-837.375
18	B6	22	Target 1	60058.8	-722.199
18	B6	23	Target 1	60179.6	-610.59
18	B6	24	Target 1	60333.9	-465.465
18	B6	25	Target 1	60333	-475.629
18	B6	26	Target 1	60266.9	-550.899
18	B6	27	Target 1	60353.6	-473.446
18	B6	28	Target 1	60824.5	-11.7035
18	B6	29	Target 1	61327.9	482.472
18	B6	30	Target 1	61369.5	514.835
18	B6	31	Target 1	61360.3	496.48
18	B6	32	Target 1	61735.2	862.195
18	B6	33	Target 1	61796.7	914.449
18	B6	34	Target 1	61974.9	1083.5
18	B6	35	Target 1	61969.7	1069.02
18	B6	36	Target 1	62196.6	1286.7
19	B7	1	Target 1	35863.4	688.123
19	B7	2	Target 1	35777	713.865
19	B7	3	Target 1	35503.4	552.384
19	B7	4	Target 1	34986.9	147.982
19	B7	5	Target 1	34644.8	-82.0848
19	B7	6	Target 1	34471.6	-143.128
19	B7	7	Target 1	34367.3	-135.37
19	B7	8	Target 1	34292.4	-98.1243
19	B7	9	Target 1	34344	65.5552
19	B7	10	Target 1	34034.3	-132.023
19	B7	11	Target 1	33903.5	-150.758
19	B7	12	Target 1	33948.2	6.03914
19	B7	13	Target 1	33641.5	-188.516
19	B7	14	Target 1	33555.6	-162.293
19	B7	15	Target 1	33702.4	96.5387
19	B7	16	Target 1	33373.6	-120.09
19	B7	17	Target 1	33227.3	-154.372
19	B7	18	Target 1	33206.2	-63.368
19	B7	19	Target 1	33156	-1.44236
19	B7	20	Target 1	33124.3	79.0106
19	B7	21	Target 1	33105.4	172.21
19	B7	22	Target 1	33133	311.85
19	B7	23	Target 1	32882.8	173.768
19	B7	24	Target 1	32980.3	383.342
19	B7	25	Target 1	33727.4	1242.54
19	B7	26	Target 1	34171.2	1798.52
19	B7	27	Target 1	34257.2	1996.55
19	B7	28	Target 1	34234.9	2086.36
19	B7	29	Target 1	34235.9	2199.45
19	B7	30	Target 1	34713	2788.67
19	B7	31	Target 1	35246.1	3433.84
19	B7	32	Target 1	35430.2	3730.11
19	B7	33	Target 1	35516.1	3928.11
19	B7	34	Target 1	35631.6	4155.65
19	B7	35	Target 1	35600.2	4236.43
19	B7	36	Target 1	35865.6	4613.86
20	B8	1	Target 1	40451	488.417
20	B8	2	Target 1	40370.8	518.93
20	B8	3	Target 1	40142.2	400.986
20	B8	4	Target 1	39551.3	-79.3134
20	B8	5	Target 1	39344.5	-175.449
20	B8	6	Target 1	39466.4	57.0876
20	B8	7	Target 1	39332.6	33.9327
20	B8	8	Target 1	39135.3	-52.6793
20	B8	9	Target 1	38899.4	-177.987
20	B8	10	Target 1	38789.9	-176.817
20	B8	11	Target 1	38856.4	0.273787
20	B8	12	Target 1	38649.5	-95.928
20	B8	13	Target 1	38517.2	-117.634
20	B8	14	Target 1	38525.9	1.80502
20	B8	15	Target 1	38448.4	34.9313
20	B8	16	Target 1	38398.6	95.749
20	B8	17	Target 1	38313	120.825
20	B8	18	Target 1	38267.4	185.806
20	B8	19	Target 1	38152.4	181.534
20	B8	20	Target 1	37929.2	68.9808
20	B8	21	Target 1	37443.5	-306.104
20	B8	22	Target 1	37413.9	-225.106
20	B8	23	Target 1	37820.6	292.293
20	B8	24	Target 1	38102.8	685.099
20	B8	25	Target 1	38141.2	834.186
20	B8	26	Target 1	38373.8	1177.39
20	B8	27	Target 1	38578	1492.26
20	B8	28	Target 1	39077.6	2102.47
20	B8	29	Target 1	39701.2	2836.77
20	B8	30	Target 1	40151.8	3398.04
20	B8	31	Target 1	40326.2	3682.99
20	B8	32	Target 1	40490.8	3958.33
20	B8	33	Target 1	40908.3	4486.42
20	B8	34	Target 1	40920.8	4609.57
20	B8	35	Target 1	41178.6	4978.01
20	B8	36	Target 1	41466.2	5376.28
21	B9	1	Target 1	274143	497.933
21	B9	2	Target 1	274216	-582.252
21	B9	3	Target 1	275311	-640.874
21	B9	4	Target 1	276906	-200.153
21	B9	5	Target 1	278215	-44.8066
21	B9	6	Target 1	279638	224.79
21	B9	7	Target 1	280186	-380.927
21	B9	8	Target 1	282061	339.701
21	B9	9	Target 1	283436	561.047
21	B9	10	Target 1	284422	393.3
21	B9	11	Target 1	285376	194.208
21	B9	12	Target 1	286283	-53.4767
21	B9	13	Target 1	287623	133.619
21	B9	14	Target 1	288992	348.559
21	B9	15	Target 1	289764	-33.3756
21	B9	16	Target 1	290857	-94.3418
21	B9	17	Target 1	292190	85.5044
21	B9	18	Target 1	292426	-832.774
21	B9	19	Target 1	293717	-695.709
21	B9	20	Target 1	295525	-41.3631
21	B9	21	Target 1	296682	-38.1419
21	B9	22	Target 1	298323	449.923
21	B9	23	Target 1	300716	1689.27
21	B9	24	Target 1	305176	4995.52
21	B9	25	Target 1	312963	11628.7
21	B9	26	Target 1	326316	23827.1
21	B9	27	Target 1	350797	47154.8
21	B9	28	Target 1	395359	90563.2
21	B9	29	Target 1	471739	165789
21	B9	30	Target 1	597591	290487
21	B9	31	Target 1	791052	482794
21	B9	32	Target 1	1.05958e+06	750165
21	B9	33	Target 1	1.38599e+06	1.07542e+06
21	B9	34	Target 1	1733473	1.42175e+06
21	B9	35	Target 1	2.06701e+06	1.75414e+06
21	B9	36	Target 1	2.32253e+06	2.0085e+06
22	B10	1	Target 1	148466	527.982
22	B10	2	Target 1	148703	103.397
22	B10	3	Target 1	149970	708.187
22	B10	4	Target 1	150704	780.555
22	B10	5	Target 1	150743	157.454
22	B10	6	Target 1	150883	-364.241
22	B10	7	Target 1	151959	50.0489
22	B10	8	Target 1	152264	-306.646
22	B10	9	Target 1	153007	-225.512
22	B10	10	Target 1	153296	-598.441
22	B10	11	Target 1	153599	-957.699
22	B10	12	Target 1	154693	-525.159
22	B10	13	Target 1	155530	-350.588
22	B10	14	Target 1	156434	-108.314
22	B10	15	Target 1	157718	513.835
22	B10	16	Target 1	157972	106.141
22	B10	17	Target 1	158953	425.243
22	B10	18	Target 1	159853	663.626
22	B10	19	Target 1	159883	31.5098
22	B10	20	Target 1	160767	253.206
22	B10	21	Target 1	163203	2028.28
22	B10	22	Target 1	165853	4016.38
22	B10	23	Target 1	166906	4406.92
22	B10	24	Target 1	172322	9160.83
22	B10	25	Target 1	183884	20061.5
22	B10	26	Target 1	199530	35045.6
22	B10	27	Target 1	228368	63222.2
22	B10	28	Target 1	278305	112497
22	B10	29	Target 1	366694	200224
22	B10	30	Target 1	512325	345193
22	B10	31	Target 1	731345	563551
22	B10	32	Target 1	1.02722e+06	858763
22	B10	33	Target 1	1.37616e+06	1.20704e+06
22	B10	34	Target 1	1.73982e+06	1570043
22	B10	35	Target 1	2.08024e+06	1.9098e+06
22	B10	36	Target 1	2343730	2172627
23	B11	1	Target 1	155782	109.116
23	B11	2	Target 1	155823	-592.423
23	B11	3	Target 1	156620	-538.056
23	B11	4	Target 1	158188	287.717
23	B11	5	Target 1	158847	203.803
23	B11	6	Target 1	159565	179.733
23	B11	7	Target 1	160218	90.131
23	B11	8	Target 1	160724	-145.924
23	B11	9	Target 1	161233	-379.744
23	B11	10	Target 1	162447	91.5603
23	B11	11	Target 1	163011	-87.0257
23	B11	12	Target 1	164076	235.326
23	B11	13	Target 1	165222	638.958
23	B11	14	Target 1	165524	199.029
23	B11	15	Target 1	165801	-266.276
23	B11	16	Target 1	166299	-511.143
23	B11	17	Target 1	167258	-294.558
23	B11	18	Target 1	168303	8.04377
23	B11	19	Target 1	169326	288.426
23	B11	20	Target 1	169991	210.669
23	B11	21	Target 1	172827	2303.94
23	B11	22	Target 1	173867	2601.7
23	B11	23	Target 1	176724	4716.14
23	B11	24	Target 1	180043	7293.28
23	B11	25	Target 1	188838	15345.3
23	B11	26	Target 1	205244	31008.9
23	B11	27	Target 1	232832	57853.9
23	B11	28	Target 1	286490	110770
23	B11	29	Target 1	369849	193387
23	B11	30	Target 1	510524	333319
23	B11	31	Target 1	723500	545553
23	B11	32	Target 1	1.01264e+06	833951
23	B11	33	Target 1	1.36015e+06	1.18071e+06
23	B11	34	Target 1	1.72178e+06	1.5416e+06
23	B11	35	Target 1	2.06233e+06	1.88141e+06
23	B11	36	Target 1	2324819	2143159
24	B12	1	Target 1	176099	649.03
24	B12	2	Target 1	176184	12.8961
24	B12	3	Target 1	177065	173.871
24	B12	4	Target 1	177466	-145.778
24	B12	5	Target 1	178553	220.994
24	B12	6	Target 1	179013	-39.8281
24	B12	7	Target 1	179684	-88.7123
24	B12	8	Target 1	180460	-33.3153
24	B12	9	Target 1	180825	-388.496
24	B12	10	Target 1	182226	292.026
24	B12	11	Target 1	182478	-176.405
24	B12	12	Target 1	183015	-359.899
24	B12	13	Target 1	184023	-72.6425
24	B12	14	Target 1	184687	-129.136
24	B12	15	Target 1	185661	124.699
24	B12	16	Target 1	187380	1122.92
24	B12	17	Target 1	187476	498.461
24	B12	18	Target 1	187361	-336.079
24	B12	19	Target 1	187755	-662.682
24	B12	20	Target 1	188654	-483.879
24	B12	21	Target 1	190646	787.3
24	B12	22	Target 1	192145	1565.7
24	B12	23	Target 1	194528	3228.88
24	B12	24	Target 1	197974	5954.41
24	B12	25	Target 1	202758	10017.9
24	B12	26	Target 1	213485	20024.6
24	B12	27	Target 1	233094	38912.5
24	B12	28	Target 1	266951	72049.3
24	B12	29	Target 1	327571	131949
24	B12	30	Target 1	430423	234081
24	B12	31	Target 1	588649	391586
24	B12	32	Target 1	818107	620324
24	B12	33	Target 1	1.10903e+06	910530
24	B12	34	Target 1	1.43587e+06	1236641
24	B12	35	Target 1	1.76171e+06	1.56177e+06
24	B12	36	Target 1	2.02e+06	1819338
25	C1	1	Target 1	127907	236.245
25	C1	2	Target 1	127961	-201.223
25	C1	3	Target 1	128200	-453.894
25	C1	4	Target 1	128964	-181.097
25	C1	5	Target 1	129782	145.208
25	C1	6	Target 1	130604	474.997
25	C1	7	Target 1	130727	106.935
25	C1	8	Target 1	131260	148.537
25	C1	9	Target 1	132275	671.913
25	C1	10	Target 1	132393	297.523
25	C1	11	Target 1	132263	-323.79
25	C1	12	Target 1	132437	-641.227
25	C1	13	Target 1	132636	-934.195
25	C1	14	Target 1	133960	-102.023
25	C1	15	Target 1	134831	277.775
25	C1	16	Target 1	135558	513.338
25	C1	17	Target 1	136380	844.025
25	C1	18	Target 1	138687	2659.14
25	C1	19	Target 1	142677	6157.75
25	C1	20	Target 1	150368	13356.8
25	C1	21	Target 1	164013	26510
25	C1	22	Target 1	184478	46483.4
25	C1	23	Target 1	223339	84853
25	C1	24	Target 1	293478	154501
25	C1	25	Target 1	404471	265002
25	C1	26	Target 1	569961	430000
25	C1	27	Target 1	791601	651148
25	C1	28	Target 1	1.0509e+06	909960
25	C1	29	Target 1	1.32033e+06	1.1789e+06
25	C1	30	Target 1	1.57563e+06	1.43371e+06
25	C1	31	Target 1	1.79532e+06	1.6529e+06
25	C1	32	Target 1	1.98062e+06	1.83771e+06
25	C1	33	Target 1	2.13975e+06	1.99635e+06
25	C1	34	Target 1	2267834	2.12394e+06
25	C1	35	Target 1	2.36625e+06	2221866
25	C1	36	Target 1	2.43235e+06	2.28748e+06
26	C2	1	Target 1	164998	578.644
26	C2	2	Target 1	164738	-176.623
26	C2	3	Target 1	164993	-416.203
26	C2	4	Target 1	166404	500.233
26	C2	5	Target 1	166185	-213.66
26	C2	6	Target 1	166312	-581.521
26	C2	7	Target 1	167852	464.009
26	C2	8	Target 1	168499	615.507
26	C2	9	Target 1	168504	126.115
26	C2	10	Target 1	168788	-84.7932
26	C2	11	Target 1	168977	-390.842
26	C2	12	Target 1	169972	109.875
26	C2	13	Target 1	170228	-128.72
26	C2	14	Target 1	171132	279.934
26	C2	15	Target 1	172298	950.98
26	C2	16	Target 1	173289	1447.65
26	C2	17	Target 1	174522	2185.32
26	C2	18	Target 1	176443	3611.52
26	C2	19	Target 1	180494	7167.75
26	C2	20	Target 1	186969	13148.2
26	C2	21	Target 1	199080	24765.1
26	C2	22	Target 1	220939	46129.2
26	C2	23	Target 1	259486	84181.4
26	C2	24	Target 1	327281	151481
26	C2	25	Target 1	437346	261051
26	C2	26	Target 1	603158	426369
26	C2	27	Target 1	825906	648622
26	C2	28	Target 1	1.09057e+06	912795
26	C2	29	Target 1	1.37085e+06	1.19258e+06
26	C2	30	Target 1	1.63814e+06	1.45937e+06
26	C2	31	Target 1	1.87333e+06	1.69406e+06
26	C2	32	Target 1	2.07764e+06	1.89788e+06
26	C2	33	Target 1	2.24033e+06	2.06008e+06
26	C2	34	Target 1	2.37796e+06	2197210
26	C2	35	Target 1	2487160	2.30592e+06
26	C2	36	Target 1	2.56189e+06	2380153
27	C3	1	Target 1	162119	2127.79
27	C3	2	Target 1	162475	2517.59
27	C3	3	Target 1	160496	572.599
27	C3	4	Target 1	159855	-35.1244
27	C3	5	Target 1	159750	-106.051
27	C3	6	Target 1	159634	-188.93
27	C3	7	Target 1	159624	-165.06
27	C3	8	Target 1	159812	57.4205
27	C3	9	Target 1	159545	-176.521
27	C3	10	Target 1	159201	-486.948
27	C3	11	Target 1	159298	-355.436
27	C3	12	Target 1	159962	342.106
27	C3	13	Target 1	160128	541.945
27	C3	14	Target 1	160555	1002.66
27	C3	15	Target 1	161254	1734.75
27	C3	16	Target 1	161931	2445.45
27	C3	17	Target 1	163160	3708.74
27	C3	18	Target 1	165022	5604.7
27	C3	19	Target 1	168942	9557.89
27	C3	20	Target 1	175498	16147.6
27	C3	21	Target 1	187504	28187.9
27	C3	22	Target 1	210444	51161.2
27	C3	23	Target 1	250513	91263.6
27	C3	24	Target 1	320212	160997
27	C3	25	Target 1	433129	273948
27	C3	26	Target 1	599360	440212
27	C3	27	Target 1	818895	659781
27	C3	28	Target 1	1.07454e+06	915461
27	C3	29	Target 1	1.3384e+06	1.17935e+06
27	C3	30	Target 1	1.58432e+06	1.42531e+06
27	C3	31	Target 1	1.79709e+06	1.63811e+06
27	C3	32	Target 1	1.973e+06	1814057
27	C3	33	Target 1	2.11798e+06	1959071
27	C3	34	Target 1	2.23765e+06	2.07877e+06
27	C3	35	Target 1	2.33281e+06	2.17397e+06
27	C3	36	Target 1	2400808	2.242e+06
28	C4	1	Target 1	109480	-343.967
28	C4	2	Target 1	109639	-663.56
28	C4	3	Target 1	110705	-76.7787
28	C4	4	Target 1	111240	-20.0282
28	C4	5	Target 1	111552	-186.817
28	C4	6	Target 1	112511	293.098
28	C4	7	Target 1	112749	52.481
28	C4	8	Target 1	113167	-8.581
28	C4	9	Target 1	113596	-58.0571
28	C4	10	Target 1	114374	241.6
28	C4	11	Target 1	114538	-73.189
28	C4	12	Target 1	115083	-6.79005
28	C4	13	Target 1	115255	-313.782
28	C4	14	Target 1	116141	93.1953
28	C4	15	Target 1	116590	63.6489
28	C4	16	Target 1	117054	49.2275
28	C4	17	Target 1	118935	1451.53
28	C4	18	Target 1	119577	1614.57
28	C4	19	Target 1	121973	3531.67
28	C4	20	Target 1	126596	7676.16
28	C4	21	Target 1	134109	14710.8
28	C4	22	Target 1	147805	27927.6
28	C4	23	Target 1	172078	51722.2
28	C4	24	Target 1	216139	95305
28	C4	25	Target 1	291769	170456
28	C4	26	Target 1	412384	290592
28	C4	27	Target 1	590942	468672
28	C4	28	Target 1	823260	700511
28	C4	29	Target 1	1.08691e+06	963678
28	C4	30	Target 1	1358682	1.23498e+06
28	C4	31	Target 1	1.6137e+06	1.48952e+06
28	C4	32	Target 1	1.83185e+06	1.70719e+06
28	C4	33	Target 1	2.01434e+06	1.8892e+06
28	C4	34	Target 1	2.16902e+06	2.04339e+06
28	C4	35	Target 1	2.29981e+06	2.17371e+06
28	C4	36	Target 1	2395375	2.2688e+06
29	C5	1	Target 1	135891	397.213
29	C5	2	Target 1	135952	-191.93
29	C5	3	Target 1	136674	-119.713
29	C5	4	Target 1	137220	-224.34
29	C5	5	Target 1	137949	-144.921
29	C5	6	Target 1	138930	185.859
29	C5	7	Target 1	139505	110.825
29	C5	8	Target 1	140132	88.3546
29	C5	9	Target 1	140660	-33.663
29	C5	10	Target 1	141836	492.069
29	C5	11	Target 1	142197	203.333
29	C5	12	Target 1	142625	-18.6223
29	C5	13	Target 1	142849	-444.296
29	C5	14	Target 1	144033	89.4831
29	C5	15	Target 1	144368	-225.394
29	C5	16	Target 1	145284	41.0259
29	C5	17	Target 1	145569	-323.836
29	C5	18	Target 1	147032	488.866
29	C5	19	Target 1	149821	2627.83
29	C5	20	Target 1	155121	7277.64
29	C5	21	Target 1	161684	13191.1
29	C5	22	Target 1	175728	26584.8
29	C5	23	Target 1	199245	49452.3
29	C5	24	Target 1	242663	92220.5
29	C5	25	Target 1	316749	165656
29	C5	26	Target 1	435421	283679
29	C5	27	Target 1	608579	456187
29	C5	28	Target 1	833761	680718
29	C5	29	Target 1	1088675	934982
29	C5	30	Target 1	1.34311e+06	1.18877e+06
29	C5	31	Target 1	1.5709e+06	1415911
29	C5	32	Target 1	1766236	1.61059e+06
29	C5	33	Target 1	1.93198e+06	1.77569e+06
29	C5	34	Target 1	2.08225e+06	1.9253e+06
29	C5	35	Target 1	2213908	2.05632e+06
29	C5	36	Target 1	2.31004e+06	2.1518e+06
30	C6	1	Target 1	146159	663.819
30	C6	2	Target 1	146131	81.4952
30	C6	3	Target 1	146369	-235.454
30	C6	4	Target 1	147371	211.347
30	C6	5	Target 1	147610	-105.086
30	C6	6	Target 1	148016	-254.254
30	C6	7	Target 1	148708	-117.828
30	C6	8	Target 1	149749	368.942
30	C6	9	Target 1	150066	130.024
30	C6	10	Target 1	150922	431.481
30	C6	11	Target 1	151111	65.6104
30	C6	12	Target 1	151590	-10.6199
30	C6	13	Target 1	151672	-484.163
30	C6	14	Target 1	152335	-376.018
30	C6	15	Target 1	153236	-30.3419
30	C6	16	Target 1	154093	271.537
30	C6	17	Target 1	155359	982.104
30	C6	18	Target 1	156497	1565.33
30	C6	19	Target 1	158536	3049.41
30	C6	20	Target 1	162796	6754.15
30	C6	21	Target 1	170404	13807.4
30	C6	22	Target 1	184313	27160.8
30	C6	23	Target 1	207571	49864.3
30	C6	24	Target 1	250280	92018.1
30	C6	25	Target 1	322417	163600
30	C6	26	Target 1	435916	276544
30	C6	27	Target 1	598284	438357
30	C6	28	Target 1	802412	641929
30	C6	29	Target 1	1.02238e+06	861340
30	C6	30	Target 1	1.2294e+06	1.0678e+06
30	C6	31	Target 1	1.41252e+06	1.25038e+06
30	C6	32	Target 1	1.58624e+06	1.42354e+06
30	C6	33	Target 1	1.73506e+06	1.5718e+06
30	C6	34	Target 1	1.87014e+06	1.70633e+06
30	C6	35	Target 1	1.98207e+06	1.8177e+06
30	C6	36	Target 1	2.06467e+06	1.89974e+06
31	C7	1	Target 1	133496	620.383
31	C7	2	Target 1	133522	-13.8542
31	C7	3	Target 1	133964	-232.154
31	C7	4	Target 1	134764	-91.7667
31	C7	5	Target 1	135485	-31.1448
31	C7	6	Target 1	136240	63.6802
31	C7	7	Target 1	136932	95.3958
31	C7	8	Target 1	137834	337.893
31	C7	9	Target 1	138627	469.874
31	C7	10	Target 1	138850	33.0583
31	C7	11	Target 1	138832	-644.835
31	C7	12	Target 1	139753	-384.589
31	C7	13	Target 1	141387	589.44
31	C7	14	Target 1	141848	390.655
31	C7	15	Target 1	143407	1289.37
31	C7	16	Target 1	144996	2218.12
31	C7	17	Target 1	145524	2086.36
31	C7	18	Target 1	148589	4490.66
31	C7	19	Target 1	155052	10293.9
31	C7	20	Target 1	163755	18336.8
31	C7	21	Target 1	181403	35324
31	C7	22	Target 1	215522	68783.2
31	C7	23	Target 1	267930	120531
31	C7	24	Target 1	358587	210528
31	C7	25	Target 1	500331	351612
31	C7	26	Target 1	699604	550225
31	C7	27	Target 1	943824	793785
31	C7	28	Target 1	1.20636e+06	1.05566e+06
31	C7	29	Target 1	1455841	1.30448e+06
31	C7	30	Target 1	1671617	1519597
31	C7	31	Target 1	1.85219e+06	1.69951e+06
31	C7	32	Target 1	2013988	1.86065e+06
31	C7	33	Target 1	2.15171e+06	1997705
31	C7	34	Target 1	2270788	2.11613e+06
31	C7	35	Target 1	2.36889e+06	2.21357e+06
31	C7	36	Target 1	2437011	2281030
32	C8	1	Target 1	742860	15478.2
32	C8	2	Target 1	740342	12167.5
32	C8	3	Target 1	735731	6764.47
32	C8	4	Target 1	730422	663.001
32	C8	5	Target 1	726795	-3755.96
32	C8	6	Target 1	726912	-4431.68
32	C8	7	Target 1	730464	-1671.71
32	C8	8	Target 1	732972	44.5175
32	C8	9	Target 1	733453	-267.385
32	C8	10	Target 1	734390	-122.474
32	C8	11	Target 1	734975	-330.001
32	C8	12	Target 1	737137	1040.53
32	C8	13	Target 1	737671	781.757
32	C8	14	Target 1	738573	891.73
32	C8	15	Target 1	738867	393.203
32	C8	16	Target 1	740052	786.113
32	C8	17	Target 1	741922	1863.52
32	C8	18	Target 1	743161	2310.12
32	C8	19	Target 1	748589	6946.47
32	C8	20	Target 1	759886	17451
32	C8	21	Target 1	779045	35817.2
32	C8	22	Target 1	813957	69937.1
32	C8	23	Target 1	873485	128673
32	C8	24	Target 1	976688	231084
32	C8	25	Target 1	1.13946e+06	393068
32	C8	26	Target 1	1.374e+06	626811
32	C8	27	Target 1	1.65932e+06	911340
32	C8	28	Target 1	1.97362e+06	1.22485e+06
32	C8	29	Target 1	2.27953e+06	1.52996e+06
32	C8	30	Target 1	2546252	1.79589e+06
32	C8	31	Target 1	2.77229e+06	2.02114e+06
32	C8	32	Target 1	2.96702e+06	2.21508e+06
32	C8	33	Target 1	3.12643e+06	2.3737e+06
32	C8	34	Target 1	3263201	2509674
32	C8	35	Target 1	3.37755e+06	2623234
32	C8	36	Target 1	3458021	2.70291e+06
33	C9	1	Target 1	125068	220.085
33	C9	2	Target 1	125182	-156.93
33	C9	3	Target 1	125376	-452.976
33	C9	4	Target 1	126251	-69.124
33	C9	5	Target 1	127006	195.814
33	C9	6	Target 1	127284	-17.4743
33	C9	7	Target 1	128272	480.597
33	C9	8	Target 1	128591	308.316
33	C9	9	Target 1	128823	49.6136
33	C9	10	Target 1	129081	-182.94
33	C9	11	Target 1	129523	-231.573
33	C9	12	Target 1	130341	96.0374
33	C9	13	Target 1	130559	-176.29
33	C9	14	Target 1	131420	193.429
33	C9	15	Target 1	132148	431.094
33	C9	16	Target 1	133440	1232.38
33	C9	17	Target 1	135135	2437.02
33	C9	18	Target 1	137743	4554.45
33	C9	19	Target 1	143178	9498.42
33	C9	20	Target 1	152736	18566.4
33	C9	21	Target 1	169141	34480.3
33	C9	22	Target 1	199796	64644.4
33	C9	23	Target 1	253651	118010
33	C9	24	Target 1	345010	208877
33	C9	25	Target 1	488437	351814
33	C9	26	Target 1	694158	557045
33	C9	27	Target 1	957185	819581
33	C9	28	Target 1	1.25319e+06	1.1151e+06
33	C9	29	Target 1	1.54533e+06	1.40674e+06
33	C9	30	Target 1	1.81098e+06	1.67191e+06
33	C9	31	Target 1	2.03201e+06	1.89244e+06
33	C9	32	Target 1	2.21697e+06	2076916
33	C9	33	Target 1	2.36669e+06	2.22614e+06
33	C9	34	Target 1	2.49787e+06	2356836
33	C9	35	Target 1	2.60666e+06	2.46513e+06
33	C9	36	Target 1	2681637	2539617
34	C10	1	Target 1	169969	301.979
34	C10	2	Target 1	170372	-116.504
34	C10	3	Target 1	170819	-491.283
34	C10	4	Target 1	172338	206.531
34	C10	5	Target 1	173393	439.423
34	C10	6	Target 1	173662	-113.216
34	C10	7	Target 1	174769	172.879
34	C10	8	Target 1	175684	265.49
34	C10	9	Target 1	176215	-24.899
34	C10	10	Target 1	176521	-539.835
34	C10	11	Target 1	177754	-128.802
34	C10	12	Target 1	179069	364.059
34	C10	13	Target 1	179256	-270.299
34	C10	14	Target 1	180167	-180.985
34	C10	15	Target 1	181470	300.938
34	C10	16	Target 1	182028	37.143
34	C10	17	Target 1	184108	1295.94
34	C10	18	Target 1	184722	1088.4
34	C10	19	Target 1	186906	2450.54
34	C10	20	Target 1	191320	6042.57
34	C10	21	Target 1	199281	13182
34	C10	22	Target 1	213770	26850
34	C10	23	Target 1	239188	51446
34	C10	24	Target 1	287133	98569.7
34	C10	25	Target 1	366466	177081
34	C10	26	Target 1	499185	308979
34	C10	27	Target 1	705179	514151
34	C10	28	Target 1	989249	797399
34	C10	29	Target 1	1.33765e+06	1.14498e+06
34	C10	30	Target 1	1.71508e+06	1.52159e+06
34	C10	31	Target 1	2.08169e+06	1.88737e+06
34	C10	32	Target 1	2404094	2.20896e+06
34	C10	33	Target 1	2669378	2473420
34	C10	34	Target 1	2.89345e+06	2696671
34	C10	35	Target 1	3078467	2880866
34	C10	36	Target 1	3.20958e+06	3.01116e+06
35	C11	1	Target 1	236393	1948.21
35	C11	2	Target 1	236339	1583.49
35	C11	3	Target 1	236220	1153.8
35	C11	4	Target 1	235970	592.405
35	C11	5	Target 1	235576	-113.084
35	C11	6	Target 1	235140	-859.729
35	C11	7	Target 1	235354	-957.421
35	C11	8	Target 1	236587	-35.2687
35	C11	9	Target 1	236824	-109.179
35	C11	10	Target 1	236674	-570.449
35	C11	11	Target 1	236827	-728.625
35	C11	12	Target 1	238092	225.167
35	C11	13	Target 1	238934	756.538
35	C11	14	Target 1	239135	645.846
35	C11	15	Target 1	239869	1069.05
35	C11	16	Target 1	241106	1994.84
35	C11	17	Target 1	242090	2667.86
35	C11	18	Target 1	243253	3519.52
35	C11	19	Target 1	246181	6136.64
35	C11	20	Target 1	250678	10322.2
35	C11	21	Target 1	257574	16907.5
35	C11	22	Target 1	272266	31288
35	C11	23	Target 1	297959	56670.4
35	C11	24	Target 1	344526	102926
35	C11	25	Target 1	426779	184868
35	C11	26	Target 1	561158	318936
35	C11	27	Target 1	766941	524408
35	C11	28	Target 1	1.04778e+06	804936
35	C11	29	Target 1	1.38725e+06	1.1441e+06
35	C11	30	Target 1	1750740	1.50727e+06
35	C11	31	Target 1	2098959	1.85518e+06
35	C11	32	Target 1	2.41579e+06	2.1717e+06
35	C11	33	Target 1	2674682	2430282
35	C11	34	Target 1	2887132	2642421
35	C11	35	Target 1	3063542	2.81852e+06
35	C11	36	Target 1	3.18815e+06	2942821
36	C12	1	Target 1	141668	249.424
36	C12	2	Target 1	141701	-206.39
36	C12	3	Target 1	142187	-209.813
36	C12	4	Target 1	142813	-72.2829
36	C12	5	Target 1	143234	-140.096
36	C12	6	Target 1	143806	-57.6757
36	C12	7	Target 1	144165	-186.896
36	C12	8	Target 1	145050	208.51
36	C12	9	Target 1	145909	579.149
36	C12	10	Target 1	146312	493.164
36	C12	11	Target 1	146458	149.912
36	C12	12	Target 1	146665	-131.682
36	C12	13	Target 1	146816	-469.621
36	C12	14	Target 1	147837	62.4403
36	C12	15	Target 1	148038	-225.108
36	C12	16	Target 1	148697	-55.1556
36	C12	17	Target 1	149857	615.531
36	C12	18	Target 1	151668	1938
36	C12	19	Target 1	153382	3162.98
36	C12	20	Target 1	157677	6968.5
36	C12	21	Target 1	165019	13821.7
36	C12	22	Target 1	178198	26512.2
36	C12	23	Target 1	201609	49434.5
36	C12	24	Target 1	243988	91324.5
36	C12	25	Target 1	318190	165037
36	C12	26	Target 1	439341	285700
36	C12	27	Target 1	625578	471448
36	C12	28	Target 1	880796	726177
36	C12	29	Target 1	1.18989e+06	1.03478e+06
36	C12	30	Target 1	1.52139e+06	1.3658e+06
36	C12	31	Target 1	1.83778e+06	1.68169e+06
36	C12	32	Target 1	2.12227e+06	1.96569e+06
36	C12	33	Target 1	2368467	2211403
36	C12	34	Target 1	2.56706e+06	2409507
36	C12	35	Target 1	2.72358e+06	2.56554e+06
36	C12	36	Target 1	2.83665e+06	2678117
37	D1	1	Target 1	120566	-236.506
37	D1	2	Target 1	120734	-440.063
37	D1	3	Target 1	120948	-598.043
37	D1	4	Target 1	121760	-157.811
37	D1	5	Target 1	122427	137.21
37	D1	6	Target 1	123157	496.09
37	D1	7	Target 1	123432	399.22
37	D1	8	Target 1	124044	639.062
37	D1	9	Target 1	124063	286.621
37	D1	10	Target 1	123817	-330.889
37	D1	11	Target 1	123755	-764.626
37	D1	12	Target 1	124408	-483.894
37	D1	13	Target 1	125163	-100.42
37	D1	14	Target 1	125689	54.0692
37	D1	15	Target 1	126431	423.41
37	D1	16	Target 1	127076	696.955
37	D1	17	Target 1	128156	1405.78
37	D1	18	Target 1	129880	2757.86
37	D1	19	Target 1	133917	6423.04
37	D1	20	Target 1	140133	12267.3
37	D1	21	Target 1	151538	23299.8
37	D1	22	Target 1	172484	43874.8
37	D1	23	Target 1	209899	80917.4
37	D1	24	Target 1	273989	144636
37	D1	25	Target 1	377657	247932
37	D1	26	Target 1	533051	402955
37	D1	27	Target 1	741254	610786
37	D1	28	Target 1	985875	855035
37	D1	29	Target 1	1.24274e+06	1.11153e+06
37	D1	30	Target 1	1.48579e+06	1.35421e+06
37	D1	31	Target 1	1.70015e+06	1.56819e+06
37	D1	32	Target 1	1.89174e+06	1.75941e+06
37	D1	33	Target 1	2038380	1905681
37	D1	34	Target 1	2.15756e+06	2.02449e+06
37	D1	35	Target 1	2.25268e+06	2.11924e+06
37	D1	36	Target 1	2.31883e+06	2.18502e+06
38	D2	1	Target 1	218676	426.65
38	D2	2	Target 1	218346	107.666
38	D2	3	Target 1	218205	-22.0058
38	D2	4	Target 1	218491	274.494
38	D2	5	Target 1	218488	282.901
38	D2	6	Target 1	218434	239.698
38	D2	7	Target 1	218239	55.3071
38	D2	8	Target 1	217876	-296.708
38	D2	9	Target 1	217746	-415.099
38	D2	10	Target 1	217669	-480.864
38	D2	11	Target 1	217590	-549.13
38	D2	12	Target 1	217831	-297.677
38	D2	13	Target 1	218786	668.23
38	D2	14	Target 1	218647	540.855
38	D2	15	Target 1	218573	478.011
38	D2	16	Target 1	219149	1064.29
38	D2	17	Target 1	220237	2163.07
38	D2	18	Target 1	221839	3776.15
38	D2	19	Target 1	225399	7347.09
38	D2	20	Target 1	232124	14083.7
38	D2	21	Target 1	244804	26774.7
38	D2	22	Target 1	267322	49303.9
38	D2	23	Target 1	307876	89868.5
38	D2	24	Target 1	378434	160437
38	D2	25	Target 1	490631	272645
38	D2	26	Target 1	652393	434418
38	D2	27	Target 1	861190	643227
38	D2	28	Target 1	1099179	881226
38	D2	29	Target 1	1339788	1.12185e+06
38	D2	30	Target 1	1.56234e+06	1344405
38	D2	31	Target 1	1.75679e+06	1.53887e+06
38	D2	32	Target 1	1.91495e+06	1.69704e+06
38	D2	33	Target 1	2.04075e+06	1.82286e+06
38	D2	34	Target 1	2147441	1.92955e+06
38	D2	35	Target 1	2.23005e+06	2.01218e+06
38	D2	36	Target 1	2.2882e+06	2.07033e+06
39	D3	1	Target 1	142335	-633.453
39	D3	2	Target 1	142412	-450.519
39	D3	3	Target 1	142593	-165.351
39	D3	4	Target 1	142683	30.5207
39	D3	5	Target 1	142630	82.0642
39	D3	6	Target 1	142553	110.045
39	D3	7	Target 1	142407	69.2605
39	D3	8	Target 1	142344	111.07
39	D3	9	Target 1	142320	192.629
39	D3	10	Target 1	141644	-378.093
39	D3	11	Target 1	141551	-366.05
39	D3	12	Target 1	141889	76.9466
39	D3	13	Target 1	141944	236.959
39	D3	14	Target 1	142195	593.174
39	D3	15	Target 1	143079	1582.41
39	D3	16	Target 1	144425	3032.68
39	D3	17	Target 1	146585	5298.13
39	D3	18	Target 1	148518	7336.65
39	D3	19	Target 1	152316	11239.3
39	D3	20	Target 1	158874	17902.6
39	D3	21	Target 1	172689	31822.7
39	D3	22	Target 1	196451	55689.7
39	D3	23	Target 1	238948	98292
39	D3	24	Target 1	310348	169796
39	D3	25	Target 1	424938	284491
39	D3	26	Target 1	590949	450608
39	D3	27	Target 1	806680	666444
39	D3	28	Target 1	1.05262e+06	912493
39	D3	29	Target 1	1.28651e+06	1.14649e+06
39	D3	30	Target 1	1.50427e+06	1.36434e+06
39	D3	31	Target 1	1.69358e+06	1.55377e+06
39	D3	32	Target 1	1.84531e+06	1.7056e+06
39	D3	33	Target 1	1.96927e+06	1.82966e+06
39	D3	34	Target 1	2.06848e+06	1.92898e+06
39	D3	35	Target 1	2.15236e+06	2012963
39	D3	36	Target 1	2.20924e+06	2.06995e+06
40	D4	1	Target 1	131028	-236.603
40	D4	2	Target 1	131092	-777.593
40	D4	3	Target 1	131911	-563.856
40	D4	4	Target 1	132634	-446.134
40	D4	5	Target 1	133145	-540.663
40	D4	6	Target 1	134354	63.4019
40	D4	7	Target 1	135629	732.858
40	D4	8	Target 1	136123	622.173
40	D4	9	Target 1	136514	408.128
40	D4	10	Target 1	137366	654.318
40	D4	11	Target 1	137685	368.118
40	D4	12	Target 1	137898	-23.2861
40	D4	13	Target 1	138037	-489.58
40	D4	14	Target 1	138658	-474.25
40	D4	15	Target 1	139558	-179.372
40	D4	16	Target 1	139911	-431.26
40	D4	17	Target 1	141091	143.664
40	D4	18	Target 1	142654	1101.17
40	D4	19	Target 1	141212	-945.425
40	D4	20	Target 1	142259	-503.828
40	D4	21	Target 1	152680	9311.64
40	D4	22	Target 1	173884	29911.1
40	D4	23	Target 1	211459	66880.6
40	D4	24	Target 1	277884	132701
40	D4	25	Target 1	386399	240610
40	D4	26	Target 1	548362	401968
40	D4	27	Target 1	767472	620473
40	D4	28	Target 1	1.02566e+06	878059
40	D4	29	Target 1	1.29472e+06	1.14651e+06
40	D4	30	Target 1	1.55019e+06	1.40137e+06
40	D4	31	Target 1	1.76706e+06	1617638
40	D4	32	Target 1	1.94728e+06	1.79726e+06
40	D4	33	Target 1	2.09133e+06	1.9407e+06
40	D4	34	Target 1	2.21099e+06	2059756
40	D4	35	Target 1	2.31081e+06	2158965
40	D4	36	Target 1	2.38314e+06	2.23069e+06
41	D5	1	Target 1	138461	-12.8498
41	D5	2	Target 1	138603	-419.335
41	D5	3	Target 1	139561	-10.5228
41	D5	4	Target 1	140287	167.086
41	D5	5	Target 1	140775	105.46
41	D5	6	Target 1	141083	-134.618
41	D5	7	Target 1	141310	-456.65
41	D5	8	Target 1	142203	-112.791
41	D5	9	Target 1	142727	-137.792
41	D5	10	Target 1	143742	327.832
41	D5	11	Target 1	144627	664.082
41	D5	12	Target 1	144554	42.5343
41	D5	13	Target 1	144632	-428.513
41	D5	14	Target 1	145758	148.721
41	D5	15	Target 1	145984	-174.827
41	D5	16	Target 1	146837	129.297
41	D5	17	Target 1	148467	1210.12
41	D5	18	Target 1	150531	2725.87
41	D5	19	Target 1	154044	5689.72
41	D5	20	Target 1	161346	12442.4
41	D5	21	Target 1	173331	23879.1
41	D5	22	Target 1	193636	43634.6
41	D5	23	Target 1	231494	80944.4
41	D5	24	Target 1	298599	147500
41	D5	25	Target 1	404819	253171
41	D5	26	Target 1	564435	412238
41	D5	27	Target 1	776047	623301
41	D5	28	Target 1	1.02421e+06	870917
41	D5	29	Target 1	1.28202e+06	1.12817e+06
41	D5	30	Target 1	1.523e+06	1.36861e+06
41	D5	31	Target 1	1.72446e+06	1.56952e+06
41	D5	32	Target 1	1.89496e+06	1.73947e+06
41	D5	33	Target 1	2.03362e+06	1.87758e+06
41	D5	34	Target 1	2.15584e+06	1.99925e+06
41	D5	35	Target 1	2.25644e+06	2.0993e+06
41	D5	36	Target 1	2.32788e+06	2.17019e+06
42	D6	1	Target 1	99008.3	585.826
42	D6	2	Target 1	99333.7	295.436
42	D6	3	Target 1	99572.5	-81.6408
42	D6	4	Target 1	100243	-26.5539
42	D6	5	Target 1	100797	-88.5764
42	D6	6	Target 1	101545	43.2136
42	D6	7	Target 1	102183	65.5506
42	D6	8	Target 1	102880	146.481
42	D6	9	Target 1	103659	309.967
42	D6	10	Target 1	104385	420.077
42	D6	11	Target 1	104415	-165.813
42	D6	12	Target 1	104605	-591.421
42	D6	13	Target 1	105342	-470.475
42	D6	14	Target 1	106215	-213.568
42	D6	15	Target 1	107548	503.457
42	D6	16	Target 1	107809	149.302
42	D6	17	Target 1	108929	653.396
42	D6	18	Target 1	111292	2399.94
42	D6	19	Target 1	114885	5377.67
42	D6	20	Target 1	120831	10708.2
42	D6	21	Target 1	132463	21723.7
42	D6	22	Target 1	153706	42350.9
42	D6	23	Target 1	190740	78769.7
42	D6	24	Target 1	255546	142959
42	D6	25	Target 1	361538	248336
42	D6	26	Target 1	519860	406041
42	D6	27	Target 1	731062	616628
42	D6	28	Target 1	980716	865666
42	D6	29	Target 1	1.23949e+06	1.12382e+06
42	D6	30	Target 1	1.48406e+06	1.36778e+06
42	D6	31	Target 1	1.68703e+06	1570137
42	D6	32	Target 1	1.86186e+06	1.74434e+06
42	D6	33	Target 1	2.00891e+06	1.89078e+06
42	D6	34	Target 1	2134898	2016153
42	D6	35	Target 1	2243075	2.12371e+06
42	D6	36	Target 1	2.31842e+06	2.19844e+06
43	D7	1	Target 1	114690	355.943
43	D7	2	Target 1	114913	29.9638
43	D7	3	Target 1	115324	-107.203
43	D7	4	Target 1	115900	-80.8688
43	D7	5	Target 1	116544	14.6289
43	D7	6	Target 1	117188	109.533
43	D7	7	Target 1	117643	15.351
43	D7	8	Target 1	118356	179.56
43	D7	9	Target 1	118760	34.6981
43	D7	10	Target 1	119409	134.469
43	D7	11	Target 1	119733	-90.7908
43	D7	12	Target 1	119929	-444.02
43	D7	13	Target 1	121166	244.22
43	D7	14	Target 1	121461	-9.57873
43	D7	15	Target 1	122166	146.583
43	D7	16	Target 1	122759	190.378
43	D7	17	Target 1	124494	1376.73
43	D7	18	Target 1	127260	3593.63
43	D7	19	Target 1	133937	9721.31
43	D7	20	Target 1	140203	15438.4
43	D7	21	Target 1	155033	29719.3
43	D7	22	Target 1	182509	56646.7
43	D7	23	Target 1	230283	103872
43	D7	24	Target 1	312342	185382
43	D7	25	Target 1	441794	314284
43	D7	26	Target 1	627427	499369
43	D7	27	Target 1	864614	736006
43	D7	28	Target 1	1.12927e+06	1.00011e+06
43	D7	29	Target 1	1.39448e+06	1264778
43	D7	30	Target 1	1.63123e+06	1.50098e+06
43	D7	31	Target 1	1.82962e+06	1.69882e+06
43	D7	32	Target 1	1.99775e+06	1.8664e+06
43	D7	33	Target 1	2137283	2.00538e+06
43	D7	34	Target 1	2255984	2.12353e+06
43	D7	35	Target 1	2356428	2.22343e+06
43	D7	36	Target 1	2.42941e+06	2.29586e+06
44	D8	1	Target 1	126654	-377.086
44	D8	2	Target 1	126910	-574.026
44	D8	3	Target 1	127287	-651.27
44	D8	4	Target 1	128572	179.845
44	D8	5	Target 1	129020	173.749
44	D8	6	Target 1	129399	99.3949
44	D8	7	Target 1	129988	233.916
44	D8	8	Target 1	130385	177.625
44	D8	9	Target 1	130823	162.201
44	D8	10	Target 1	131278	162.894
44	D8	11	Target 1	131337	-231.694
44	D8	12	Target 1	131738	-284.439
44	D8	13	Target 1	132581	104.848
44	D8	14	Target 1	132803	-127.068
44	D8	15	Target 1	133889	504.969
44	D8	16	Target 1	135347	1508.6
44	D8	17	Target 1	137113	2820.75
44	D8	18	Target 1	140341	5595.47
44	D8	19	Target 1	146163	10963.1
44	D8	20	Target 1	156002	20348.4
44	D8	21	Target 1	173967	37859.9
44	D8	22	Target 1	206933	70372.2
44	D8	23	Target 1	265270	128256
44	D8	24	Target 1	364767	227298
44	D8	25	Target 1	523230	385307
44	D8	26	Target 1	749177	610801
44	D8	27	Target 1	1.04065e+06	901821
44	D8	28	Target 1	1.36317e+06	1223888
44	D8	29	Target 1	1.68839e+06	1.54866e+06
44	D8	30	Target 1	1.97889e+06	1.83869e+06
44	D8	31	Target 1	2.2245e+06	2.08385e+06
44	D8	32	Target 1	2.43161e+06	2.29051e+06
44	D8	33	Target 1	2.60092e+06	2.45937e+06
44	D8	34	Target 1	2741065	2.59906e+06
44	D8	35	Target 1	2.85683e+06	2.71436e+06
44	D8	36	Target 1	2939313	2.7964e+06
45	D9	1	Target 1	110703	1693.47
45	D9	2	Target 1	110890	766.54
45	D9	3	Target 1	112687	1449.01
45	D9	4	Target 1	112350	-2.28996
45	D9	5	Target 1	112982	-484.865
45	D9	6	Target 1	116253	1671.67
45	D9	7	Target 1	115138	-557.336
45	D9	8	Target 1	116044	-766.028
45	D9	9	Target 1	121110	3185.16
45	D9	10	Target 1	117564	-1474.99
45	D9	11	Target 1	116760	-3392.97
45	D9	12	Target 1	119281	-1987.06
45	D9	13	Target 1	119903	-2479.28
45	D9	14	Target 1	122022	-1474.93
45	D9	15	Target 1	127417	2806.04
45	D9	16	Target 1	129233	3507.88
45	D9	17	Target 1	131125	4285.41
45	D9	18	Target 1	134701	6746.84
45	D9	19	Target 1	138385	9316.48
45	D9	20	Target 1	146267	16083.5
45	D9	21	Target 1	163045	31747.7
45	D9	22	Target 1	192001	59589
45	D9	23	Target 1	242151	108625
45	D9	24	Target 1	328734	194093
45	D9	25	Target 1	466178	330423
45	D9	26	Target 1	662964	526094
45	D9	27	Target 1	913995	776011
45	D9	28	Target 1	1.19519e+06	1.05609e+06
45	D9	29	Target 1	1.47474e+06	1.33453e+06
45	D9	30	Target 1	1.72219e+06	1.58086e+06
45	D9	31	Target 1	1.92645e+06	1.78401e+06
45	D9	32	Target 1	2.0944e+06	1.95084e+06
45	D9	33	Target 1	2.23173e+06	2087062
45	D9	34	Target 1	2.34928e+06	2.2035e+06
45	D9	35	Target 1	2.44489e+06	2.298e+06
45	D9	36	Target 1	2.51522e+06	2.36721e+06
46	D10	1	Target 1	105242	415.443
46	D10	2	Target 1	106250	894.676
46	D10	3	Target 1	106106	221.221
46	D10	4	Target 1	105966	-448.843
46	D10	5	Target 1	106749	-195.228
46	D10	6	Target 1	107899	425.458
46	D10	7	Target 1	108100	97.1987
46	D10	8	Target 1	108565	32.7673
46	D10	9	Target 1	108934	-126.992
46	D10	10	Target 1	109163	-427.166
46	D10	11	Target 1	109713	-407.371
46	D10	12	Target 1	111697	1048.03
46	D10	13	Target 1	111716	537.61
46	D10	14	Target 1	111415	-293.251
46	D10	15	Target 1	111774	-463.44
46	D10	16	Target 1	113010	242.972
46	D10	17	Target 1	114098	801.377
46	D10	18	Target 1	115354	1528.45
46	D10	19	Target 1	118231	3875.77
46	D10	20	Target 1	123703	8818.79
46	D10	21	Target 1	133667	18253.7
46	D10	22	Target 1	150986	35043.4
46	D10	23	Target 1	181800	65327.8
46	D10	24	Target 1	237982	120981
46	D10	25	Target 1	333524	215993
46	D10	26	Target 1	481441	363381
46	D10	27	Target 1	690801	572211
46	D10	28	Target 1	955709	836590
46	D10	29	Target 1	1.24914e+06	1129494
46	D10	30	Target 1	1.5399e+06	1.41972e+06
46	D10	31	Target 1	1.80172e+06	1.68102e+06
46	D10	32	Target 1	2020580	1.89934e+06
46	D10	33	Target 1	2.19581e+06	2.07404e+06
46	D10	34	Target 1	2.34279e+06	2.2205e+06
46	D10	35	Target 1	2.4631e+06	2.34028e+06
46	D10	36	Target 1	2546499	2.42315e+06
47	D11	1	Target 1	138525	-9.89457
47	D11	2	Target 1	138702	-324.12
47	D11	3	Target 1	139179	-338.971
47	D11	4	Target 1	139778	-230.618
47	D11	5	Target 1	140566	65.6248
47	D11	6	Target 1	141834	843.071
47	D11	7	Target 1	141982	499.611
47	D11	8	Target 1	141941	-32.4114
47	D11	9	Target 1	141865	-600.184
47	D11	10	Target 1	142331	-625.331
47	D11	11	Target 1	143221	-226.526
47	D11	12	Target 1	143783	-154.986
47	D11	13	Target 1	145662	1231.91
47	D11	14	Target 1	145146	225.547
47	D11	15	Target 1	144755	-656.741
47	D11	16	Target 1	145466	-437.669
47	D11	17	Target 1	147418	1023.37
47	D11	18	Target 1	148302	1415.91
47	D11	19	Target 1	151880	4503.51
47	D11	20	Target 1	158125	10256.8
47	D11	21	Target 1	169048	20689
47	D11	22	Target 1	189314	40463.1
47	D11	23	Target 1	225028	75686.1
47	D11	24	Target 1	289506	139673
47	D11	25	Target 1	397363	247038
47	D11	26	Target 1	566492	415676
47	D11	27	Target 1	807474	656167
47	D11	28	Target 1	1.10909e+06	957293
47	D11	29	Target 1	1.44286e+06	1.29057e+06
47	D11	30	Target 1	1.77382e+06	1.62104e+06
47	D11	31	Target 1	2072121	1.91885e+06
47	D11	32	Target 1	2.32112e+06	2.16736e+06
47	D11	33	Target 1	2.52121e+06	2.36695e+06
47	D11	34	Target 1	2.68393e+06	2.52919e+06
47	D11	35	Target 1	2.81946e+06	2664227
47	D11	36	Target 1	2.91628e+06	2760550
48	D12	1	Target 1	144570	138.355
48	D12	2	Target 1	145437	437.495
48	D12	3	Target 1	145821	253.696
48	D12	4	Target 1	146106	-29.5238
48	D12	5	Target 1	146296	-406.994
48	D12	6	Target 1	147202	-69.2453
48	D12	7	Target 1	147526	-312.919
48	D12	8	Target 1	148487	80.877
48	D12	9	Target 1	148949	-25.6088
48	D12	10	Target 1	150026	484.171
48	D12	11	Target 1	150824	714.779
48	D12	12	Target 1	150695	17.9184
48	D12	13	Target 1	150683	-562.161
48	D12	14	Target 1	151668	-144.991
48	D12	15	Target 1	152117	-263.617
48	D12	16	Target 1	153312	363.491
48	D12	17	Target 1	154294	777.802
48	D12	18	Target 1	156598	2513.47
48	D12	19	Target 1	160051	5398.71
48	D12	20	Target 1	164916	9696.64
48	D12	21	Target 1	174956	19168.2
48	D12	22	Target 1	193279	36923.6
48	D12	23	Target 1	225366	68443.2
48	D12	24	Target 1	282462	124971
48	D12	25	Target 1	379741	221683
48	D12	26	Target 1	532802	374176
48	D12	27	Target 1	745745	586551
48	D12	28	Target 1	1015593	855831
48	D12	29	Target 1	1.31702e+06	1.15669e+06
48	D12	30	Target 1	1.62142e+06	1.46053e+06
48	D12	31	Target 1	1.89789e+06	1.73643e+06
48	D12	32	Target 1	2137914	1.97588e+06
48	D12	33	Target 1	2.34041e+06	2.17781e+06
48	D12	34	Target 1	2509190	2.34602e+06
48	D12	35	Target 1	2.64887e+06	2485133
48	D12	36	Target 1	2.75011e+06	2.58581e+06
49	E1	1	Target 1	112988	-218.702
49	E1	2	Target 1	113304	-248.916
49	E1	3	Target 1	113838	-62.0827
49	E1	4	Target 1	113985	-262.96
49	E1	5	Target 1	114552	-42.6739
49	E1	6	Target 1	114969	26.9797
49	E1	7	Target 1	115663	373.93
49	E1	8	Target 1	116024	388.099
49	E1	9	Target 1	115996	13.2062
49	E1	10	Target 1	116183	-146.867
49	E1	11	Target 1	116308	-369.26
49	E1	12	Target 1	117106	82.2217
49	E1	13	Target 1	117371	-0.593395
49	E1	14	Target 1	118195	476.31
49	E1	15	Target 1	118491	425.479
49	E1	16	Target 1	119533	1120.66
49	E1	17	Target 1	119969	1209.11
49	E1	18	Target 1	121030	1923.52
49	E1	19	Target 1	123528	4073.71
49	E1	20	Target 1	128362	8560.83
49	E1	21	Target 1	136113	15964.9
49	E1	22	Target 1	150425	29930.2
49	E1	23	Target 1	176794	55951.6
49	E1	24	Target 1	222505	101315
49	E1	25	Target 1	300358	178822
49	E1	26	Target 1	426156	304273
49	E1	27	Target 1	609321	487090
49	E1	28	Target 1	845741	723163
49	E1	29	Target 1	1.11319e+06	990269
49	E1	30	Target 1	1.38377e+06	1.2605e+06
49	E1	31	Target 1	1.62954e+06	1.50592e+06
49	E1	32	Target 1	1.84377e+06	1.7198e+06
49	E1	33	Target 1	2.02604e+06	1.90173e+06
49	E1	34	Target 1	2.17213e+06	2.04747e+06
49	E1	35	Target 1	2.29087e+06	2.16586e+06
49	E1	36	Target 1	2.36843e+06	2243079
50	E2	1	Target 1	113383	143.818
50	E2	2	Target 1	113654	47.3552
50	E2	3	Target 1	114038	64.7826
50	E2	4	Target 1	114642	301.593
50	E2	5	Target 1	114727	19.8406
50	E2	6	Target 1	114796	-278.271
50	E2	7	Target 1	115023	-419
50	E2	8	Target 1	115845	36.6853
50	E2	9	Target 1	116200	24.769
50	E2	10	Target 1	116704	161.196
50	E2	11	Target 1	117017	107.171
50	E2	12	Target 1	117140	-136.488
50	E2	13	Target 1	117631	-12.8573
50	E2	14	Target 1	118225	214.484
50	E2	15	Target 1	118438	59.8335
50	E2	16	Target 1	118601	-143.739
50	E2	17	Target 1	119350	237.845
50	E2	18	Target 1	120735	1256.14
50	E2	19	Target 1	123135	3288.44
50	E2	20	Target 1	127009	6796.18
50	E2	21	Target 1	134524	13944.1
50	E2	22	Target 1	147639	26691.6
50	E2	23	Target 1	171787	50472.8
50	E2	24	Target 1	215496	93815.1
50	E2	25	Target 1	288980	166932
50	E2	26	Target 1	407805	285390
50	E2	27	Target 1	583697	460915
50	E2	28	Target 1	812789	689640
50	E2	29	Target 1	1.07641e+06	952896
50	E2	30	Target 1	1.34495e+06	1.22107e+06
50	E2	31	Target 1	1.59138e+06	1.46713e+06
50	E2	32	Target 1	1.80909e+06	1.68447e+06
50	E2	33	Target 1	1985694	1.86071e+06
50	E2	34	Target 1	2.13458e+06	2.00922e+06
50	E2	35	Target 1	2.25492e+06	2.1292e+06
50	E2	36	Target 1	2.33866e+06	2.21257e+06
51	E3	1	Target 1	221982	-627.277
51	E3	2	Target 1	222623	82.151
51	E3	3	Target 1	222866	394.158
51	E3	4	Target 1	222587	183.602
51	E3	5	Target 1	222479	143.827
51	E3	6	Target 1	222603	336.443
51	E3	7	Target 1	222239	40.7466
51	E3	8	Target 1	221541	-588.809
51	E3	9	Target 1	221339	-721.678
51	E3	10	Target 1	221308	-684.312
51	E3	11	Target 1	221411	-512.899
51	E3	12	Target 1	222041	185.686
51	E3	13	Target 1	222390	602.849
51	E3	14	Target 1	222339	620.387
51	E3	15	Target 1	222431	780.956
51	E3	16	Target 1	223076	1494.84
51	E3	17	Target 1	223292	1778.5
51	E3	18	Target 1	224100	2655.13
51	E3	19	Target 1	226916	5539.48
51	E3	20	Target 1	230773	9465.04
51	E3	21	Target 1	238858	17618.8
51	E3	22	Target 1	251661	30490.7
51	E3	23	Target 1	275087	53984.6
51	E3	24	Target 1	317517	96483.2
51	E3	25	Target 1	390664	169699
51	E3	26	Target 1	505134	284237
51	E3	27	Target 1	674464	453636
51	E3	28	Target 1	895050	674291
51	E3	29	Target 1	1.14638e+06	925686
51	E3	30	Target 1	1.39951e+06	1.17888e+06
51	E3	31	Target 1	1.63065e+06	1410100
51	E3	32	Target 1	1.82556e+06	1.60508e+06
51	E3	33	Target 1	1.98208e+06	1.76166e+06
51	E3	34	Target 1	2.11064e+06	1.89029e+06
51	E3	35	Target 1	2.21823e+06	1.99795e+06
51	E3	36	Target 1	2.2946e+06	2074393
52	E4	1	Target 1	111366	-2.07344
52	E4	2	Target 1	111416	-336.965
52	E4	3	Target 1	112016	-123.295
52	E4	4	Target 1	112461	-63.2257
52	E4	5	Target 1	112913	2.9527
52	E4	6	Target 1	113078	-217.291
52	E4	7	Target 1	113754	73.1142
52	E4	8	Target 1	114402	335.425
52	E4	9	Target 1	114622	170.885
52	E4	10	Target 1	115051	214.353
52	E4	11	Target 1	115208	-14.4222
52	E4	12	Target 1	115494	-114.173
52	E4	13	Target 1	115729	-264.323
52	E4	14	Target 1	116371	-7.26974
52	E4	15	Target 1	116876	111.448
52	E4	16	Target 1	117878	728.564
52	E4	17	Target 1	119041	1506.44
52	E4	18	Target 1	120741	2820.07
52	E4	19	Target 1	124347	6040.87
52	E4	20	Target 1	130496	11805
52	E4	21	Target 1	141741	22663.9
52	E4	22	Target 1	162535	43072.5
52	E4	23	Target 1	199375	79527.6
52	E4	24	Target 1	263653	143420
52	E4	25	Target 1	368360	247742
52	E4	26	Target 1	525483	404479
52	E4	27	Target 1	736266	614877
52	E4	28	Target 1	985124	863349
52	E4	29	Target 1	1.24287e+06	1.12071e+06
52	E4	30	Target 1	1.48564e+06	1.3631e+06
52	E4	31	Target 1	1.69268e+06	1.56975e+06
52	E4	32	Target 1	1.86457e+06	1.74125e+06
52	E4	33	Target 1	1.99963e+06	1.87593e+06
52	E4	34	Target 1	2116782	1.99269e+06
52	E4	35	Target 1	2.20921e+06	2.08474e+06
52	E4	36	Target 1	2.27428e+06	2149420
53	E5	1	Target 1	128130	513.412
53	E5	2	Target 1	128219	164.521
53	E5	3	Target 1	128758	264.842
53	E5	4	Target 1	128940	8.77136
53	E5	5	Target 1	129428	58.748
53	E5	6	Target 1	129825	17.7324
53	E5	7	Target 1	130016	-229.307
53	E5	8	Target 1	130574	-109.854
53	E5	9	Target 1	130957	-164.502
53	E5	10	Target 1	131452	-107.611
53	E5	11	Target 1	131781	-216.838
53	E5	12	Target 1	132633	197.623
53	E5	13	Target 1	132975	100.928
53	E5	14	Target 1	133492	179.467
53	E5	15	Target 1	134097	346.412
53	E5	16	Target 1	134865	676.733
53	E5	17	Target 1	136268	1641.63
53	E5	18	Target 1	138183	3118.92
53	E5	19	Target 1	141761	6258.65
53	E5	20	Target 1	147979	12038.6
53	E5	21	Target 1	159378	22999.1
53	E5	22	Target 1	180336	43518.5
53	E5	23	Target 1	217716	80460.4
53	E5	24	Target 1	281941	144248
53	E5	25	Target 1	386171	248039
53	E5	26	Target 1	541422	402852
53	E5	27	Target 1	746932	607924
53	E5	28	Target 1	987464	848019
53	E5	29	Target 1	1.23444e+06	1.09456e+06
53	E5	30	Target 1	1.45795e+06	1.31762e+06
53	E5	31	Target 1	1.6449e+06	1.50414e+06
53	E5	32	Target 1	1.8027e+06	1.6615e+06
53	E5	33	Target 1	1.93279e+06	1.79115e+06
53	E5	34	Target 1	2.04139e+06	1.89932e+06
53	E5	35	Target 1	2.13089e+06	1988373
53	E5	36	Target 1	2196279	2.05333e+06
54	E6	1	Target 1	97963.7	-71.1444
54	E6	2	Target 1	98065.8	-445.875
54	E6	3	Target 1	98759.6	-228.894
54	E6	4	Target 1	99476.8	11.4464
54	E6	5	Target 1	100094	151.802
54	E6	6	Target 1	100370	-49.4123
54	E6	7	Target 1	100688	-208.4
54	E6	8	Target 1	101418	44.9634
54	E6	9	Target 1	102176	326.171
54	E6	10	Target 1	102583	256.964
54	E6	11	Target 1	102837	33.9058
54	E6	12	Target 1	103204	-76.4025
54	E6	13	Target 1	103771	13.8439
54	E6	14	Target 1	103958	-275.988
54	E6	15	Target 1	104735	24.0165
54	E6	16	Target 1	105961	773.575
54	E6	17	Target 1	106924	1259.73
54	E6	18	Target 1	108918	2776.79
54	E6	19	Target 1	112451	5833.3
54	E6	20	Target 1	118567	11472.2
54	E6	21	Target 1	130343	22770.7
54	E6	22	Target 1	151397	43348.5
54	E6	23	Target 1	188926	80400.1
54	E6	24	Target 1	253481	144478
54	E6	25	Target 1	358352	248873
54	E6	26	Target 1	515081	405125
54	E6	27	Target 1	722318	611885
54	E6	28	Target 1	963721	852812
54	E6	29	Target 1	1.21491e+06	1.10352e+06
54	E6	30	Target 1	1.44281e+06	1330950
54	E6	31	Target 1	1.63181e+06	1519473
54	E6	32	Target 1	1.79125e+06	1.67843e+06
54	E6	33	Target 1	1.92212e+06	1.80882e+06
54	E6	34	Target 1	2.03591e+06	1922136
54	E6	35	Target 1	2.12978e+06	2.01553e+06
54	E6	36	Target 1	2.19825e+06	2.08353e+06
55	E7	1	Target 1	121620	370.258
55	E7	2	Target 1	121769	39.0943
55	E7	3	Target 1	122295	83.8212
55	E7	4	Target 1	122646	-45.4676
55	E7	5	Target 1	123155	-17.4829
55	E7	6	Target 1	123468	-184.951
55	E7	7	Target 1	124145	11.0647
55	E7	8	Target 1	124842	227.057
55	E7	9	Target 1	125014	-81.0362
[truncated: 1,503 more rows]

## Sheet: Results
Block Type	96-Well 0.2-mL Block
Calibration Background is expired	Yes
Calibration Background performed on	04-27-2018
Calibration Pure Dye ABY is expired	Yes
Calibration Pure Dye ABY performed on	02-01-2021
Calibration Pure Dye CY5 is expired	Yes
Calibration Pure Dye CY5 performed on	02-01-2021
Calibration Pure Dye FAM is expired	Yes
Calibration Pure Dye FAM performed on	02-01-2021
Calibration Pure Dye JUN is expired	Yes
Calibration Pure Dye JUN performed on	02-01-2021
Calibration Pure Dye MUSTANG PURPLE is expired	Yes
Calibration Pure Dye MUSTANG PURPLE performed on	02-01-2021
Calibration Pure Dye NED is expired	Yes
Calibration Pure Dye NED performed on	02-01-2021
Calibration Pure Dye ROX is expired	Yes
Calibration Pure Dye ROX performed on	02-01-2021
Calibration Pure Dye SYBR is expired	Yes
Calibration Pure Dye SYBR performed on	02-01-2021
Calibration Pure Dye TAMRA is expired	Yes
Calibration Pure Dye TAMRA performed on	02-01-2021
Calibration Pure Dye VIC is expired	Yes
Calibration Pure Dye VIC performed on	02-01-2021
Calibration ROI is expired	Yes
Calibration ROI performed on	04-27-2018
Calibration Uniformity is expired	Yes
Calibration Uniformity performed on	04-27-2018
Chemistry	SYBR_GREEN
Date Created	2024-02-21 16:52:35 PM EET
Experiment Barcode
Experiment Comment
Experiment File Name	C:\Users\mhiourea\Documents\Eleni\Μετρηση μηκους τελομερών\16-2-24_2ndexp_telomeres.eds
Experiment Name	16-2-24_2ndexp_telomeres
Experiment Run End Time	2024-02-16 18:50:50 PM EET
Experiment Type	Standard Curve
Instrument Name	272521791
Instrument Serial Number	272521791
Instrument Type	QuantStudio™ 5 System
Passive Reference
Post-read Stage/Step
Pre-read Stage/Step
Quantification Cycle Method	Ct
Signal Smoothing On	true
Stage where Melt Analysis is performed	Stage4
Stage/ Cycle where Ct Analysis is performed	Stage3, Step5
User Name
Well	Well Position	Omit	Sample Name	Target Name	Task	Reporter	Quencher	CT	Ct Mean	Ct SD	Quantity	Quantity Mean	Quantity SD	Y-Intercept	R(superscript 2)	Slope	Efficiency	Automatic Ct Threshold	Ct Threshold	Automatic Baseline	Baseline Start	Baseline End	Amp Status	Comments	Cq Conf	MTP	CQCONF	EXPFAIL	Tm1	Tm2	Tm3	Tm4
1	A1	FALSE	Sample 1	Target 1	NTC	SYBR	None	Undetermined						31.7741	0.9521	-4.3218	70.3668	TRUE	97850.1	TRUE	3	25	No Amp		0	N	N	N	70.3702
2	A2	FALSE	Sample 1	Target 1	NTC	SYBR	None	Undetermined						31.7741	0.9521	-4.3218	70.3668	TRUE	97850.1	TRUE	3	28	Inconclusive		0	Y	N	N	70.2168	79.2687
3	A3	FALSE	Sample 1	Target 1	STANDARD	SYBR	None	28.3575	28.1573	0.283135	6.25			31.7741	0.9521	-4.3218	70.3668	TRUE	97850.1	TRUE	3	21	Amp		0.965579	Y	N	N	92.6112	79.1131
4	A4	FALSE	Sample 1	Target 1	STANDARD	SYBR	None	27.9571	28.1573	0.283135	6.25			31.7741	0.9521	-4.3218	70.3668	TRUE	97850.1	TRUE	3	19	Amp		0.983922	Y	N	N	79.1131	92.7646
5	A5	FALSE	Sample 1	Target 1	STANDARD	SYBR	None	27.4607	27.4525	0.0116474	12.5			31.7741	0.9521	-4.3218	70.3668	TRUE	97850.1	TRUE	3	18	Amp		0.9801	Y	N	N	92.6018	79.2615
6	A6	FALSE	Sample 1	Target 1	STANDARD	SYBR	None	27.4443	27.4525	0.0116474	12.5			31.7741	0.9521	-4.3218	70.3668	TRUE	97850.1	TRUE	3	16	Amp		0.973102	Y	N	N	91.8351	78.9548
7	A7	FALSE	Sample 1	Target 1	STANDARD	SYBR	None	24.9258	24.9258		25			31.7741	0.9521	-4.3218	70.3668	TRUE	97850.1	TRUE	3	17	Amp		0.994074	Y	N	N	92.237	79.2309
8	A8	FALSE	Sample 1	Target 1	UNKNOWN	SYBR	None	24.2941	24.0063	0.407036	53.7971			31.7741	0.9521	-4.3218	70.3668	TRUE	97850.1	TRUE	3	14	Amp		0.990651	Y	N	N	92.696	79.2309
9	A9	FALSE	Sample 1	Target 1	STANDARD	SYBR	None	24.714	24.69	0.0339602	50			31.7741	0.9521	-4.3218	70.3668	TRUE	97850.1	TRUE	3	15	Amp		0.991328	Y	N	N	92.5997	78.9538
10	A10	FALSE	Sample 1	Target 1	STANDARD	SYBR	None	24.666	24.69	0.0339602	50			31.7741	0.9521	-4.3218	70.3668	TRUE	97850.1	TRUE	3	15	Amp		0.988801	Y	N	N	92.4464	78.9538
11	A11	FALSE	Sample 1	Target 1	STANDARD	SYBR	None	22.9367	22.9367		100			31.7741	0.9521	-4.3218	70.3668	TRUE	97850.1	TRUE	3	13	Amp		0.981333	Y	N	N	92.7435	78.9487
12	A12	FALSE	Sample 1	Target 1	UNKNOWN	SYBR	None	23.7185	24.0063	0.407036	73.1059			31.7741	0.9521	-4.3218	70.3668	TRUE	97850.1	TRUE	3	15	Amp		0.990544	Y	N	N	79.2552	93.0501
13	B1	FALSE	HeLa	Target 1	UNKNOWN	SYBR	None	26.3558	26.3194	0.14622	17.9352	18.3246	1.4458	31.7741	0.9521	-4.3218	70.3668	TRUE	97850.1	TRUE	3	18	Amp		0.983731	Y	N	N	92.6165	78.9619
14	B2	FALSE	HeLa	Target 1	UNKNOWN	SYBR	None	26.4439	26.3194	0.14622	17.1134	18.3246	1.4458	31.7741	0.9521	-4.3218	70.3668	TRUE	97850.1	TRUE	3	18	Amp		0.989611	Y	N	N	92.6165	79.1153
15	B3	FALSE	HeLa	Target 1	UNKNOWN	SYBR	None	26.1583	26.3194	0.14622	19.9252	18.3246	1.4458	31.7741	0.9521	-4.3218	70.3668	TRUE	97850.1	TRUE	3	15	Amp		0.989582	Y	N	N	92.4578	78.9597
16	B4	FALSE	Sample 1	Target 1	UNKNOWN	SYBR	None	Undetermined	24.0063	0.407036				31.7741	0.9521	-4.3218	70.3668	TRUE	97850.1	TRUE	3	35	No Amp		0	N	Y	Y	91.9976
17	B5	FALSE	Sample 1	Target 1	UNKNOWN	SYBR	None	Undetermined	24.0063	0.407036				31.7741	0.9521	-4.3218	70.3668	TRUE	97850.1	TRUE	3	23	No Amp		0	N	Y	N	65.0012
18	B6	FALSE	Sample 1	Target 1	UNKNOWN	SYBR	None	Undetermined	24.0063	0.407036				31.7741	0.9521	-4.3218	70.3668	TRUE	97850.1	TRUE	3	35	No Amp		0	N	Y	Y	91.8351
19	B7	FALSE	Sample 1	Target 1	UNKNOWN	SYBR	None	Undetermined	24.0063	0.407036				31.7741	0.9521	-4.3218	70.3668	TRUE	97850.1	TRUE	3	22	No Amp		0	N	Y	N	65.0007
20	B8	FALSE	Sample 1	Target 1	UNKNOWN	SYBR	None	Undetermined	24.0063	0.407036				31.7741	0.9521	-4.3218	70.3668	TRUE	97850.1	TRUE	3	21	No Amp		0	N	Y	N	65.0007
21	B9	FALSE	SD1	Target 1	UNKNOWN	SYBR	None	28.1507	27.9628	0.265816	6.89282	7.65707	1.0808	31.7741	0.9521	-4.3218	70.3668	TRUE	97850.1	TRUE	3	18	Amp		0.978507	Y	N	N	92.2931	78.8005
22	B10	FALSE	SD1	Target 1	UNKNOWN	SYBR	None	27.7748	27.9628	0.265816	8.42131	7.65707	1.0808	31.7741	0.9521	-4.3218	70.3668	TRUE	97850.1	TRUE	3	19	Amp		0.988178	Y	N	N	92.2931	78.8005
23	B11	FALSE	SD2	Target 1	UNKNOWN	SYBR	None	27.8318	28.1708	0.479498	8.16942	6.93085	1.7516	31.7741	0.9521	-4.3218	70.3668	TRUE	97850.1	TRUE	3	19	Amp		0.986038	Y	N	N	79.1019	92.5903
24	B12	FALSE	SD2	Target 1	UNKNOWN	SYBR	None	28.5099	28.1708	0.479498	5.69228	6.93085	1.7516	31.7741	0.9521	-4.3218	70.3668	TRUE	97850.1	TRUE	3	19	Amp		0.984692	Y	N	N	79.2552	92.7435
25	C1	FALSE	7	Target 1	UNKNOWN	SYBR	None	23.2293	23.206	0.0693797	94.8715	96.1009	3.58091	31.7741	0.9521	-4.3218	70.3668	TRUE	97850.1	TRUE	3	16	Amp		0.989368	Y	N	N	92.6165	78.8084
26	C2	FALSE	7	Target 1	UNKNOWN	SYBR	None	23.2607	23.206	0.0693797	93.2967	96.1009	3.58091	31.7741	0.9521	-4.3218	70.3668	TRUE	97850.1	TRUE	3	13	Amp		0.990536	Y	N	N	92.463	78.8084
27	C3	FALSE	7	Target 1	UNKNOWN	SYBR	None	23.128	23.206	0.0693797	100.135	96.1009	3.58091	31.7741	0.9521	-4.3218	70.3668	TRUE	97850.1	TRUE	3	13	Amp		0.993171	Y	N	N	92.151	78.6529
28	C4	FALSE	11	Target 1	UNKNOWN	SYBR	None	24.0537	24.0868	0.0286869	61.1489	60.084	0.92233	31.7741	0.9521	-4.3218	70.3668	TRUE	97850.1	TRUE	3	15	Amp		0.987367	Y	N	N	92.151	78.8063
29	C5	FALSE	11	Target 1	UNKNOWN	SYBR	None	24.1038	24.0868	0.0286869	59.5379	60.084	0.92233	31.7741	0.9521	-4.3218	70.3668	TRUE	97850.1	TRUE	3	16	Amp		0.986765	Y	N	N	91.9884	78.8015
30	C6	FALSE	11	Target 1	UNKNOWN	SYBR	None	24.1029	24.0868	0.0286869	59.5651	60.084	0.92233	31.7741	0.9521	-4.3218	70.3668	TRUE	97850.1	TRUE	3	13	Amp		0.987531	Y	N	N	91.8351	78.8015
31	C7	FALSE	17	Target 1	UNKNOWN	SYBR	None	22.6453	22.6347	0.0659086	129.501	130.283	4.5929	31.7741	0.9521	-4.3218	70.3668	TRUE	97850.1	TRUE	3	11	Amp		0.989057	Y	N	N	91.931	78.9249
32	C8	FALSE	17	Target 1	UNKNOWN	SYBR	None	22.5642	22.6347	0.0659086	135.217	130.283	4.5929	31.7741	0.9521	-4.3218	70.3668	TRUE	97850.1	TRUE	3	15	Amp		0.982549	Y	N	N	92.237	78.7719
33	C9	FALSE	17	Target 1	UNKNOWN	SYBR	None	22.6948	22.6347	0.0659086	126.132	130.283	4.5929	31.7741	0.9521	-4.3218	70.3668	TRUE	97850.1	TRUE	3	13	Amp		0.991027	Y	N	N	91.9864	78.4939
34	C10	FALSE	22	Target 1	UNKNOWN	SYBR	None	24.0057	24.0195	0.108074	62.7316	62.3403	3.56857	31.7741	0.9521	-4.3218	70.3668	TRUE	97850.1	TRUE	3	15	Amp		0.98817	Y	N	N	92.1398	78.6472
35	C11	FALSE	22	Target 1	UNKNOWN	SYBR	None	23.919	24.0195	0.108074	65.6971	62.3403	3.56857	31.7741	0.9521	-4.3218	70.3668	TRUE	97850.1	TRUE	3	14	Amp		0.995056	Y	N	N	92.437	78.7954
36	C12	FALSE	22	Target 1	UNKNOWN	SYBR	None	24.1339	24.0195	0.108074	58.5922	62.3403	3.56857	31.7741	0.9521	-4.3218	70.3668	TRUE	97850.1	TRUE	3	15	Amp		0.990938	Y	N	N	92.437	78.9487
37	D1	FALSE	35	Target 1	UNKNOWN	SYBR	None	23.3318	23.1562	0.168168	89.831	98.9026	8.79657	31.7741	0.9521	-4.3218	70.3668	TRUE	97850.1	TRUE	3	15	Amp		0.990055	Y	N	N	92.463	78.9619
38	D2	FALSE	35	Target 1	UNKNOWN	SYBR	None	23.1403	23.1562	0.168168	99.4813	98.9026	8.79657	31.7741	0.9521	-4.3218	70.3668	TRUE	97850.1	TRUE	3	14	Amp		0.994323	Y	N	N	92.3096	78.8084
39	D3	FALSE	35	Target 1	UNKNOWN	SYBR	None	22.9966	23.1562	0.168168	107.396	98.9026	8.79657	31.7741	0.9521	-4.3218	70.3668	TRUE	97850.1	TRUE	3	13	Amp		0.995283	Y	N	N	91.9976	78.4995
40	D4	FALSE	37	Target 1	UNKNOWN	SYBR	None	23.5396	23.4053	0.118998	80.4155	86.4952	5.40005	31.7741	0.9521	-4.3218	70.3668	TRUE	97850.1	TRUE	3	19	Amp		0.990686	Y	N	N	91.9976	78.4995
41	D5	FALSE	37	Target 1	UNKNOWN	SYBR	None	23.313	23.4053	0.118998	90.7345	86.4952	5.40005	31.7741	0.9521	-4.3218	70.3668	TRUE	97850.1	TRUE	3	15	Amp		0.987175	Y	N	N	91.8351	78.4948
42	D6	FALSE	37	Target 1	UNKNOWN	SYBR	None	23.3633	23.4053	0.118998	88.3356	86.4952	5.40005	31.7741	0.9521	-4.3218	70.3668	TRUE	97850.1	TRUE	3	16	Amp		0.989006	Y	N	N	91.9884	78.8015
43	D7	FALSE	44	Target 1	UNKNOWN	SYBR	None	22.9013	22.7649	0.177336	112.991	121.874	11.7546	31.7741	0.9521	-4.3218	70.3668	TRUE	97850.1	TRUE	3	14	Amp		0.989599	Y	N	N	92.237	78.7719
44	D8	FALSE	44	Target 1	UNKNOWN	SYBR	None	22.5644	22.7649	0.177336	135.203	121.874	11.7546	31.7741	0.9521	-4.3218	70.3668	TRUE	97850.1	TRUE	3	14	Amp		0.991141	Y	N	N	92.237	78.7719
45	D9	FALSE	44	Target 1	UNKNOWN	SYBR	None	22.829	22.7649	0.177336	117.428	121.874	11.7546	31.7741	0.9521	-4.3218	70.3668	TRUE	97850.1	TRUE	3	16	Amp		0.986397	Y	N	N	91.8331	78.3405
46	D10	FALSE	50	Target 1	UNKNOWN	SYBR	None	23.6555	23.5626	0.117997	75.6005	79.544	5.06809	31.7741	0.9521	-4.3218	70.3668	TRUE	97850.1	TRUE	3	15	Amp		0.990792	Y	N	N	91.9864	78.4939
47	D11	FALSE	50	Target 1	UNKNOWN	SYBR	None	23.4298	23.5626	0.117997	85.2604	79.544	5.06809	31.7741	0.9521	-4.3218	70.3668	TRUE	97850.1	TRUE	3	15	Amp		0.991727	Y	N	N	92.1304	78.6421
48	D12	FALSE	50	Target 1	UNKNOWN	SYBR	None	23.6024	23.5626	0.117997	77.7711	79.544	5.06809	31.7741	0.9521	-4.3218	70.3668	TRUE	97850.1	TRUE	3	14	Amp		0.990067	Y	N	N	92.437	78.7954
49	E1	FALSE	57	Target 1	UNKNOWN	SYBR	None	23.9469	24.0217	0.0709238	64.7279	62.2303	2.35885	31.7741	0.9521	-4.3218	70.3668	TRUE	97850.1	TRUE	3	13	Amp		0.9917	Y	N	N	92.3096	78.655
50	E2	FALSE	57	Target 1	UNKNOWN	SYBR	None	24.088	24.0217	0.0709238	60.0403	62.2303	2.35885	31.7741	0.9521	-4.3218	70.3668	TRUE	97850.1	TRUE	3	16	Amp		0.989946	Y	N	N	92.1562	78.655
51	E3	FALSE	57	Target 1	UNKNOWN	SYBR	None	24.0301	24.0217	0.0709238	61.9226	62.2303	2.35885	31.7741	0.9521	-4.3218	70.3668	TRUE	97850.1	TRUE	3	14	Amp		0.993115	Y	N	N	91.8442	78.4995
52	E4	FALSE	66	Target 1	UNKNOWN	SYBR	None	23.3535	23.3429	0.00922084	88.7971	89.3029	0.438096	31.7741	0.9521	-4.3218	70.3668	TRUE	97850.1	TRUE	3	13	Amp		0.989894	Y	N	N	91.9976	78.4995
53	E5	FALSE	66	Target 1	UNKNOWN	SYBR	None	23.3373	23.3429	0.00922084	89.5651	89.3029	0.438096	31.7741	0.9521	-4.3218	70.3668	TRUE	97850.1	TRUE	3	14	Amp		0.990124	Y	N	N	91.8351	78.3415
54	E6	FALSE	66	Target 1	UNKNOWN	SYBR	None	23.3377	23.3429	0.00922084	89.5464	89.3029	0.438096	31.7741	0.9521	-4.3218	70.3668	TRUE	97850.1	TRUE	3	14	Amp		0.988095	Y	N	N	91.9884	78.4948
55	E7	FALSE	68	Target 1	UNKNOWN	SYBR	None	22.1821	22.0482	0.153139	165.747	178.405	14.7254	31.7741	0.9521	-4.3218	70.3668	TRUE	97850.1	TRUE	3	12	Amp		0.990423	Y	N	N	92.084	78.6188
56	E8	FALSE	68	Target 1	UNKNOWN	SYBR	None	21.8812	22.0482	0.153139	194.566	178.405	14.7254	31.7741	0.9521	-4.3218	70.3668	TRUE	97850.1	TRUE	3	15	Amp		0.989637	Y	N	N	92.084	78.6188
57	E9	FALSE	68	Target 1	UNKNOWN	SYBR	None	22.0812	22.0482	0.153139	174.903	178.405	14.7254	31.7741	0.9521	-4.3218	70.3668	TRUE	97850.1	TRUE	3	14	Amp		0.989347	Y	N	N	91.8331	78.3405
58	E10	FALSE	73	Target 1	UNKNOWN	SYBR	None	22.8162	22.7295	0.225062	118.228	124.425	15.324	31.7741	0.9521	-4.3218	70.3668	TRUE	97850.1	TRUE	3	17	Amp		0.985785	Y	N	N	91.8331	78.3405
59	E11	FALSE	73	Target 1	UNKNOWN	SYBR	None	22.474	22.7295	0.225062	141.877	124.425	15.324	31.7741	0.9521	-4.3218	70.3668	TRUE	97850.1	TRUE	3	13	Amp		0.98976	Y	N	N	91.9771	78.4888
60	E12	FALSE	73	Target 1	UNKNOWN	SYBR	None	22.8983	22.7295	0.225062	113.169	124.425	15.324	31.7741	0.9521	-4.3218	70.3668	TRUE	97850.1	TRUE	3	15	Amp		0.995064	Y	N	N	92.2837	78.6421
61	F1	FALSE	2	Target 1	UNKNOWN	SYBR	None	22.9828	22.8986	0.073008	108.185	113.209	4.3532	31.7741	0.9521	-4.3218	70.3668	TRUE	97850.1	TRUE	3	15	Amp		0.990727	Y	N	N	92.1562	78.655
62	F2	FALSE	2	Target 1	UNKNOWN	SYBR	None	22.8544	22.8986	0.073008	115.847	113.209	4.3532	31.7741	0.9521	-4.3218	70.3668	TRUE	97850.1	TRUE	3	15	Amp		0.9912	Y	N	N	92.0028	78.5016
63	F3	FALSE	2	Target 1	UNKNOWN	SYBR	None	22.8585	22.8986	0.073008	115.596	113.209	4.3532	31.7741	0.9521	-4.3218	70.3668	TRUE	97850.1	TRUE	3	13	Amp		0.992506	Y	N	N	91.8442	78.3461
64	F4	FALSE	3	Target 1	UNKNOWN	SYBR	None	22.9039	22.972	0.071767	112.832	108.862	4.15054	31.7741	0.9521	-4.3218	70.3668	TRUE	97850.1	TRUE	3	12	Amp		0.991211	Y	N	N	91.8442	78.3461
65	F5	FALSE	3	Target 1	UNKNOWN	SYBR	None	23.047	22.972	0.071767	104.552	108.862	4.15054	31.7741	0.9521	-4.3218	70.3668	TRUE	97850.1	TRUE	3	14	Amp		0.990327	Y	N	N	91.5284	78.3415
66	F6	FALSE	3	Target 1	UNKNOWN	SYBR	None	22.9653	22.972	0.071767	109.203	108.862	4.15054	31.7741	0.9521	-4.3218	70.3668	TRUE	97850.1	TRUE	3	15	Amp		0.986199	Y	N	N	91.6817	78.6481
67	F7	FALSE	4	Target 1	UNKNOWN	SYBR	None	22.9613	22.7188	0.209975	109.434	125.033	13.5091	31.7741	0.9521	-4.3218	70.3668	TRUE	97850.1	TRUE	3	15	Amp		0.989672	Y	N	N	91.7779	78.6188
68	F8	FALSE	4	Target 1	UNKNOWN	SYBR	None	22.5971	22.7188	0.209975	132.872	125.033	13.5091	31.7741	0.9521	-4.3218	70.3668	TRUE	97850.1	TRUE	3	13	Amp		0.990726	Y	N	N	91.931	78.4658
69	F9	FALSE	4	Target 1	UNKNOWN	SYBR	None	22.5982	22.7188	0.209975	132.792	125.033	13.5091	31.7741	0.9521	-4.3218	70.3668	TRUE	97850.1	TRUE	3	15	Amp		0.991097	Y	N	N	91.6798	78.1872
70	F10	FALSE	12	Target 1	UNKNOWN	SYBR	None	24.4083	24.1971	0.291998	50.6214	57.1196	9.20625	31.7741	0.9521	-4.3218	70.3668	TRUE	97850.1	TRUE	3	15	Amp		0.989374	Y	N	N	91.6798	78.3405
71	F11	FALSE	12	Target 1	UNKNOWN	SYBR	None	23.8639	24.1971	0.291998	67.6546	57.1196	9.20625	31.7741	0.9521	-4.3218	70.3668	TRUE	97850.1	TRUE	3	16	Amp		0.990638	Y	N	N	91.9771	78.4888
72	F12	FALSE	12	Target 1	UNKNOWN	SYBR	None	24.3192	24.1971	0.291998	53.0827	57.1196	9.20625	31.7741	0.9521	-4.3218	70.3668	TRUE	97850.1	TRUE	3	15	Amp		0.990981	Y	N	N	92.1304	78.4888
73	G1	FALSE	19	Target 1	UNKNOWN	SYBR	None	24.707	24.4627	0.467841	43.1736	50.2487	13.2637	31.7741	0.9521	-4.3218	70.3668	TRUE	97850.1	TRUE	3	15	Amp		0.994444	Y	N	N	92.1562	78.655
74	G2	FALSE	19	Target 1	UNKNOWN	SYBR	None	24.7577	24.4627	0.467841	42.0227	50.2487	13.2637	31.7741	0.9521	-4.3218	70.3668	TRUE	97850.1	TRUE	3	15	Amp		0.987006	Y	N	N	91.8493	78.3482
75	G3	FALSE	19	Target 1	UNKNOWN	SYBR	None	23.9232	24.4627	0.467841	65.5499	50.2487	13.2637	31.7741	0.9521	-4.3218	70.3668	TRUE	97850.1	TRUE	3	15	Amp		0.990128	Y	N	N	91.6909	78.3461
76	G4	FALSE	20	Target 1	UNKNOWN	SYBR	None	22.7449	22.572	0.183735	122.81	135.089	13.3124	31.7741	0.9521	-4.3218	70.3668	TRUE	97850.1	TRUE	3	15	Amp		0.991823	Y	N	N	91.6909	78.3461
77	G5	FALSE	20	Target 1	UNKNOWN	SYBR	None	22.5921	22.572	0.183735	133.221	135.089	13.3124	31.7741	0.9521	-4.3218	70.3668	TRUE	97850.1	TRUE	3	14	Amp		0.989133	Y	N	N	91.5284	78.4948
78	G6	FALSE	20	Target 1	UNKNOWN	SYBR	None	22.379	22.572	0.183735	149.237	135.089	13.3124	31.7741	0.9521	-4.3218	70.3668	TRUE	97850.1	TRUE	3	14	Amp		0.985758	Y	N	N	91.3751	78.4948
79	G7	FALSE	27	Target 1	UNKNOWN	SYBR	None	23.2313	23.0961	0.117262	94.7715	101.983	6.25381	31.7741	0.9521	-4.3218	70.3668	TRUE	97850.1	TRUE	3	15	Amp		0.982065	Y	N	N	91.3189	78.4658
80	G8	FALSE	27	Target 1	UNKNOWN	SYBR	None	23.0342	23.0961	0.117262	105.267	101.983	6.25381	31.7741	0.9521	-4.3218	70.3668	TRUE	97850.1	TRUE	3	15	Amp		0.987025	Y	N	N	91.7779	78.6188
81	G9	FALSE	27	Target 1	UNKNOWN	SYBR	None	23.0227	23.0961	0.117262	105.911	101.983	6.25381	31.7741	0.9521	-4.3218	70.3668	TRUE	97850.1	TRUE	3	15	Amp		0.988821	Y	N	N	91.6798	78.1872
82	G10	FALSE	72	Target 1	UNKNOWN	SYBR	None	22.6776	22.9677	0.439174	127.289	110.974	24.0762	31.7741	0.9521	-4.3218	70.3668	TRUE	97850.1	TRUE	3	12	Amp		0.989693	Y	N	N	91.8331	78.3405
83	G11	FALSE	72	Target 1	UNKNOWN	SYBR	None	22.7525	22.9677	0.439174	122.312	110.974	24.0762	31.7741	0.9521	-4.3218	70.3668	TRUE	97850.1	TRUE	3	14	Amp		0.989398	Y	N	N	91.6706	78.4888
84	G12	FALSE	72	Target 1	UNKNOWN	SYBR	None	23.473	22.9677	0.439174	83.3224	110.974	24.0762	31.7741	0.9521	-4.3218	70.3668	TRUE	97850.1	TRUE	3	13	Amp		0.99255	Y	N	N	91.6706	78.6421
85	H1	FALSE	74	Target 1	UNKNOWN	SYBR	None	23.2743	23.166	0.228086	92.6251	98.6184	12.3545	31.7741	0.9521	-4.3218	70.3668	TRUE	97850.1	TRUE	3	14	Amp		0.993007	Y	N	N	92.1562	78.5016
86	H2	FALSE	74	Target 1	UNKNOWN	SYBR	None	23.3199	23.166	0.228086	90.4037	98.6184	12.3545	31.7741	0.9521	-4.3218	70.3668	TRUE	97850.1	TRUE	3	14	Amp		0.986317	Y	N	N	91.8493	78.5016
87	H3	FALSE	74	Target 1	UNKNOWN	SYBR	None	22.904	23.166	0.228086	112.826	98.6184	12.3545	31.7741	0.9521	-4.3218	70.3668	TRUE	97850.1	TRUE	3	14	Amp		0.992463	Y	N	N	91.9976	78.6529
88	H4	FALSE	76	Target 1	UNKNOWN	SYBR	None	22.9704	22.9989	0.076001	108.902	107.324	4.30224	31.7741	0.9521	-4.3218	70.3668	TRUE	97850.1	TRUE	3	15	Amp		0.981539	Y	N	N	92.151	78.8063
89	H5	FALSE	76	Target 1	UNKNOWN	SYBR	None	22.9412	22.9989	0.076001	110.614	107.324	4.30224	31.7741	0.9521	-4.3218	70.3668	TRUE	97850.1	TRUE	3	15	Amp		0.985378	Y	N	N	91.8351	78.6481
90	H6	FALSE	76	Target 1	UNKNOWN	SYBR	None	23.085	22.9989	0.076001	102.455	107.324	4.30224	31.7741	0.9521	-4.3218	70.3668	TRUE	97850.1	TRUE	3	15	Amp		0.987739	Y	N	N	91.5284	78.6481
91	H7	FALSE	Sample 1	Target 1	UNKNOWN	SYBR	None	Undetermined	24.0063	0.407036				31.7741	0.9521	-4.3218	70.3668	TRUE	97850.1	TRUE	3	20	No Amp		0	N	Y	N	65.0007
92	H8	FALSE	Sample 1	Target 1	UNKNOWN	SYBR	None	Undetermined	24.0063	0.407036				31.7741	0.9521	-4.3218	70.3668	TRUE	97850.1	TRUE	3	11	No Amp		0	N	Y	N	65.0007
93	H9	FALSE	Sample 1	Target 1	UNKNOWN	SYBR	None	Undetermined	24.0063	0.407036				31.7741	0.9521	-4.3218	70.3668	TRUE	97850.1	TRUE	3	31	No Amp		0	N	Y	N	91.9864
94	H10	FALSE	Sample 1	Target 1	UNKNOWN	SYBR	None	Undetermined	24.0063	0.407036				31.7741	0.9521	-4.3218	70.3668	TRUE	97850.1	TRUE	3	13	No Amp		0	N	Y	N	78.0339
95	H11	FALSE	Sample 1	Target 1	UNKNOWN	SYBR	None	Undetermined	24.0063	0.407036				31.7741	0.9521	-4.3218	70.3668	TRUE	97850.1	TRUE	3	23	No Amp		0	N	Y	N	70.0586
96	H12	FALSE	Sample 1	Target 1	UNKNOWN	SYBR	None	Undetermined	24.0063	0.407036				31.7741	0.9521	-4.3218	70.3668	TRUE	97850.1	TRUE	3	9	No Amp		0	N	Y	N	65.0005

## Sheet: Melt Curve Raw Data
Block Type	96-Well 0.2-mL Block
Calibration Background is expired	Yes
Calibration Background performed on	04-27-2018
Calibration Pure Dye ABY is expired	Yes
Calibration Pure Dye ABY performed on	02-01-2021
Calibration Pure Dye CY5 is expired	Yes
Calibration Pure Dye CY5 performed on	02-01-2021
Calibration Pure Dye FAM is expired	Yes
Calibration Pure Dye FAM performed on	02-01-2021
Calibration Pure Dye JUN is expired	Yes
Calibration Pure Dye JUN performed on	02-01-2021
Calibration Pure Dye MUSTANG PURPLE is expired	Yes
Calibration Pure Dye MUSTANG PURPLE performed on	02-01-2021
Calibration Pure Dye NED is expired	Yes
Calibration Pure Dye NED performed on	02-01-2021
Calibration Pure Dye ROX is expired	Yes
Calibration Pure Dye ROX performed on	02-01-2021
Calibration Pure Dye SYBR is expired	Yes
Calibration Pure Dye SYBR performed on	02-01-2021
Calibration Pure Dye TAMRA is expired	Yes
Calibration Pure Dye TAMRA performed on	02-01-2021
Calibration Pure Dye VIC is expired	Yes
Calibration Pure Dye VIC performed on	02-01-2021
Calibration ROI is expired	Yes
Calibration ROI performed on	04-27-2018
Calibration Uniformity is expired	Yes
Calibration Uniformity performed on	04-27-2018
Chemistry	SYBR_GREEN
Date Created	2024-02-21 16:52:35 PM EET
Experiment Barcode
Experiment Comment
Experiment File Name	C:\Users\mhiourea\Documents\Eleni\Μετρηση μηκους τελομερών\16-2-24_2ndexp_telomeres.eds
Experiment Name	16-2-24_2ndexp_telomeres
Experiment Run End Time	2024-02-16 18:50:50 PM EET
Experiment Type	Standard Curve
Instrument Name	272521791
Instrument Serial Number	272521791
Instrument Type	QuantStudio™ 5 System
Passive Reference
Post-read Stage/Step
Pre-read Stage/Step
Quantification Cycle Method	Ct
Signal Smoothing On	true
Stage where Melt Analysis is performed	Stage4
Stage/ Cycle where Ct Analysis is performed	Stage3, Step5
User Name
Well	Well Position	Reading	Temperature	Fluorescence	Derivative	Target Name
1	A1	1	65.0004	2.33848e+06	72593.4	Target 1
1	A1	2	65.3072	2.33719e+06	86532.4	Target 1
1	A1	3	65.6141	2327268	101403	Target 1
1	A1	4	65.9209	2.30172e+06	117231	Target 1
1	A1	5	66.2278	2.26691e+06	133734	Target 1
1	A1	6	66.5346	2218405	150449	Target 1
1	A1	7	66.8415	2.17061e+06	166932	Target 1
1	A1	8	67.1483	2.11883e+06	182885	Target 1
1	A1	9	67.4552	2.06138e+06	198170	Target 1
1	A1	10	67.762	1997475	212731	Target 1
1	A1	11	68.0688	1932176	226512	Target 1
1	A1	12	68.3757	1863758	239402	Target 1
1	A1	13	68.6825	1.78857e+06	251235	Target 1
1	A1	14	68.9894	1.71007e+06	261800	Target 1
1	A1	15	69.2962	1.63069e+06	270859	Target 1
1	A1	16	69.6031	1.54871e+06	278142	Target 1
1	A1	17	69.9099	1.46049e+06	283367	Target 1
1	A1	18	70.2168	1.37297e+06	286254	Target 1
1	A1	19	70.5236	1.28179e+06	286554	Target 1
1	A1	20	70.8305	1.19324e+06	284069	Target 1
1	A1	21	71.1373	1.10633e+06	278680	Target 1
1	A1	22	71.4441	1.01759e+06	270360	Target 1
1	A1	23	71.751	932203	259212	Target 1
1	A1	24	72.0578	855372	245498	Target 1
1	A1	25	72.3647	766887	229663	Target 1
1	A1	26	72.6715	700892	212310	Target 1
1	A1	27	72.9784	634893	194131	Target 1
1	A1	28	73.2852	580880	175813	Target 1
1	A1	29	73.5921	532824	157940	Target 1
1	A1	30	73.8989	492747	140939	Target 1
1	A1	31	74.2057	456076	125080	Target 1
1	A1	32	74.5126	424065	110514	Target 1
1	A1	33	74.8194	398044	97311.6	Target 1
1	A1	34	75.1263	374165	85496.4	Target 1
1	A1	35	75.4331	354836	75048.3	Target 1
1	A1	36	75.74	338122	65902.7	Target 1
1	A1	37	76.0468	320586	57954.6	Target 1
1	A1	38	76.3537	306842	51078.1	Target 1
1	A1	39	76.6605	295189	45149.7	Target 1
1	A1	40	76.9674	283324	40064.4	Target 1
1	A1	41	77.2742	273987	35735.1	Target 1
1	A1	42	77.581	265740	32080.1	Target 1
1	A1	43	77.8879	257401	29012	Target 1
1	A1	44	78.1947	248419	26434.8	Target 1
1	A1	45	78.5016	241774	24251.8	Target 1
1	A1	46	78.8084	235219	22375.8	Target 1
1	A1	47	79.1153	228657	20736.3	Target 1
1	A1	48	79.4221	222725	19281.6	Target 1
1	A1	49	79.729	216224	17977.1	Target 1
1	A1	50	80.0358	212742	16801.7	Target 1
1	A1	51	80.3427	206811	15794.5	Target 1
1	A1	52	80.6495	203142	14986.8	Target 1
1	A1	53	80.9563	198471	14263.2	Target 1
1	A1	54	81.2632	193587	13616.7	Target 1
1	A1	55	81.57	190589	13041.1	Target 1
1	A1	56	81.8769	186284	12528.4	Target 1
1	A1	57	82.1837	183320	12065.3	Target 1
1	A1	58	82.4906	179476	11631.5	Target 1
1	A1	59	82.7974	174989	11204.7	Target 1
1	A1	60	83.1043	171605	10769.8	Target 1
1	A1	61	83.4111	169408	10324.7	Target 1
1	A1	62	83.718	167255	9878.74	Target 1
1	A1	63	84.0248	163124	9443.97	Target 1
1	A1	64	84.3316	160942	9028.53	Target 1
1	A1	65	84.6385	158379	8636.06	Target 1
1	A1	66	84.9453	156603	8271.2	Target 1
1	A1	67	85.2522	152864	7944.52	Target 1
1	A1	68	85.559	151296	7671.22	Target 1
1	A1	69	85.8659	148624	7463.76	Target 1
1	A1	70	86.1727	147371	7323.38	Target 1
1	A1	71	86.4796	144099	7237.14	Target 1
1	A1	72	86.7864	142136	7182.45	Target 1
1	A1	73	87.0932	140382	7135.97	Target 1
1	A1	74	87.4001	138624	7079.79	Target 1
1	A1	75	87.7069	136197	7002.39	Target 1
1	A1	76	88.0138	132763	6897.7	Target 1
1	A1	77	88.3206	132666	6766.71	Target 1
1	A1	78	88.6275	130465	6621.47	Target 1
1	A1	79	88.9343	129101	6484.7	Target 1
1	A1	80	89.2412	127583	6380.83	Target 1
1	A1	81	89.548	125869	6322.04	Target 1
1	A1	82	89.8549	123621	6299.61	Target 1
1	A1	83	90.1617	121311	6287.97	Target 1
1	A1	84	90.4685	119476	6259.3	Target 1
1	A1	85	90.7754	118880	6198.34	Target 1
1	A1	86	91.0822	117258	6107.25	Target 1
1	A1	87	91.3891	114232	5999.12	Target 1
1	A1	88	91.6959	113755	5886.43	Target 1
1	A1	89	92.0028	111838	5773.23	Target 1
1	A1	90	92.3096	110661	5654.28	Target 1
1	A1	91	92.6165	108640	5519.79	Target 1
1	A1	92	92.9233	107077	5362.18	Target 1
1	A1	93	93.2301	105890	5182.15	Target 1
1	A1	94	93.537	106097	4990.54	Target 1
1	A1	95	93.8438	104194	4804.04	Target 1
1	A1	96	94.1507	102795	4636.13	Target 1
1	A1	97	94.4575	103284	4489.51	Target 1
1	A1	98	94.7644	101630	4356	Target 1
2	A2	1	65.0004	2892876	68946.9	Target 1
2	A2	2	65.3072	2.90563e+06	85277.3	Target 1
2	A2	3	65.6141	2883446	102241	Target 1
2	A2	4	65.9209	2.84583e+06	119887	Target 1
2	A2	5	66.2278	2.80392e+06	138145	Target 1
2	A2	6	66.5346	2.76737e+06	156890	Target 1
2	A2	7	66.8415	2708980	175962	Target 1
2	A2	8	67.1483	2.64894e+06	195125	Target 1
2	A2	9	67.4552	2.60296e+06	214023	Target 1
2	A2	10	67.762	2.53487e+06	232210	Target 1
2	A2	11	68.0688	2.43691e+06	249245	Target 1
2	A2	12	68.3757	2.36688e+06	264779	Target 1
2	A2	13	68.6825	2.28721e+06	278543	Target 1
2	A2	14	68.9894	2217165	290286	Target 1
2	A2	15	69.2962	2.10666e+06	299712	Target 1
2	A2	16	69.6031	2.01731e+06	306512	Target 1
2	A2	17	69.9099	1923707	310440	Target 1
2	A2	18	70.2168	1.82889e+06	311363	Target 1
2	A2	19	70.5236	1.72931e+06	309258	Target 1
2	A2	20	70.8305	1.637e+06	304164	Target 1
2	A2	21	71.1373	1.54323e+06	296151	Target 1
2	A2	22	71.4441	1.4502e+06	285320	Target 1
2	A2	23	71.751	1.36353e+06	271844	Target 1
2	A2	24	72.0578	1.28255e+06	256036	Target 1
2	A2	25	72.3647	1.18892e+06	238378	Target 1
2	A2	26	72.6715	1.12107e+06	219518	Target 1
2	A2	27	72.9784	1.0525e+06	200191	Target 1
2	A2	28	73.2852	996245	181100	Target 1
2	A2	29	73.5921	944509	162806	Target 1
2	A2	30	73.8989	900719	145679	Target 1
2	A2	31	74.2057	858944	129923	Target 1
2	A2	32	74.5126	823040	115642	Target 1
2	A2	33	74.8194	792142	102904	Target 1
2	A2	34	75.1263	764576	91765.4	Target 1
2	A2	35	75.4331	738634	82273.4	Target 1
2	A2	36	75.74	716761	74461.7	Target 1
2	A2	37	76.0468	693604	68379.5	Target 1
2	A2	38	76.3537	672936	64155.5	Target 1
2	A2	39	76.6605	652191	62096.3	Target 1
2	A2	40	76.9674	633484	62569.1	Target 1
2	A2	41	77.2742	615504	66203.1	Target 1
2	A2	42	77.581	596544	73385.4	Target 1
2	A2	43	77.8879	574716	84066	Target 1
2	A2	44	78.1947	547186	97376	Target 1
2	A2	45	78.5016	512889	111433	Target 1
2	A2	46	78.8084	462381	123495	Target 1
2	A2	47	79.1153	395093	130548	Target 1
2	A2	48	79.4221	324676	130202	Target 1
2	A2	49	79.729	267132	121559	Target 1
2	A2	50	80.0358	232932	105615	Target 1
2	A2	51	80.3427	219552	84981.9	Target 1
2	A2	52	80.6495	213860	63019.9	Target 1
2	A2	53	80.9563	210014	47493.9	Target 1
2	A2	54	81.2632	204542	34980	Target 1
2	A2	55	81.57	200071	25783	Target 1
2	A2	56	81.8769	194941	19613.8	Target 1
2	A2	57	82.1837	190797	15765.2	Target 1
2	A2	58	82.4906	187020	13467.2	Target 1
2	A2	59	82.7974	183697	12098.6	Target 1
2	A2	60	83.1043	180557	11245.7	Target 1
2	A2	61	83.4111	176425	10666.6	Target 1
2	A2	62	83.718	174602	10226	Target 1
2	A2	63	84.0248	169956	9844.32	Target 1
2	A2	64	84.3316	167179	9473.16	Target 1
2	A2	65	84.6385	164142	9090.05	Target 1
2	A2	66	84.9453	161753	8699.39	Target 1
2	A2	67	85.2522	158330	8327.82	Target 1
2	A2	68	85.559	156546	8010.93	Target 1
2	A2	69	85.8659	153894	7775.14	Target 1
2	A2	70	86.1727	151055	7624.63	Target 1
2	A2	71	86.4796	148443	7540.69	Target 1
2	A2	72	86.7864	146737	7493.2	Target 1
2	A2	73	87.0932	143612	7455.78	Target 1
2	A2	74	87.4001	141876	7414.85	Target 1
2	A2	75	87.7069	139067	7367.9	Target 1
2	A2	76	88.0138	137092	7314.79	Target 1
2	A2	77	88.3206	134604	7249.34	Target 1
2	A2	78	88.6275	132877	7157.47	Target 1
2	A2	79	88.9343	129858	7024.16	Target 1
2	A2	80	89.2412	127221	6845.44	Target 1
2	A2	81	89.548	127608	6638.18	Target 1
2	A2	82	89.8549	124505	6439.04	Target 1
2	A2	83	90.1617	124294	6289.76	Target 1
2	A2	84	90.4685	121956	6215.35	Target 1
2	A2	85	90.7754	119088	6209.25	Target 1
2	A2	86	91.0822	116806	6236.17	Target 1
2	A2	87	91.3891	114770	6251.36	Target 1
2	A2	88	91.6959	114245	6222.66	Target 1
2	A2	89	92.0028	111855	6140.84	Target 1
2	A2	90	92.3096	109509	6015.15	Target 1
2	A2	91	92.6165	107866	5862.18	Target 1
2	A2	92	92.9233	106697	5698.87	Target 1
2	A2	93	93.2301	105755	5541.55	Target 1
2	A2	94	93.537	104115	5405.89	Target 1
2	A2	95	93.8438	102240	5302.94	Target 1
2	A2	96	94.1507	100980	5233.78	Target 1
2	A2	97	94.4575	100710	5188.56	Target 1
2	A2	98	94.7644	99992.2	5152	Target 1
3	A3	1	65.0014	4770788	49702.2	Target 1
3	A3	2	65.3082	4.7522e+06	53184	Target 1
3	A3	3	65.615	4.75691e+06	56479.1	Target 1
3	A3	4	65.9217	4721481	59494.8	Target 1
3	A3	5	66.2285	4.69018e+06	62348.4	Target 1
3	A3	6	66.5353	4.67443e+06	65358.1	Target 1
3	A3	7	66.8421	4.67219e+06	68867.4	Target 1
3	A3	8	67.1488	4.61693e+06	73016.2	Target 1
3	A3	9	67.4556	4.62375e+06	77577.8	Target 1
3	A3	10	67.7624	4586757	82001.6	Target 1
3	A3	11	68.0692	4.56029e+06	85657.5	Target 1
3	A3	12	68.3759	4511836	88156.9	Target 1
3	A3	13	68.6827	4.48304e+06	89566.6	Target 1
3	A3	14	68.9895	4.46225e+06	90370.1	Target 1
3	A3	15	69.2963	4415696	91199.4	Target 1
3	A3	16	69.603	4.41504e+06	92504.3	Target 1
3	A3	17	69.9098	4372563	94348.9	Target 1
3	A3	18	70.2166	4342200	96447.6	Target 1
3	A3	19	70.5234	4314199	98381	Target 1
3	A3	20	70.8301	4.25736e+06	99841.6	Target 1
3	A3	21	71.1369	4.2485e+06	100758	Target 1
3	A3	22	71.4437	4201418	101282	Target 1
3	A3	23	71.7505	4.17238e+06	101599	Target 1
3	A3	24	72.0572	4.13966e+06	101819	Target 1
3	A3	25	72.364	4.10033e+06	101955	Target 1
3	A3	26	72.6708	4069484	101939	Target 1
3	A3	27	72.9776	4024712	101740	Target 1
3	A3	28	73.2843	3.98756e+06	101449	Target 1
3	A3	29	73.5911	3954530	101264	Target 1
3	A3	30	73.8979	3.92706e+06	101364	Target 1
3	A3	31	74.2047	3.9001e+06	101780	Target 1
3	A3	32	74.5114	3.85345e+06	102377	Target 1
3	A3	33	74.8182	3.82392e+06	103010	Target 1
3	A3	34	75.125	3.78477e+06	103781	Target 1
3	A3	35	75.4318	3.74077e+06	105184	Target 1
3	A3	36	75.7385	3.7327e+06	108049	Target 1
3	A3	37	76.0453	3.68563e+06	113287	Target 1
3	A3	38	76.3521	3.67508e+06	121644	Target 1
3	A3	39	76.6589	3.62364e+06	133641	Target 1
3	A3	40	76.9656	3.56376e+06	149687	Target 1
3	A3	41	77.2724	3.51929e+06	170130	Target 1
3	A3	42	77.5792	3.49563e+06	194992	Target 1
3	A3	43	77.886	3.42539e+06	223388	Target 1
3	A3	44	78.1927	3.36002e+06	252945	Target 1
3	A3	45	78.4995	3.25238e+06	279720	Target 1
3	A3	46	78.8063	3146855	298905	Target 1
3	A3	47	79.1131	3.00955e+06	306198	Target 1
3	A3	48	79.4198	2874608	299295	Target 1
3	A3	49	79.7266	2.80005e+06	278825	Target 1
3	A3	50	80.0334	2737280	248263	Target 1
3	A3	51	80.3402	2693316	212836	Target 1
3	A3	52	80.6469	2664155	177932	Target 1
3	A3	53	80.9537	2.63708e+06	147678	Target 1
3	A3	54	81.2605	2.60586e+06	124194	Target 1
3	A3	55	81.5673	2.58004e+06	107648	Target 1
3	A3	56	81.874	2551694	97251.5	Target 1
3	A3	57	82.1808	2.51239e+06	91143.6	Target 1
3	A3	58	82.4876	2.48154e+06	87276.5	Target 1
3	A3	59	82.7944	2465785	84604	Target 1
3	A3	60	83.1012	2.43785e+06	82496.3	Target 1
3	A3	61	83.4079	2.40975e+06	80614	Target 1
3	A3	62	83.7147	2.37243e+06	78782.7	Target 1
3	A3	63	84.0215	2.34394e+06	76921.2	Target 1
3	A3	64	84.3282	2.3409e+06	75007.7	Target 1
3	A3	65	84.635	2.30923e+06	73047.7	Target 1
3	A3	66	84.9418	2.27854e+06	71086.8	Target 1
3	A3	67	85.2486	2.23954e+06	69279.8	Target 1
3	A3	68	85.5554	2.22163e+06	67965	Target 1
3	A3	69	85.8621	2.2138e+06	67605	Target 1
3	A3	70	86.1689	2.18292e+06	68556	Target 1
3	A3	71	86.4757	2156096	70798.2	Target 1
3	A3	72	86.7825	2.11783e+06	73859.6	Target 1
3	A3	73	87.0892	2.09245e+06	77030	Target 1
3	A3	74	87.396	2.05465e+06	79738.8	Target 1
3	A3	75	87.7028	2.03957e+06	81824.5	Target 1
3	A3	76	88.0096	2.01646e+06	83521.2	Target 1
3	A3	77	88.3163	1.97493e+06	85223.9	Target 1
3	A3	78	88.6231	1.95181e+06	87256.5	Target 1
3	A3	79	88.9299	1.91484e+06	89865.8	Target 1
3	A3	80	89.2367	1.88773e+06	93492	Target 1
3	A3	81	89.5434	1.86425e+06	99171.1	Target 1
3	A3	82	89.8502	1.82292e+06	109611	Target 1
3	A3	83	90.157	1799885	127677	Target 1
3	A3	84	90.4638	1.76899e+06	156620	Target 1
3	A3	85	90.7705	1.69398e+06	199206	Target 1
3	A3	86	91.0773	1.61504e+06	256147	Target 1
3	A3	87	91.3841	1.48127e+06	324765	Target 1
3	A3	88	91.6909	1.3006e+06	398258	Target 1
3	A3	89	91.9976	1072453	466164	Target 1
3	A3	90	92.3044	826769	516429	Target 1
3	A3	91	92.6112	617788	538871	Target 1
3	A3	92	92.918	490899	529027	Target 1
3	A3	93	93.2247	428879	490764	Target 1
3	A3	94	93.5315	403836	436126	Target 1
3	A3	95	93.8383	393130	381898	Target 1
3	A3	96	94.1451	388860	343945	Target 1
3	A3	97	94.4518	386322	331667	Target 1
3	A3	98	94.7586	385983	345174	Target 1
4	A4	1	65.0014	4.54523e+06	47148.3	Target 1
4	A4	2	65.3082	4539107	51457.3	Target 1
4	A4	3	65.615	4546502	55750.2	Target 1
4	A4	4	65.9217	4499462	59854.3	Target 1
4	A4	5	66.2285	4484665	63760.2	Target 1
4	A4	6	66.5353	4.45543e+06	67657.9	Target 1
4	A4	7	66.8421	4.44799e+06	71810.5	Target 1
4	A4	8	67.1488	4406227	76333.8	Target 1
4	A4	9	67.4556	4.40765e+06	81050	Target 1
4	A4	10	67.7624	4.36284e+06	85541.7	Target 1
4	A4	11	68.0692	4.3393e+06	89383.7	Target 1
4	A4	12	68.3759	4.28729e+06	92384.7	Target 1
4	A4	13	68.6827	4260127	94660.4	Target 1
4	A4	14	68.9895	4.24728e+06	96501	Target 1
4	A4	15	69.2963	4.20746e+06	98154.7	Target 1
4	A4	16	69.603	4178491	99705.9	Target 1
4	A4	17	69.9098	4.1351e+06	101097	Target 1
4	A4	18	70.2166	4.11065e+06	102244	Target 1
4	A4	19	70.5234	4.07618e+06	103129	Target 1
4	A4	20	70.8301	4.02467e+06	103784	Target 1
4	A4	21	71.1369	4.02098e+06	104250	Target 1
4	A4	22	71.4437	3.97425e+06	104547	Target 1
4	A4	23	71.7505	3.9297e+06	104660	Target 1
4	A4	24	72.0572	3896853	104621	Target 1
4	A4	25	72.364	3.87132e+06	104517	Target 1
4	A4	26	72.6708	3.82575e+06	104471	Target 1
4	A4	27	72.9776	3.79253e+06	104611	Target 1
4	A4	28	73.2843	3.75351e+06	105050	Target 1
4	A4	29	73.5911	3.71521e+06	105846	Target 1
4	A4	30	73.8979	3.68957e+06	106925	Target 1
4	A4	31	74.2047	3.65375e+06	108026	Target 1
4	A4	32	74.5114	3.61515e+06	108756	Target 1
4	A4	33	74.8182	3.57798e+06	108821	Target 1
4	A4	34	75.125	3.52963e+06	108342	Target 1
4	A4	35	75.4318	3.48923e+06	108044	Target 1
4	A4	36	75.7385	3473889	109150	Target 1
4	A4	37	76.0453	3.44976e+06	112989	Target 1
4	A4	38	76.3521	3.43122e+06	120579	Target 1
4	A4	39	76.6589	3.37741e+06	132475	Target 1
4	A4	40	76.9656	3317859	148913	Target 1
4	A4	41	77.2724	3.28042e+06	170007	Target 1
4	A4	42	77.5792	3.23924e+06	195627	Target 1
4	A4	43	77.886	3.18153e+06	224872	Target 1
4	A4	44	78.1927	3106400	255433	Target 1
4	A4	45	78.4995	3.01048e+06	283379	Target 1
4	A4	46	78.8063	2886459	303786	Target 1
4	A4	47	79.1131	2.74344e+06	312118	Target 1
4	A4	48	79.4198	2.60012e+06	305839	Target 1
4	A4	49	79.7266	2519974	285458	Target 1
4	A4	50	80.0334	2.45636e+06	254472	Target 1
4	A4	51	80.3402	2.41153e+06	218201	Target 1
4	A4	52	80.6469	2.38334e+06	182091	Target 1
4	A4	53	80.9537	2.35722e+06	150253	Target 1
4	A4	54	81.2605	2.31657e+06	124804	Target 1
4	A4	55	81.5673	2290687	106038	Target 1
4	A4	56	81.874	2.26443e+06	93678.5	Target 1
4	A4	57	82.1808	2243669	85705.3	Target 1
4	A4	58	82.4876	2.21911e+06	80805.9	Target 1
4	A4	59	82.7944	2193970	77936.4	Target 1
4	A4	60	83.1012	2.16444e+06	76273.6	Target 1
4	A4	61	83.4079	2.13168e+06	75218.2	Target 1
4	A4	62	83.7147	2.11941e+06	74386	Target 1
4	A4	63	84.0215	2.0913e+06	73560.1	Target 1
4	A4	64	84.3282	2.06794e+06	72621.7	Target 1
4	A4	65	84.635	2.03958e+06	71517.7	Target 1
4	A4	66	84.9418	2.01133e+06	70298.9	Target 1
4	A4	67	85.2486	1.98417e+06	69173.7	Target 1
4	A4	68	85.5554	1.96841e+06	68491.2	Target 1
4	A4	69	85.8621	1.93725e+06	68608.8	Target 1
4	A4	70	86.1689	1.91334e+06	69720	Target 1
4	A4	71	86.4757	1.89414e+06	71767.8	Target 1
4	A4	72	86.7825	1.85528e+06	74509	Target 1
4	A4	73	87.0892	1.82821e+06	77663.5	Target 1
4	A4	74	87.396	1.81271e+06	81029.9	Target 1
4	A4	75	87.7028	1.77568e+06	84472.8	Target 1
4	A4	76	88.0096	1.73534e+06	87837.1	Target 1
4	A4	77	88.3163	1706581	90911	Target 1
4	A4	78	88.6231	1.67572e+06	93534.1	Target 1
4	A4	79	88.9299	1.6461e+06	95822.6	Target 1
4	A4	80	89.2367	1.61645e+06	98412.9	Target 1
4	A4	81	89.5434	1.5885e+06	102622	Target 1
4	A4	82	89.8502	1.55628e+06	110816	Target 1
4	A4	83	90.157	1.52381e+06	125723	Target 1
4	A4	84	90.4638	1483053	150289	Target 1
4	A4	85	90.7705	1429784	187110	Target 1
4	A4	86	91.0773	1.35569e+06	237266	Target 1
4	A4	87	91.3841	1.23137e+06	299067	Target 1
4	A4	88	91.6909	1.06291e+06	367116	Target 1
4	A4	89	91.9976	844860	432354	Target 1
4	A4	90	92.3044	604323	483643	Target 1
4	A4	91	92.6112	387548	510853	Target 1
4	A4	92	92.918	245413	508617	Target 1
4	A4	93	93.2247	172818	479172	Target 1
4	A4	94	93.5315	142458	432729	Target 1
4	A4	95	93.8383	130542	384648	Target 1
4	A4	96	94.1451	125157	350189	Target 1
4	A4	97	94.4518	122329	339046	Target 1
4	A4	98	94.7586	120960	352244	Target 1
5	A5	1	65.0012	3.97829e+06	41873.4	Target 1
5	A5	2	65.3079	3.96428e+06	45906.7	Target 1
5	A5	3	65.6145	3.973e+06	50387.3	Target 1
5	A5	4	65.9212	3.94555e+06	55196.9	Target 1
5	A5	5	66.2279	3918883	60159.3	Target 1
5	A5	6	66.5346	3.89612e+06	65153.1	Target 1
5	A5	7	66.8412	3882414	70140.3	Target 1
5	A5	8	67.1479	3.83555e+06	75074.2	Target 1
5	A5	9	67.4546	3836294	79781.9	Target 1
5	A5	10	67.7613	3.7989e+06	83934.3	Target 1
5	A5	11	68.0679	3.77166e+06	87193.9	Target 1
5	A5	12	68.3746	3.73107e+06	89430.4	Target 1
5	A5	13	68.6813	3.69337e+06	90834.5	Target 1
5	A5	14	68.9879	3.67607e+06	91816.6	Target 1
5	A5	15	69.2946	3.6551e+06	92766	Target 1
5	A5	16	69.6013	3.61867e+06	93850	Target 1
5	A5	17	69.908	3.5863e+06	94985.4	Target 1
5	A5	18	70.2146	3.55472e+06	95969	Target 1
5	A5	19	70.5213	3.52974e+06	96638	Target 1
5	A5	20	70.828	3.47897e+06	96940	Target 1
5	A5	21	71.1347	3.47659e+06	96971.6	Target 1
5	A5	22	71.4413	3.4227e+06	96869.6	Target 1
5	A5	23	71.748	3.40114e+06	96748.3	Target 1
5	A5	24	72.0547	3.36387e+06	96729.2	Target 1
5	A5	25	72.3613	3.33768e+06	96885.3	Target 1
5	A5	26	72.668	3.29876e+06	97203.6	Target 1
5	A5	27	72.9747	3.26826e+06	97661.2	Target 1
5	A5	28	73.2814	3.23608e+06	98191.4	Target 1
5	A5	29	73.588	3.19498e+06	98712.1	Target 1
5	A5	30	73.8947	3.1682e+06	99122	Target 1
5	A5	31	74.2014	3.13922e+06	99286.4	Target 1
5	A5	32	74.5081	3.10471e+06	99059.9	Target 1
5	A5	33	74.8147	3.06943e+06	98392.5	Target 1
5	A5	34	75.1214	3.03349e+06	97472.7	Target 1
5	A5	35	75.4281	2.9988e+06	96824.2	Target 1
5	A5	36	75.7347	2.98475e+06	97250.2	Target 1
5	A5	37	76.0414	2.94913e+06	99634.3	Target 1
5	A5	38	76.3481	2933972	104758	Target 1
5	A5	39	76.6548	2.89936e+06	113227	Target 1
5	A5	40	76.9614	2.84752e+06	125553	Target 1
5	A5	41	77.2681	2.81368e+06	142196	Target 1
5	A5	42	77.5748	2.78513e+06	163378	Target 1
5	A5	43	77.8815	2.73622e+06	188619	Target 1
5	A5	44	78.1881	2.67458e+06	216217	Target 1
5	A5	45	78.4948	2.59513e+06	243022	Target 1
5	A5	46	78.8015	2504126	264829	Target 1
5	A5	47	79.1081	2.37939e+06	277381	Target 1
5	A5	48	79.4148	2257498	277685	Target 1
5	A5	49	79.7215	2164949	265084	Target 1
5	A5	50	80.0282	2.09055e+06	241588	Target 1
5	A5	51	80.3348	2.04599e+06	211267	Target 1
5	A5	52	80.6415	2.01134e+06	178961	Target 1
5	A5	53	80.9482	1.9935e+06	148873	Target 1
5	A5	54	81.2549	1.95908e+06	123629	Target 1
5	A5	55	81.5615	1.93415e+06	104094	Target 1
5	A5	56	81.8682	1.90006e+06	88910.2	Target 1
5	A5	57	82.1749	1.87791e+06	77589.8	Target 1
5	A5	58	82.4816	1.86197e+06	69946.2	Target 1
5	A5	59	82.7882	1.84307e+06	65122.8	Target 1
5	A5	60	83.0949	1.82406e+06	62495.5	Target 1
5	A5	61	83.4016	1.79537e+06	61512.2	Target 1
5	A5	62	83.7082	1.76824e+06	61589.6	Target 1
5	A5	63	84.0149	1.76037e+06	62119	Target 1
5	A5	64	84.3216	1.73181e+06	62547.5	Target 1
5	A5	65	84.6283	1.69648e+06	62495.1	Target 1
5	A5	66	84.9349	1.67728e+06	61865.4	Target 1
5	A5	67	85.2416	1.6529e+06	60879.7	Target 1
5	A5	68	85.5483	1630294	59978.4	Target 1
5	A5	69	85.8549	1.61025e+06	59604.6	Target 1
5	A5	70	86.1616	1.5794e+06	59997.3	Target 1
5	A5	71	86.4683	1.55785e+06	61133.9	Target 1
5	A5	72	86.775	1.53548e+06	62839.3	Target 1
5	A5	73	87.0816	1.516e+06	64952.5	Target 1
5	A5	74	87.3883	1.48681e+06	67400	Target 1
5	A5	75	87.695	1.46508e+06	70141	Target 1
5	A5	76	88.0017	1.43932e+06	73070.3	Target 1
5	A5	77	88.3083	1.40431e+06	76016.9	Target 1
5	A5	78	88.615	1377974	78900.1	Target 1
5	A5	79	88.9217	1.35339e+06	81995	Target 1
5	A5	80	89.2284	1.32831e+06	86192.2	Target 1
5	A5	81	89.535	1.30262e+06	93133.8	Target 1
5	A5	82	89.8417	1.27461e+06	104197	Target 1
5	A5	83	90.1484	1.24298e+06	121778	Target 1
5	A5	84	90.455	1.20427e+06	148650	Target 1
5	A5	85	90.7617	1.14999e+06	186287	Target 1
5	A5	86	91.0684	1.07222e+06	234311	Target 1
5	A5	87	91.3751	942660	289561	Target 1
5	A5	88	91.6817	780336	345709	Target 1
5	A5	89	91.9884	588624	393956	Target 1
5	A5	90	92.2951	394887	425041	Target 1
5	A5	91	92.6018	240210	432152	Target 1
5	A5	92	92.9084	150451	413716	Target 1
5	A5	93	93.2151	106956	374777	Target 1
5	A5	94	93.5218	89435.6	326065	Target 1
5	A5	95	93.8284	82382.9	280794	Target 1
5	A5	96	94.1351	78643.7	250279	Target 1
5	A5	97	94.4418	76785.7	240177	Target 1
5	A5	98	94.7485	75957.4	249044	Target 1
6	A6	1	65.0012	3.69178e+06	47582	Target 1
6	A6	2	65.3079	3.6875e+06	53061.2	Target 1
6	A6	3	65.6145	3694827	59012.4	Target 1
6	A6	4	65.9212	3.65556e+06	65136.5	Target 1
6	A6	5	66.2279	3.6173e+06	71243	Target 1
6	A6	6	66.5346	3.58762e+06	77397.1	Target 1
6	A6	7	66.8412	3584608	83808.6	Target 1
6	A6	8	67.1479	3.52411e+06	90523.8	Target 1
6	A6	9	67.4546	3.5288e+06	97196.7	Target 1
6	A6	10	67.7613	3.47967e+06	102702	Target 1
6	A6	11	68.0679	3.4458e+06	106876	Target 1
6	A6	12	68.3746	3397121	109528	Target 1
6	A6	13	68.6813	3.35781e+06	110827	Target 1
6	A6	14	68.9879	3.34699e+06	111163	Target 1
6	A6	15	69.2946	3.30689e+06	110861	Target 1
6	A6	16	69.6013	3.27272e+06	110064	Target 1
6	A6	17	69.908	3.22149e+06	108826	Target 1
6	A6	18	70.2146	3.2003e+06	107276	Target 1
6	A6	19	70.5213	3.16678e+06	105654	Target 1
6	A6	20	70.828	3.12055e+06	104197	Target 1
6	A6	21	71.1347	3.11844e+06	103012	Target 1
6	A6	22	71.4413	3.06119e+06	102046	Target 1
6	A6	23	71.748	3.03147e+06	101193	Target 1
6	A6	24	72.0547	2.99769e+06	100395	Target 1
6	A6	25	72.3613	2968583	99676.2	Target 1
6	A6	26	72.668	2.92899e+06	99088.3	Target 1
6	A6	27	72.9747	2.90322e+06	98668.3	Target 1
6	A6	28	73.2814	2.85603e+06	98419.2	Target 1
6	A6	29	73.588	2827938	98313.4	Target 1
6	A6	30	73.8947	2.79632e+06	98241.1	Target 1
6	A6	31	74.2014	2.7712e+06	97959.8	Target 1
6	A6	32	74.5081	2735326	97086.9	Target 1
6	A6	33	74.8147	2692653	95462.5	Target 1
6	A6	34	75.1214	2.66492e+06	93404.9	Target 1
6	A6	35	75.4281	2.62012e+06	91938.9	Target 1
6	A6	36	75.7347	2.61978e+06	92684.7	Target 1
6	A6	37	76.0414	2.58637e+06	97500.9	Target 1
6	A6	38	76.3481	2.55905e+06	107221	Target 1
6	A6	39	76.6548	2.53139e+06	123391	Target 1
6	A6	40	76.9614	2.48053e+06	146818	Target 1
6	A6	41	77.2681	2.45395e+06	177581	Target 1
6	A6	42	77.5748	2.41281e+06	214592	Target 1
6	A6	43	77.8815	2.35183e+06	255017	Target 1
6	A6	44	78.1881	2.27741e+06	294076	Target 1
6	A6	45	78.4948	2171126	325618	Target 1
6	A6	46	78.8015	2.06097e+06	343588	Target 1
6	A6	47	79.1081	1.92977e+06	343900	Target 1
6	A6	48	79.4148	1822030	325942	Target 1
6	A6	49	79.7215	1.76753e+06	292931	Target 1
6	A6	50	80.0282	1.72012e+06	250888	Target 1
6	A6	51	80.3348	1.68758e+06	206700	Target 1
6	A6	52	80.6415	1657037	166138	Target 1
6	A6	53	80.9482	1.63072e+06	132657	Target 1
6	A6	54	81.2549	1.60252e+06	107275	Target 1
6	A6	55	81.5615	1.57164e+06	88438.3	Target 1
6	A6	56	81.8682	1.54852e+06	75136.4	Target 1
6	A6	57	82.1749	1.52656e+06	66525.8	Target 1
6	A6	58	82.4816	1.50577e+06	61190.1	Target 1
6	A6	59	82.7882	1.48032e+06	58051.4	Target 1
6	A6	60	83.0949	1452516	56277	Target 1
6	A6	61	83.4016	1.42876e+06	55207.8	Target 1
6	A6	62	83.7082	1.40582e+06	54331.1	Target 1
6	A6	63	84.0149	1.38793e+06	53264.9	Target 1
6	A6	64	84.3216	1.35598e+06	51749.9	Target 1
6	A6	65	84.6283	1.33331e+06	49687.1	Target 1
6	A6	66	84.9349	1.3093e+06	47202.1	Target 1
6	A6	67	85.2416	1.28648e+06	44676.2	Target 1
6	A6	68	85.5483	1.26194e+06	42649.5	Target 1
6	A6	69	85.8549	1.2398e+06	41604.9	Target 1
6	A6	70	86.1616	1.21972e+06	41742.1	Target 1
6	A6	71	86.4683	1.19302e+06	42885.4	Target 1
6	A6	72	86.775	1.17096e+06	44589.9	Target 1
6	A6	73	87.0816	1.14734e+06	46370.2	Target 1
6	A6	74	87.3883	1.12461e+06	47920.4	Target 1
6	A6	75	87.695	1.10124e+06	49244	Target 1
6	A6	76	88.0017	1.0784e+06	50693.1	Target 1
6	A6	77	88.3083	1.05513e+06	53004.2	Target 1
6	A6	78	88.615	1.03332e+06	57370.1	Target 1
6	A6	79	88.9217	1.01106e+06	65538.5	Target 1
6	A6	80	89.2284	987212	79814.2	Target 1
6	A6	81	89.535	961158	102400	Target 1
6	A6	82	89.8417	926587	133499	Target 1
6	A6	83	90.1484	879134	175608	Target 1
6	A6	84	90.455	810035	227382	Target 1
6	A6	85	90.7617	714149	284385	Target 1
6	A6	86	91.0684	586434	339051	Target 1
6	A6	87	91.3751	420724	381842	Target 1
6	A6	88	91.6817	281813	403566	Target 1
6	A6	89	91.9884	180146	398185	Target 1
6	A6	90	92.2951	123109	365018	Target 1
6	A6	91	92.6018	96538.9	309289	Target 1
6	A6	92	92.9084	85924	240679	Target 1
6	A6	93	93.2151	80418.1	170458	Target 1
6	A6	94	93.5218	78365.7	108356	Target 1
6	A6	95	93.8284	75853.1	56739.8	Target 1
6	A6	96	94.1351	75650.3	20960.2	Target 1
6	A6	97	94.4418	74272.2	-1028.23	Target 1
6	A6	98	94.7485	73440	-15012.7	Target 1
7	A7	1	65.0007	5.1822e+06	63508.4	Target 1
7	A7	2	65.3067	5175915	69209.5	Target 1
7	A7	3	65.6128	5.16751e+06	75003.8	Target 1
7	A7	4	65.9188	5119968	80662	Target 1
7	A7	5	66.2248	5.0953e+06	86136.4	Target 1
7	A7	6	66.5308	5051973	91613.9	Target 1
7	A7	7	66.8369	5045181	97367.1	Target 1
7	A7	8	67.1429	4.97433e+06	103500	Target 1
7	A7	9	67.4489	4987439	109760	Target 1
7	A7	10	67.7549	4923917	115616	Target 1
7	A7	11	68.061	4880708	120532	Target 1
7	A7	12	68.367	4836761	124239	Target 1
7	A7	13	68.673	4.79476e+06	126640	Target 1
7	A7	14	68.979	4757249	128168	Target 1
7	A7	15	69.2851	4726410	129001	Target 1
7	A7	16	69.5911	4.68438e+06	129096	Target 1
7	A7	17	69.8971	4627602	128367	Target 1
7	A7	18	70.2031	4583293	126859	Target 1
7	A7	19	70.5092	4.55937e+06	124858	Target 1
7	A7	20	70.8152	4.49607e+06	122644	Target 1
7	A7	21	71.1212	4484172	120902	Target 1
7	A7	22	71.4272	4430073	119989	Target 1
7	A7	23	71.7333	4391946	119994	Target 1
7	A7	24	72.0393	4.35698e+06	120750	Target 1
7	A7	25	72.3453	4.32086e+06	121909	Target 1
7	A7	26	72.6513	4267967	123097	Target 1
7	A7	27	72.9574	4220380	124065	Target 1
7	A7	28	73.2634	4.18584e+06	124784	Target 1
7	A7	29	73.5694	4134295	125338	Target 1
7	A7	30	73.8754	4.09904e+06	125894	Target 1
7	A7	31	74.1815	4.06377e+06	126369	Target 1
7	A7	32	74.4875	4.02033e+06	126469	Target 1
7	A7	33	74.7935	3974689	125872	Target 1
7	A7	34	75.0995	3.93435e+06	124555	Target 1
7	A7	35	75.4056	3.8714e+06	122996	Target 1
7	A7	36	75.7116	3.85554e+06	122540	Target 1
7	A7	37	76.0176	3.81643e+06	124706	Target 1
7	A7	38	76.3237	3807017	130343	Target 1
7	A7	39	76.6297	3.7543e+06	140547	Target 1
7	A7	40	76.9357	3.68517e+06	156001	Target 1
7	A7	41	77.2417	3.65474e+06	177242	Target 1
7	A7	42	77.5478	3625651	204520	Target 1
7	A7	43	77.8538	3547870	237258	Target 1
7	A7	44	78.1598	3.49122e+06	273393	Target 1
7	A7	45	78.4658	3.40081e+06	309073	Target 1
7	A7	46	78.7719	3294467	339068	Target 1
7	A7	47	79.0779	3.1521e+06	357969	Target 1
7	A7	48	79.3839	3.00404e+06	361775	Target 1
7	A7	49	79.6899	2.89185e+06	349248	Target 1
7	A7	50	79.996	2776429	322409	Target 1
7	A7	51	80.302	2709638	285913	Target 1
7	A7	52	80.608	2.66328e+06	245595	Target 1
7	A7	53	80.914	2.62247e+06	206823	Target 1
7	A7	54	81.2201	2577524	173335	Target 1
7	A7	55	81.5261	2.54117e+06	146897	Target 1
7	A7	56	81.8321	2496333	127636	Target 1
7	A7	57	82.1381	2.4764e+06	113740	Target 1
7	A7	58	82.4442	2.4412e+06	105013	Target 1
7	A7	59	82.7502	2.41369e+06	100117	Target 1
7	A7	60	83.0562	2371588	97496.4	Target 1
7	A7	61	83.3622	2.34151e+06	95811.2	Target 1
7	A7	62	83.6683	2.29451e+06	94101.8	Target 1
7	A7	63	83.9743	2.27178e+06	91879	Target 1
7	A7	64	84.2803	2.23639e+06	89079.5	Target 1
7	A7	65	84.5863	2.21098e+06	85928.5	Target 1
7	A7	66	84.8924	2.18243e+06	82813	Target 1
7	A7	67	85.1984	2.12448e+06	80205.7	Target 1
7	A7	68	85.5044	2112917	78591	Target 1
7	A7	69	85.8104	2078939	78328.6	Target 1
7	A7	70	86.1165	2.04506e+06	79487.7	Target 1
7	A7	71	86.4225	2.02316e+06	81765.8	Target 1
7	A7	72	86.7285	1.97633e+06	84585.5	Target 1
7	A7	73	87.0345	1.94425e+06	87327.6	Target 1
7	A7	74	87.3406	1.9115e+06	89548.6	Target 1
7	A7	75	87.6466	1.88441e+06	91074.9	Target 1
7	A7	76	87.9526	1.84264e+06	91998.8	Target 1
7	A7	77	88.2587	1.80192e+06	92694	Target 1
7	A7	78	88.5647	1.78042e+06	93930.4	Target 1
7	A7	79	88.8707	1.76107e+06	97052.6	Target 1
7	A7	80	89.1767	1.72017e+06	104128	Target 1
7	A7	81	89.4828	1.69377e+06	117962	Target 1
7	A7	82	89.7888	1.65178e+06	140422	Target 1
7	A7	83	90.0948	1.61756e+06	174517	Target 1
7	A7	84	90.4008	1.57003e+06	222823	Target 1
7	A7	85	90.7069	1472481	285078	Target 1
7	A7	86	91.0129	1.36667e+06	357564	Target 1
7	A7	87	91.3189	1.19806e+06	432575	Target 1
7	A7	88	91.6249	996798	499134	Target 1
7	A7	89	91.931	767128	545169	Target 1
7	A7	90	92.237	544000	560802	Target 1
7	A7	91	92.543	373618	541764	Target 1
7	A7	92	92.849	278076	491594	Target 1
7	A7	93	93.1551	233766	421525	Target 1
7	A7	94	93.4611	214335	347715	Target 1
7	A7	95	93.7671	206831	286557	Target 1
7	A7	96	94.0731	201214	249665	Target 1
7	A7	97	94.3792	198966	240439	Target 1
7	A7	98	94.6852	197279	253690	Target 1
8	A8	1	65.0007	6.01039e+06	65470.4	Target 1
8	A8	2	65.3067	5.9967e+06	71583.6	Target 1
8	A8	3	65.6128	6.00402e+06	77884.5	Target 1
8	A8	4	65.9188	5.97275e+06	84002.7	Target 1
8	A8	5	66.2248	5.9071e+06	89708.7	Target 1
8	A8	6	66.5308	5.88674e+06	95052.7	Target 1
8	A8	7	66.8369	5.88322e+06	100277	Target 1
8	A8	8	67.1429	5796943	105567	Target 1
8	A8	9	67.4489	5821001	110827	Target 1
8	A8	10	67.7549	5.76293e+06	115719	Target 1
8	A8	11	68.061	5.70353e+06	119907	Target 1
8	A8	12	68.367	5675917	123341	Target 1
8	A8	13	68.673	5607397	126305	Target 1
8	A8	14	68.979	5596973	129182	Target 1
8	A8	15	69.2851	5558519	132115	Target 1
8	A8	16	69.5911	5.51167e+06	134848	Target 1
8	A8	17	69.8971	5460914	137038	Target 1
8	A8	18	70.2031	5.40474e+06	138011	Target 1
8	A8	19	70.5092	5.38016e+06	137725	Target 1
8	A8	20	70.8152	5288282	136629	Target 1
8	A8	21	71.1212	5.29065e+06	135437	Target 1
8	A8	22	71.4272	5.2309e+06	134801	Target 1
8	A8	23	71.7333	5.19656e+06	134961	Target 1
8	A8	24	72.0393	5138556	135807	Target 1
8	A8	25	72.3453	5.10581e+06	136865	Target 1
8	A8	26	72.6513	5050401	137610	Target 1
8	A8	27	72.9574	4.99625e+06	137725	Target 1
8	A8	28	73.2634	4.94062e+06	137255	Target 1
8	A8	29	73.5694	4897605	136539	Target 1
8	A8	30	73.8754	4861269	135976	Target 1
8	A8	31	74.1815	4821242	135726	Target 1
8	A8	32	74.4875	4.77479e+06	135610	Target 1
8	A8	33	74.7935	4726002	135311	Target 1
8	A8	34	75.0995	4.67762e+06	134776	Target 1
8	A8	35	75.4056	4.61658e+06	134503	Target 1
8	A8	36	75.7116	4588213	135500	Target 1
8	A8	37	76.0176	4566410	139192	Target 1
8	A8	38	76.3237	4523172	146659	Target 1
8	A8	39	76.6297	4.48626e+06	158587	Target 1
8	A8	40	76.9357	4400837	175267	Target 1
8	A8	41	77.2417	4.37107e+06	196703	Target 1
8	A8	42	77.5478	4318402	222537	Target 1
8	A8	43	77.8538	4245646	251703	Target 1
8	A8	44	78.1598	4165234	282011	Target 1
8	A8	45	78.4658	4.0653e+06	310028	Target 1
8	A8	46	78.7719	3.96172e+06	331494	Target 1
8	A8	47	79.0779	3.81407e+06	342300	Target 1
8	A8	48	79.3839	3.68594e+06	339726	Target 1
8	A8	49	79.6899	3.55824e+06	323442	Target 1
8	A8	50	79.996	3.45859e+06	295791	Target 1
8	A8	51	80.302	3.40556e+06	261158	Target 1
8	A8	52	80.608	3350783	224656	Target 1
8	A8	53	80.914	3309597	190711	Target 1
8	A8	54	81.2201	3.28452e+06	162138	Target 1
8	A8	55	81.5261	3.22166e+06	139972	Target 1
8	A8	56	81.8321	3.18609e+06	124787	Target 1
8	A8	57	82.1381	3.16098e+06	114661	Target 1
8	A8	58	82.4442	3135200	108023	Target 1
8	A8	59	82.7502	3100240	103746	Target 1
8	A8	60	83.0562	3.05425e+06	100894	Target 1
8	A8	61	83.3622	3.00809e+06	98841.9	Target 1
8	A8	62	83.6683	2.99463e+06	97303.6	Target 1
8	A8	63	83.9743	2.96938e+06	96217.2	Target 1
8	A8	64	84.2803	2.93133e+06	95555.9	Target 1
8	A8	65	84.5863	2.8956e+06	95216	Target 1
8	A8	66	84.8924	2.86322e+06	95073.4	Target 1
8	A8	67	85.1984	2.81112e+06	95125.7	Target 1
8	A8	68	85.5044	2.78844e+06	95547.5	Target 1
8	A8	69	85.8104	2.75309e+06	96571.7	Target 1
8	A8	70	86.1165	2.71722e+06	98291.1	Target 1
8	A8	71	86.4225	2.67729e+06	100559	Target 1
8	A8	72	86.7285	2.64223e+06	103047	Target 1
8	A8	73	87.0345	2.60531e+06	105411	Target 1
8	A8	74	87.3406	2566705	107402	Target 1
8	A8	75	87.6466	2.52917e+06	108898	Target 1
8	A8	76	87.9526	2.4882e+06	109904	Target 1
8	A8	77	88.2587	2441007	110589	Target 1
8	A8	78	88.5647	2421752	111388	Target 1
8	A8	79	88.8707	2.39473e+06	113135	Target 1
8	A8	80	89.1767	2.34888e+06	117181	Target 1
8	A8	81	89.4828	2.30993e+06	125545	Target 1
8	A8	82	89.7888	2.2771e+06	141535	Target 1
8	A8	83	90.0948	2.23929e+06	169819	Target 1
8	A8	84	90.4008	2.18453e+06	213486	Target 1
8	A8	85	90.7069	2.11701e+06	275428	Target 1
8	A8	86	91.0129	2.03075e+06	355914	Target 1
8	A8	87	91.3189	1844502	451046	Target 1
8	A8	88	91.6249	1.64636e+06	551929	Target 1
8	A8	89	91.931	1.38408e+06	645269	Target 1
8	A8	90	92.237	1.0669e+06	715839	Target 1
8	A8	91	92.543	739339	750655	Target 1
8	A8	92	92.849	482403	743821	Target 1
8	A8	93	93.1551	324763	700128	Target 1
8	A8	94	93.4611	253211	635311	Target 1
8	A8	95	93.7671	222399	571868	Target 1
8	A8	96	94.0731	210509	531431	Target 1
8	A8	97	94.3792	204047	526822	Target 1
8	A8	98	94.6852	201207	557728	Target 1
9	A9	1	65.0013	5.42266e+06	50677.1	Target 1
9	A9	2	65.3079	5.40737e+06	55051	Target 1
9	A9	3	65.6146	5.42054e+06	59888.2	Target 1
9	A9	4	65.9212	5387944	65097.9	Target 1
9	A9	5	66.2279	5.34581e+06	70632.4	Target 1
9	A9	6	66.5345	5313849	76517.8	Target 1
9	A9	7	66.8412	5.31686e+06	82756	Target 1
9	A9	8	67.1478	5263465	89130.3	Target 1
9	A9	9	67.4545	5245828	95095.2	Target 1
9	A9	10	67.7611	5205288	99937	Target 1
9	A9	11	68.0678	5174871	103129	Target 1
9	A9	12	68.3744	5.12339e+06	104673	Target 1
9	A9	13	68.6811	5.07139e+06	105178	Target 1
9	A9	14	68.9877	5052389	105571	Target 1
9	A9	15	69.2944	5049634	106641	Target 1
9	A9	16	69.601	4.98812e+06	108694	Target 1
9	A9	17	69.9077	4.95224e+06	111506	Target 1
9	A9	18	70.2143	4920274	114540	Target 1
9	A9	19	70.521	4.89614e+06	117225	Target 1
9	A9	20	70.8276	4822106	119093	Target 1
9	A9	21	71.1343	4813351	119963	Target 1
9	A9	22	71.4409	4.75862e+06	120067	Target 1
9	A9	23	71.7476	4.72468e+06	119582	Target 1
9	A9	24	72.0542	4679294	118796	Target 1
9	A9	25	72.3609	4637412	117968	Target 1
9	A9	26	72.6675	4606075	117601	Target 1
9	A9	27	72.9742	4.55238e+06	118029	Target 1
9	A9	28	73.2808	4.53223e+06	119276	Target 1
9	A9	29	73.5875	4475426	121123	Target 1
9	A9	30	73.8941	4.44195e+06	123365	Target 1
9	A9	31	74.2008	4400603	125573	Target 1
9	A9	32	74.5074	4363609	127311	Target 1
9	A9	33	74.8141	4308563	128307	Target 1
9	A9	34	75.1207	4.27158e+06	128670	Target 1
9	A9	35	75.4274	4218720	129016	Target 1
9	A9	36	75.734	4196983	130459	Target 1
9	A9	37	76.0407	4.14904e+06	134402	Target 1
9	A9	38	76.3473	4.12116e+06	142215	Target 1
9	A9	39	76.654	4.09363e+06	154928	Target 1
9	A9	40	76.9606	4013183	172977	Target 1
9	A9	41	77.2673	3.98881e+06	196020	Target 1
9	A9	42	77.5739	3.92083e+06	222756	Target 1
9	A9	43	77.8806	3843521	250789	Target 1
9	A9	44	78.1872	3.7616e+06	276699	Target 1
9	A9	45	78.4939	3.63583e+06	296491	Target 1
9	A9	46	78.8005	3529703	306458	Target 1
9	A9	47	79.1072	3390593	304248	Target 1
9	A9	48	79.4138	3.27286e+06	289689	Target 1
9	A9	49	79.7205	3.21126e+06	264974	Target 1
9	A9	50	80.0271	3154725	234051	Target 1
9	A9	51	80.3338	3.1109e+06	201461	Target 1
9	A9	52	80.6404	3.06809e+06	171127	Target 1
9	A9	53	80.9471	3034491	145562	Target 1
9	A9	54	81.2537	3.01471e+06	125712	Target 1
9	A9	55	81.5604	2973957	110123	Target 1
9	A9	56	81.867	2.93973e+06	98684.1	Target 1
9	A9	57	82.1737	2.90674e+06	91365.7	Target 1
9	A9	58	82.4803	2.88642e+06	87189.7	Target 1
9	A9	59	82.787	2.86976e+06	85350.5	Target 1
9	A9	60	83.0936	2.82892e+06	85071.3	Target 1
9	A9	61	83.4003	2.79277e+06	85515.7	Target 1
9	A9	62	83.7069	2761197	85872.2	Target 1
9	A9	63	84.0135	2.72351e+06	85528.9	Target 1
9	A9	64	84.3202	2.71194e+06	84200.9	Target 1
9	A9	65	84.6268	2.66946e+06	81948.7	Target 1
9	A9	66	84.9335	2.63934e+06	79134.1	Target 1
9	A9	67	85.2401	2.60266e+06	76356.1	Target 1
9	A9	68	85.5468	2.58067e+06	74344.8	Target 1
9	A9	69	85.8534	2.55784e+06	73750.4	Target 1
9	A9	70	86.1601	2.52771e+06	74889.6	Target 1
9	A9	71	86.4667	2.48739e+06	77600	Target 1
9	A9	72	86.7734	2.46467e+06	81340.9	Target 1
9	A9	73	87.08	2418626	85480.4	Target 1
9	A9	74	87.3867	2.39989e+06	89559.9	Target 1
9	A9	75	87.6933	2.37659e+06	93379.8	Target 1
9	A9	76	88	2.31873e+06	96930.2	Target 1
9	A9	77	88.3066	2.28551e+06	100365	Target 1
9	A9	78	88.6133	2.25637e+06	104163	Target 1
9	A9	79	88.9199	2.23072e+06	109423	Target 1
9	A9	80	89.2266	2.18881e+06	118110	Target 1
9	A9	81	89.5332	2155394	131096	Target 1
9	A9	82	89.8399	2.12302e+06	152511	Target 1
9	A9	83	90.1465	2.06823e+06	185756	Target 1
9	A9	84	90.4532	1.9859e+06	233792	Target 1
9	A9	85	90.7598	1.89331e+06	298275	Target 1
9	A9	86	91.0665	1.77095e+06	378260	Target 1
9	A9	87	91.3731	1.56577e+06	468851	Target 1
9	A9	88	91.6798	1307191	560491	Target 1
9	A9	89	91.9864	996126	639769	Target 1
9	A9	90	92.2931	676136	692232	Target 1
9	A9	91	92.5997	412792	706804	Target 1
9	A9	92	92.9064	257771	680304	Target 1
9	A9	93	93.213	184997	620012	Target 1
9	A9	94	93.5197	155762	542660	Target 1
9	A9	95	93.8263	143741	469616	Target 1
9	A9	96	94.133	137699	419814	Target 1
9	A9	97	94.4396	134955	403348	Target 1
9	A9	98	94.7463	132953	418652	Target 1
10	A10	1	65.0013	5.63968e+06	57095.4	Target 1
10	A10	2	65.3079	5617697	62414	Target 1
10	A10	3	65.6146	5633626	67813	Target 1
10	A10	4	65.9212	5591286	73106.2	Target 1
10	A10	5	66.2279	5.55941e+06	78278	Target 1
10	A10	6	66.5345	5.51943e+06	83535	Target 1
10	A10	7	66.8412	5519948	89156.1	Target 1
10	A10	8	67.1478	5458280	95212	Target 1
10	A10	9	67.4545	5.47575e+06	101389	Target 1
10	A10	10	67.7611	5.40515e+06	107068	Target 1
10	A10	11	68.0678	5.36684e+06	111645	Target 1
10	A10	12	68.3744	5.329e+06	114873	Target 1
10	A10	13	68.6811	5276652	116977	Target 1
10	A10	14	68.9877	5.25913e+06	118479	Target 1
10	A10	15	69.2944	5203193	119870	Target 1
10	A10	16	69.601	5.189e+06	121324	Target 1
10	A10	17	69.9077	5.12961e+06	122669	Target 1
10	A10	18	70.2143	5.1007e+06	123584	Target 1
10	A10	19	70.521	5059243	123625	Target 1
10	A10	20	70.8276	4978713	122842	Target 1
10	A10	21	71.1343	4.98568e+06	121731	Target 1
10	A10	22	71.4409	4925568	120795	Target 1
10	A10	23	71.7476	4.88801e+06	120381	Target 1
10	A10	24	72.0542	4853415	120620	Target 1
10	A10	25	72.3609	4.81312e+06	121387	Target 1
10	A10	26	72.6675	4768367	122448	Target 1
10	A10	27	72.9742	4714280	123791	Target 1
10	A10	28	73.2808	4.6678e+06	125281	Target 1
10	A10	29	73.5875	4.64447e+06	127014	Target 1
10	A10	30	73.8941	4.59325e+06	128977	Target 1
10	A10	31	74.2008	4549937	130898	Target 1
10	A10	32	74.5074	4507937	132311	Target 1
10	A10	33	74.8141	4.46616e+06	132871	Target 1
10	A10	34	75.1207	4.40298e+06	132761	Target 1
10	A10	35	75.4274	4.35842e+06	132932	Target 1
10	A10	36	75.734	4.3288e+06	134961	Target 1
10	A10	37	76.0407	4306749	140567	Target 1
10	A10	38	76.3473	4275949	151052	Target 1
10	A10	39	76.654	4221229	167024	Target 1
10	A10	40	76.9606	4.13936e+06	188449	Target 1
10	A10	41	77.2673	4.10299e+06	214786	Target 1
10	A10	42	77.5739	4.04227e+06	244879	Target 1
10	A10	43	77.8806	3965880	276547	Target 1
10	A10	44	78.1872	3876816	306253	Target 1
10	A10	45	78.4939	3.76092e+06	329346	Target 1
10	A10	46	78.8005	3.61603e+06	341130	Target 1
10	A10	47	79.1072	3.47e+06	338405	Target 1
10	A10	48	79.4138	3.3518e+06	320745	Target 1
10	A10	49	79.7205	3.29285e+06	290841	Target 1
10	A10	50	80.0271	3226870	253692	Target 1
10	A10	51	80.3338	3.17889e+06	215056	Target 1
10	A10	52	80.6404	3.14186e+06	179858	Target 1
10	A10	53	80.9471	3.1168e+06	151156	Target 1
10	A10	54	81.2537	3.09272e+06	129913	Target 1
10	A10	55	81.5604	3.04038e+06	116214	Target 1
10	A10	56	81.867	3.00679e+06	107972	Target 1
10	A10	57	82.1737	2976047	102867	Target 1
10	A10	58	82.4803	2940722	99734.8	Target 1
10	A10	59	82.787	2927403	97830.5	Target 1
10	A10	60	83.0936	2866965	96715.6	Target 1
10	A10	61	83.4003	2857484	96086.2	Target 1
10	A10	62	83.7069	2.8068e+06	95668.8	Target 1
10	A10	63	84.0135	2790209	95185.5	Target 1
10	A10	64	84.3202	2.74994e+06	94380.8	Target 1
10	A10	65	84.6268	2.71542e+06	93094.1	Target 1
10	A10	66	84.9335	2.68467e+06	91350	Target 1
10	A10	67	85.2401	2639519	89421.6	Target 1
10	A10	68	85.5468	2.62157e+06	87785.6	Target 1
10	A10	69	85.8534	2.58421e+06	86954.7	Target 1
10	A10	70	86.1601	2.55434e+06	87262.5	Target 1
10	A10	71	86.4667	2.52419e+06	88728.9	Target 1
10	A10	72	86.7734	2.49382e+06	91095.2	Target 1
10	A10	73	87.08	2.45027e+06	93962.5	Target 1
10	A10	74	87.3867	2.42817e+06	96959.9	Target 1
10	A10	75	87.6933	2.3857e+06	99847.3	Target 1
10	A10	76	88	2.35311e+06	102576	Target 1
10	A10	77	88.3066	2.30904e+06	105363	Target 1
10	A10	78	88.6133	2.28073e+06	108799	Target 1
10	A10	79	88.9199	2.24747e+06	113977	Target 1
10	A10	80	89.2266	2213925	122580	Target 1
10	A10	81	89.5332	2.1781e+06	138610	Target 1
10	A10	82	89.8399	2.12242e+06	164109	Target 1
10	A10	83	90.1465	2.065e+06	202544	Target 1
10	A10	84	90.4532	1.99597e+06	257180	Target 1
10	A10	85	90.7598	1.89914e+06	329935	Target 1
10	A10	86	91.0665	1.76099e+06	419653	Target 1
10	A10	87	91.3731	1.53756e+06	520370	Target 1
10	A10	88	91.6798	1.26266e+06	620607	Target 1
10	A10	89	91.9864	937101	704688	Target 1
10	A10	90	92.2931	617257	756435	Target 1
10	A10	91	92.5997	363461	764364	Target 1
10	A10	92	92.9064	223505	726481	Target 1
10	A10	93	93.213	159175	652487	Target 1
10	A10	94	93.5197	134040	561932	Target 1
10	A10	95	93.8263	124010	478469	Target 1
10	A10	96	94.133	118160	422153	Target 1
10	A10	97	94.4396	115875	402879	Target 1
10	A10	98	94.7463	114135	417884	Target 1
11	A11	1	65.0005	5.88074e+06	65533.5	Target 1
11	A11	2	65.3071	5869720	69426	Target 1
11	A11	3	65.6136	5.86572e+06	73563.4	Target 1
11	A11	4	65.9202	5.83918e+06	77756	Target 1
11	A11	5	66.2267	5798639	81914.2	Target 1
11	A11	6	66.5333	5.7651e+06	86133.6	Target 1
11	A11	7	66.8398	5.75367e+06	90585.7	Target 1
11	A11	8	67.1464	5693904	95270.6	Target 1
11	A11	9	67.4529	5712694	99829.1	Target 1
11	A11	10	67.7595	5654889	103638	Target 1
11	A11	11	68.066	5607618	106179	Target 1
11	A11	12	68.3726	5552999	107426	Target 1
11	A11	13	68.6791	5526163	107938	Target 1
11	A11	14	68.9857	5.50641e+06	108577	Target 1
11	A11	15	69.2922	5.46348e+06	110039	Target 1
11	A11	16	69.5988	5446757	112520	Target 1
11	A11	17	69.9053	5397063	115686	Target 1
11	A11	18	70.2119	5351130	118911	Target 1
11	A11	19	70.5185	5329671	121568	Target 1
11	A11	20	70.825	5.25175e+06	123270	Target 1
11	A11	21	71.1316	5251848	123841	Target 1
11	A11	22	71.4381	5196320	123425	Target 1
11	A11	23	71.7447	5.12631e+06	122417	Target 1
11	A11	24	72.0512	5108481	121321	Target 1
11	A11	25	72.3578	5.07439e+06	120517	Target 1
11	A11	26	72.6643	5.033e+06	120198	Target 1
11	A11	27	72.9709	4978659	120402	Target 1
11	A11	28	73.2774	4933784	121107	Target 1
11	A11	29	73.584	4.89099e+06	122295	Target 1
11	A11	30	73.8905	4874539	123893	Target 1
11	A11	31	74.1971	4823684	125548	Target 1
11	A11	32	74.5036	4776048	126742	Target 1
11	A11	33	74.8102	4723163	127025	Target 1
11	A11	34	75.1167	4.68673e+06	126417	Target 1
11	A11	35	75.4233	4639371	125687	Target 1
11	A11	36	75.7299	4604187	126284	Target 1
11	A11	37	76.0364	4.55532e+06	129932	Target 1
11	A11	38	76.343	4569899	138037	Target 1
11	A11	39	76.6495	4519937	151266	Target 1
11	A11	40	76.9561	4.42963e+06	169448	Target 1
11	A11	41	77.2626	4393614	191740	Target 1
11	A11	42	77.5692	4346748	216810	Target 1
11	A11	43	77.8757	4.24941e+06	242806	Target 1
11	A11	44	78.1823	4182956	267200	Target 1
11	A11	45	78.4888	4.07959e+06	286795	Target 1
11	A11	46	78.7954	3.9595e+06	298210	Target 1
11	A11	47	79.1019	3.82594e+06	298795	Target 1
11	A11	48	79.4085	3.70416e+06	287649	Target 1
11	A11	49	79.715	3.62738e+06	266183	Target 1
11	A11	50	80.0216	3.56141e+06	237870	Target 1
11	A11	51	80.3281	3.51486e+06	207234	Target 1
11	A11	52	80.6347	3.48775e+06	178503	Target 1
11	A11	53	80.9412	3447053	154540	Target 1
11	A11	54	81.2478	3.41995e+06	136424	Target 1
11	A11	55	81.5544	3.36548e+06	123740	Target 1
11	A11	56	81.8609	3.33165e+06	115436	Target 1
11	A11	57	82.1675	3.30109e+06	109920	Target 1
11	A11	58	82.474	3.26319e+06	106075	Target 1
11	A11	59	82.7806	3.24201e+06	103185	Target 1
11	A11	60	83.0871	3.19504e+06	100846	Target 1
11	A11	61	83.3937	3.16176e+06	98884.5	Target 1
11	A11	62	83.7002	3.11804e+06	97287.8	Target 1
11	A11	63	84.0068	3.12093e+06	96088.9	Target 1
11	A11	64	84.3133	3.0765e+06	95229.8	Target 1
11	A11	65	84.6199	3.03846e+06	94507.7	Target 1
11	A11	66	84.9264	3000332	93694.3	Target 1
11	A11	67	85.233	2.95584e+06	92763.8	Target 1
11	A11	68	85.5395	2934661	92011.9	Target 1
11	A11	69	85.8461	2.90304e+06	91939.1	Target 1
11	A11	70	86.1526	2869823	92943.9	Target 1
11	A11	71	86.4592	2.82993e+06	95055.8	Target 1
11	A11	72	86.7657	2802827	97907.8	Target 1
11	A11	73	87.0723	2.75723e+06	100945	Target 1
11	A11	74	87.3789	2.71917e+06	103708	Target 1
11	A11	75	87.6854	2.69669e+06	106014	Target 1
11	A11	76	87.992	2.65156e+06	107982	Target 1
11	A11	77	88.2985	2.61577e+06	109964	Target 1
11	A11	78	88.6051	2.57856e+06	112527	Target 1
11	A11	79	88.9116	2.54511e+06	116556	Target 1
11	A11	80	89.2182	2.50079e+06	123486	Target 1
11	A11	81	89.5247	2.47516e+06	135645	Target 1
11	A11	82	89.8313	2.43023e+06	155693	Target 1
11	A11	83	90.1378	2.37376e+06	186848	Target 1
11	A11	84	90.4444	2.3237e+06	232138	Target 1
11	A11	85	90.7509	2.21259e+06	293511	Target 1
11	A11	86	91.0575	2.09445e+06	370713	Target 1
11	A11	87	91.364	1.90643e+06	460096	Target 1
11	A11	88	91.6706	1.66647e+06	553771	Target 1
11	A11	89	91.9771	1.35765e+06	639792	Target 1
11	A11	90	92.2837	1011616	704067	Target 1
11	A11	91	92.5903	694422	734185	Target 1
11	A11	92	92.8968	480764	724193	Target 1
11	A11	93	93.2034	369238	678282	Target 1
11	A11	94	93.5099	323568	611162	Target 1
11	A11	95	93.8165	304110	544042	Target 1
11	A11	96	94.123	295054	497364	Target 1
11	A11	97	94.4296	291041	483428	Target 1
11	A11	98	94.7361	288848	502487	Target 1
12	A12	1	65.0005	4829273	44303.8	Target 1
12	A12	2	65.3071	4.80711e+06	48164.1	Target 1
12	A12	3	65.6136	4.80668e+06	51606.3	Target 1
12	A12	4	65.9202	4785947	54556.9	Target 1
12	A12	5	66.2267	4755131	57232.5	Target 1
12	A12	6	66.5333	4.72936e+06	60068.9	Target 1
12	A12	7	66.8398	4749144	63490.4	Target 1
12	A12	8	67.1464	4.69917e+06	67651.4	Target 1
12	A12	9	67.4529	4704226	72323.3	Target 1
12	A12	10	67.7595	4.66807e+06	77003.7	Target 1
12	A12	11	68.066	4.63881e+06	81171.6	Target 1
12	A12	12	68.3726	4.6074e+06	84522.5	Target 1
12	A12	13	68.6791	4578216	87051.9	Target 1
12	A12	14	68.9857	4.56216e+06	88976.3	Target 1
12	A12	15	69.2922	4517716	90561.6	Target 1
12	A12	16	69.5988	4510265	91982.2	Target 1
12	A12	17	69.9053	4457791	93271.9	Target 1
12	A12	18	70.2119	4449748	94366.6	Target 1
12	A12	19	70.5185	4407638	95188.5	Target 1
12	A12	20	70.825	4.36249e+06	95726.3	Target 1
12	A12	21	71.1316	4.36467e+06	96067.9	Target 1
12	A12	22	71.4381	4.30734e+06	96375.8	Target 1
12	A12	23	71.7447	4.28119e+06	96811.5	Target 1
12	A12	24	72.0512	4254635	97436	Target 1
12	A12	25	72.3578	4229063	98182.3	Target 1
12	A12	26	72.6643	4.18301e+06	98784	Target 1
12	A12	27	72.9709	4.16136e+06	99013.4	Target 1
12	A12	28	73.2774	4100558	98845.8	Target 1
12	A12	29	73.584	4.07949e+06	98507.8	Target 1
12	A12	30	73.8905	4.05405e+06	98335.5	Target 1
12	A12	31	74.1971	4.0296e+06	98523.7	Target 1
12	A12	32	74.5036	4004686	98960.2	Target 1
12	A12	33	74.8102	3.94878e+06	99317.3	Target 1
12	A12	34	75.1167	3.92107e+06	99357.4	Target 1
12	A12	35	75.4233	3890897	99266.9	Target 1
12	A12	36	75.7299	3862081	99772.6	Target 1
12	A12	37	76.0364	3.81791e+06	101957	Target 1
12	A12	38	76.343	3.82211e+06	106875	Target 1
12	A12	39	76.6495	3.80339e+06	115206	Target 1
12	A12	40	76.9561	3721774	127144	Target 1
12	A12	41	77.2626	3.70789e+06	142490	Target 1
12	A12	42	77.5692	3.65706e+06	160758	Target 1
12	A12	43	77.8757	3.59363e+06	181109	Target 1
12	A12	44	78.1823	3.54846e+06	202075	Target 1
12	A12	45	78.4888	3477499	221342	Target 1
12	A12	46	78.7954	3388827	235953	Target 1
12	A12	47	79.1019	3.25361e+06	243040	Target 1
12	A12	48	79.4085	3154530	240851	Target 1
12	A12	49	79.715	3080639	229523	Target 1
12	A12	50	80.0216	3.00918e+06	211147	Target 1
12	A12	51	80.3281	2976185	189038	Target 1
12	A12	52	80.6347	2.94261e+06	166599	Target 1
12	A12	53	80.9412	2.89654e+06	146375	Target 1
12	A12	54	81.2478	2.8771e+06	129666	Target 1
12	A12	55	81.5544	2.81613e+06	116734	Target 1
12	A12	56	81.8609	2.79459e+06	107276	Target 1
12	A12	57	82.1675	2.77165e+06	100783	Target 1
12	A12	58	82.474	2.76511e+06	96707	Target 1
12	A12	59	82.7806	2722356	94376.7	Target 1
12	A12	60	83.0871	2.66432e+06	92873.6	Target 1
12	A12	61	83.3937	2.65751e+06	91562.4	Target 1
12	A12	62	83.7002	2621180	90083	Target 1
12	A12	63	84.0068	2.59888e+06	88372.5	Target 1
12	A12	64	84.3133	2583762	86531.9	Target 1
12	A12	65	84.6199	2.54134e+06	84680.3	Target 1
12	A12	66	84.9264	2.50967e+06	82919.8	Target 1
12	A12	67	85.233	2.4893e+06	81402.2	Target 1
12	A12	68	85.5395	2.46016e+06	80371.9	Target 1
12	A12	69	85.8461	2431689	80090.5	Target 1
12	A12	70	86.1526	2.41035e+06	80691.9	Target 1
12	A12	71	86.4592	2378054	82080.4	Target 1
12	A12	72	86.7657	2348657	83967.1	Target 1
12	A12	73	87.0723	2.3218e+06	86003.6	Target 1
12	A12	74	87.3789	2.29321e+06	87921.7	Target 1
12	A12	75	87.6854	2.26457e+06	89590.5	Target 1
12	A12	76	87.992	2.23456e+06	91009.5	Target 1
12	A12	77	88.2985	2200669	92287.8	Target 1
12	A12	78	88.6051	2.17302e+06	93672	Target 1
12	A12	79	88.9116	2147108	95623.6	Target 1
12	A12	80	89.2182	2.11721e+06	98986.2	Target 1
12	A12	81	89.5247	2.0884e+06	105063	Target 1
12	A12	82	89.8313	2.05565e+06	115352	Target 1
12	A12	83	90.1378	2.01636e+06	131876	Target 1
12	A12	84	90.4444	1.97444e+06	156995	Target 1
12	A12	85	90.7509	1.9179e+06	193130	Target 1
12	A12	86	91.0575	1.84119e+06	242178	Target 1
12	A12	87	91.364	1.7274e+06	304522	Target 1
12	A12	88	91.6706	1575222	377793	Target 1
12	A12	89	91.9771	1.36548e+06	455891	Target 1
12	A12	90	92.2837	1.09072e+06	529070	Target 1
12	A12	91	92.5903	779044	585817	Target 1
12	A12	92	92.8968	506834	616531	Target 1
12	A12	93	93.2034	320134	617825	Target 1
12	A12	94	93.5099	229774	595271	Target 1
12	A12	95	93.8165	193274	562607	Target 1
12	A12	96	94.123	178055	536966	Target 1
12	A12	97	94.4296	171558	532110	Target 1
12	A12	98	94.7361	169050	553121	Target 1
13	B1	1	65.0004	5150167	53071.6	Target 1
13	B1	2	65.3072	5155125	57366.7	Target 1
13	B1	3	65.6141	5159847	61931	Target 1
13	B1	4	65.9209	5.13396e+06	66359.9	Target 1
13	B1	5	66.2278	5.09424e+06	70307.4	Target 1
13	B1	6	66.5346	5077172	73712.3	Target 1
13	B1	7	66.8415	5.04752e+06	76829.9	Target 1
13	B1	8	67.1483	5010727	80021.1	Target 1
13	B1	9	67.4552	5028007	83450.9	Target 1
13	B1	10	67.762	4.98195e+06	86937.7	Target 1
13	B1	11	68.0688	4.95161e+06	90081.3	Target 1
13	B1	12	68.3757	4907199	92577	Target 1
13	B1	13	68.6825	4880519	94455	Target 1
13	B1	14	68.9894	4.84482e+06	96065.3	Target 1
13	B1	15	69.2962	4.82255e+06	97813.7	Target 1
13	B1	16	69.6031	4.80306e+06	99848.8	Target 1
13	B1	17	69.9099	4.76108e+06	101950	Target 1
13	B1	18	70.2168	4739666	103690	Target 1
13	B1	19	70.5236	4.68495e+06	104758	Target 1
13	B1	20	70.8305	4624782	105209	Target 1
13	B1	21	71.1373	4634128	105450	Target 1
13	B1	22	71.4441	4580820	105967	Target 1
13	B1	23	71.751	4546030	106997	Target 1
13	B1	24	72.0578	4531504	108476	Target 1
13	B1	25	72.3647	4483032	110036	Target 1
13	B1	26	72.6715	4421696	110730	Target 1
13	B1	27	72.9784	4392055	110408	Target 1
13	B1	28	73.2852	4.34416e+06	109578	Target 1
13	B1	29	73.5921	4311415	109149	Target 1
13	B1	30	73.8989	4.29614e+06	109883	Target 1
13	B1	31	74.2057	4257442	111876	Target 1
13	B1	32	74.5126	4.21615e+06	114426	Target 1
13	B1	33	74.8194	4.18212e+06	116430	Target 1
13	B1	34	75.1263	4.12077e+06	117148	Target 1
13	B1	35	75.4331	4.05592e+06	116887	Target 1
13	B1	36	75.74	4.0485e+06	117151	Target 1
13	B1	37	76.0468	4.02873e+06	120123	Target 1
13	B1	38	76.3537	4.01447e+06	127787	Target 1
13	B1	39	76.6605	3.97315e+06	141238	Target 1
13	B1	40	76.9674	3890631	160489	Target 1
13	B1	41	77.2742	3855809	184706	Target 1
13	B1	42	77.581	3.81981e+06	212440	Target 1
13	B1	43	77.8879	3.72033e+06	241626	Target 1
13	B1	44	78.1947	3654570	269407	Target 1
13	B1	45	78.5016	3.54743e+06	292179	Target 1
13	B1	46	78.8084	3.43616e+06	306150	Target 1
13	B1	47	79.1153	3.28637e+06	308356	Target 1
13	B1	48	79.4221	3.19467e+06	297727	Target 1
13	B1	49	79.729	3.09671e+06	275664	Target 1
13	B1	50	80.0358	3.04057e+06	245749	Target 1
13	B1	51	80.3427	2.99944e+06	212688	Target 1
13	B1	52	80.6495	2969028	180953	Target 1
13	B1	53	80.9563	2.9246e+06	153700	Target 1
13	B1	54	81.2632	2.90418e+06	132388	Target 1
13	B1	55	81.57	2.84729e+06	117049	Target 1
13	B1	56	81.8769	2.83208e+06	107174	Target 1
13	B1	57	82.1837	2.7973e+06	102681	Target 1
13	B1	58	82.4906	2.77096e+06	100549	Target 1
13	B1	59	82.7974	2.75216e+06	99979.9	Target 1
13	B1	60	83.1043	2695820	100148	Target 1
13	B1	61	83.4111	2.66434e+06	100292	Target 1
13	B1	62	83.718	2.61643e+06	99874	Target 1
13	B1	63	84.0248	2606804	98677.4	Target 1
13	B1	64	84.3316	2.57717e+06	96768.2	Target 1
13	B1	65	84.6385	2.53409e+06	94359	Target 1
13	B1	66	84.9453	2.50258e+06	91705.7	Target 1
13	B1	67	85.2522	2.47457e+06	89096.8	Target 1
13	B1	68	85.559	2.44068e+06	86877.5	Target 1
13	B1	69	85.8659	2.42597e+06	85414.3	Target 1
13	B1	70	86.1727	2.3804e+06	84975.7	Target 1
13	B1	71	86.4796	2.37076e+06	85612.5	Target 1
13	B1	72	86.7864	2.33129e+06	87123.6	Target 1
13	B1	73	87.0932	2.29843e+06	89136.9	Target 1
13	B1	74	87.4001	2.26413e+06	91257.6	Target 1
13	B1	75	87.7069	2234469	93198.1	Target 1
13	B1	76	88.0138	2.2013e+06	94860.3	Target 1
13	B1	77	88.3206	2.1699e+06	96367.9	Target 1
13	B1	78	88.6275	2.13969e+06	98084.5	Target 1
13	B1	79	88.9343	2.10887e+06	100659	Target 1
13	B1	80	89.2412	2077201	105101	Target 1
13	B1	81	89.548	2.0445e+06	114483	Target 1
13	B1	82	89.8549	2008506	131862	Target 1
13	B1	83	90.1617	1.96265e+06	159537	Target 1
13	B1	84	90.4685	1.90523e+06	200892	Target 1
13	B1	85	90.7754	1.82701e+06	258545	Target 1
13	B1	86	91.0822	1.71686e+06	332940	Target 1
13	B1	87	91.3891	1.53742e+06	420785	Target 1
13	B1	88	91.6959	1.30103e+06	513992	Target 1
13	B1	89	92.0028	1.01217e+06	600003	Target 1
13	B1	90	92.3096	702204	664138	Target 1
13	B1	91	92.6165	435440	693795	Target 1
13	B1	92	92.9233	270204	683256	Target 1
13	B1	93	93.2301	187788	637051	Target 1
13	B1	94	93.537	155653	569930	Target 1
13	B1	95	93.8438	143659	502705	Target 1
13	B1	96	94.1507	137380	455218	Target 1
13	B1	97	94.4575	134197	439380	Target 1
13	B1	98	94.7644	132694	455551	Target 1
14	B2	1	65.0004	5.1741e+06	58285.3	Target 1
14	B2	2	65.3072	5155608	62214.7	Target 1
14	B2	3	65.6141	5.15644e+06	65982.9	Target 1
14	B2	4	65.9209	5121942	69408.8	Target 1
14	B2	5	66.2278	5091445	72523.6	Target 1
14	B2	6	66.5346	5069516	75594	Target 1
14	B2	7	66.8415	5057948	78963.4	Target 1
14	B2	8	67.1483	5.01265e+06	82799.1	Target 1
14	B2	9	67.4552	5015876	86924.1	Target 1
14	B2	10	67.762	4977385	90869.7	Target 1
14	B2	11	68.0688	4940076	94148.1	Target 1
14	B2	12	68.3757	4.89801e+06	96570.3	Target 1
14	B2	13	68.6825	4.8611e+06	98376	Target 1
14	B2	14	68.9894	4843372	100074	Target 1
14	B2	15	69.2962	4814430	102108	Target 1
14	B2	16	69.6031	4.78932e+06	104573	Target 1
14	B2	17	69.9099	4.74624e+06	107199	Target 1
14	B2	18	70.2168	4715245	109545	Target 1
14	B2	19	70.5236	4.67156e+06	111274	Target 1
14	B2	20	70.8305	4621290	112311	Target 1
14	B2	21	71.1373	4.60731e+06	112821	Target 1
14	B2	22	71.4441	4.56911e+06	112983	Target 1
14	B2	23	71.751	4517634	112885	Target 1
14	B2	24	72.0578	4.49295e+06	112599	Target 1
14	B2	25	72.3647	4449865	112233	Target 1
14	B2	26	72.6715	4.4057e+06	111911	Target 1
14	B2	27	72.9784	4.36711e+06	111939	Target 1
14	B2	28	73.2852	4334459	112678	Target 1
14	B2	29	73.5921	4.29932e+06	114698	Target 1
14	B2	30	73.8989	4270907	117703	Target 1
14	B2	31	74.2057	4.2177e+06	121046	Target 1
14	B2	32	74.5126	4.18806e+06	123747	Target 1
14	B2	33	74.8194	4.14215e+06	124938	Target 1
14	B2	34	75.1263	4.08555e+06	124410	Target 1
14	B2	35	75.4331	4029138	122978	Target 1
14	B2	36	75.74	4.0113e+06	122378	Target 1
14	B2	37	76.0468	4.00074e+06	124708	Target 1
14	B2	38	76.3537	3.9752e+06	131699	Target 1
14	B2	39	76.6605	3.93024e+06	144283	Target 1
14	B2	40	76.9674	3851024	162616	Target 1
14	B2	41	77.2742	3823287	186337	Target 1
14	B2	42	77.581	3775476	214644	Target 1
14	B2	43	77.8879	3.70114e+06	245945	Target 1
14	B2	44	78.1947	3.6285e+06	277378	Target 1
14	B2	45	78.5016	3.53227e+06	304729	Target 1
14	B2	46	78.8084	3.39721e+06	323169	Target 1
14	B2	47	79.1153	3.24237e+06	328672	Target 1
14	B2	48	79.4221	3.12996e+06	319495	Target 1
14	B2	49	79.729	3056595	296934	Target 1
14	B2	50	80.0358	2980268	264965	Target 1
14	B2	51	80.3427	2.94002e+06	228929	Target 1
14	B2	52	80.6495	2.90022e+06	193951	Target 1
14	B2	53	80.9563	2.86686e+06	163715	Target 1
14	B2	54	81.2632	2.82631e+06	139999	Target 1
14	B2	55	81.57	2.80524e+06	122878	Target 1
14	B2	56	81.8769	2770302	111563	Target 1
14	B2	57	82.1837	2730206	105435	Target 1
14	B2	58	82.4906	2.68863e+06	101629	Target 1
14	B2	59	82.7974	2.68398e+06	99342.4	Target 1
14	B2	60	83.1043	2.63505e+06	98052.1	Target 1
14	B2	61	83.4111	2619277	97365.3	Target 1
14	B2	62	83.718	2.57221e+06	96900.2	Target 1
14	B2	63	84.0248	2.54408e+06	96279.6	Target 1
14	B2	64	84.3316	2.50984e+06	95224.9	Target 1
14	B2	65	84.6385	2481794	93667.4	Target 1
14	B2	66	84.9453	2.45681e+06	91792.5	Target 1
14	B2	67	85.2522	2.41721e+06	89983.6	Target 1
14	B2	68	85.559	2.38615e+06	88696.2	Target 1
14	B2	69	85.8659	2.35924e+06	88299.2	Target 1
14	B2	70	86.1727	2.33416e+06	88944.9	Target 1
14	B2	71	86.4796	2.29691e+06	90521	Target 1
14	B2	72	86.7864	2264231	92711.7	Target 1
14	B2	73	87.0932	2.22634e+06	95136.6	Target 1
14	B2	74	87.4001	2.20913e+06	97474	Target 1
14	B2	75	87.7069	2.16393e+06	99516.2	Target 1
14	B2	76	88.0138	2.11689e+06	101174	Target 1
14	B2	77	88.3206	2096917	102516	Target 1
14	B2	78	88.6275	2.06492e+06	103875	Target 1
14	B2	79	88.9343	2.03278e+06	105996	Target 1
14	B2	80	89.2412	2.00125e+06	110144	Target 1
14	B2	81	89.548	1.96914e+06	119300	Target 1
14	B2	82	89.8549	1.93137e+06	136527	Target 1
14	B2	83	90.1617	1.88494e+06	164667	Target 1
14	B2	84	90.4685	1.82956e+06	207140	Target 1
14	B2	85	90.7754	1.75033e+06	266464	Target 1
14	B2	86	91.0822	1638357	342805	Target 1
14	B2	87	91.3891	1.45431e+06	432367	Target 1
14	B2	88	91.6959	1.21611e+06	526398	Target 1
14	B2	89	92.0028	923866	611714	Target 1
14	B2	90	92.3096	621206	673333	Target 1
14	B2	91	92.6165	369682	698879	Target 1
14	B2	92	92.9233	217919	683388	Target 1
14	B2	93	93.2301	140606	632396	Target 1
14	B2	94	93.537	112671	561495	Target 1
14	B2	95	93.8438	100786	491858	Target 1
14	B2	96	94.1507	95044.3	443130	Target 1
14	B2	97	94.4575	92883.5	426660	Target 1
14	B2	98	94.7644	91400.7	442197	Target 1
15	B3	1	65.0014	5.83717e+06	70049.3	Target 1
15	B3	2	65.3082	5820133	76074.2	Target 1
15	B3	3	65.615	5.81821e+06	81900.1	Target 1
15	B3	4	65.9217	5784033	86848.3	Target 1
15	B3	5	66.2285	5728366	90661.3	Target 1
15	B3	6	66.5353	5681665	93744.3	Target 1
15	B3	7	66.8421	5683086	96969.4	Target 1
15	B3	8	67.1488	5.61413e+06	101091	Target 1
15	B3	9	67.4556	5.63267e+06	106206	Target 1
15	B3	10	67.7624	5.57267e+06	111634	Target 1
15	B3	11	68.0692	5.53632e+06	116372	Target 1
15	B3	12	68.3759	5.47795e+06	119771	Target 1
15	B3	13	68.6827	5.42722e+06	121949	Target 1
15	B3	14	68.9895	5.39478e+06	123633	Target 1
15	B3	15	69.2963	5.37297e+06	125585	Target 1
15	B3	16	69.603	5.34679e+06	128048	Target 1
15	B3	17	69.9098	5.27901e+06	130652	Target 1
15	B3	18	70.2166	5.24098e+06	132695	Target 1
15	B3	19	70.5234	5.19977e+06	133775	Target 1
15	B3	20	70.8301	5.12843e+06	133970	Target 1
15	B3	21	71.1369	5.11921e+06	133639	Target 1
15	B3	22	71.4437	5077171	133189	Target 1
15	B3	23	71.7505	5.00781e+06	132837	Target 1
15	B3	24	72.0572	4991715	132568	Target 1
15	B3	25	72.364	4.93422e+06	132257	Target 1
15	B3	26	72.6708	4.87606e+06	131830	Target 1
15	B3	27	72.9776	4.84488e+06	131327	Target 1
15	B3	28	73.2843	4.79373e+06	130947	Target 1
15	B3	29	73.5911	4760308	130886	Target 1
15	B3	30	73.8979	4699023	131239	Target 1
15	B3	31	74.2047	4.66544e+06	131939	Target 1
15	B3	32	74.5114	4633230	132760	Target 1
15	B3	33	74.8182	4587074	133580	Target 1
15	B3	34	75.125	4.5319e+06	134552	Target 1
15	B3	35	75.4318	4469047	136387	Target 1
15	B3	36	75.7385	4452566	140364	Target 1
15	B3	37	76.0453	4424581	148028	Target 1
15	B3	38	76.3521	4385941	160722	Target 1
15	B3	39	76.6589	4334085	179231	Target 1
15	B3	40	76.9656	4.24932e+06	203675	Target 1
15	B3	41	77.2724	4208816	233480	Target 1
15	B3	42	77.5792	4.1489e+06	267198	Target 1
15	B3	43	77.886	4.05873e+06	302155	Target 1
15	B3	44	78.1927	3.9549e+06	334285	Target 1
15	B3	45	78.4995	3.82093e+06	358571	Target 1
15	B3	46	78.8063	3688504	370225	Target 1
15	B3	47	79.1131	3.52163e+06	366237	Target 1
15	B3	48	79.4198	3.40449e+06	346576	Target 1
15	B3	49	79.7266	3.33627e+06	314399	Target 1
15	B3	50	80.0334	3.28242e+06	275091	Target 1
15	B3	51	80.3402	3.22413e+06	234592	Target 1
15	B3	52	80.6469	3.18888e+06	197756	Target 1
15	B3	53	80.9537	3152741	167406	Target 1
15	B3	54	81.2605	3.11072e+06	144292	Target 1
15	B3	55	81.5673	3.07348e+06	127472	Target 1
15	B3	56	81.874	3.03847e+06	115413	Target 1
15	B3	57	82.1808	3.00093e+06	107377	Target 1
15	B3	58	82.4876	2966355	102235	Target 1
15	B3	59	82.7944	2953745	99124.9	Target 1
15	B3	60	83.1012	2.90519e+06	97315.9	Target 1
15	B3	61	83.4079	2864561	96127.5	Target 1
15	B3	62	83.7147	2.83014e+06	94983.4	Target 1
15	B3	63	84.0215	2.79985e+06	93503.1	Target 1
15	B3	64	84.3282	2.77973e+06	91528.9	Target 1
15	B3	65	84.635	2736661	89090.7	Target 1
15	B3	66	84.9418	2702146	86380.8	Target 1
15	B3	67	85.2486	2.66022e+06	83780.9	Target 1
15	B3	68	85.5554	2.63678e+06	81853	Target 1
15	B3	69	85.8621	2615434	81180.7	Target 1
15	B3	70	86.1689	2.57083e+06	82097.4	Target 1
15	B3	71	86.4757	2548331	84503.7	Target 1
15	B3	72	86.7825	2.49288e+06	87934	Target 1
15	B3	73	87.0892	2.47274e+06	91845.1	Target 1
15	B3	74	87.396	2.44149e+06	95890.2	Target 1
15	B3	75	87.7028	2.40476e+06	99985.1	Target 1
15	B3	76	88.0096	2.34858e+06	104210	Target 1
15	B3	77	88.3163	2.3207e+06	108742	Target 1
15	B3	78	88.6231	2.28725e+06	113987	Target 1
15	B3	79	88.9299	2.25021e+06	120901	Target 1
15	B3	80	89.2367	2204349	131340	Target 1
15	B3	81	89.5434	2.16916e+06	147415	Target 1
15	B3	82	89.8502	2.12519e+06	173450	Target 1
15	B3	83	90.157	2.06922e+06	213787	Target 1
15	B3	84	90.4638	1.99819e+06	272170	Target 1
15	B3	85	90.7705	1.8767e+06	350142	Target 1
15	B3	86	91.0773	1.72675e+06	445232	Target 1
15	B3	87	91.3841	1.48458e+06	549654	Target 1
15	B3	88	91.6909	1.19467e+06	650346	Target 1
15	B3	89	91.9976	868453	731004	Target 1
15	B3	90	92.3044	563742	776046	Target 1
15	B3	91	92.6112	333385	775545	Target 1
15	B3	92	92.918	205882	729365	Target 1
15	B3	93	93.2247	145073	648623	Target 1
15	B3	94	93.5315	121294	553376	Target 1
15	B3	95	93.8383	111652	466865	Target 1
15	B3	96	94.1451	106566	408215	Target 1
15	B3	97	94.4518	104879	386437	Target 1
15	B3	98	94.7586	102479	398325	Target 1
16	B4	1	65.0014	47104.6	1178.11	Target 1
16	B4	2	65.3082	46811.4	1161.44	Target 1
16	B4	3	65.615	46178.5	1106.06	Target 1
16	B4	4	65.9217	46364.6	1011.74	Target 1
16	B4	5	66.2285	45459	899.706	Target 1
16	B4	6	66.5353	44669.2	803.682	Target 1
16	B4	7	66.8421	46092.6	751.491	Target 1
16	B4	8	67.1488	45631.5	749.752	Target 1
16	B4	9	67.4556	44774.7	782.283	Target 1
16	B4	10	67.7624	44516.6	821.78	Target 1
16	B4	11	68.0692	45407.4	844.909	Target 1
16	B4	12	68.3759	43199.2	840.696	Target 1
16	B4	13	68.6827	44321.2	809.347	Target 1
16	B4	14	68.9895	44115.3	756.114	Target 1
16	B4	15	69.2963	43415.2	686.3	Target 1
16	B4	16	69.603	43198	603.096	Target 1
16	B4	17	69.9098	42961.1	509.447	Target 1
16	B4	18	70.2166	43112.8	431.339	Target 1
16	B4	19	70.5234	43229.6	342.18	Target 1
16	B4	20	70.8301	42438.7	246.448	Target 1
16	B4	21	71.1369	41973.3	157.659	Target 1
16	B4	22	71.4437	42660.4	97.4821	Target 1
16	B4	23	71.7505	42547.5	88.2699	Target 1
16	B4	24	72.0572	42592.9	142.182	Target 1
16	B4	25	72.364	42264	253.028	Target 1
16	B4	26	72.6708	42849.3	395.266	Target 1
16	B4	27	72.9776	42041.5	538.458	Target 1
16	B4	28	73.2843	41738.2	673.024	Target 1
16	B4	29	73.5911	41200.9	719.048	Target 1
16	B4	30	73.8979	40996.9	679.408	Target 1
16	B4	31	74.2047	40984.8	587.212	Target 1
16	B4	32	74.5114	40671	498.478	Target 1
16	B4	33	74.8182	40871.2	459.398	Target 1
16	B4	34	75.125	40436.5	463.415	Target 1
16	B4	35	75.4318	41123.4	503.073	Target 1
16	B4	36	75.7385	40246.5	569.153	Target 1
16	B4	37	76.0453	39958	614.395	Target 1
16	B4	38	76.3521	39450.4	610.741	Target 1
16	B4	39	76.6589	39220.7	566.961	Target 1
16	B4	40	76.9656	39090.8	517.236	Target 1
16	B4	41	77.2724	39876.8	503.29	Target 1
16	B4	42	77.5792	39487.6	524.625	Target 1
16	B4	43	77.886	39019.6	581.015	Target 1
16	B4	44	78.1927	38311	633.505	Target 1
16	B4	45	78.4995	38333.9	652.914	Target 1
16	B4	46	78.8063	38290.5	632.035	Target 1
16	B4	47	79.1131	37983	587.228	Target 1
16	B4	48	79.4198	37632.6	545.982	Target 1
16	B4	49	79.7266	37963	529.448	Target 1
16	B4	50	80.0334	37707	539.424	Target 1
16	B4	51	80.3402	37584.4	555.194	Target 1
16	B4	52	80.6469	36764.2	540.234	Target 1
16	B4	53	80.9537	36909.5	472.747	Target 1
16	B4	54	81.2605	36403.1	341.499	Target 1
16	B4	55	81.5673	36715.1	130.183	Target 1
16	B4	56	81.874	36237.8	-154.249	Target 1
16	B4	57	82.1808	36354	-486.513	Target 1
16	B4	58	82.4876	36442	-822.497	Target 1
16	B4	59	82.7944	36951	-1104.59	Target 1
16	B4	60	83.1012	37714.8	-1276.04	Target 1
16	B4	61	83.4079	38597.5	-1301.45	Target 1
16	B4	62	83.7147	38998.8	-1182.93	Target 1
16	B4	63	84.0215	38409.5	-961.369	Target 1
16	B4	64	84.3282	37878.5	-699.653	Target 1
16	B4	65	84.635	38467.7	-456.731	Target 1
16	B4	66	84.9418	38182.8	-266.744	Target 1
16	B4	67	85.2486	38250.5	-133.267	Target 1
16	B4	68	85.5554	37809.9	-38.8597	Target 1
16	B4	69	85.8621	38386.8	37.8083	Target 1
16	B4	70	86.1689	38354.6	107.222	Target 1
16	B4	71	86.4757	37326.9	164.62	Target 1
16	B4	72	86.7825	37034.6	197.523	Target 1
16	B4	73	87.0892	37476.6	199.668	Target 1
16	B4	74	87.396	37668.6	180.341	Target 1
16	B4	75	87.7028	37598.7	161.457	Target 1
16	B4	76	88.0096	37282.6	164.586	Target 1
16	B4	77	88.3163	36970.5	198.935	Target 1
16	B4	78	88.6231	36867.3	259.418	Target 1
16	B4	79	88.9299	36907	334.455	Target 1
16	B4	80	89.2367	36730.6	415.254	Target 1
16	B4	81	89.5434	36594.1	499.248	Target 1
16	B4	82	89.8502	36083.7	617.807	Target 1
16	B4	83	90.157	36042.6	750.921	Target 1
16	B4	84	90.4638	35607.9	892.259	Target 1
16	B4	85	90.7705	35276.7	1042.27	Target 1
16	B4	86	91.0773	35344.2	1199.81	Target 1
16	B4	87	91.3841	34707.9	1355.65	Target 1
16	B4	88	91.6909	34360.2	1485.84	Target 1
16	B4	89	91.9976	33433.4	1553.16	Target 1
16	B4	90	92.3044	32738.7	1520.87	Target 1
16	B4	91	92.6112	33211.9	1372.79	Target 1
16	B4	92	92.918	33191.5	1127.03	Target 1
16	B4	93	93.2247	32682	832.835	Target 1
16	B4	94	93.5315	32814.2	551.552	Target 1
16	B4	95	93.8383	33035.8	386.768	Target 1
16	B4	96	94.1451	32944.4	291.682	Target 1
16	B4	97	94.4518	32009.7	249.084	Target 1
16	B4	98	94.7586	32829.2	237.632	Target 1
17	B5	1	65.0012	54102.2	2081.33	Target 1
17	B5	2	65.3079	52716.1	1988.22	Target 1
17	B5	3	65.6145	51950.1	1908.4	Target 1
17	B5	4	65.9212	52022.7	1847.99	Target 1
17	B5	5	66.2279	51547.1	1803.17	Target 1
17	B5	6	66.5346	51395	1755.23	Target 1
17	B5	7	66.8412	51099.7	1675.91	Target 1
17	B5	8	67.1479	49353.7	1542.37	Target 1
17	B5	9	67.4546	49032.2	1353.05	Target 1
17	B5	10	67.7613	48307.3	1133.47	Target 1
17	B5	11	68.0679	48117.5	927.188	Target 1
17	B5	12	68.3746	48335.8	776.417	Target 1
17	B5	13	68.6813	48151.5	703.481	Target 1
17	B5	14	68.9879	48744.1	703.118	Target 1
17	B5	15	69.2946	48113.5	748.691	Target 1
17	B5	16	69.6013	47632.6	807.246	Target 1
17	B5	17	69.908	47087	853.875	Target 1
17	B5	18	70.2146	47139.9	878.055	Target 1
17	B5	19	70.5213	46621	880.821	Target 1
17	B5	20	70.828	46543.1	867.364	Target 1
17	B5	21	71.1347	46351.2	841.44	Target 1
17	B5	22	71.4413	45843.9	804.865	Target 1
17	B5	23	71.748	45726.7	760.629	Target 1
17	B5	24	72.0547	45205.9	715.427	Target 1
17	B5	25	72.3613	45055	678.063	Target 1
17	B5	26	72.668	45016.9	654.143	Target 1
17	B5	27	72.9747	45230.4	641.066	Target 1
17	B5	28	73.2814	44868.4	627.619	Target 1
17	B5	29	73.588	43669.4	598.476	Target 1
17	B5	30	73.8947	44255.7	539.541	Target 1
17	B5	31	74.2014	44009.5	416.802	Target 1
17	B5	32	74.5081	43783.9	232.88	Target 1
17	B5	33	74.8147	43656.1	-25.4556	Target 1
17	B5	34	75.1214	43577.7	-370.549	Target 1
17	B5	35	75.4281	43533.8	-802.892	Target 1
17	B5	36	75.7347	43637	-1296.06	Target 1
17	B5	37	76.0414	44039.1	-1787.27	Target 1
17	B5	38	76.3481	44069.5	-2183.59	Target 1
17	B5	39	76.6548	46066.8	-2387.78	Target 1
17	B5	40	76.9614	47615.7	-2335.65	Target 1
17	B5	41	77.2681	48700.8	-2026.54	Target 1
17	B5	42	77.5748	48314.3	-1528.87	Target 1
17	B5	43	77.8815	48112.7	-955.743	Target 1
17	B5	44	78.1881	47838	-422.888	Target 1
17	B5	45	78.4948	47663.8	-10.6124	Target 1
17	B5	46	78.8015	46974.4	253.431	Target 1
17	B5	47	79.1081	46938.3	387.159	Target 1
17	B5	48	79.4148	47438.7	431.927	Target 1
17	B5	49	79.7215	46772.9	429.353	Target 1
17	B5	50	80.0282	47093.7	408.052	Target 1
17	B5	51	80.3348	46237.4	383.052	Target 1
17	B5	52	80.6415	46400.2	362.384	Target 1
17	B5	53	80.9482	46487.2	352.916	Target 1
17	B5	54	81.2549	46396.5	360.311	Target 1
17	B5	55	81.5615	46585.8	385.109	Target 1
17	B5	56	81.8682	45810.7	420.098	Target 1
17	B5	57	82.1749	45877.6	452.611	Target 1
17	B5	58	82.4816	45721	470.518	Target 1
17	B5	59	82.7882	45420.1	467.408	Target 1
17	B5	60	83.0949	45255.8	443.881	Target 1
17	B5	61	83.4016	45393.6	404.896	Target 1
17	B5	62	83.7082	45064.6	356.165	Target 1
17	B5	63	84.0149	44985	302.343	Target 1
17	B5	64	84.3216	44935.3	247.917	Target 1
17	B5	65	84.6283	44669.5	198.916	Target 1
17	B5	66	84.9349	44763.1	162.742	Target 1
17	B5	67	85.2416	44896.6	145.061	Target 1
17	B5	68	85.5483	44922.1	146.107	Target 1
17	B5	69	85.8549	44336.4	160.545	Target 1
17	B5	70	86.1616	44072.4	182.724	Target 1
17	B5	71	86.4683	44652.2	213.951	Target 1
17	B5	72	86.775	44300.8	264.755	Target 1
17	B5	73	87.0816	44522.1	348.019	Target 1
17	B5	74	87.3883	44200.2	466.053	Target 1
17	B5	75	87.695	43846.6	589.273	Target 1
17	B5	76	88.0017	43186.7	682.919	Target 1
17	B5	77	88.3083	42687.2	730.749	Target 1
17	B5	78	88.615	42673.8	715.901	Target 1
17	B5	79	88.9217	42401.7	646.365	Target 1
17	B5	80	89.2284	42685	553.573	Target 1
17	B5	81	89.535	43435.1	464.5	Target 1
17	B5	82	89.8417	42218	439.036	Target 1
17	B5	83	90.1484	42277	500.127	Target 1
17	B5	84	90.455	42601.9	620.974	Target 1
17	B5	85	90.7617	41792.4	775.659	Target 1
17	B5	86	91.0684	41295.2	942.459	Target 1
17	B5	87	91.3751	40778	1091.55	Target 1
17	B5	88	91.6817	40311.9	1198.23	Target 1
17	B5	89	91.9884	39679.2	1246.25	Target 1
17	B5	90	92.2951	39833.1	1229.57	Target 1
17	B5	91	92.6018	38662.8	1152.77	Target 1
17	B5	92	92.9084	38838.9	1030.43	Target 1
17	B5	93	93.2151	38958.4	885.327	Target 1
17	B5	94	93.5218	38887.1	744.342	Target 1
17	B5	95	93.8284	38609.4	631.993	Target 1
17	B5	96	94.1351	38545.3	563.346	Target 1
17	B5	97	94.4418	38448.9	539.49	Target 1
17	B5	98	94.7485	38826.4	549.576	Target 1
18	B6	1	65.0012	67641.2	99.6087	Target 1
18	B6	2	65.3079	66537.3	172.719	Target 1
18	B6	3	65.6145	66092.2	183.878	Target 1
18	B6	4	65.9212	66055.2	108.087	Target 1
18	B6	5	66.2279	65866	-49.967	Target 1
18	B6	6	66.5346	65473.3	-252.132	Target 1
18	B6	7	66.8412	65422.6	-439.328	Target 1
18	B6	8	67.1479	65688.8	-555.729	Target 1
18	B6	9	67.4546	67154.6	-572.185	Target 1
18	B6	10	67.7613	67389.5	-496.111	Target 1
18	B6	11	68.0679	67281.5	-362.813	Target 1
18	B6	12	68.3746	66485.7	-215.046	Target 1
18	B6	13	68.6813	67201.8	-84.25	Target 1
18	B6	14	68.9879	66829.3	16.9196	Target 1
18	B6	15	69.2946	66971.2	90.2552	Target 1
18	B6	16	69.6013	66790.1	142.835	Target 1
18	B6	17	69.908	67098.4	180.717	Target 1
18	B6	18	70.2146	66567.2	207.777	Target 1
18	B6	19	70.5213	66706.6	227.494	Target 1
18	B6	20	70.828	66427.2	243.669	Target 1
18	B6	21	71.1347	66447.8	258.922	Target 1
18	B6	22	71.4413	66689.5	272.553	Target 1
18	B6	23	71.748	66592.3	280.744	Target 1
18	B6	24	72.0547	65951	279.547	Target 1
18	B6	25	72.3613	65972.9	268.719	Target 1
18	B6	26	72.668	66345.4	253.393	Target 1
18	B6	27	72.9747	65756.8	242.468	Target 1
18	B6	28	73.2814	65943.2	244.958	Target 1
18	B6	29	73.588	65805.6	266.175	Target 1
18	B6	30	73.8947	66152.3	305.541	Target 1
18	B6	31	74.2014	65710.1	356.585	Target 1
18	B6	32	74.5081	65302.5	409.229	Target 1
18	B6	33	74.8147	65737.7	454.865	Target 1
18	B6	34	75.1214	65140.2	485.252	Target 1
18	B6	35	75.4281	65154.1	498.322	Target 1
18	B6	36	75.7347	64669.5	498.89	Target 1
18	B6	37	76.0414	64821.7	495.596	Target 1
18	B6	38	76.3481	64953.7	497.266	Target 1
18	B6	39	76.6548	64461.4	509.658	Target 1
18	B6	40	76.9614	64513.7	534.094	Target 1
18	B6	41	77.2681	64132.5	568.334	Target 1
18	B6	42	77.5748	64240.6	608.111	Target 1
18	B6	43	77.8815	63915.1	648.048	Target 1
18	B6	44	78.1881	63612.1	681.724	Target 1
18	B6	45	78.4948	63824.1	701.973	Target 1
18	B6	46	78.8015	62983.6	702.171	Target 1
18	B6	47	79.1081	62922.2	677.858	Target 1
18	B6	48	79.4148	62829.2	628.2	Target 1
18	B6	49	79.7215	62995.5	556.504	Target 1
18	B6	50	80.0282	62327.1	470.403	Target 1
18	B6	51	80.3348	61815.3	383.797	Target 1
18	B6	52	80.6415	62678.3	310.029	Target 1
18	B6	53	80.9482	62969.4	258.754	Target 1
18	B6	54	81.2549	61837.6	237.367	Target 1
18	B6	55	81.5615	62296.8	247.147	Target 1
18	B6	56	81.8682	62185.5	283.952	Target 1
18	B6	57	82.1749	62591	339.957	Target 1
18	B6	58	82.4816	61706	405.2	Target 1
18	B6	59	82.7882	61715.7	471.222	Target 1
18	B6	60	83.0949	61744.5	525.88	Target 1
18	B6	61	83.4016	61687.7	560.023	Target 1
18	B6	62	83.7082	60793.7	570.254	Target 1
18	B6	63	84.0149	61275.7	559.002	Target 1
18	B6	64	84.3216	60862.7	534.042	Target 1
18	B6	65	84.6283	60598.8	505.65	Target 1
18	B6	66	84.9349	60902.8	481.537	Target 1
18	B6	67	85.2416	60821.2	462.174	Target 1
18	B6	68	85.5483	60206.2	440.024	Target 1
18	B6	69	85.8549	60021.3	405.891	Target 1
18	B6	70	86.1616	59733.4	356.249	Target 1
18	B6	71	86.4683	60473.1	298.298	Target 1
18	B6	72	86.775	59839.2	250.424	Target 1
18	B6	73	87.0816	60431.5	232.315	Target 1
18	B6	74	87.3883	60093.2	253.707	Target 1
18	B6	75	87.695	59967.1	308.69	Target 1
18	B6	76	88.0017	59204.2	379.347	Target 1
18	B6	77	88.3083	59525.7	447.122	Target 1
18	B6	78	88.615	59396.1	500.882	Target 1
18	B6	79	88.9217	59462.6	538.037	Target 1
18	B6	80	89.2284	58617.8	567.09	Target 1
18	B6	81	89.535	59133.4	598.776	Target 1
18	B6	82	89.8417	58635	641.653	Target 1
18	B6	83	90.1484	58468.5	700.804	Target 1
18	B6	84	90.455	58290.5	777.865	Target 1
18	B6	85	90.7617	58150.5	870.035	Target 1
18	B6	86	91.0684	57580.3	968.303	Target 1
18	B6	87	91.3751	57371.2	1056.77	Target 1
18	B6	88	91.6817	56667.3	1115.38	Target 1
18	B6	89	91.9884	56368.4	1126.32	Target 1
18	B6	90	92.2951	55858.3	1081.52	Target 1
18	B6	91	92.6018	56349.5	987.306	Target 1
18	B6	92	92.9084	55792.2	862.98	Target 1
18	B6	93	93.2151	55631.5	733.683	Target 1
18	B6	94	93.5218	55970.6	621.212	Target 1
18	B6	95	93.8284	55496.1	537.553	Target 1
18	B6	96	94.1351	55208.2	483.465	Target 1
18	B6	97	94.4418	55525.2	451.55	Target 1
18	B6	98	94.7485	55534	431.068	Target 1
19	B7	1	65.0007	42400.6	1985.06	Target 1
19	B7	2	65.3067	41395.5	1824.44	Target 1
19	B7	3	65.6128	40918.9	1668.97	Target 1
19	B7	4	65.9188	40615.7	1514.88	Target 1
19	B7	5	66.2248	40281.6	1355.68	Target 1
19	B7	6	66.5308	40208.6	1176.8	Target 1
19	B7	7	66.8369	39798.9	954.712	Target 1
19	B7	8	67.1429	39699.6	665.671	Target 1
19	B7	9	67.4489	39148.1	266.907	Target 1
19	B7	10	67.7549	38205.1	-418.765	Target 1
19	B7	11	68.061	38859.3	-1092.11	Target 1
19	B7	12	68.367	38861.1	-1624.77	Target 1
19	B7	13	68.673	39339.9	-1902.36	Target 1
19	B7	14	68.979	40552.1	-1871.03	Target 1
19	B7	15	69.2851	41254.4	-1560.86	Target 1
19	B7	16	69.5911	41334.6	-1074.21	Target 1
19	B7	17	69.8971	41214.4	-545.161	Target 1
19	B7	18	70.2031	40894.7	-90.8571	Target 1
19	B7	19	70.5092	40520.1	222.309	Target 1
19	B7	20	70.8152	40556.2	373.493	Target 1
19	B7	21	71.1212	39962.8	399.258	Target 1
19	B7	22	71.4272	40204.4	378.745	Target 1
19	B7	23	71.7333	40610.2	321.054	Target 1
19	B7	24	72.0393	40009.2	237.124	Target 1
19	B7	25	72.3453	39516.6	162.832	Target 1
19	B7	26	72.6513	39704.2	114.348	Target 1
19	B7	27	72.9574	40255.2	98.743	Target 1
19	B7	28	73.2634	40312.4	109.492	Target 1
19	B7	29	73.5694	39315.2	130.045	Target 1
19	B7	30	73.8754	39710.6	146.049	Target 1
19	B7	31	74.1815	39338.9	157.105	Target 1
19	B7	32	74.4875	39735.3	178.134	Target 1
19	B7	33	74.7935	39452.6	229.105	Target 1
19	B7	34	75.0995	39468.6	320.108	Target 1
19	B7	35	75.4056	39503.1	407.946	Target 1
19	B7	36	75.7116	39460.7	484.543	Target 1
19	B7	37	76.0176	39021.9	545.531	Target 1
19	B7	38	76.3237	38802.6	579.496	Target 1
19	B7	39	76.6297	38112.3	588.513	Target 1
19	B7	40	76.9357	38825.1	587.019	Target 1
19	B7	41	77.2417	38233	593.38	Target 1
19	B7	42	77.5478	38436.3	619.09	Target 1
19	B7	43	77.8538	38254.8	661.883	Target 1
19	B7	44	78.1598	38008.7	706.546	Target 1
19	B7	45	78.4658	37602.6	732.584	Target 1
19	B7	46	78.7719	37350.1	724.059	Target 1
19	B7	47	79.0779	37194.1	676.629	Target 1
19	B7	48	79.3839	36365.6	598.582	Target 1
19	B7	49	79.6899	37593	506.586	Target 1
19	B7	50	79.996	36561	419.059	Target 1
19	B7	51	80.302	36574.5	346.834	Target 1
19	B7	52	80.608	36646.8	275.961	Target 1
19	B7	53	80.914	36856.9	245.481	Target 1
19	B7	54	81.2201	36914.5	241.293	Target 1
19	B7	55	81.5261	35896.3	244.001	Target 1
19	B7	56	81.8321	36655.2	238.154	Target 1
19	B7	57	82.1381	36251.2	220.241	Target 1
19	B7	58	82.4442	35839	200.636	Target 1
19	B7	59	82.7502	36284.1	197.092	Target 1
19	B7	60	83.0562	36405.6	223.011	Target 1
19	B7	61	83.3622	35907.2	276.906	Target 1
19	B7	62	83.6683	36067.5	340.03	Target 1
19	B7	63	83.9743	36106.3	373.443	Target 1
19	B7	64	84.2803	35263.4	377.35	Target 1
19	B7	65	84.5863	35289.7	358.455	Target 1
19	B7	66	84.8924	35276.2	315.101	Target 1
19	B7	67	85.1984	35829.8	290.675	Target 1
19	B7	68	85.5044	35210.1	310.443	Target 1
19	B7	69	85.8104	35656.5	365.079	Target 1
19	B7	70	86.1165	35112.8	408.749	Target 1
19	B7	71	86.4225	34318	436.934	Target 1
19	B7	72	86.7285	34426.6	435.92	Target 1
19	B7	73	87.0345	35027.9	407.155	Target 1
19	B7	74	87.3406	34814.1	362.502	Target 1
19	B7	75	87.6466	34433.5	287.042	Target 1
19	B7	76	87.9526	34095.4	213.349	Target 1
19	B7	77	88.2587	34017.6	154.358	Target 1
19	B7	78	88.5647	35076.1	125.916	Target 1
19	B7	79	88.8707	34029.3	154.023	Target 1
19	B7	80	89.1767	34458.8	265.094	Target 1
19	B7	81	89.4828	34521.6	425.567	Target 1
19	B7	82	89.7888	34005.7	601.163	Target 1
19	B7	83	90.0948	33708.4	809.071	Target 1
19	B7	84	90.4008	33366	1023.44	Target 1
19	B7	85	90.7069	32998.8	1216.26	Target 1
19	B7	86	91.0129	32623.8	1360.34	Target 1
19	B7	87	91.3189	32026.5	1432.23	Target 1
19	B7	88	91.6249	31057.4	1417.41	Target 1
19	B7	89	91.931	30876.3	1316.56	Target 1
19	B7	90	92.237	31231.8	1147.97	Target 1
19	B7	91	92.543	30959.9	942.003	Target 1
19	B7	92	92.849	30787.1	729.749	Target 1
19	B7	93	93.1551	30633.2	533.105	Target 1
19	B7	94	93.4611	30331.5	362.237	Target 1
19	B7	95	93.7671	30833	130.47	Target 1
19	B7	96	94.0731	30669.1	-59.0902	Target 1
19	B7	97	94.3792	31073.9	-206.138	Target 1
19	B7	98	94.6852	30666.8	-321.373	Target 1
20	B8	1	65.0007	49655	1622.08	Target 1
20	B8	2	65.3067	49248.4	1571.77	Target 1
20	B8	3	65.6128	47899.5	1529.93	Target 1
20	B8	4	65.9188	48861.6	1486.39	Target 1
20	B8	5	66.2248	48630.6	1425.72	Target 1
20	B8	6	66.5308	47726.1	1335.21	Target 1
20	B8	7	66.8369	47147.3	1214.57	Target 1
20	B8	8	67.1429	46150.4	1078.61	Target 1
20	B8	9	67.4489	46961.3	949.468	Target 1
20	B8	10	67.7549	46446.6	843.795	Target 1
20	B8	11	68.061	47019.2	765.733	Target 1
20	B8	12	68.367	45460.5	710.326	Target 1
20	B8	13	68.673	45746.6	672.419	Target 1
20	B8	14	68.979	45546.4	651.61	Target 1
20	B8	15	69.2851	45606.3	649.451	Target 1
20	B8	16	69.5911	45239.6	662.708	Target 1
20	B8	17	69.8971	45310.6	680.345	Target 1
20	B8	18	70.2031	44853.8	687.402	Target 1
20	B8	19	70.5092	44445.5	673.134	Target 1
20	B8	20	70.8152	44644.5	637.333	Target 1
20	B8	21	71.1212	43488.1	590.657	Target 1
20	B8	22	71.4272	44217.2	549.062	Target 1
20	B8	23	71.7333	44083.9	525.78	Target 1
20	B8	24	72.0393	43593.7	526.366	Target 1
20	B8	25	72.3453	43161	545.079	Target 1
20	B8	26	72.6513	43859.7	567.416	Target 1
20	B8	27	72.9574	42854.9	577.37	Target 1
20	B8	28	73.2634	43158.5	565.127	Target 1
20	B8	29	73.5694	41927.3	533.572	Target 1
20	B8	30	73.8754	42306.3	496.244	Target 1
20	B8	31	74.1815	42570.4	473.044	Target 1
20	B8	32	74.4875	42696.3	475.331	Target 1
20	B8	33	74.7935	41806.1	501.924	Target 1
20	B8	34	75.0995	41645.3	542.415	Target 1
20	B8	35	75.4056	41640.3	584.223	Target 1
20	B8	36	75.7116	41549.5	620.237	Target 1
20	B8	37	76.0176	41349.1	645.762	Target 1
20	B8	38	76.3237	41226.6	657.944	Target 1
20	B8	39	76.6297	40383.5	653.81	Target 1
20	B8	40	76.9357	40375	626.45	Target 1
20	B8	41	77.2417	40654.3	559.031	Target 1
20	B8	42	77.5478	40580.9	417.607	Target 1
20	B8	43	77.8538	39989.5	165.991	Target 1
20	B8	44	78.1598	39319.7	-215.193	Target 1
20	B8	45	78.4658	39331.4	-703.503	Target 1
20	B8	46	78.7719	39083.9	-1221.94	Target 1
20	B8	47	79.0779	39815.8	-1655.92	Target 1
20	B8	48	79.3839	41723.3	-1895.72	Target 1
20	B8	49	79.6899	42210.3	-1883.46	Target 1
20	B8	50	79.996	42562.2	-1638.23	Target 1
20	B8	51	80.302	42549.7	-1245.73	Target 1
20	B8	52	80.608	41852.5	-819.547	Target 1
20	B8	53	80.914	42079.9	-456.642	Target 1
20	B8	54	81.2201	41712.5	-208.333	Target 1
20	B8	55	81.5261	41586.9	-75.8783	Target 1
20	B8	56	81.8321	41681.1	-25.2002	Target 1
20	B8	57	82.1381	41526.4	-8.74243	Target 1
20	B8	58	82.4442	41816.6	15.5371	Target 1
20	B8	59	82.7502	41420.5	72.4491	Target 1
20	B8	60	83.0562	41498.7	164.839	Target 1
20	B8	61	83.3622	41705.6	275.478	Target 1
20	B8	62	83.6683	41397.9	374.985	Target 1
20	B8	63	83.9743	40645.9	434.445	Target 1
20	B8	64	84.2803	40272.3	437.904	Target 1
20	B8	65	84.5863	40522.2	388.261	Target 1
20	B8	66	84.8924	40487.7	303.062	Target 1
20	B8	67	85.1984	40500.1	203.721	Target 1
20	B8	68	85.5044	39987.2	106.089	Target 1
20	B8	69	85.8104	40228.7	18.1685	Target 1
20	B8	70	86.1165	39946.3	-55.309	Target 1
20	B8	71	86.4225	40230.3	-107.155	Target 1
20	B8	72	86.7285	39838	-125.864	Target 1
20	B8	73	87.0345	40448	-99.6344	Target 1
20	B8	74	87.3406	39895.4	-23.3739	Target 1
20	B8	75	87.6466	40263.1	95.5107	Target 1
20	B8	76	87.9526	39449.6	236.514	Target 1
20	B8	77	88.2587	39595.7	371.921	Target 1
20	B8	78	88.5647	39607.8	477.509	Target 1
20	B8	79	88.8707	38437.8	543.339	Target 1
20	B8	80	89.1767	38912.2	579.746	Target 1
20	B8	81	89.4828	38838.2	615.338	Target 1
20	B8	82	89.7888	39033.2	680.708	Target 1
20	B8	83	90.0948	38383.3	795.227	Target 1
20	B8	84	90.4008	38022.2	957.529	Target 1
20	B8	85	90.7069	37635.7	1145.72	Target 1
20	B8	86	91.0129	37247.2	1325.19	Target 1
20	B8	87	91.3189	37201.6	1458.85	Target 1
20	B8	88	91.6249	35593.3	1516.53	Target 1
20	B8	89	91.931	35662.6	1482.67	Target 1
20	B8	90	92.237	35408.5	1361.03	Target 1
20	B8	91	92.543	35473.6	1173.96	Target 1
[truncated: 7,455 more rows]

## Sheet: Melt Curve Result
Block Type	96-Well 0.2-mL Block
Calibration Background is expired	Yes
Calibration Background performed on	04-27-2018
Calibration Pure Dye ABY is expired	Yes
Calibration Pure Dye ABY performed on	02-01-2021
Calibration Pure Dye CY5 is expired	Yes
Calibration Pure Dye CY5 performed on	02-01-2021
Calibration Pure Dye FAM is expired	Yes
Calibration Pure Dye FAM performed on	02-01-2021
Calibration Pure Dye JUN is expired	Yes
Calibration Pure Dye JUN performed on	02-01-2021
Calibration Pure Dye MUSTANG PURPLE is expired	Yes
Calibration Pure Dye MUSTANG PURPLE performed on	02-01-2021
Calibration Pure Dye NED is expired	Yes
Calibration Pure Dye NED performed on	02-01-2021
Calibration Pure Dye ROX is expired	Yes
Calibration Pure Dye ROX performed on	02-01-2021
Calibration Pure Dye SYBR is expired	Yes
Calibration Pure Dye SYBR performed on	02-01-2021
Calibration Pure Dye TAMRA is expired	Yes
Calibration Pure Dye TAMRA performed on	02-01-2021
Calibration Pure Dye VIC is expired	Yes
Calibration Pure Dye VIC performed on	02-01-2021
Calibration ROI is expired	Yes
Calibration ROI performed on	04-27-2018
Calibration Uniformity is expired	Yes
Calibration Uniformity performed on	04-27-2018
Chemistry	SYBR_GREEN
Date Created	2024-02-21 16:52:35 PM EET
Experiment Barcode
Experiment Comment
Experiment File Name	C:\Users\mhiourea\Documents\Eleni\Μετρηση μηκους τελομερών\16-2-24_2ndexp_telomeres.eds
Experiment Name	16-2-24_2ndexp_telomeres
Experiment Run End Time	2024-02-16 18:50:50 PM EET
Experiment Type	Standard Curve
Instrument Name	272521791
Instrument Serial Number	272521791
Instrument Type	QuantStudio™ 5 System
Passive Reference
Post-read Stage/Step
Pre-read Stage/Step
Quantification Cycle Method	Ct
Signal Smoothing On	true
Stage where Melt Analysis is performed	Stage4
Stage/ Cycle where Ct Analysis is performed	Stage3, Step5
User Name
Well	Well Position	Sample	Target Name	Tm	Melt Peak Height
1	A1	Sample 1	Target 1	70.3702	286741
2	A2	Sample 1	Target 1	70.2168	311363
2	A2	Sample 1	Target 1	79.2687	131399
3	A3	Sample 1	Target 1	92.6112	538871
3	A3	Sample 1	Target 1	79.1131	306198
4	A4	Sample 1	Target 1	79.1131	312118
4	A4	Sample 1	Target 1	92.7646	513474
5	A5	Sample 1	Target 1	92.6018	432152
5	A5	Sample 1	Target 1	79.2615	279168
6	A6	Sample 1	Target 1	91.8351	404448
6	A6	Sample 1	Target 1	78.9548	346081
7	A7	Sample 1	Target 1	92.237	560802
7	A7	Sample 1	Target 1	79.2309	361912
8	A8	Sample 1	Target 1	92.696	752419
8	A8	Sample 1	Target 1	79.2309	342770
9	A9	Sample 1	Target 1	92.5997	706804
9	A9	Sample 1	Target 1	78.9538	306944
10	A10	Sample 1	Target 1	92.4464	766267
10	A10	Sample 1	Target 1	78.9538	341683
11	A11	Sample 1	Target 1	92.7435	734204
11	A11	Sample 1	Target 1	78.9487	299964
12	A12	Sample 1	Target 1	79.2552	243145
12	A12	Sample 1	Target 1	93.0501	620729
13	B1	HeLa	Target 1	92.6165	693795
13	B1	HeLa	Target 1	78.9619	308845
14	B2	HeLa	Target 1	92.6165	698879
14	B2	HeLa	Target 1	79.1153	328672
15	B3	HeLa	Target 1	92.4578	781760
15	B3	HeLa	Target 1	78.9597	370266
16	B4	Sample 1	Target 1	91.9976	1553.16
17	B5	Sample 1	Target 1	65.0012	2081.33
18	B6	Sample 1	Target 1	91.8351	1127.63
19	B7	Sample 1	Target 1	65.0007	1985.06
20	B8	Sample 1	Target 1	65.0007	1622.08
21	B9	SD1	Target 1	92.2931	842614
21	B9	SD1	Target 1	78.8005	591755
22	B10	SD1	Target 1	92.2931	814126
22	B10	SD1	Target 1	78.8005	527389
23	B11	SD2	Target 1	79.1019	517101
23	B11	SD2	Target 1	92.5903	780781
24	B12	SD2	Target 1	79.2552	455844
24	B12	SD2	Target 1	92.7435	654541
25	C1	7	Target 1	92.6165	711076
25	C1	7	Target 1	78.8084	274301
26	C2	7	Target 1	92.463	803948
26	C2	7	Target 1	78.8084	310022
27	C3	7	Target 1	92.151	786581
27	C3	7	Target 1	78.6529	307989
28	C4	11	Target 1	92.151	780596
28	C4	11	Target 1	78.8063	343630
29	C5	11	Target 1	91.9884	749437
29	C5	11	Target 1	78.8015	389509
30	C6	11	Target 1	91.8351	676886
30	C6	11	Target 1	78.8015	394479
31	C7	17	Target 1	91.931	788924
31	C7	17	Target 1	78.9249	380993
32	C8	17	Target 1	92.237	921761
32	C8	17	Target 1	78.7719	380191
33	C9	17	Target 1	91.9864	812259
33	C9	17	Target 1	78.4939	328525
34	C10	22	Target 1	92.1398	1.08676e+06
34	C10	22	Target 1	78.6472	442357
35	C11	22	Target 1	92.437	1.01927e+06
35	C11	22	Target 1	78.7954	412093
36	C12	22	Target 1	92.437	832609
36	C12	22	Target 1	78.9487	336351
37	D1	35	Target 1	92.463	708055
37	D1	35	Target 1	78.9619	269934
38	D2	35	Target 1	92.3096	683626
38	D2	35	Target 1	78.8084	258409
39	D3	35	Target 1	91.9976	735753
39	D3	35	Target 1	78.4995	275844
40	D4	37	Target 1	91.9976	769021
40	D4	37	Target 1	78.4995	296825
41	D5	37	Target 1	91.8351	806690
41	D5	37	Target 1	78.4948	326813
42	D6	37	Target 1	91.9884	769876
42	D6	37	Target 1	78.8015	326480
43	D7	44	Target 1	92.237	734180
43	D7	44	Target 1	78.7719	297068
44	D8	44	Target 1	92.237	898013
44	D8	44	Target 1	78.7719	353419
45	D9	44	Target 1	91.8331	788756
45	D9	44	Target 1	78.3405	313137
46	D10	50	Target 1	91.9864	882622
46	D10	50	Target 1	78.4939	344677
47	D11	50	Target 1	92.1304	1.01143e+06
47	D11	50	Target 1	78.6421	387930
48	D12	50	Target 1	92.437	827723
48	D12	50	Target 1	78.7954	360658
49	E1	57	Target 1	92.3096	714516
49	E1	57	Target 1	78.655	273988
50	E2	57	Target 1	92.1562	777876
50	E2	57	Target 1	78.655	298826
51	E3	57	Target 1	91.8442	716999
51	E3	57	Target 1	78.4995	281995
52	E4	66	Target 1	91.9976	708453
52	E4	66	Target 1	78.4995	272659
53	E5	66	Target 1	91.8351	663244
53	E5	66	Target 1	78.3415	266301
54	E6	66	Target 1	91.9884	657644
54	E6	66	Target 1	78.4948	272218
55	E7	68	Target 1	92.084	770038
55	E7	68	Target 1	78.6188	284139
56	E8	68	Target 1	92.084	941783
56	E8	68	Target 1	78.6188	340898
57	E9	68	Target 1	91.8331	799684
57	E9	68	Target 1	78.3405	310726
58	E10	73	Target 1	91.8331	775181
58	E10	73	Target 1	78.3405	302829
59	E11	73	Target 1	91.9771	1065517
59	E11	73	Target 1	78.4888	419394
60	E12	73	Target 1	92.2837	854262
60	E12	73	Target 1	78.6421	375447
61	F1	2	Target 1	92.1562	793002
61	F1	2	Target 1	78.655	283408
62	F2	2	Target 1	92.0028	780626
62	F2	2	Target 1	78.5016	299802
63	F3	2	Target 1	91.8442	690192
63	F3	2	Target 1	78.3461	268032
64	F4	3	Target 1	91.8442	813023
64	F4	3	Target 1	78.3461	309808
65	F5	3	Target 1	91.5284	813295
65	F5	3	Target 1	78.3415	334234
66	F6	3	Target 1	91.6817	834951
66	F6	3	Target 1	78.6481	357873
67	F7	4	Target 1	91.7779	817384
67	F7	4	Target 1	78.6188	354696
68	F8	4	Target 1	91.931	950254
68	F8	4	Target 1	78.4658	386552
69	F9	4	Target 1	91.6798	1.0352e+06
69	F9	4	Target 1	78.1872	422912
70	F10	12	Target 1	91.6798	995527
70	F10	12	Target 1	78.3405	432878
71	F11	12	Target 1	91.9771	1.11526e+06
71	F11	12	Target 1	78.4888	489239
72	F12	12	Target 1	92.1304	906085
72	F12	12	Target 1	78.4888	424850
73	G1	19	Target 1	92.1562	661610
73	G1	19	Target 1	78.655	272565
74	G2	19	Target 1	91.8493	664499
74	G2	19	Target 1	78.3482	275860
75	G3	19	Target 1	91.6909	894980
75	G3	19	Target 1	78.3461	356976
76	G4	20	Target 1	91.6909	783932
76	G4	20	Target 1	78.3461	306644
77	G5	20	Target 1	91.5284	893145
77	G5	20	Target 1	78.4948	365791
78	G6	20	Target 1	91.3751	918412
78	G6	20	Target 1	78.4948	450263
79	G7	27	Target 1	91.3189	898991
79	G7	27	Target 1	78.4658	472036
80	G8	27	Target 1	91.7779	984295
80	G8	27	Target 1	78.6188	452700
81	G9	27	Target 1	91.6798	1.06341e+06
81	G9	27	Target 1	78.1872	468941
82	G10	72	Target 1	91.8331	1.0514e+06
82	G10	72	Target 1	78.3405	470738
83	G11	72	Target 1	91.6706	1.05952e+06
83	G11	72	Target 1	78.4888	513275
84	G12	72	Target 1	91.6706	547085
84	G12	72	Target 1	78.6421	314976
85	H1	74	Target 1	92.1562	737786
85	H1	74	Target 1	78.5016	282311
86	H2	74	Target 1	91.8493	633785
86	H2	74	Target 1	78.5016	261234
87	H3	74	Target 1	91.9976	768010
87	H3	74	Target 1	78.6529	300478
88	H4	76	Target 1	92.151	809696
88	H4	76	Target 1	78.8063	334908
89	H5	76	Target 1	91.8351	846012
89	H5	76	Target 1	78.6481	372011
90	H6	76	Target 1	91.5284	718904
90	H6	76	Target 1	78.6481	394084
91	H7	Sample 1	Target 1	65.0007	2342.08
92	H8	Sample 1	Target 1	65.0007	5201.28
93	H9	Sample 1	Target 1	91.9864	1750.08
94	H10	Sample 1	Target 1	78.0339	2166.97
95	H11	Sample 1	Target 1	70.0586	1652.55
96	H12	Sample 1	Target 1	65.0005	3404.75
