# Supplementary material for: Relative Leukocyte Telomere Length Is Shorter in Children and Adolescents with Type 1 Diabetes: Screening of Basic Psychosocial Aspects
Source: Int J Mol Sci. 2026 Apr 27;27(9):3895. doi: 10.3390/ijms27093895 (PMC13164480; doi:10.3390/ijms27093895)
Supplement: Supplementary file 1 [file ijms-27-03895-s001.zip › pcrresults/4thexp_27-2-2024_telomeres ALB.xls]

## Sheet: Sample Setup
Block Type	96-Well 0.2-mL Block
Calibration Background is expired	Yes
Calibration Background performed on	04-27-2018
Calibration Pure Dye ABY is expired	Yes
Calibration Pure Dye ABY performed on	02-01-2021
Calibration Pure Dye CY5 is expired	Yes
Calibration Pure Dye CY5 performed on	02-01-2021
Calibration Pure Dye FAM is expired	Yes
Calibration Pure Dye FAM performed on	02-01-2021
Calibration Pure Dye JUN is expired	Yes
Calibration Pure Dye JUN performed on	02-01-2021
Calibration Pure Dye MUSTANG PURPLE is expired	Yes
Calibration Pure Dye MUSTANG PURPLE performed on	02-01-2021
Calibration Pure Dye NED is expired	Yes
Calibration Pure Dye NED performed on	02-01-2021
Calibration Pure Dye ROX is expired	Yes
Calibration Pure Dye ROX performed on	02-01-2021
Calibration Pure Dye SYBR is expired	Yes
Calibration Pure Dye SYBR performed on	02-01-2021
Calibration Pure Dye TAMRA is expired	Yes
Calibration Pure Dye TAMRA performed on	02-01-2021
Calibration Pure Dye VIC is expired	Yes
Calibration Pure Dye VIC performed on	02-01-2021
Calibration ROI is expired	Yes
Calibration ROI performed on	04-27-2018
Calibration Uniformity is expired	Yes
Calibration Uniformity performed on	04-27-2018
Chemistry	SYBR_GREEN
Date Created	2024-02-27 13:55:05 PM EET
Experiment Barcode
Experiment Comment
Experiment File Name	C:\Users\mhiourea\Documents\Eleni\Μετρηση μηκους τελομερών\27-2-2024_telomeres.eds
Experiment Name	27-2-2024_telomeres
Experiment Run End Time	2024-02-26 17:47:10 PM EET
Experiment Type	Standard Curve
Instrument Name	272521791
Instrument Serial Number	272521791
Instrument Type	QuantStudio™ 5 System
Passive Reference
Post-read Stage/Step
Pre-read Stage/Step
Quantification Cycle Method	Ct
Signal Smoothing On	true
Stage where Melt Analysis is performed	Stage4
Stage/ Cycle where Ct Analysis is performed	Stage3, Step3
User Name
Well	Well Position	Sample Name	Sample Color	Biogroup Name	Biogroup Color	Target Name	Target Color	Task	Reporter	Quencher	Quantity	Comments
1	A1	Sample 1	RGB(176,23,31)			Target 1	RGB(176,23,31)	NTC	SYBR	None
2	A2	Sample 1	RGB(176,23,31)			Target 1	RGB(176,23,31)	NTC	SYBR	None
3	A3	Sample 1	RGB(176,23,31)			Target 1	RGB(176,23,31)	STANDARD	SYBR	None	6.25
4	A4	Sample 1	RGB(176,23,31)			Target 1	RGB(176,23,31)	STANDARD	SYBR	None	6.25
5	A5	Sample 1	RGB(176,23,31)			Target 1	RGB(176,23,31)	STANDARD	SYBR	None	12.5
6	A6	Sample 1	RGB(176,23,31)			Target 1	RGB(176,23,31)	UNKNOWN	SYBR	None
7	A7	Sample 1	RGB(176,23,31)			Target 1	RGB(176,23,31)	UNKNOWN	SYBR	None
8	A8	Sample 1	RGB(176,23,31)			Target 1	RGB(176,23,31)	STANDARD	SYBR	None	25
9	A9	Sample 1	RGB(176,23,31)			Target 1	RGB(176,23,31)	STANDARD	SYBR	None	50
10	A10	Sample 1	RGB(176,23,31)			Target 1	RGB(176,23,31)	STANDARD	SYBR	None	50
11	A11	Sample 1	RGB(176,23,31)			Target 1	RGB(176,23,31)	STANDARD	SYBR	None	100
12	A12	Sample 1	RGB(176,23,31)			Target 1	RGB(176,23,31)	STANDARD	SYBR	None	100
13	B1	Sample 1	RGB(176,23,31)			Target 1	RGB(176,23,31)	UNKNOWN	SYBR	None
14	B2	Sample 1	RGB(176,23,31)			Target 1	RGB(176,23,31)	UNKNOWN	SYBR	None
15	B3	Sample 1	RGB(176,23,31)			Target 1	RGB(176,23,31)	UNKNOWN	SYBR	None
16	B4	Sample 1	RGB(176,23,31)			Target 1	RGB(176,23,31)	UNKNOWN	SYBR	None
17	B5	Sample 1	RGB(176,23,31)			Target 1	RGB(176,23,31)	UNKNOWN	SYBR	None
18	B6	Sample 1	RGB(176,23,31)			Target 1	RGB(176,23,31)	UNKNOWN	SYBR	None
19	B7	Sample 1	RGB(176,23,31)			Target 1	RGB(176,23,31)	UNKNOWN	SYBR	None
20	B8	Sample 1	RGB(176,23,31)			Target 1	RGB(176,23,31)	UNKNOWN	SYBR	None
21	B9	Sample 1	RGB(176,23,31)			Target 1	RGB(176,23,31)	UNKNOWN	SYBR	None
22	B10	Sample 1	RGB(176,23,31)			Target 1	RGB(176,23,31)	UNKNOWN	SYBR	None
23	B11	Sample 1	RGB(176,23,31)			Target 1	RGB(176,23,31)	UNKNOWN	SYBR	None
24	B12	Sample 1	RGB(176,23,31)			Target 1	RGB(176,23,31)	UNKNOWN	SYBR	None
25	C1	HeLa	RGB(176,23,31)			Target 1	RGB(176,23,31)	UNKNOWN	SYBR	None
26	C2	HeLa	RGB(176,23,31)			Target 1	RGB(176,23,31)	UNKNOWN	SYBR	None
27	C3	HeLa	RGB(176,23,31)			Target 1	RGB(176,23,31)	UNKNOWN	SYBR	None
28	C4	Sample 1	RGB(176,23,31)			Target 1	RGB(176,23,31)	UNKNOWN	SYBR	None
29	C5	Sample 1	RGB(176,23,31)			Target 1	RGB(176,23,31)	UNKNOWN	SYBR	None
30	C6	Sample 1	RGB(176,23,31)			Target 1	RGB(176,23,31)	UNKNOWN	SYBR	None
31	C7	Sample 1	RGB(176,23,31)			Target 1	RGB(176,23,31)	UNKNOWN	SYBR	None
32	C8	Sample 1	RGB(176,23,31)			Target 1	RGB(176,23,31)	UNKNOWN	SYBR	None
33	C9	Sample 1	RGB(176,23,31)			Target 1	RGB(176,23,31)	UNKNOWN	SYBR	None
34	C10	Sample 1	RGB(176,23,31)			Target 1	RGB(176,23,31)	UNKNOWN	SYBR	None
35	C11	Sample 1	RGB(176,23,31)			Target 1	RGB(176,23,31)	UNKNOWN	SYBR	None
36	C12	Sample 1	RGB(176,23,31)			Target 1	RGB(176,23,31)	UNKNOWN	SYBR	None
37	D1	21	RGB(0,0,255)			Target 1	RGB(176,23,31)	UNKNOWN	SYBR	None
38	D2	21	RGB(0,0,255)			Target 1	RGB(176,23,31)	UNKNOWN	SYBR	None
39	D3	21	RGB(0,0,255)			Target 1	RGB(176,23,31)	UNKNOWN	SYBR	None
40	D4	41	RGB(0,139,69)			Target 1	RGB(176,23,31)	UNKNOWN	SYBR	None
41	D5	41	RGB(0,139,69)			Target 1	RGB(176,23,31)	UNKNOWN	SYBR	None
42	D6	41	RGB(0,139,69)			Target 1	RGB(176,23,31)	UNKNOWN	SYBR	None
43	D7	49	RGB(255,127,0)			Target 1	RGB(176,23,31)	UNKNOWN	SYBR	None
44	D8	49	RGB(255,127,0)			Target 1	RGB(176,23,31)	UNKNOWN	SYBR	None
45	D9	49	RGB(255,127,0)			Target 1	RGB(176,23,31)	UNKNOWN	SYBR	None
46	D10	29	RGB(139,137,112)			Target 1	RGB(176,23,31)	UNKNOWN	SYBR	None
47	D11	29	RGB(139,137,112)			Target 1	RGB(176,23,31)	UNKNOWN	SYBR	None
48	D12	29	RGB(139,137,112)			Target 1	RGB(176,23,31)	UNKNOWN	SYBR	None
49	E1	54	RGB(238,121,66)			Target 1	RGB(176,23,31)	UNKNOWN	SYBR	None
50	E2	54	RGB(238,121,66)			Target 1	RGB(176,23,31)	UNKNOWN	SYBR	None
51	E3	54	RGB(238,121,66)			Target 1	RGB(176,23,31)	UNKNOWN	SYBR	None
52	E4	65	RGB(142,56,142)			Target 1	RGB(176,23,31)	UNKNOWN	SYBR	None
53	E5	65	RGB(142,56,142)			Target 1	RGB(176,23,31)	UNKNOWN	SYBR	None
54	E6	65	RGB(142,56,142)			Target 1	RGB(176,23,31)	UNKNOWN	SYBR	None
55	E7	Sample 1	RGB(176,23,31)			Target 1	RGB(176,23,31)	UNKNOWN	SYBR	None
56	E8	Sample 1	RGB(176,23,31)			Target 1	RGB(176,23,31)	UNKNOWN	SYBR	None
57	E9	Sample 1	RGB(176,23,31)			Target 1	RGB(176,23,31)	UNKNOWN	SYBR	None
58	E10	Sample 1	RGB(176,23,31)			Target 1	RGB(176,23,31)	UNKNOWN	SYBR	None
59	E11	Sample 1	RGB(176,23,31)			Target 1	RGB(176,23,31)	UNKNOWN	SYBR	None
60	E12	Sample 1	RGB(176,23,31)			Target 1	RGB(176,23,31)	UNKNOWN	SYBR	None
61	F1	1	RGB(198,113,113)			Target 1	RGB(176,23,31)	UNKNOWN	SYBR	None
62	F2	1	RGB(198,113,113)			Target 1	RGB(176,23,31)	UNKNOWN	SYBR	None
63	F3	1	RGB(198,113,113)			Target 1	RGB(176,23,31)	UNKNOWN	SYBR	None
64	F4	60	RGB(0,245,255)			Target 1	RGB(176,23,31)	UNKNOWN	SYBR	None
65	F5	60	RGB(0,245,255)			Target 1	RGB(176,23,31)	UNKNOWN	SYBR	None
66	F6	60	RGB(0,245,255)			Target 1	RGB(176,23,31)	UNKNOWN	SYBR	None
67	F7	62	RGB(238,220,130)			Target 1	RGB(176,23,31)	UNKNOWN	SYBR	None
68	F8	62	RGB(238,220,130)			Target 1	RGB(176,23,31)	UNKNOWN	SYBR	None
69	F9	62	RGB(238,220,130)			Target 1	RGB(176,23,31)	UNKNOWN	SYBR	None
70	F10	75	RGB(238,238,0)			Target 1	RGB(176,23,31)	UNKNOWN	SYBR	None
71	F11	75	RGB(238,238,0)			Target 1	RGB(176,23,31)	UNKNOWN	SYBR	None
72	F12	75	RGB(238,238,0)			Target 1	RGB(176,23,31)	UNKNOWN	SYBR	None
73	G1	9	RGB(142,142,56)			Target 1	RGB(176,23,31)	UNKNOWN	SYBR	None
74	G2	9	RGB(142,142,56)			Target 1	RGB(176,23,31)	UNKNOWN	SYBR	None
75	G3	9	RGB(142,142,56)			Target 1	RGB(176,23,31)	UNKNOWN	SYBR	None
76	G4	51	RGB(238,44,44)			Target 1	RGB(176,23,31)	UNKNOWN	SYBR	None
77	G5	51	RGB(238,44,44)			Target 1	RGB(176,23,31)	UNKNOWN	SYBR	None
78	G6	51	RGB(238,44,44)			Target 1	RGB(176,23,31)	UNKNOWN	SYBR	None
79	G7	8	RGB(51,161,201)			Target 1	RGB(176,23,31)	UNKNOWN	SYBR	None
80	G8	8	RGB(51,161,201)			Target 1	RGB(176,23,31)	UNKNOWN	SYBR	None
81	G9	8	RGB(51,161,201)			Target 1	RGB(176,23,31)	UNKNOWN	SYBR	None
82	G10	Sample 1	RGB(176,23,31)			Target 1	RGB(176,23,31)	UNKNOWN	SYBR	None
83	G11	Sample 1	RGB(176,23,31)			Target 1	RGB(176,23,31)	UNKNOWN	SYBR	None
84	G12	Sample 1	RGB(176,23,31)			Target 1	RGB(176,23,31)	UNKNOWN	SYBR	None
85	H1	SD1	RGB(238,18,137)			Target 1	RGB(176,23,31)	UNKNOWN	SYBR	None
86	H2	SD1	RGB(238,18,137)			Target 1	RGB(176,23,31)	UNKNOWN	SYBR	None
87	H3	SD2	RGB(176,23,31)			Target 1	RGB(176,23,31)	UNKNOWN	SYBR	None
88	H4	SD2	RGB(176,23,31)			Target 1	RGB(176,23,31)	UNKNOWN	SYBR	None
89	H5	Sample 1	RGB(176,23,31)			Target 1	RGB(176,23,31)	UNKNOWN	SYBR	None
90	H6	Sample 1	RGB(176,23,31)			Target 1	RGB(176,23,31)	UNKNOWN	SYBR	None
91	H7	Sample 1	RGB(176,23,31)			Target 1	RGB(176,23,31)	UNKNOWN	SYBR	None
92	H8	Sample 1	RGB(176,23,31)			Target 1	RGB(176,23,31)	UNKNOWN	SYBR	None
93	H9	Sample 1	RGB(176,23,31)			Target 1	RGB(176,23,31)	UNKNOWN	SYBR	None
94	H10	Sample 1	RGB(176,23,31)			Target 1	RGB(176,23,31)	UNKNOWN	SYBR	None
95	H11	Sample 1	RGB(176,23,31)			Target 1	RGB(176,23,31)	UNKNOWN	SYBR	None
96	H12	Sample 1	RGB(176,23,31)			Target 1	RGB(176,23,31)	UNKNOWN	SYBR	None

## Sheet: Amplification Data
Block Type	96-Well 0.2-mL Block
Calibration Background is expired	Yes
Calibration Background performed on	04-27-2018
Calibration Pure Dye ABY is expired	Yes
Calibration Pure Dye ABY performed on	02-01-2021
Calibration Pure Dye CY5 is expired	Yes
Calibration Pure Dye CY5 performed on	02-01-2021
Calibration Pure Dye FAM is expired	Yes
Calibration Pure Dye FAM performed on	02-01-2021
Calibration Pure Dye JUN is expired	Yes
Calibration Pure Dye JUN performed on	02-01-2021
Calibration Pure Dye MUSTANG PURPLE is expired	Yes
Calibration Pure Dye MUSTANG PURPLE performed on	02-01-2021
Calibration Pure Dye NED is expired	Yes
Calibration Pure Dye NED performed on	02-01-2021
Calibration Pure Dye ROX is expired	Yes
Calibration Pure Dye ROX performed on	02-01-2021
Calibration Pure Dye SYBR is expired	Yes
Calibration Pure Dye SYBR performed on	02-01-2021
Calibration Pure Dye TAMRA is expired	Yes
Calibration Pure Dye TAMRA performed on	02-01-2021
Calibration Pure Dye VIC is expired	Yes
Calibration Pure Dye VIC performed on	02-01-2021
Calibration ROI is expired	Yes
Calibration ROI performed on	04-27-2018
Calibration Uniformity is expired	Yes
Calibration Uniformity performed on	04-27-2018
Chemistry	SYBR_GREEN
Date Created	2024-02-27 13:55:05 PM EET
Experiment Barcode
Experiment Comment
Experiment File Name	C:\Users\mhiourea\Documents\Eleni\Μετρηση μηκους τελομερών\27-2-2024_telomeres.eds
Experiment Name	27-2-2024_telomeres
Experiment Run End Time	2024-02-26 17:47:10 PM EET
Experiment Type	Standard Curve
Instrument Name	272521791
Instrument Serial Number	272521791
Instrument Type	QuantStudio™ 5 System
Passive Reference
Post-read Stage/Step
Pre-read Stage/Step
Quantification Cycle Method	Ct
Signal Smoothing On	true
Stage where Melt Analysis is performed	Stage4
Stage/ Cycle where Ct Analysis is performed	Stage3, Step3
User Name
Well	Well Position	Cycle	Target Name	Rn	Delta Rn
1	A1	1	Target 1	497274	9557.03
1	A1	2	Target 1	496354	8371.74
1	A1	3	Target 1	493574	5325.87
1	A1	4	Target 1	491422	2908.8
1	A1	5	Target 1	486012	-2766.39
1	A1	6	Target 1	485887	-3157.48
1	A1	7	Target 1	490107	797.517
1	A1	8	Target 1	488715	-860.328
1	A1	9	Target 1	488804	-1036.42
1	A1	10	Target 1	492512	2405.54
1	A1	11	Target 1	494153	3781.2
1	A1	12	Target 1	493884	3247.48
1	A1	13	Target 1	492240	1337.13
1	A1	14	Target 1	486942	-4225.53
1	A1	15	Target 1	486476	-4957.34
1	A1	16	Target 1	489980	-1718.78
1	A1	17	Target 1	490327	-1637
1	A1	18	Target 1	490613	-1616.97
1	A1	19	Target 1	492951	455.716
1	A1	20	Target 1	493007	246.683
1	A1	21	Target 1	491676	-1350.51
1	A1	22	Target 1	491678	-1613.16
1	A1	23	Target 1	493719	161.772
1	A1	24	Target 1	493863	40.3638
1	A1	25	Target 1	492336	-1752.01
1	A1	26	Target 1	492277	-2076.73
1	A1	27	Target 1	494410	-209.204
1	A1	28	Target 1	495441	556.951
1	A1	29	Target 1	496562	1411.95
1	A1	30	Target 1	496361	946.072
1	A1	31	Target 1	496300	619.258
1	A1	32	Target 1	497557	1610.73
1	A1	33	Target 1	497842	1630.29
1	A1	34	Target 1	497493	1016.22
1	A1	35	Target 1	497221	478.314
1	A1	36	Target 1	497258	249.656
2	A2	1	Target 1	566811	337.107
2	A2	2	Target 1	566556	200.867
2	A2	3	Target 1	565050	-1185.25
2	A2	4	Target 1	563523	-2592.36
2	A2	5	Target 1	559525	-6471.48
2	A2	6	Target 1	560226	-5650.41
2	A2	7	Target 1	566198	441.289
2	A2	8	Target 1	564508	-1130.01
2	A2	9	Target 1	564695	-822.754
2	A2	10	Target 1	569554	4155.82
2	A2	11	Target 1	570936	5656.83
2	A2	12	Target 1	570750	5590.27
2	A2	13	Target 1	569012	3972.16
2	A2	14	Target 1	561573	-3347.96
2	A2	15	Target 1	561029	-3772.07
2	A2	16	Target 1	566409	1727.25
2	A2	17	Target 1	566860	2298.2
2	A2	18	Target 1	566789	2346.52
2	A2	19	Target 1	568333	4010.4
2	A2	20	Target 1	568222	4018.6
2	A2	21	Target 1	565343	1259.23
2	A2	22	Target 1	564826	861.057
2	A2	23	Target 1	566495	2649.82
2	A2	24	Target 1	566159	2433.33
2	A2	25	Target 1	561552	-2054.23
2	A2	26	Target 1	560426	-3060.34
2	A2	27	Target 1	560908	-2458.65
2	A2	28	Target 1	560738	-2509.2
2	A2	29	Target 1	560337	-2790.94
2	A2	30	Target 1	559433	-3575.12
2	A2	31	Target 1	559761	-3128.05
2	A2	32	Target 1	562560	-209.098
2	A2	33	Target 1	565246	2595.79
2	A2	34	Target 1	570605	8075.05
2	A2	35	Target 1	586512	24100.8
2	A2	36	Target 1	608769	46477.9
3	A3	1	Target 1	864049	-5064.84
3	A3	2	Target 1	864148	-5405.83
3	A3	3	Target 1	865183	-4811.19
3	A3	4	Target 1	865246	-5187.94
3	A3	5	Target 1	864809	-6065.37
3	A3	6	Target 1	866939	-4375.23
3	A3	7	Target 1	875116	3361.46
3	A3	8	Target 1	872878	684.219
3	A3	9	Target 1	873463	828.664
3	A3	10	Target 1	881102	8027.55
3	A3	11	Target 1	882682	9167.62
3	A3	12	Target 1	882514	8559.19
3	A3	13	Target 1	880459	6064.88
3	A3	14	Target 1	874472	-362.484
3	A3	15	Target 1	873706	-1569.1
3	A3	16	Target 1	876518	803.594
3	A3	17	Target 1	874098	-2057.27
3	A3	18	Target 1	873383	-3211.45
3	A3	19	Target 1	874576	-2458.7
3	A3	20	Target 1	874230	-3244.5
3	A3	21	Target 1	873761	-4153.93
3	A3	22	Target 1	874183	-4172.17
3	A3	23	Target 1	878712	-83.6019
3	A3	24	Target 1	889540	10305
3	A3	25	Target 1	906386	26710.5
3	A3	26	Target 1	934776	54661
3	A3	27	Target 1	996649	116094
3	A3	28	Target 1	1.10099e+06	219999
3	A3	29	Target 1	1276543	395108
3	A3	30	Target 1	1541841	659966
3	A3	31	Target 1	1.86163e+06	979310
3	A3	32	Target 1	2.21535e+06	1.33259e+06
3	A3	33	Target 1	2.55954e+06	1.67635e+06
3	A3	34	Target 1	2867770	1.98413e+06
3	A3	35	Target 1	3.12914e+06	2.24507e+06
3	A3	36	Target 1	3.3195e+06	2.43498e+06
4	A4	1	Target 1	608492	-8638.65
4	A4	2	Target 1	608145	-7047.99
4	A4	3	Target 1	606995	-6261.01
4	A4	4	Target 1	605781	-5537.84
4	A4	5	Target 1	603552	-5828.92
4	A4	6	Target 1	604047	-3396.94
4	A4	7	Target 1	608599	3092.42
4	A4	8	Target 1	604957	1388.27
4	A4	9	Target 1	604261	2629.19
4	A4	10	Target 1	607854	8159.61
4	A4	11	Target 1	607071	9314.84
4	A4	12	Target 1	604699	8879.94
4	A4	13	Target 1	598329	4447.36
4	A4	14	Target 1	589731	-2212.97
4	A4	15	Target 1	588031	-1975.99
4	A4	16	Target 1	588830	760.366
4	A4	17	Target 1	584915	-1217.09
4	A4	18	Target 1	582934	-1260.99
4	A4	19	Target 1	579954	-2303.26
4	A4	20	Target 1	576886	-3433.27
4	A4	21	Target 1	573139	-5243.73
4	A4	22	Target 1	571462	-4982.75
4	A4	23	Target 1	572425	-2082.9
4	A4	24	Target 1	579162	6591.83
4	A4	25	Target 1	590226	19593.3
4	A4	26	Target 1	608594	39898.6
4	A4	27	Target 1	655734	88975.6
4	A4	28	Target 1	736581	171761
4	A4	29	Target 1	871051	308168
4	A4	30	Target 1	1.07014e+06	509199
4	A4	31	Target 1	1.32759e+06	768580
4	A4	32	Target 1	1.63166e+06	1.07458e+06
4	A4	33	Target 1	1.95263e+06	1.3975e+06
4	A4	34	Target 1	2.24305e+06	1.68985e+06
4	A4	35	Target 1	2.49169e+06	1.94043e+06
4	A4	36	Target 1	2.67434e+06	2.12502e+06
5	A5	1	Target 1	492997	-11314
5	A5	2	Target 1	492797	-9287.22
5	A5	3	Target 1	493214	-6644.01
5	A5	4	Target 1	492235	-5396.9
5	A5	5	Target 1	489454	-5951.22
5	A5	6	Target 1	489446	-3733.51
5	A5	7	Target 1	493162	2209.42
5	A5	8	Target 1	491588	2862.13
5	A5	9	Target 1	490741	4241.46
5	A5	10	Target 1	491616	7342.2
5	A5	11	Target 1	490904	8856.79
5	A5	12	Target 1	488506	8685.37
5	A5	13	Target 1	482560	4965.36
5	A5	14	Target 1	473273	-2094.77
5	A5	15	Target 1	471222	-1919.15
5	A5	16	Target 1	471499	584.211
5	A5	17	Target 1	467518	-1170.95
5	A5	18	Target 1	464833	-1629.12
5	A5	19	Target 1	460503	-3732.41
5	A5	20	Target 1	458604	-3405.76
5	A5	21	Target 1	455714	-4069.15
5	A5	22	Target 1	455521	-2035.6
5	A5	23	Target 1	458805	3474.71
5	A5	24	Target 1	467781	14677.2
5	A5	25	Target 1	487758	36880.9
5	A5	26	Target 1	519161	70510.1
5	A5	27	Target 1	581795	135370
5	A5	28	Target 1	681564	237366
5	A5	29	Target 1	828260	386288
5	A5	30	Target 1	1.02286e+06	583118
5	A5	31	Target 1	1.24765e+06	810128
5	A5	32	Target 1	1.48413e+06	1.04884e+06
5	A5	33	Target 1	1.69721e+06	1.26414e+06
5	A5	34	Target 1	1.88133e+06	1.45049e+06
5	A5	35	Target 1	2.03749e+06	1.60888e+06
5	A5	36	Target 1	2154316	1.72793e+06
6	A6	1	Target 1	501258	-18761.9
6	A6	2	Target 1	500906	-14993
6	A6	3	Target 1	500710	-11068
6	A6	4	Target 1	499246	-8410.07
6	A6	5	Target 1	495728	-7807
6	A6	6	Target 1	495382	-4032.34
6	A6	7	Target 1	498643	3350.19
6	A6	8	Target 1	495047	3876.01
6	A6	9	Target 1	493273	6222.64
6	A6	10	Target 1	492709	9779.99
6	A6	11	Target 1	489815	11007
6	A6	12	Target 1	485170	10483.5
6	A6	13	Target 1	477710	7145.03
6	A6	14	Target 1	466987	542.878
6	A6	15	Target 1	463493	1169.88
6	A6	16	Target 1	459532	1330.23
6	A6	17	Target 1	452891	-1189.42
6	A6	18	Target 1	446957	-3001.61
6	A6	19	Target 1	440148	-5690.04
6	A6	20	Target 1	435857	-5859.16
6	A6	21	Target 1	429745	-7849.69
6	A6	22	Target 1	427799	-5675.28
6	A6	23	Target 1	427974	-1378.99
6	A6	24	Target 1	430742	5510.64
6	A6	25	Target 1	439008	17898.1
6	A6	26	Target 1	453671	36682.2
6	A6	27	Target 1	484438	71570.7
6	A6	28	Target 1	527953	119206
6	A6	29	Target 1	584642	180017
6	A6	30	Target 1	652624	252120
6	A6	31	Target 1	721930	325547
6	A6	32	Target 1	794711	402449
6	A6	33	Target 1	865137	476997
6	A6	34	Target 1	926695	542677
6	A6	35	Target 1	982884	602987
6	A6	36	Target 1	1020750	644974
7	A7	1	Target 1	780242	-20720
7	A7	2	Target 1	779970	-17052.7
7	A7	3	Target 1	780466	-12618
7	A7	4	Target 1	779395	-9750.32
7	A7	5	Target 1	776686	-8520.58
7	A7	6	Target 1	777029	-4238.28
7	A7	7	Target 1	782097	4768.64
7	A7	8	Target 1	778561	5170.94
7	A7	9	Target 1	777445	7993.74
7	A7	10	Target 1	779348	13835.7
7	A7	11	Target 1	775041	13468
7	A7	12	Target 1	770029	12394.3
7	A7	13	Target 1	760962	7266.06
7	A7	14	Target 1	748896	-861.083
7	A7	15	Target 1	745107	-710.972
7	A7	16	Target 1	740151	-1727.86
7	A7	17	Target 1	731098	-6841.62
7	A7	18	Target 1	725883	-8118.64
7	A7	19	Target 1	718552	-11510
7	A7	20	Target 1	715804	-10319
7	A7	21	Target 1	715033	-7151.62
7	A7	22	Target 1	713466	-4779.51
7	A7	23	Target 1	715440	1133.48
7	A7	24	Target 1	730122	19753.9
7	A7	25	Target 1	760701	54271.9
7	A7	26	Target 1	811310	108819
7	A7	27	Target 1	904518	205967
7	A7	28	Target 1	1.04253e+06	347916
7	A7	29	Target 1	1.22329e+06	532616
7	A7	30	Target 1	1.43059e+06	743852
7	A7	31	Target 1	1.64995e+06	967149
7	A7	32	Target 1	1.85771e+06	1.17885e+06
7	A7	33	Target 1	2.03594e+06	1.36102e+06
7	A7	34	Target 1	2.18839e+06	1.51741e+06
7	A7	35	Target 1	2.31589e+06	1.64885e+06
7	A7	36	Target 1	2.41079e+06	1.74769e+06
8	A8	1	Target 1	774527	-7976.6
8	A8	2	Target 1	774606	-7461.94
8	A8	3	Target 1	776311	-5320.53
8	A8	4	Target 1	775941	-5255.19
8	A8	5	Target 1	773447	-7313.09
8	A8	6	Target 1	774803	-5522.05
8	A8	7	Target 1	782757	2868.17
8	A8	8	Target 1	782777	3323.7
8	A8	9	Target 1	783198	4180.36
8	A8	10	Target 1	788201	9618.9
8	A8	11	Target 1	789654	11508.4
8	A8	12	Target 1	787395	9684.21
8	A8	13	Target 1	782082	4807
8	A8	14	Target 1	772938	-3900.4
8	A8	15	Target 1	772114	-4289.68
8	A8	16	Target 1	776069	101.102
8	A8	17	Target 1	771392	-4139.74
8	A8	18	Target 1	769808	-5287.64
8	A8	19	Target 1	769597	-5063.48
8	A8	20	Target 1	770096	-4128.82
8	A8	21	Target 1	772670	-1119.16
8	A8	22	Target 1	776869	3516.06
8	A8	23	Target 1	791619	18701.2
8	A8	24	Target 1	824798	52316
8	A8	25	Target 1	882099	110053
8	A8	26	Target 1	976564	204954
8	A8	27	Target 1	1.14773e+06	376558
8	A8	28	Target 1	1.40211e+06	631371
8	A8	29	Target 1	1.73819e+06	967887
8	A8	30	Target 1	2.12688e+06	1.35701e+06
8	A8	31	Target 1	2.51808e+06	1.74865e+06
8	A8	32	Target 1	2880625	2111629
8	A8	33	Target 1	3.19467e+06	2.42611e+06
8	A8	34	Target 1	3.4554e+06	2.68728e+06
8	A8	35	Target 1	3.66852e+06	2.90083e+06
8	A8	36	Target 1	3821206	3053953
9	A9	1	Target 1	680270	1839.03
9	A9	2	Target 1	679989	1216.05
9	A9	3	Target 1	678079	-1035.43
9	A9	4	Target 1	676938	-2518.54
9	A9	5	Target 1	674732	-5066.71
9	A9	6	Target 1	676200	-3940.06
9	A9	7	Target 1	683594	3111.95
9	A9	8	Target 1	682128	1303.85
9	A9	9	Target 1	682337	1171.18
9	A9	10	Target 1	687528	6020.39
9	A9	11	Target 1	688972	7122.97
9	A9	12	Target 1	688988	6796.3
9	A9	13	Target 1	686407	3874.26
9	A9	14	Target 1	676399	-6475.97
9	A9	15	Target 1	675783	-7433.39
9	A9	16	Target 1	682649	-909.685
9	A9	17	Target 1	681879	-2021.1
9	A9	18	Target 1	682301	-1941.65
9	A9	19	Target 1	687811	3226.87
9	A9	20	Target 1	692457	7531.33
9	A9	21	Target 1	702392	17124.6
9	A9	22	Target 1	719444	33834.1
9	A9	23	Target 1	758674	72722.6
9	A9	24	Target 1	833543	147249
9	A9	25	Target 1	959444	272809
9	A9	26	Target 1	1.16116e+06	474185
9	A9	27	Target 1	1.47192e+06	784597
9	A9	28	Target 1	1.87535e+06	1.18769e+06
9	A9	29	Target 1	2.33801e+06	1.65e+06
9	A9	30	Target 1	2.77828e+06	2.08994e+06
9	A9	31	Target 1	3.16577e+06	2477083
9	A9	32	Target 1	3493335	2.80431e+06
9	A9	33	Target 1	3.76578e+06	3.07641e+06
9	A9	34	Target 1	3.97894e+06	3.28923e+06
9	A9	35	Target 1	4.15204e+06	3.46198e+06
9	A9	36	Target 1	4.27753e+06	3.58713e+06
10	A10	1	Target 1	617263	7152.62
10	A10	2	Target 1	616804	6338.32
10	A10	3	Target 1	613382	2560.45
10	A10	4	Target 1	611300	122.893
10	A10	5	Target 1	606990	-4543.79
10	A10	6	Target 1	607766	-4123.28
10	A10	7	Target 1	613964	1719.73
10	A10	8	Target 1	610872	-1728.64
10	A10	9	Target 1	611109	-1847.07
10	A10	10	Target 1	617588	4275.87
10	A10	11	Target 1	619452	5783.75
10	A10	12	Target 1	619803	5779.82
10	A10	13	Target 1	617077	2697.64
10	A10	14	Target 1	609096	-5639.23
10	A10	15	Target 1	608921	-6169.91
10	A10	16	Target 1	615955	508.974
10	A10	17	Target 1	616405	602.793
10	A10	18	Target 1	617297	1138.67
10	A10	19	Target 1	623558	7044.49
10	A10	20	Target 1	628750	11880.4
10	A10	21	Target 1	640633	23407.9
10	A10	22	Target 1	657317	39736
10	A10	23	Target 1	695446	77509.1
10	A10	24	Target 1	768833	150540
10	A10	25	Target 1	890439	271791
10	A10	26	Target 1	1.08601e+06	467009
10	A10	27	Target 1	1.38632e+06	766957
10	A10	28	Target 1	1.77819e+06	1.15848e+06
10	A10	29	Target 1	2.22876e+06	1.60869e+06
10	A10	30	Target 1	2653736	2.03331e+06
10	A10	31	Target 1	3.01139e+06	2.39061e+06
10	A10	32	Target 1	3303230	2.68209e+06
10	A10	33	Target 1	3.54146e+06	2.91996e+06
10	A10	34	Target 1	3728162	3.10631e+06
10	A10	35	Target 1	3875397	3.25319e+06
10	A10	36	Target 1	3.9774e+06	3.35484e+06
11	A11	1	Target 1	816026	10583.9
11	A11	2	Target 1	815666	8752.99
11	A11	3	Target 1	813179	4794.95
11	A11	4	Target 1	811512	1658.15
11	A11	5	Target 1	807889	-3435.39
11	A11	6	Target 1	808255	-4540
11	A11	7	Target 1	813036	-1230.04
11	A11	8	Target 1	813093	-2643.52
11	A11	9	Target 1	814315	-2892.69
11	A11	10	Target 1	821542	2864.46
11	A11	11	Target 1	824950	4801.35
11	A11	12	Target 1	826067	4447.62
11	A11	13	Target 1	825180	2090.26
11	A11	14	Target 1	818645	-5915.15
11	A11	15	Target 1	818778	-7252.64
11	A11	16	Target 1	827440	-61.8037
11	A11	17	Target 1	831660	2687.4
11	A11	18	Target 1	834724	4281.11
11	A11	19	Target 1	844337	12423.6
11	A11	20	Target 1	856134	22749.6
11	A11	21	Target 1	878139	43284.8
11	A11	22	Target 1	916228	79902.5
11	A11	23	Target 1	989342	151546
11	A11	24	Target 1	1.11889e+06	279625
11	A11	25	Target 1	1.32575e+06	485014
11	A11	26	Target 1	1.62856e+06	786351
11	A11	27	Target 1	2.03749e+06	1.19381e+06
11	A11	28	Target 1	2.50789e+06	1662737
11	A11	29	Target 1	2.95041e+06	2.10379e+06
11	A11	30	Target 1	3.31553e+06	2.46744e+06
11	A11	31	Target 1	3.61259e+06	2763026
11	A11	32	Target 1	3.84902e+06	2.99799e+06
11	A11	33	Target 1	4.03234e+06	3.17984e+06
11	A11	34	Target 1	4.17596e+06	3321991
11	A11	35	Target 1	4.2853e+06	3.42986e+06
11	A11	36	Target 1	4.3636e+06	3506688
12	A12	1	Target 1	655295	8090.07
12	A12	2	Target 1	654822	7368.17
12	A12	3	Target 1	651230	3528.14
12	A12	4	Target 1	649318	1367.43
12	A12	5	Target 1	645818	-2381.35
12	A12	6	Target 1	645910	-2537.75
12	A12	7	Target 1	648858	161.593
12	A12	8	Target 1	645347	-3597.81
12	A12	9	Target 1	645610	-3582.96
12	A12	10	Target 1	651347	1904.89
12	A12	11	Target 1	653347	3656.42
12	A12	12	Target 1	653580	3640.77
12	A12	13	Target 1	651938	1750.55
12	A12	14	Target 1	646526	-3909.91
12	A12	15	Target 1	646962	-3722.25
12	A12	16	Target 1	654669	3736.28
12	A12	17	Target 1	657796	6614.51
12	A12	18	Target 1	659582	8152.17
12	A12	19	Target 1	667672	15993.4
12	A12	20	Target 1	676533	24605.6
12	A12	21	Target 1	692888	40712.5
12	A12	22	Target 1	720044	67620.2
12	A12	23	Target 1	773820	121147
12	A12	24	Target 1	871582	218661
12	A12	25	Target 1	1.02827e+06	375097
12	A12	26	Target 1	1.26605e+06	612631
12	A12	27	Target 1	1.60446e+06	950791
12	A12	28	Target 1	2.01092e+06	1.35701e+06
12	A12	29	Target 1	2.43249e+06	1.77832e+06
12	A12	30	Target 1	2.79258e+06	2138164
12	A12	31	Target 1	3080009	2425348
12	A12	32	Target 1	3.30167e+06	2.64676e+06
12	A12	33	Target 1	3.47368e+06	2.81852e+06
12	A12	34	Target 1	3.60916e+06	2.95375e+06
12	A12	35	Target 1	3713440	3057785
12	A12	36	Target 1	3.79019e+06	3.13429e+06
13	B1	1	Target 1	39832.5	596.198
13	B1	2	Target 1	39811.5	543.733
13	B1	3	Target 1	40045.7	746.548
13	B1	4	Target 1	39990.9	660.329
13	B1	5	Target 1	39857.1	495.044
13	B1	6	Target 1	39734.2	340.762
13	B1	7	Target 1	39658.2	233.305
13	B1	8	Target 1	39642.1	185.765
13	B1	9	Target 1	39885.1	397.268
13	B1	10	Target 1	39723.6	204.299
13	B1	11	Target 1	39694.8	144.088
13	B1	12	Target 1	40071.4	489.228
13	B1	13	Target 1	39713.2	99.63
13	B1	14	Target 1	38717.4	-927.601
13	B1	15	Target 1	38707.9	-968.531
13	B1	16	Target 1	39542.1	-165.785
13	B1	17	Target 1	39451.1	-288.266
13	B1	18	Target 1	39338.9	-431.907
13	B1	19	Target 1	39373.5	-428.685
13	B1	20	Target 1	39008.8	-824.869
13	B1	21	Target 1	38913.4	-951.721
13	B1	22	Target 1	39097.6	-798.913
13	B1	23	Target 1	39174	-754.023
13	B1	24	Target 1	39474.3	-485.094
13	B1	25	Target 1	39505.7	-485.211
13	B1	26	Target 1	39463.6	-558.755
13	B1	27	Target 1	39724.3	-329.427
13	B1	28	Target 1	40161.8	76.6273
13	B1	29	Target 1	40382.7	266.037
13	B1	30	Target 1	40774.7	626.595
13	B1	31	Target 1	40740.9	561.396
13	B1	32	Target 1	40712.4	501.438
13	B1	33	Target 1	40955.7	713.25
13	B1	34	Target 1	41225.8	951.949
13	B1	35	Target 1	41010.5	705.23
13	B1	36	Target 1	40815.9	479.12
14	B2	1	Target 1	43092.2	608.315
14	B2	2	Target 1	43056.1	595.248
14	B2	3	Target 1	43021	583.205
14	B2	4	Target 1	42429.8	14.9825
14	B2	5	Target 1	42259.1	-132.603
14	B2	6	Target 1	42376.3	7.54883
14	B2	7	Target 1	42258.7	-86.9668
14	B2	8	Target 1	42224.6	-97.9786
14	B2	9	Target 1	42434.2	134.67
14	B2	10	Target 1	42303.1	26.5135
14	B2	11	Target 1	41803.5	-449.998
14	B2	12	Target 1	41788.2	-442.299
14	B2	13	Target 1	42182.2	-25.1663
14	B2	14	Target 1	42134.1	-50.2952
14	B2	15	Target 1	42129.9	-31.4047
14	B2	16	Target 1	42428.8	290.533
14	B2	17	Target 1	42335.5	220.216
14	B2	18	Target 1	41898.7	-193.51
14	B2	19	Target 1	41843.9	-225.276
14	B2	20	Target 1	42115	68.935
14	B2	21	Target 1	42156.8	133.716
14	B2	22	Target 1	42201.1	201.072
14	B2	23	Target 1	42031.1	54.1067
14	B2	24	Target 1	42036	82.0325
14	B2	25	Target 1	42384.6	453.743
14	B2	26	Target 1	42556.2	648.368
14	B2	27	Target 1	43132	1247.2
14	B2	28	Target 1	43209.2	1347.47
14	B2	29	Target 1	43227.5	1388.79
14	B2	30	Target 1	43748.9	1933.27
14	B2	31	Target 1	43931.7	2139.02
14	B2	32	Target 1	43970.6	2201.01
14	B2	33	Target 1	44545.6	2799.08
14	B2	34	Target 1	44784.4	3060.89
14	B2	35	Target 1	44635.2	2934.71
14	B2	36	Target 1	44455	2777.59
15	B3	1	Target 1	46646.9	535.658
15	B3	2	Target 1	46414.7	319.247
15	B3	3	Target 1	46275.5	195.8
15	B3	4	Target 1	46374.1	310.131
15	B3	5	Target 1	46128	79.8327
15	B3	6	Target 1	46033.8	1.33135
15	B3	7	Target 1	46153.2	136.498
15	B3	8	Target 1	46111.9	111.001
15	B3	9	Target 1	46043.9	58.7532
15	B3	10	Target 1	45916.7	-52.7286
15	B3	11	Target 1	45666	-287.664
15	B3	12	Target 1	45589.4	-348.466
15	B3	13	Target 1	45624.2	-297.901
15	B3	14	Target 1	45638.6	-267.773
15	B3	15	Target 1	45781.5	-109.118
15	B3	16	Target 1	45810.5	-64.3849
15	B3	17	Target 1	45782.8	-76.3198
15	B3	18	Target 1	45881.7	38.3234
15	B3	19	Target 1	46001.4	173.814
15	B3	20	Target 1	45879.4	67.5942
15	B3	21	Target 1	45506.6	-289.513
15	B3	22	Target 1	45510.1	-270.283
15	B3	23	Target 1	45931.8	167.25
15	B3	24	Target 1	46157.6	408.737
15	B3	25	Target 1	46048.1	315.084
15	B3	26	Target 1	46015.4	298.082
15	B3	27	Target 1	46305.1	603.581
15	B3	28	Target 1	46565.7	879.904
15	B3	29	Target 1	46848.1	1178.01
15	B3	30	Target 1	48087.9	2433.65
15	B3	31	Target 1	48359.7	2721.14
15	B3	32	Target 1	48475.9	2853.11
15	B3	33	Target 1	48650.6	3043.6
15	B3	34	Target 1	48881.1	3289.89
15	B3	35	Target 1	48921.3	3345.83
15	B3	36	Target 1	48770.5	3210.71
16	B4	1	Target 1	40549.6	2108.47
16	B4	2	Target 1	40229.3	981.669
16	B4	3	Target 1	40172.8	118.598
16	B4	4	Target 1	40765.9	-94.8521
16	B4	5	Target 1	41603.1	-64.2709
16	B4	6	Target 1	42142.6	-331.287
16	B4	7	Target 1	43655.7	375.247
16	B4	8	Target 1	44350.2	263.125
16	B4	9	Target 1	44627.1	-266.559
16	B4	10	Target 1	45211	-489.217
16	B4	11	Target 1	46500.8	-5.9361
16	B4	12	Target 1	48579	1265.66
16	B4	13	Target 1	50974.6	2854.74
16	B4	14	Target 1	53799.8	4873.37
16	B4	15	Target 1	58223.9	8490.9
16	B4	16	Target 1	59717.1	9177.54
16	B4	17	Target 1	61153.3	9807.14
16	B4	18	Target 1	61085.9	8933.17
16	B4	19	Target 1	57715.3	4755.97
16	B4	20	Target 1	57440.3	3674.46
16	B4	21	Target 1	61247.9	6675.46
16	B4	22	Target 1	62947.5	7568.46
16	B4	23	Target 1	62671.3	6485.73
16	B4	24	Target 1	62423.1	5430.92
16	B4	25	Target 1	63305.5	5506.77
16	B4	26	Target 1	63706.7	5101.38
16	B4	27	Target 1	64536.7	5124.86
16	B4	28	Target 1	64841.1	4622.67
16	B4	29	Target 1	66578.8	5553.86
16	B4	30	Target 1	66102.7	4271.12
16	B4	31	Target 1	60819.6	-1818.47
16	B4	32	Target 1	59204.6	-4240.04
16	B4	33	Target 1	59442.3	-4808.98
16	B4	34	Target 1	59750.1	-5307.68
16	B4	35	Target 1	59559.1	-6305.25
16	B4	36	Target 1	59454.7	-7216.29
17	B5	1	Target 1	38602.6	1065.87
17	B5	2	Target 1	38542.1	980.93
17	B5	3	Target 1	38223.3	637.655
17	B5	4	Target 1	37511.9	-98.1758
17	B5	5	Target 1	37382.9	-251.643
17	B5	6	Target 1	37572.2	-86.7506
17	B5	7	Target 1	37689.9	6.48543
17	B5	8	Target 1	37704.4	-3.41918
17	B5	9	Target 1	37768.2	35.9145
17	B5	10	Target 1	37454.1	-302.65
17	B5	11	Target 1	37450.8	-330.34
17	B5	12	Target 1	37832.8	27.2046
17	B5	13	Target 1	37905.3	75.2141
17	B5	14	Target 1	37739.4	-115.128
17	B5	15	Target 1	37758.9	-120.056
17	B5	16	Target 1	38154.3	250.903
17	B5	17	Target 1	38202.6	274.787
17	B5	18	Target 1	38272.6	320.347
17	B5	19	Target 1	38376.4	399.697
17	B5	20	Target 1	38664.6	663.401
17	B5	21	Target 1	39038.7	1013.06
17	B5	22	Target 1	39124	1073.94
17	B5	23	Target 1	39306.1	1231.62
17	B5	24	Target 1	39438.4	1339.44
17	B5	25	Target 1	39558.6	1435.27
17	B5	26	Target 1	39996.1	1848.31
17	B5	27	Target 1	40673.6	2501.38
17	B5	28	Target 1	41476.4	3279.65
17	B5	29	Target 1	41756.7	3535.58
17	B5	30	Target 1	42106.6	3860.96
17	B5	31	Target 1	43094.6	4824.59
17	B5	32	Target 1	44260.6	5966.07
17	B5	33	Target 1	45068.4	6749.52
17	B5	34	Target 1	45255.6	6912.2
17	B5	35	Target 1	45550.6	7182.83
17	B5	36	Target 1	45539.7	7147.44
18	B6	1	Target 1	77046	469.848
18	B6	2	Target 1	76994.2	447.346
18	B6	3	Target 1	76865.1	347.594
18	B6	4	Target 1	76633.1	144.897
18	B6	5	Target 1	76301.1	-157.831
18	B6	6	Target 1	76221.9	-207.716
18	B6	7	Target 1	76344	-56.2724
18	B6	8	Target 1	76317.3	-53.618
18	B6	9	Target 1	76259.3	-82.3933
18	B6	10	Target 1	76221.7	-90.6138
18	B6	11	Target 1	76285.2	2.12655
18	B6	12	Target 1	76316	62.2732
18	B6	13	Target 1	76267.1	42.6776
18	B6	14	Target 1	76222.6	27.4649
18	B6	15	Target 1	76251.7	85.9474
18	B6	16	Target 1	76166.5	30.0003
18	B6	17	Target 1	75948.3	-158.861
18	B6	18	Target 1	75910.9	-166.941
18	B6	19	Target 1	75970.3	-78.2552
18	B6	20	Target 1	76021.3	2.11021
18	B6	21	Target 1	76198.3	208.405
18	B6	22	Target 1	76059.6	99.005
18	B6	23	Target 1	76093	161.675
18	B6	24	Target 1	76496.1	594.095
18	B6	25	Target 1	76576.5	703.812
18	B6	26	Target 1	76783.1	939.756
18	B6	27	Target 1	77019.1	1205.07
18	B6	28	Target 1	77064.7	1279.92
18	B6	29	Target 1	77491.5	1736.1
18	B6	30	Target 1	78026.4	2300.29
18	B6	31	Target 1	77903.5	2206.64
18	B6	32	Target 1	77820.6	2153.09
18	B6	33	Target 1	78171.1	2532.9
18	B6	34	Target 1	78473.8	2864.94
18	B6	35	Target 1	78920.4	3340.8
18	B6	36	Target 1	79260.2	3709.94
19	B7	1	Target 1	35558.7	864.849
19	B7	2	Target 1	35429.9	828.243
19	B7	3	Target 1	34945.9	436.292
19	B7	4	Target 1	34402.5	-14.9472
19	B7	5	Target 1	34267.4	-57.9093
19	B7	6	Target 1	34388.5	155.351
19	B7	7	Target 1	34014.8	-126.298
19	B7	8	Target 1	33877.7	-171.253
19	B7	9	Target 1	33970.1	13.2501
19	B7	10	Target 1	33823.4	-41.2784
19	B7	11	Target 1	33645.3	-127.252
19	B7	12	Target 1	33556.5	-123.902
19	B7	13	Target 1	33493.3	-94.9694
19	B7	14	Target 1	33325.4	-170.799
19	B7	15	Target 1	33234.1	-169.983
19	B7	16	Target 1	33215.6	-96.3557
19	B7	17	Target 1	33262.6	42.7955
19	B7	18	Target 1	33244.1	116.482
19	B7	19	Target 1	33215.4	179.906
19	B7	20	Target 1	33194.3	250.87
19	B7	21	Target 1	33148.1	296.842
19	B7	22	Target 1	33145.7	386.508
19	B7	23	Target 1	33252.9	585.894
19	B7	24	Target 1	33471.6	896.733
19	B7	25	Target 1	33338.9	856.099
19	B7	26	Target 1	33506.3	1115.62
19	B7	27	Target 1	34497	2198.47
19	B7	28	Target 1	34857.3	2650.92
19	B7	29	Target 1	35100.4	2986.16
19	B7	30	Target 1	35092.1	3069.96
19	B7	31	Target 1	35335.7	3405.65
19	B7	32	Target 1	35774.2	3936.32
19	B7	33	Target 1	35909.8	4164.05
19	B7	34	Target 1	35999.4	4345.76
19	B7	35	Target 1	36490.7	4929.19
19	B7	36	Target 1	36911.1	5441.75
20	B8	1	Target 1	34424.8	1047.51
20	B8	2	Target 1	34041.5	675.44
20	B8	3	Target 1	33767	412.357
20	B8	4	Target 1	33656.3	312.931
20	B8	5	Target 1	33380.6	48.5784
20	B8	6	Target 1	33276	-44.7036
20	B8	7	Target 1	33319.5	10.112
20	B8	8	Target 1	33384.2	86.0839
20	B8	9	Target 1	33665.6	378.802
20	B8	10	Target 1	33203.2	-72.1832
20	B8	11	Target 1	33019.8	-244.313
20	B8	12	Target 1	33002.5	-250.275
20	B8	13	Target 1	32992.5	-248.943
20	B8	14	Target 1	32960	-270.085
20	B8	15	Target 1	32892.5	-326.312
20	B8	16	Target 1	32773.8	-433.723
20	B8	17	Target 1	32804.7	-391.419
20	B8	18	Target 1	33070.1	-114.756
20	B8	19	Target 1	33161.2	-12.3268
20	B8	20	Target 1	32963.3	-198.855
20	B8	21	Target 1	33020.7	-130.172
20	B8	22	Target 1	33578.4	438.851
20	B8	23	Target 1	33694.6	566.365
20	B8	24	Target 1	33600.9	483.986
20	B8	25	Target 1	33599.7	494.137
20	B8	26	Target 1	33924.1	829.898
20	B8	27	Target 1	34153.4	1070.49
20	B8	28	Target 1	34411.4	1339.79
20	B8	29	Target 1	35037.7	1977.4
20	B8	30	Target 1	35863.9	2814.93
20	B8	31	Target 1	36109.1	3071.45
20	B8	32	Target 1	36911	3884.71
20	B8	33	Target 1	37214.2	4199.24
20	B8	34	Target 1	37608.2	4604.59
20	B8	35	Target 1	38065.5	5073.18
20	B8	36	Target 1	38367.6	5386.61
21	B9	1	Target 1	141537	186.768
21	B9	2	Target 1	141405	-174.648
21	B9	3	Target 1	141383	-425.58
21	B9	4	Target 1	141733	-303.902
21	B9	5	Target 1	142440	173.776
21	B9	6	Target 1	142544	49.7817
21	B9	7	Target 1	142607	-115.994
21	B9	8	Target 1	142745	-206.972
21	B9	9	Target 1	143518	336.55
21	B9	10	Target 1	143584	174.602
21	B9	11	Target 1	143532	-106.251
21	B9	12	Target 1	143994	126.536
21	B9	13	Target 1	144524	427.73
21	B9	14	Target 1	144649	324.298
21	B9	15	Target 1	144628	73.9447
21	B9	16	Target 1	145051	268.732
21	B9	17	Target 1	145184	172.207
21	B9	18	Target 1	145279	38.3063
21	B9	19	Target 1	145338	-131.219
21	B9	20	Target 1	145256	-441.916
21	B9	21	Target 1	145492	-434.629
21	B9	22	Target 1	145655	-500.107
21	B9	23	Target 1	145863	-521.695
21	B9	24	Target 1	146410	-203.33
21	B9	25	Target 1	146732	-110.34
21	B9	26	Target 1	147299	227.994
21	B9	27	Target 1	147285	-14.4527
21	B9	28	Target 1	147683	155.069
21	B9	29	Target 1	148858	1100.51
21	B9	30	Target 1	149108	1122.49
21	B9	31	Target 1	149318	1103.21
21	B9	32	Target 1	150001	1557.51
21	B9	33	Target 1	150327	1654.29
21	B9	34	Target 1	150579	1677.62
21	B9	35	Target 1	151406	2275.86
21	B9	36	Target 1	151765	2405.87
22	B10	1	Target 1	41438.7	199.445
22	B10	2	Target 1	41337.3	119.33
22	B10	3	Target 1	41294.6	97.8516
22	B10	4	Target 1	41536.7	361.174
22	B10	5	Target 1	41373.1	218.801
22	B10	6	Target 1	41233.3	100.287
22	B10	7	Target 1	41163	51.2074
22	B10	8	Target 1	41063.9	-26.6577
22	B10	9	Target 1	40943.8	-125.538
22	B10	10	Target 1	40842.4	-205.693
22	B10	11	Target 1	40724	-302.792
22	B10	12	Target 1	40671.2	-334.376
22	B10	13	Target 1	40801.6	-182.765
22	B10	14	Target 1	41146	182.882
22	B10	15	Target 1	41035.4	93.5597
22	B10	16	Target 1	40846.9	-73.6805
22	B10	17	Target 1	40500.8	-398.577
22	B10	18	Target 1	40496.6	-381.555
22	B10	19	Target 1	40846.7	-10.1782
22	B10	20	Target 1	41017.8	182.175
22	B10	21	Target 1	40992.8	178.384
22	B10	22	Target 1	41039.9	246.742
22	B10	23	Target 1	41100.7	328.748
22	B10	24	Target 1	41054.5	303.781
22	B10	25	Target 1	41301.1	571.654
22	B10	26	Target 1	42343.7	1635.45
22	B10	27	Target 1	42802.6	2115.58
22	B10	28	Target 1	43021.8	2356.08
22	B10	29	Target 1	43241	2596.53
22	B10	30	Target 1	43938.4	3315.18
22	B10	31	Target 1	44336.1	3734.08
22	B10	32	Target 1	44616.9	4036.11
22	B10	33	Target 1	45342.4	4782.88
22	B10	34	Target 1	45471.8	4933.52
22	B10	35	Target 1	45348.1	4831.09
22	B10	36	Target 1	45561.3	5065.47
23	B11	1	Target 1	44245.1	1352.67
23	B11	2	Target 1	44558.4	1548.48
23	B11	3	Target 1	44100.1	972.76
23	B11	4	Target 1	43886.9	642.169
23	B11	5	Target 1	43871.3	509.172
23	B11	6	Target 1	43884.6	405.049
23	B11	7	Target 1	44083	486.048
23	B11	8	Target 1	43882.4	168.054
23	B11	9	Target 1	43892.9	61.1696
23	B11	10	Target 1	44498.7	549.504
23	B11	11	Target 1	44953.4	886.803
23	B11	12	Target 1	44739.4	555.423
23	B11	13	Target 1	44372.1	70.6638
23	B11	14	Target 1	43530.8	-888.002
23	B11	15	Target 1	43543.6	-992.597
23	B11	16	Target 1	44462	-191.673
23	B11	17	Target 1	44697	-74.0061
23	B11	18	Target 1	44153.6	-734.836
23	B11	19	Target 1	44036.6	-969.314
23	B11	20	Target 1	44238.2	-885.135
23	B11	21	Target 1	43745.1	-1495.59
23	B11	22	Target 1	43718.6	-1639.46
23	B11	23	Target 1	44380.2	-1095.35
23	B11	24	Target 1	44776.2	-816.751
23	B11	25	Target 1	45098.6	-611.779
23	B11	26	Target 1	45367.9	-459.906
23	B11	27	Target 1	46018.6	73.4442
23	B11	28	Target 1	46086.1	23.5131
23	B11	29	Target 1	46336.3	156.281
23	B11	30	Target 1	46851.1	553.741
23	B11	31	Target 1	46935.6	520.833
23	B11	32	Target 1	47397.2	864.941
23	B11	33	Target 1	47720.5	1070.87
23	B11	34	Target 1	47732.8	965.77
23	B11	35	Target 1	48202.6	1318.19
23	B11	36	Target 1	48396.4	1394.57
24	B12	1	Target 1	37364.5	-7.52353
24	B12	2	Target 1	37507.4	132.186
24	B12	3	Target 1	37485.1	106.711
24	B12	4	Target 1	37408.9	27.2957
24	B12	5	Target 1	37485.4	100.568
24	B12	6	Target 1	37623.5	235.464
24	B12	7	Target 1	37498.1	106.892
24	B12	8	Target 1	37267.6	-126.762
24	B12	9	Target 1	36758.3	-639.244
24	B12	10	Target 1	36801.8	-598.964
24	B12	11	Target 1	37454.7	50.7685
24	B12	12	Target 1	37508.2	101.107
24	B12	13	Target 1	37429.5	19.1949
24	B12	14	Target 1	37468.7	55.1971
24	B12	15	Target 1	37589.2	172.465
24	B12	16	Target 1	38097.8	677.873
24	B12	17	Target 1	37515.2	92.1375
24	B12	18	Target 1	37311.1	-115.149
24	B12	19	Target 1	37461.3	31.8451
24	B12	20	Target 1	37468.2	35.6052
24	B12	21	Target 1	37483.8	47.9199
24	B12	22	Target 1	37058.1	-380.926
24	B12	23	Target 1	37113.2	-329.017
24	B12	24	Target 1	37926.3	480.856
24	B12	25	Target 1	38105.1	656.487
24	B12	26	Target 1	38534.5	1082.74
24	B12	27	Target 1	39338.8	1883.83
24	B12	28	Target 1	39621.1	2162.96
24	B12	29	Target 1	39715.8	2254.43
24	B12	30	Target 1	39649.8	2185.23
24	B12	31	Target 1	39932.2	2464.51
24	B12	32	Target 1	40421	2950.04
24	B12	33	Target 1	40489.6	3015.48
24	B12	34	Target 1	40439.6	2962.3
24	B12	35	Target 1	40457.9	2977.43
24	B12	36	Target 1	41159.9	3676.27
25	C1	1	Target 1	505029	4783.98
25	C1	2	Target 1	503751	4168.98
25	C1	3	Target 1	501234	2314.98
25	C1	4	Target 1	499213	957.108
25	C1	5	Target 1	494068	-3524.64
25	C1	6	Target 1	493565	-3364.83
25	C1	7	Target 1	496498	231.145
25	C1	8	Target 1	494135	-1468.48
25	C1	9	Target 1	493973	-967.821
25	C1	10	Target 1	497226	2948.37
25	C1	11	Target 1	497478	3863.96
25	C1	12	Target 1	496653	3701.93
25	C1	13	Target 1	494058	1769.12
25	C1	14	Target 1	488436	-3189.59
25	C1	15	Target 1	487729	-3232.9
25	C1	16	Target 1	490029	-269.902
25	C1	17	Target 1	489868	231.538
25	C1	18	Target 1	490252	1278.35
25	C1	19	Target 1	493069	4759.17
25	C1	20	Target 1	494595	6947.82
25	C1	21	Target 1	497509	10524.5
25	C1	22	Target 1	500105	13784.4
25	C1	23	Target 1	512716	27058.2
25	C1	24	Target 1	537527	52532.3
25	C1	25	Target 1	578038	93706.2
25	C1	26	Target 1	647134	163465
25	C1	27	Target 1	771783	288778
25	C1	28	Target 1	967614	485272
25	C1	29	Target 1	1.24664e+06	764963
25	C1	30	Target 1	1592681	1.11166e+06
25	C1	31	Target 1	1952963	1.47261e+06
25	C1	32	Target 1	2.27717e+06	1.79747e+06
25	C1	33	Target 1	2527153	2.04813e+06
25	C1	34	Target 1	2.71532e+06	2.23696e+06
25	C1	35	Target 1	2.86046e+06	2.38276e+06
25	C1	36	Target 1	2.96129e+06	2484256
26	C2	1	Target 1	600068	1852.41
26	C2	2	Target 1	599777	1580.97
26	C2	3	Target 1	597864	-311.153
26	C2	4	Target 1	597248	-907.405
26	C2	5	Target 1	597227	-908.094
26	C2	6	Target 1	597547	-567.284
26	C2	7	Target 1	598685	590.964
26	C2	8	Target 1	595960	-2114.1
26	C2	9	Target 1	596261	-1792.73
26	C2	10	Target 1	601217	3184.02
26	C2	11	Target 1	602553	4540.39
26	C2	12	Target 1	602436	4443.77
26	C2	13	Target 1	600532	2559.89
26	C2	14	Target 1	593920	-4031.61
26	C2	15	Target 1	593432	-4499.68
26	C2	16	Target 1	597765	-145.991
26	C2	17	Target 1	597850	-40.9932
26	C2	18	Target 1	598352	481.067
26	C2	19	Target 1	602976	5125.13
26	C2	20	Target 1	607806	9976.31
26	C2	21	Target 1	610428	12617.7
26	C2	22	Target 1	614665	16875.2
26	C2	23	Target 1	631056	33287.1
26	C2	24	Target 1	661796	64047.4
26	C2	25	Target 1	715262	117534
26	C2	26	Target 1	796485	198777
26	C2	27	Target 1	947347	349659
26	C2	28	Target 1	1.18508e+06	587416
26	C2	29	Target 1	1.52128e+06	923634
26	C2	30	Target 1	1.93369e+06	1.33607e+06
26	C2	31	Target 1	2348431	1.75082e+06
26	C2	32	Target 1	2.71216e+06	2.11457e+06
26	C2	33	Target 1	2.99948e+06	2401915
26	C2	34	Target 1	3.22616e+06	2.62861e+06
26	C2	35	Target 1	3.40451e+06	2.80698e+06
26	C2	36	Target 1	3.52628e+06	2928774
27	C3	1	Target 1	529627	2690.26
27	C3	2	Target 1	529369	2778.29
27	C3	3	Target 1	528139	1894.56
27	C3	4	Target 1	526640	742.084
27	C3	5	Target 1	522686	-2866.11
27	C3	6	Target 1	522549	-2656.49
27	C3	7	Target 1	525654	795.154
27	C3	8	Target 1	522961	-1551.82
27	C3	9	Target 1	523132	-1034.89
27	C3	10	Target 1	527781	3960.91
27	C3	11	Target 1	527237	3763.62
27	C3	12	Target 1	526152	3024.83
27	C3	13	Target 1	523255	474.201
27	C3	14	Target 1	517726	-4709.15
27	C3	15	Target 1	517402	-4686.85
27	C3	16	Target 1	521386	-355.603
27	C3	17	Target 1	522867	1471.05
27	C3	18	Target 1	522784	1734.51
27	C3	19	Target 1	523231	2527.69
27	C3	20	Target 1	525935	5577.83
27	C3	21	Target 1	528053	8042.3
27	C3	22	Target 1	535778	16113.6
27	C3	23	Target 1	545988	26670.7
27	C3	24	Target 1	572930	53959.1
27	C3	25	Target 1	619703	101078
27	C3	26	Target 1	700694	182415
27	C3	27	Target 1	845926	327994
27	C3	28	Target 1	1.06989e+06	552307
27	C3	29	Target 1	1.38751e+06	870270
27	C3	30	Target 1	1.78008e+06	1.26318e+06
27	C3	31	Target 1	2.17962e+06	1.66308e+06
27	C3	32	Target 1	2542204	2.026e+06
27	C3	33	Target 1	2.84645e+06	2.33059e+06
27	C3	34	Target 1	3.09162e+06	2.57611e+06
27	C3	35	Target 1	3.2891e+06	2.77394e+06
27	C3	36	Target 1	3432105	2.91729e+06
28	C4	1	Target 1	37736.6	535.826
28	C4	2	Target 1	37493.8	358.042
28	C4	3	Target 1	37208.6	138.013
28	C4	4	Target 1	37105.3	99.8107
28	C4	5	Target 1	37097.1	156.683
28	C4	6	Target 1	36759.7	-115.608
28	C4	7	Target 1	36621.8	-188.412
28	C4	8	Target 1	36723.1	-22.094
28	C4	9	Target 1	36907.9	227.829
28	C4	10	Target 1	36751.1	136.159
28	C4	11	Target 1	36474.5	-75.3986
28	C4	12	Target 1	36390.4	-94.3933
28	C4	13	Target 1	36389	-30.7552
28	C4	14	Target 1	36019.5	-335.098
28	C4	15	Target 1	35959	-330.483
28	C4	16	Target 1	36111.6	-112.849
28	C4	17	Target 1	36127.7	-31.6912
28	C4	18	Target 1	36160.4	66.1343
28	C4	19	Target 1	36141.3	112.14
28	C4	20	Target 1	36150	185.953
28	C4	21	Target 1	36113	214.06
28	C4	22	Target 1	36070.3	236.386
28	C4	23	Target 1	36090.3	321.551
28	C4	24	Target 1	36292.6	588.908
28	C4	25	Target 1	36343.7	705.081
28	C4	26	Target 1	36631.7	1058.2
28	C4	27	Target 1	37227.9	1719.51
28	C4	28	Target 1	37748.8	2305.47
28	C4	29	Target 1	37846.6	2468.36
28	C4	30	Target 1	38245.6	2932.44
28	C4	31	Target 1	38394.2	3146.16
28	C4	32	Target 1	38165.5	2982.52
28	C4	33	Target 1	38143.1	3025.21
28	C4	34	Target 1	38701.7	3648.95
28	C4	35	Target 1	38704.7	3716.98
28	C4	36	Target 1	38626.3	3703.67
29	C5	1	Target 1	52624	35.3717
29	C5	2	Target 1	52444.5	-93.1854
29	C5	3	Target 1	52343.2	-143.434
29	C5	4	Target 1	52528.6	92.8839
29	C5	5	Target 1	52536.9	152.214
29	C5	6	Target 1	52624.4	290.699
29	C5	7	Target 1	52446.7	163.959
29	C5	8	Target 1	52107.1	-124.587
29	C5	9	Target 1	51998.2	-182.527
29	C5	10	Target 1	52045	-84.7948
29	C5	11	Target 1	51989	-89.7699
29	C5	12	Target 1	51893.7	-134.057
29	C5	13	Target 1	51863.5	-113.279
29	C5	14	Target 1	51976.8	51.0236
29	C5	15	Target 1	51950.7	75.9001
29	C5	16	Target 1	51790.8	-33.0672
29	C5	17	Target 1	51712.6	-60.2845
29	C5	18	Target 1	51658.8	-63.0799
29	C5	19	Target 1	51580	-90.8792
29	C5	20	Target 1	51577.9	-41.9793
29	C5	21	Target 1	51671.3	102.378
29	C5	22	Target 1	51654.8	136.84
29	C5	23	Target 1	51562.8	95.8415
29	C5	24	Target 1	51571.1	155.159
29	C5	25	Target 1	51778	413.012
29	C5	26	Target 1	52147.5	833.529
29	C5	27	Target 1	52473.4	1210.39
29	C5	28	Target 1	53133.6	1921.56
29	C5	29	Target 1	53670.4	2509.35
29	C5	30	Target 1	54174	3064
29	C5	31	Target 1	54312.2	3253.14
29	C5	32	Target 1	54698.2	3690.14
29	C5	33	Target 1	54813	3855.9
29	C5	34	Target 1	55350.6	4444.52
29	C5	35	Target 1	55273.1	4417.98
29	C5	36	Target 1	55063.5	4259.38
30	C6	1	Target 1	96747.9	822.333
30	C6	2	Target 1	96352	631.325
30	C6	3	Target 1	95696.4	180.591
30	C6	4	Target 1	95397.5	86.5203
30	C6	5	Target 1	95086.9	-19.1671
30	C6	6	Target 1	94749.1	-152.089
30	C6	7	Target 1	94531.2	-165.136
30	C6	8	Target 1	94371.5	-120.018
30	C6	9	Target 1	94219	-67.6043
30	C6	10	Target 1	94064.4	-17.3543
30	C6	11	Target 1	93995.9	119.013
30	C6	12	Target 1	93980.8	308.732
30	C6	13	Target 1	93313.7	-153.487
30	C6	14	Target 1	93123.3	-138.971
30	C6	15	Target 1	93188	130.607
30	C6	16	Target 1	93164.5	311.99
30	C6	17	Target 1	93150.3	502.607
30	C6	18	Target 1	93112.9	670.045
30	C6	19	Target 1	92941.8	703.865
30	C6	20	Target 1	92919.3	886.185
30	C6	21	Target 1	93006.9	1178.65
30	C6	22	Target 1	93010.2	1386.83
30	C6	23	Target 1	93059.5	1641.01
30	C6	24	Target 1	93398.4	2184.83
30	C6	25	Target 1	93649.9	2641.15
30	C6	26	Target 1	93894.6	3090.7
30	C6	27	Target 1	94249.7	3650.73
30	C6	28	Target 1	94590.8	4196.65
30	C6	29	Target 1	95042.8	4853.53
30	C6	30	Target 1	95611.4	5627.02
30	C6	31	Target 1	95908.3	6128.73
30	C6	32	Target 1	96210.9	6636.24
30	C6	33	Target 1	96517.8	7147.94
30	C6	34	Target 1	96550.8	7385.87
30	C6	35	Target 1	96735.3	7775.22
30	C6	36	Target 1	96995.6	8240.36
31	C7	1	Target 1	50820.7	321.741
31	C7	2	Target 1	50739.9	329.292
31	C7	3	Target 1	50437.2	114.867
31	C7	4	Target 1	50264.2	30.1604
31	C7	5	Target 1	50152.6	6.88358
31	C7	6	Target 1	50060.2	2.81375
31	C7	7	Target 1	50054.1	84.9666
31	C7	8	Target 1	49952.4	71.6116
31	C7	9	Target 1	49813.1	20.6238
31	C7	10	Target 1	49617.3	-86.8757
31	C7	11	Target 1	49470.7	-145.219
31	C7	12	Target 1	49255.4	-272.179
31	C7	13	Target 1	49217.3	-221.976
31	C7	14	Target 1	49348.9	-2.10817
31	C7	15	Target 1	49259.9	-2.79519
31	C7	16	Target 1	49236.7	62.2756
31	C7	17	Target 1	49328	241.897
31	C7	18	Target 1	49092.9	95.0539
31	C7	19	Target 1	49032.9	123.371
31	C7	20	Target 1	49106.6	285.348
31	C7	21	Target 1	49229.8	496.911
31	C7	22	Target 1	49209	564.392
31	C7	23	Target 1	49138.8	582.482
31	C7	24	Target 1	49186.5	718.475
31	C7	25	Target 1	49636.4	1256.66
31	C7	26	Target 1	50218.2	1926.82
31	C7	27	Target 1	50657.8	2454.73
31	C7	28	Target 1	51423.3	3308.48
31	C7	29	Target 1	51843.2	3816.67
31	C7	30	Target 1	52137.2	4199.02
31	C7	31	Target 1	52301.1	4451.22
31	C7	32	Target 1	53237.7	5476.13
31	C7	33	Target 1	53516.7	5843.45
31	C7	34	Target 1	53613.7	6028.71
31	C7	35	Target 1	53659.9	6163.21
31	C7	36	Target 1	54110.9	6702.52
32	C8	1	Target 1	445377	4449.74
32	C8	2	Target 1	442937	877.371
32	C8	3	Target 1	441944	-1248.21
32	C8	4	Target 1	443108	-1216.21
32	C8	5	Target 1	444757	-699.885
32	C8	6	Target 1	445467	-1121.5
32	C8	7	Target 1	447494	-227.18
32	C8	8	Target 1	448420	-432.89
32	C8	9	Target 1	449581	-404.132
32	C8	10	Target 1	451726	608.439
32	C8	11	Target 1	452793	543.386
32	C8	12	Target 1	453553	171.425
32	C8	13	Target 1	456730	2215.9
32	C8	14	Target 1	457647	2000.29
32	C8	15	Target 1	458086	1307.67
32	C8	16	Target 1	459657	1746.62
32	C8	17	Target 1	460859	1816.31
32	C8	18	Target 1	461124	948.665
32	C8	19	Target 1	461946	638.142
32	C8	20	Target 1	461864	-575.162
32	C8	21	Target 1	462337	-1234.37
32	C8	22	Target 1	463634	-1069.52
32	C8	23	Target 1	463906	-1929.73
32	C8	24	Target 1	465472	-1496.22
32	C8	25	Target 1	467597	-503.713
32	C8	26	Target 1	470077	844.483
32	C8	27	Target 1	470408	43.2107
32	C8	28	Target 1	470771	-725.812
32	C8	29	Target 1	471440	-1189.37
32	C8	30	Target 1	472973	-788.201
32	C8	31	Target 1	475828	934.026
32	C8	32	Target 1	479085	3059.38
32	C8	33	Target 1	479800	2641.23
32	C8	34	Target 1	480618	2327.99
32	C8	35	Target 1	481838	2415.15
32	C8	36	Target 1	483791	3235.85
33	C9	1	Target 1	43761.5	486.718
33	C9	2	Target 1	43594.3	351.278
33	C9	3	Target 1	43290.1	78.9233
33	C9	4	Target 1	43226.6	47.2878
33	C9	5	Target 1	43467.9	320.43
33	C9	6	Target 1	43467.5	351.829
33	C9	7	Target 1	43240.2	156.424
33	C9	8	Target 1	42687.9	-364.016
33	C9	9	Target 1	42708.2	-311.944
33	C9	10	Target 1	43317	328.67
33	C9	11	Target 1	42908.7	-47.7817
33	C9	12	Target 1	42644.1	-280.554
33	C9	13	Target 1	42361.7	-531.061
33	C9	14	Target 1	42404.3	-456.649
33	C9	15	Target 1	42839.1	9.97709
33	C9	16	Target 1	42882	84.6971
33	C9	17	Target 1	42834.3	68.8506
33	C9	18	Target 1	42754.8	21.2229
33	C9	19	Target 1	42659.1	-42.6547
33	C9	20	Target 1	42675.1	5.15508
33	C9	21	Target 1	42946.2	308.156
33	C9	22	Target 1	42859.3	253.036
33	C9	23	Target 1	42814.5	240.053
33	C9	24	Target 1	42985.9	443.32
33	C9	25	Target 1	43116.8	606.107
33	C9	26	Target 1	43679.8	1200.93
33	C9	27	Target 1	43866.6	1419.51
33	C9	28	Target 1	44422.7	2007.46
33	C9	29	Target 1	44771.2	2387.84
33	C9	30	Target 1	45358.3	3006.77
33	C9	31	Target 1	45971.4	3651.67
33	C9	32	Target 1	46446.8	4158.89
33	C9	33	Target 1	46622.9	4366.87
33	C9	34	Target 1	46808.3	4584.15
33	C9	35	Target 1	46770.6	4578.26
33	C9	36	Target 1	47075.3	4914.77
34	C10	1	Target 1	55065.3	-27.7551
34	C10	2	Target 1	55382.6	194.218
34	C10	3	Target 1	55417.9	134.254
34	C10	4	Target 1	55148.2	-230.836
34	C10	5	Target 1	55153.6	-320.698
34	C10	6	Target 1	55603	33.3452
34	C10	7	Target 1	55679.5	14.5176
34	C10	8	Target 1	55841.3	80.9517
34	C10	9	Target 1	55919.3	63.5929
34	C10	10	Target 1	55844.4	-106.625
34	C10	11	Target 1	55864.8	-181.558
34	C10	12	Target 1	56336.4	194.759
34	C10	13	Target 1	56470.6	233.576
34	C10	14	Target 1	56731.7	399.349
34	C10	15	Target 1	56739.4	311.698
34	C10	16	Target 1	56633.2	110.241
34	C10	17	Target 1	56545.1	-73.2075
34	C10	18	Target 1	56603.3	-110.363
34	C10	19	Target 1	56256	-552.995
34	C10	20	Target 1	56238.2	-666.159
34	C10	21	Target 1	56885.4	-114.241
34	C10	22	Target 1	56972.2	-122.759
34	C10	23	Target 1	57170.8	-19.5168
34	C10	24	Target 1	57493	207.331
34	C10	25	Target 1	57753.4	372.402
34	C10	26	Target 1	58362.2	885.868
34	C10	27	Target 1	58980.8	1409.17
34	C10	28	Target 1	59271.4	1604.47
34	C10	29	Target 1	59915.2	2152.93
34	C10	30	Target 1	60696.8	2839.22
34	C10	31	Target 1	61000.3	3047.3
34	C10	32	Target 1	60959.1	2910.78
34	C10	33	Target 1	61399.6	3255.96
34	C10	34	Target 1	61827.7	3588.77
34	C10	35	Target 1	61891.6	3557.3
34	C10	36	Target 1	62344.6	3914.94
35	C11	1	Target 1	108820	-576.043
35	C11	2	Target 1	109150	-1052.35
35	C11	3	Target 1	109773	-1234.74
35	C11	4	Target 1	111658	-156.459
35	C11	5	Target 1	112477	-143.356
35	C11	6	Target 1	113418	-8.1429
35	C11	7	Target 1	115121	888.921
35	C11	8	Target 1	116011	973.47
35	C11	9	Target 1	116764	920.488
35	C11	10	Target 1	117331	681.333
35	C11	11	Target 1	117290	-165.681
35	C11	12	Target 1	117626	-636.069
35	C11	13	Target 1	117948	-1119.76
35	C11	14	Target 1	118342	-1532.3
35	C11	15	Target 1	118901	-1779.04
35	C11	16	Target 1	119040	-2445.62
35	C11	17	Target 1	120068	-2224.01
35	C11	18	Target 1	120968	-2129.53
35	C11	19	Target 1	121269	-2634.31
35	C11	20	Target 1	121484	-3225.36
35	C11	21	Target 1	121925	-3590.54
35	C11	22	Target 1	121869	-4452.6
35	C11	23	Target 1	121708	-5419.36
35	C11	24	Target 1	122444	-5490.17
35	C11	25	Target 1	123231	-5508.41
35	C11	26	Target 1	123789	-5756.61
35	C11	27	Target 1	124457	-5894.31
35	C11	28	Target 1	125745	-5412.51
35	C11	29	Target 1	126024	-5939.26
35	C11	30	Target 1	126994	-5775.6
35	C11	31	Target 1	127225	-6350.86
35	C11	32	Target 1	128057	-6324.1
35	C11	33	Target 1	128290	-6897.43
35	C11	34	Target 1	128233	-7760.16
35	C11	35	Target 1	128263	-8536.92
35	C11	36	Target 1	129802	-7803.75
36	C12	1	Target 1	28167.3	-469.634
36	C12	2	Target 1	28087.4	-508.106
36	C12	3	Target 1	28109.9	-444.125
36	C12	4	Target 1	28647.2	134.557
36	C12	5	Target 1	28879	407.786
36	C12	6	Target 1	28843.9	414.146
36	C12	7	Target 1	28787.4	399.021
36	C12	8	Target 1	28068.3	-278.625
36	C12	9	Target 1	27933.4	-372.115
36	C12	10	Target 1	28327.6	63.5475
36	C12	11	Target 1	28257.4	34.8115
36	C12	12	Target 1	28131.8	-49.3541
36	C12	13	Target 1	28005.7	-134.037
36	C12	14	Target 1	27668.9	-429.396
36	C12	15	Target 1	27662.9	-393.986
36	C12	16	Target 1	28123.4	107.901
36	C12	17	Target 1	28206.2	232.132
36	C12	18	Target 1	28029	96.3982
36	C12	19	Target 1	27614.5	-276.637
36	C12	20	Target 1	27660.4	-189.371
36	C12	21	Target 1	28298.1	489.747
36	C12	22	Target 1	28128.8	361.876
36	C12	23	Target 1	27860.2	134.74
36	C12	24	Target 1	27375	-309.017
36	C12	25	Target 1	27473.5	-169.097
36	C12	26	Target 1	28319.7	718.487
36	C12	27	Target 1	28396.8	837.056
36	C12	28	Target 1	28489.7	971.414
36	C12	29	Target 1	29187.4	1710.54
36	C12	30	Target 1	28888.8	1453.31
36	C12	31	Target 1	28748.1	1354.13
36	C12	32	Target 1	29012.2	1659.65
36	C12	33	Target 1	29005.8	1694.62
36	C12	34	Target 1	29182.5	1912.77
36	C12	35	Target 1	29581.8	2353.54
36	C12	36	Target 1	29551.4	2364.55
37	D1	1	Target 1	481714	7039.31
37	D1	2	Target 1	481385	6099.6
37	D1	3	Target 1	479110	3214.5
37	D1	4	Target 1	477585	1079.54
37	D1	5	Target 1	474294	-2821.52
37	D1	6	Target 1	474636	-3089.3
37	D1	7	Target 1	478606	270.323
37	D1	8	Target 1	477012	-1934.02
37	D1	9	Target 1	477407	-2148.92
37	D1	10	Target 1	482292	2125.02
37	D1	11	Target 1	483815	3038.3
37	D1	12	Target 1	484243	2855.86
37	D1	13	Target 1	483080	1083.02
37	D1	14	Target 1	478934	-3672.79
37	D1	15	Target 1	478800	-4417.2
37	D1	16	Target 1	483400	-427.818
37	D1	17	Target 1	486407	1969.18
37	D1	18	Target 1	488582	3534.22
37	D1	19	Target 1	494190	8532.03
37	D1	20	Target 1	502253	15984.3
37	D1	21	Target 1	515979	29100.3
37	D1	22	Target 1	537721	50232.2
37	D1	23	Target 1	584867	96768.3
37	D1	24	Target 1	668375	179666
37	D1	25	Target 1	808791	319471
37	D1	26	Target 1	1.02957e+06	539643
37	D1	27	Target 1	1.34496e+06	854417
37	D1	28	Target 1	1.7239e+06	1.23275e+06
37	D1	29	Target 1	2100340	1608580
37	D1	30	Target 1	2407013	1.91464e+06
37	D1	31	Target 1	2635641	2.14266e+06
37	D1	32	Target 1	2.81487e+06	2.32128e+06
37	D1	33	Target 1	2.9502e+06	2456000
37	D1	34	Target 1	3.05254e+06	2.55773e+06
37	D1	35	Target 1	3.13609e+06	2.64066e+06
37	D1	36	Target 1	3187167	2.69114e+06
38	D2	1	Target 1	627128	5663.65
38	D2	2	Target 1	625664	5191.71
38	D2	3	Target 1	622075	2595.08
38	D2	4	Target 1	619840	1351.39
38	D2	5	Target 1	614976	-2520.55
38	D2	6	Target 1	614406	-2098.99
38	D2	7	Target 1	616406	892.637
38	D2	8	Target 1	611586	-2935.68
38	D2	9	Target 1	610880	-2649.55
38	D2	10	Target 1	614267	1729.26
38	D2	11	Target 1	614353	2806.82
38	D2	12	Target 1	613271	2716.38
38	D2	13	Target 1	610823	1260.13
38	D2	14	Target 1	605424	-3146.93
38	D2	15	Target 1	605160	-2419.25
38	D2	16	Target 1	609425	2837.56
38	D2	17	Target 1	611103	5507.56
38	D2	18	Target 1	612373	7768.44
38	D2	19	Target 1	618208	14596.1
38	D2	20	Target 1	625415	22794.3
38	D2	21	Target 1	638944	37315.2
38	D2	22	Target 1	660505	59867.9
38	D2	23	Target 1	706699	107053
38	D2	24	Target 1	791631	192977
38	D2	25	Target 1	934262	336600
38	D2	26	Target 1	1.15526e+06	558592
38	D2	27	Target 1	1.47363e+06	877950
38	D2	28	Target 1	1862983	1.2683e+06
38	D2	29	Target 1	2240222	1.64653e+06
38	D2	30	Target 1	2.55304e+06	1.96034e+06
38	D2	31	Target 1	2.80011e+06	2.2084e+06
38	D2	32	Target 1	2.9948e+06	2.40408e+06
38	D2	33	Target 1	3140942	2551214
38	D2	34	Target 1	3.25366e+06	2664920
38	D2	35	Target 1	3.33741e+06	2.74967e+06
38	D2	36	Target 1	3.39432e+06	2807568
39	D3	1	Target 1	455243	4821.88
39	D3	2	Target 1	454880	4606.38
39	D3	3	Target 1	452331	2204.1
39	D3	4	Target 1	450517	536.663
39	D3	5	Target 1	447640	-2192.59
39	D3	6	Target 1	447561	-2124.99
39	D3	7	Target 1	449814	275.32
39	D3	8	Target 1	448043	-1348.93
39	D3	9	Target 1	448090	-1154.77
39	D3	10	Target 1	451090	1992.45
39	D3	11	Target 1	451163	2212.2
39	D3	12	Target 1	450692	1888.35
39	D3	13	Target 1	449335	678.634
39	D3	14	Target 1	445543	-2966.43
39	D3	15	Target 1	445367	-2995.9
39	D3	16	Target 1	448682	466.542
39	D3	17	Target 1	450751	2682.76
39	D3	18	Target 1	451977	4055.35
39	D3	19	Target 1	456293	8518.29
39	D3	20	Target 1	463168	15541
39	D3	21	Target 1	476262	28782.1
39	D3	22	Target 1	500127	52793.8
39	D3	23	Target 1	547071	99884.7
39	D3	24	Target 1	634344	187305
39	D3	25	Target 1	779329	332437
39	D3	26	Target 1	1.0046e+06	557851
39	D3	27	Target 1	1.32626e+06	879659
39	D3	28	Target 1	1.71313e+06	1.26668e+06
39	D3	29	Target 1	2.0915e+06	1645192
39	D3	30	Target 1	2.41148e+06	1.96533e+06
39	D3	31	Target 1	2.66433e+06	2.21832e+06
39	D3	32	Target 1	2.86953e+06	2.42367e+06
39	D3	33	Target 1	3.03011e+06	2.5844e+06
39	D3	34	Target 1	3.15062e+06	2.70505e+06
39	D3	35	Target 1	3.2446e+06	2.79918e+06
39	D3	36	Target 1	3.30741e+06	2862137
40	D4	1	Target 1	449182	3347.16
40	D4	2	Target 1	448837	3205.76
40	D4	3	Target 1	446530	1103.39
40	D4	4	Target 1	445060	-162.735
40	D4	5	Target 1	442107	-2911.61
40	D4	6	Target 1	442299	-2515.89
40	D4	7	Target 1	445774	1163.74
40	D4	8	Target 1	444092	-313.819
40	D4	9	Target 1	444060	-141.754
40	D4	10	Target 1	447095	3096.59
40	D4	11	Target 1	447134	3339.69
40	D4	12	Target 1	446411	2821.19
40	D4	13	Target 1	444115	729.161
40	D4	14	Target 1	439848	-3334.06
40	D4	15	Target 1	439566	-3411.58
40	D4	16	Target 1	442465	-308.363
40	D4	17	Target 1	443415	846.046
40	D4	18	Target 1	444071	1705.61
40	D4	19	Target 1	447739	5577.89
40	D4	20	Target 1	453138	11181.1
40	D4	21	Target 1	465415	23662
40	D4	22	Target 1	487579	46030.5
40	D4	23	Target 1	530774	89429.3
40	D4	24	Target 1	611499	170359
40	D4	25	Target 1	748455	307519
40	D4	26	Target 1	964969	524237
40	D4	27	Target 1	1.28303e+06	842503
40	D4	28	Target 1	1.67389e+06	1.23356e+06
40	D4	29	Target 1	2.06867e+06	1.62855e+06
40	D4	30	Target 1	2.41495e+06	1975034
40	D4	31	Target 1	2700725	2.26101e+06
40	D4	32	Target 1	2.93375e+06	2.49425e+06
40	D4	33	Target 1	3.117e+06	2.6777e+06
40	D4	34	Target 1	3258607	2819508
40	D4	35	Target 1	3.37237e+06	2.93347e+06
40	D4	36	Target 1	3.45417e+06	3.01548e+06
41	D5	1	Target 1	471341	-1133.14
41	D5	2	Target 1	471126	-528.626
41	D5	3	Target 1	470421	-412.797
41	D5	4	Target 1	469368	-646.187
41	D5	5	Target 1	466761	-2433.42
41	D5	6	Target 1	466573	-1801
41	D5	7	Target 1	468665	1110.71
41	D5	8	Target 1	466898	164.286
41	D5	9	Target 1	466503	589.052
41	D5	10	Target 1	468157	3062.6
41	D5	11	Target 1	467983	3708.62
41	D5	12	Target 1	466765	3311.45
41	D5	13	Target 1	463805	1171.27
41	D5	14	Target 1	458043	-3770.83
41	D5	15	Target 1	457352	-3642.41
41	D5	16	Target 1	459733	-441.363
41	D5	17	Target 1	459384	30.0281
41	D5	18	Target 1	459543	1009.29
41	D5	19	Target 1	462149	4435
41	D5	20	Target 1	466569	9675.02
41	D5	21	Target 1	477110	21036.3
41	D5	22	Target 1	495870	40616.6
41	D5	23	Target 1	535464	81029.8
41	D5	24	Target 1	609006	155392
41	D5	25	Target 1	734001	281207
41	D5	26	Target 1	930034	478061
41	D5	27	Target 1	1.20907e+06	757914
41	D5	28	Target 1	1.54839e+06	1.09806e+06
41	D5	29	Target 1	1.8947e+06	1.44519e+06
41	D5	30	Target 1	2.2171e+06	1.7684e+06
41	D5	31	Target 1	2.49508e+06	2.04721e+06
41	D5	32	Target 1	2.72959e+06	2.28253e+06
41	D5	33	Target 1	2.91441e+06	2.46818e+06
41	D5	34	Target 1	3063728	2.61831e+06
41	D5	35	Target 1	3.1818e+06	2737206
41	D5	36	Target 1	3.26348e+06	2819702
42	D6	1	Target 1	444985	-3614.41
42	D6	2	Target 1	444680	-2413.64
42	D6	3	Target 1	443415	-2172.36
42	D6	4	Target 1	442289	-1792.65
42	D6	5	Target 1	440166	-2409.51
42	D6	6	Target 1	439878	-1192.45
42	D6	7	Target 1	441299	1734.35
42	D6	8	Target 1	439039	980.28
42	D6	9	Target 1	438197	1644.55
42	D6	10	Target 1	438693	3645.51
42	D6	11	Target 1	438067	4525.5
42	D6	12	Target 1	435667	3631.81
42	D6	13	Target 1	431748	1218.2
42	D6	14	Target 1	425266	-3757.65
42	D6	15	Target 1	424058	-3460.22
42	D6	16	Target 1	424929	-1083.92
42	D6	17	Target 1	422995	-1511.46
42	D6	18	Target 1	422790	-211.214
42	D6	19	Target 1	424656	3161.28
42	D6	20	Target 1	428380	8390.89
42	D6	21	Target 1	438611	20127
42	D6	22	Target 1	457359	40381.4
42	D6	23	Target 1	496162	80689.6
42	D6	24	Target 1	568486	154520
42	D6	25	Target 1	691419	278958
42	D6	26	Target 1	880824	469870
42	D6	27	Target 1	1.1402e+06	730746
42	D6	28	Target 1	1.44971e+06	1.04177e+06
42	D6	29	Target 1	1.76214e+06	1.3557e+06
42	D6	30	Target 1	2.04937e+06	1.64444e+06
42	D6	31	Target 1	2297841	1.89442e+06
42	D6	32	Target 1	2.50615e+06	2.10423e+06
42	D6	33	Target 1	2.67166e+06	2.27125e+06
42	D6	34	Target 1	2807163	2.40825e+06
42	D6	35	Target 1	2.91626e+06	2.51886e+06
42	D6	36	Target 1	2986945	2591048
43	D7	1	Target 1	497026	-5131.38
43	D7	2	Target 1	496690	-3368.92
43	D7	3	Target 1	495383	-2576.52
43	D7	4	Target 1	493736	-2124.43
43	D7	5	Target 1	489743	-4018.69
43	D7	6	Target 1	489486	-2177.54
43	D7	7	Target 1	492689	3124.24
43	D7	8	Target 1	489546	2080.08
43	D7	9	Target 1	488398	3031.54
43	D7	10	Target 1	488713	5444.75
43	D7	11	Target 1	485896	4726.72
43	D7	12	Target 1	482494	3423.46
43	D7	13	Target 1	477795	823.081
43	D7	14	Target 1	469950	-4922.3
43	D7	15	Target 1	468353	-4420.96
43	D7	16	Target 1	469051	-1623.84
43	D7	17	Target 1	467787	-789.598
43	D7	18	Target 1	467288	810.115
43	D7	19	Target 1	467609	3229.98
43	D7	20	Target 1	470437	8157.51
43	D7	21	Target 1	479106	18925.4
43	D7	22	Target 1	497189	39107.2
43	D7	23	Target 1	534737	78753.4
43	D7	24	Target 1	605059	151174
43	D7	25	Target 1	724304	272518
43	D7	26	Target 1	910997	461310
43	D7	27	Target 1	1.17782e+06	730235
43	D7	28	Target 1	1.48602e+06	1.04053e+06
43	D7	29	Target 1	1.80409e+06	1.36069e+06
43	D7	30	Target 1	2.10371e+06	1.66242e+06
43	D7	31	Target 1	2.35728e+06	1.91808e+06
43	D7	32	Target 1	2.57174e+06	2.13464e+06
43	D7	33	Target 1	2.74466e+06	2.30967e+06
43	D7	34	Target 1	2884638	2.45174e+06
43	D7	35	Target 1	2998009	2.56721e+06
43	D7	36	Target 1	3.07914e+06	2.65044e+06
44	D8	1	Target 1	571901	-2975.38
44	D8	2	Target 1	571652	-2240.15
44	D8	3	Target 1	570707	-2202.05
44	D8	4	Target 1	569753	-2172.33
44	D8	5	Target 1	567841	-3100.91
44	D8	6	Target 1	568168	-1789.81
44	D8	7	Target 1	571422	2447.73
44	D8	8	Target 1	568634	643.018
44	D8	9	Target 1	568387	1379.68
44	D8	10	Target 1	571843	5819.16
44	D8	11	Target 1	570757	5716.95
44	D8	12	Target 1	568437	4380.3
44	D8	13	Target 1	564108	1035.34
44	D8	14	Target 1	556911	-5178.37
44	D8	15	Target 1	556142	-4964.02
44	D8	16	Target 1	559172	-949.545
44	D8	17	Target 1	558073	-1065.13
44	D8	18	Target 1	558019	-136.154
44	D8	19	Target 1	560731	3560.01
44	D8	20	Target 1	565712	9524.74
44	D8	21	Target 1	578612	23408.3
44	D8	22	Target 1	600744	46523.3
44	D8	23	Target 1	648416	95178.9
44	D8	24	Target 1	737554	185301
44	D8	25	Target 1	888883	337613
44	D8	26	Target 1	1.12629e+06	576007
44	D8	27	Target 1	1.47325e+06	923952
44	D8	28	Target 1	1.88258e+06	1.33426e+06
44	D8	29	Target 1	2.28759e+06	1.74025e+06
44	D8	30	Target 1	2.66083e+06	2.11448e+06
44	D8	31	Target 1	2990562	2445194
44	D8	32	Target 1	3.27282e+06	2.72843e+06
44	D8	33	Target 1	3.49141e+06	2.94801e+06
44	D8	34	Target 1	3.66502e+06	3.1226e+06
44	D8	35	Target 1	3.80155e+06	3260112
44	D8	36	Target 1	3.90091e+06	3.36046e+06
45	D9	1	Target 1	464007	-1405.57
45	D9	2	Target 1	463697	-260.211
45	D9	3	Target 1	462388	-113.231
45	D9	4	Target 1	460797	-248.281
45	D9	5	Target 1	456854	-2736.43
45	D9	6	Target 1	456451	-1683.26
45	D9	7	Target 1	458626	1947.04
45	D9	8	Target 1	454612	-611.265
45	D9	9	Target 1	453633	-134.285
45	D9	10	Target 1	455256	2944.32
45	D9	11	Target 1	454184	3328.46
45	D9	12	Target 1	452440	3039.5
45	D9	13	Target 1	449371	1426.98
45	D9	14	Target 1	442735	-3753.57
45	D9	15	Target 1	441673	-3360.21
45	D9	16	Target 1	443343	-234.139
45	D9	17	Target 1	442310	188.372
45	D9	18	Target 1	442417	1750.85
45	D9	19	Target 1	445077	5866.49
45	D9	20	Target 1	448844	11089.7
45	D9	21	Target 1	457808	21508.8
45	D9	22	Target 1	476381	41538
45	D9	23	Target 1	515308	81920.9
45	D9	24	Target 1	587960	156028
45	D9	25	Target 1	711531	281055
45	D9	26	Target 1	906790	477770
45	D9	27	Target 1	1.18942e+06	761852
45	D9	28	Target 1	1.53809e+06	1.11198e+06
45	D9	29	Target 1	1899370	1.47472e+06
45	D9	30	Target 1	2.23561e+06	1812412
45	D9	31	Target 1	2.5292e+06	2.10746e+06
45	D9	32	Target 1	2779251	2358965
45	D9	33	Target 1	2.97549e+06	2556657
45	D9	34	Target 1	3.13029e+06	2.71291e+06
45	D9	35	Target 1	3.25843e+06	2.84252e+06
45	D9	36	Target 1	3.34839e+06	2.93393e+06
46	D10	1	Target 1	485712	2358.72
46	D10	2	Target 1	485307	2802.58
46	D10	3	Target 1	482890	1235.16
46	D10	4	Target 1	481039	232.675
46	D10	5	Target 1	477024	-2933.09
46	D10	6	Target 1	476953	-2154.98
46	D10	7	Target 1	480307	2047.94
46	D10	8	Target 1	476341	-1069.2
46	D10	9	Target 1	475505	-1055.9
46	D10	10	Target 1	478065	2353.27
46	D10	11	Target 1	478086	3222.76
46	D10	12	Target 1	476681	2667.37
46	D10	13	Target 1	473832	667.075
46	D10	14	Target 1	467103	-5213.1
46	D10	15	Target 1	466399	-5068.05
46	D10	16	Target 1	470119	-498.532
46	D10	17	Target 1	471335	1565.77
46	D10	18	Target 1	472319	3399
46	D10	19	Target 1	476455	8384.05
46	D10	20	Target 1	482849	15626.9
46	D10	21	Target 1	496981	30608
46	D10	22	Target 1	523858	58334
46	D10	23	Target 1	577894	113219
46	D10	24	Target 1	675320	211494
46	D10	25	Target 1	834539	371562
46	D10	26	Target 1	1.07658e+06	614451
46	D10	27	Target 1	1.41126e+06	949980
46	D10	28	Target 1	1.80416e+06	1343734
46	D10	29	Target 1	2180280	1.7207e+06
46	D10	30	Target 1	2.51163e+06	2.05289e+06
46	D10	31	Target 1	2792647	2.33476e+06
46	D10	32	Target 1	3.02535e+06	2.56832e+06
46	D10	33	Target 1	3.20587e+06	2.74968e+06
46	D10	34	Target 1	3.34574e+06	2890406
46	D10	35	Target 1	3.45838e+06	3003895
46	D10	36	Target 1	3536091	3.08245e+06
47	D11	1	Target 1	600116	1840.06
47	D11	2	Target 1	600540	2373.55
47	D11	3	Target 1	599428	1370.47
47	D11	4	Target 1	597890	-58.9763
47	D11	5	Target 1	593857	-3983.43
47	D11	6	Target 1	594128	-3603.81
47	D11	7	Target 1	598750	1127.36
47	D11	8	Target 1	596684	-830.338
47	D11	9	Target 1	597029	-376.038
47	D11	10	Target 1	602201	4904.64
47	D11	11	Target 1	602325	5137.62
47	D11	12	Target 1	601346	4267.55
47	D11	13	Target 1	598263	1292.85
47	D11	14	Target 1	592426	-4435.6
47	D11	15	Target 1	592034	-4718.67
47	D11	16	Target 1	595951	-692.374
47	D11	17	Target 1	597134	598.739
47	D11	18	Target 1	598104	1678.16
47	D11	19	Target 1	603719	7401.65
47	D11	20	Target 1	612154	15945.6
47	D11	21	Target 1	627968	31868.3
47	D11	22	Target 1	657735	61743.8
47	D11	23	Target 1	716289	120407
47	D11	24	Target 1	823829	228056
47	D11	25	Target 1	1.00166e+06	405993
47	D11	26	Target 1	1.27074e+06	675185
47	D11	27	Target 1	1.6517e+06	1.05625e+06
47	D11	28	Target 1	2.10884e+06	1.5135e+06
47	D11	29	Target 1	2.55668e+06	1.96145e+06
47	D11	30	Target 1	2952710	2.35759e+06
47	D11	31	Target 1	3.28278e+06	2687769
47	D11	32	Target 1	3.55651e+06	2.9616e+06
47	D11	33	Target 1	3.76498e+06	3.17019e+06
47	D11	34	Target 1	3.92902e+06	3.33433e+06
47	D11	35	Target 1	4.06159e+06	3467017
47	D11	36	Target 1	4.14907e+06	3554606
48	D12	1	Target 1	629396	1293.28
48	D12	2	Target 1	629466	760.432
48	D12	3	Target 1	630749	1441.77
48	D12	4	Target 1	630319	410.044
48	D12	5	Target 1	627842	-2669.12
48	D12	6	Target 1	628620	-2494.03
48	D12	7	Target 1	633179	1463.43
48	D12	8	Target 1	630366	-1951.29
48	D12	9	Target 1	630694	-2225.83
48	D12	10	Target 1	636841	3319.51
48	D12	11	Target 1	639086	4962.41
48	D12	12	Target 1	638699	3972.74
48	D12	13	Target 1	635825	496.581
48	D12	14	Target 1	629204	-6726.21
48	D12	15	Target 1	629446	-7086.68
48	D12	16	Target 1	637430	294.968
48	D12	17	Target 1	641393	3656.24
48	D12	18	Target 1	643196	4856.96
48	D12	19	Target 1	649593	10652.5
48	D12	20	Target 1	660344	20801
48	D12	21	Target 1	679815	39669.9
48	D12	22	Target 1	713613	72865.5
48	D12	23	Target 1	778735	137386
48	D12	24	Target 1	898023	256071
48	D12	25	Target 1	1.09349e+06	450937
48	D12	26	Target 1	1.3938e+06	750649
48	D12	27	Target 1	1.82102e+06	1.17726e+06
48	D12	28	Target 1	2.33303e+06	1688675
48	D12	29	Target 1	2825989	2.18103e+06
48	D12	30	Target 1	3.23854e+06	2.59297e+06
48	D12	31	Target 1	3553492	2907326
48	D12	32	Target 1	3.80211e+06	3155339
48	D12	33	Target 1	3994143	3.34677e+06
48	D12	34	Target 1	4.13919e+06	3.49121e+06
48	D12	35	Target 1	4.25241e+06	3603840
48	D12	36	Target 1	4326668	3.67749e+06
49	E1	1	Target 1	480843	4978.5
49	E1	2	Target 1	480544	4411.78
49	E1	3	Target 1	478626	2225.78
49	E1	4	Target 1	477002	334.022
49	E1	5	Target 1	473019	-3917.17
49	E1	6	Target 1	472996	-4208.11
49	E1	7	Target 1	477202	-269.644
49	E1	8	Target 1	479675	1934.98
49	E1	9	Target 1	480342	2334.07
49	E1	10	Target 1	480587	2311.5
49	E1	11	Target 1	480976	2432.66
49	E1	12	Target 1	480436	1624.34
49	E1	13	Target 1	478990	-89.7252
49	E1	14	Target 1	474635	-4712.7
49	E1	15	Target 1	474693	-4922.76
49	E1	16	Target 1	479761	-121.985
49	E1	17	Target 1	481955	1803.89
49	E1	18	Target 1	484629	4209.85
49	E1	19	Target 1	492475	11788.3
49	E1	20	Target 1	504255	23300.1
49	E1	21	Target 1	527196	45973.5
49	E1	22	Target 1	560279	78788.4
49	E1	23	Target 1	627004	145246
49	E1	24	Target 1	745500	263474
49	E1	25	Target 1	937099	454805
49	E1	26	Target 1	1.21756e+06	735001
49	E1	27	Target 1	1.59004e+06	1.10721e+06
49	E1	28	Target 1	2.00607e+06	1.52297e+06
49	E1	29	Target 1	2.37631e+06	1.89294e+06
49	E1	30	Target 1	2.6641e+06	2.18047e+06
49	E1	31	Target 1	2883689	2399787
49	E1	32	Target 1	3.0531e+06	2568932
49	E1	33	Target 1	3180334	2.6959e+06
49	E1	34	Target 1	3.27789e+06	2.79318e+06
49	E1	35	Target 1	3.3511e+06	2.86613e+06
49	E1	36	Target 1	3.39858e+06	2.91334e+06
50	E2	1	Target 1	506151	5815.95
50	E2	2	Target 1	505870	5374.52
50	E2	3	Target 1	504199	3543.24
50	E2	4	Target 1	502402	1586.69
50	E2	5	Target 1	497547	-3428.49
50	E2	6	Target 1	497546	-3589.61
50	E2	7	Target 1	501530	234.275
50	E2	8	Target 1	499371	-2084.69
50	E2	9	Target 1	499687	-1928.77
50	E2	10	Target 1	504508	2732.61
50	E2	11	Target 1	504764	2828.46
50	E2	12	Target 1	504377	2281.56
50	E2	13	Target 1	503520	1263.82
50	E2	14	Target 1	498977	-3439.11
50	E2	15	Target 1	498910	-3666.29
50	E2	16	Target 1	503852	1116.06
50	E2	17	Target 1	506228	3331.67
50	E2	18	Target 1	508691	5635.17
50	E2	19	Target 1	515308	12091.7
50	E2	20	Target 1	525999	22622.4
50	E2	21	Target 1	546999	43462.9
50	E2	22	Target 1	581074	77377.7
50	E2	23	Target 1	649102	145245
50	E2	24	Target 1	768751	264735
50	E2	25	Target 1	961823	457646
50	E2	26	Target 1	1.24681e+06	742470
50	E2	27	Target 1	1.62369e+06	1.11919e+06
50	E2	28	Target 1	2.04805e+06	1.5434e+06
50	E2	29	Target 1	2.43626e+06	1.93144e+06
50	E2	30	Target 1	2.7477e+06	2.24272e+06
50	E2	31	Target 1	2988633	2483496
50	E2	32	Target 1	3.18334e+06	2.67804e+06
50	E2	33	Target 1	3.32495e+06	2.81949e+06
50	E2	34	Target 1	3.43545e+06	2.92984e+06
50	E2	35	Target 1	3.51815e+06	3.01237e+06
50	E2	36	Target 1	3.57404e+06	3.0681e+06
51	E3	1	Target 1	562576	2831.24
51	E3	2	Target 1	562740	3912.98
51	E3	3	Target 1	563028	5119.46
51	E3	4	Target 1	560812	3821.39
51	E3	5	Target 1	552763	-3309.81
51	E3	6	Target 1	551319	-3836.32
51	E3	7	Target 1	553056	-1180.77
51	E3	8	Target 1	549962	-3356.91
51	E3	9	Target 1	549476	-2925.23
51	E3	10	Target 1	551512	29.0712
51	E3	11	Target 1	551514	948.372
51	E3	12	Target 1	551396	1749.05
51	E3	13	Target 1	551254	2524.29
51	E3	14	Target 1	548229	417.4
51	E3	15	Target 1	548632	1737.95
51	E3	16	Target 1	553662	7685.88
51	E3	17	Target 1	555803	10745.3
51	E3	18	Target 1	557795	13655.1
51	E3	19	Target 1	564301	21078.8
51	E3	20	Target 1	575173	32869
51	E3	21	Target 1	596521	55135.3
51	E3	22	Target 1	634360	93891.7
51	E3	23	Target 1	705407	165857
51	E3	24	Target 1	830723	292091
51	E3	25	Target 1	1.03173e+06	494015
51	E3	26	Target 1	1.32725e+06	790452
51	E3	27	Target 1	1.71654e+06	1.18067e+06
51	E3	28	Target 1	2.1341e+06	1599144
51	E3	29	Target 1	2.51199e+06	1.97795e+06
51	E3	30	Target 1	2.81357e+06	2.28044e+06
51	E3	31	Target 1	3.0482e+06	2515991
51	E3	32	Target 1	3239014	2.70773e+06
51	E3	33	Target 1	3.37918e+06	2.84881e+06
51	E3	34	Target 1	3.48516e+06	2.95571e+06
51	E3	35	Target 1	3.56689e+06	3.03835e+06
51	E3	36	Target 1	3.62312e+06	3.0955e+06
52	E4	1	Target 1	431367	4162.62
52	E4	2	Target 1	431700	4357.28
52	E4	3	Target 1	429927	2446.04
52	E4	4	Target 1	427783	163.829
52	E4	5	Target 1	427318	-439.32
52	E4	6	Target 1	427608	-287.719
52	E4	7	Target 1	427133	-900.43
52	E4	8	Target 1	425375	-2797.14
52	E4	9	Target 1	425872	-2438.07
52	E4	10	Target 1	429569	1120.81
52	E4	11	Target 1	430258	1671.82
52	E4	12	Target 1	430049	1324.36
52	E4	13	Target 1	429703	839.707
52	E4	14	Target 1	428297	-703.879
52	E4	15	Target 1	428171	-968.309
52	E4	16	Target 1	430091	813.386
52	E4	17	Target 1	432453	3036.96
52	E4	18	Target 1	434807	5252.46
52	E4	19	Target 1	443634	13941.3
52	E4	20	Target 1	450679	20848.2
52	E4	21	Target 1	468675	38706
52	E4	22	Target 1	502768	72661.4
52	E4	23	Target 1	566072	135826
52	E4	24	Target 1	680260	249876
52	E4	25	Target 1	864232	433711
52	E4	26	Target 1	1.13568e+06	705020
52	E4	27	Target 1	1.4952e+06	1.0644e+06
52	E4	28	Target 1	1.8816e+06	1.45066e+06
52	E4	29	Target 1	2230882	1.79981e+06
52	E4	30	Target 1	2.51342e+06	2082203
52	E4	31	Target 1	2.73657e+06	2.30522e+06
52	E4	32	Target 1	2.91854e+06	2.48705e+06
52	E4	33	Target 1	3.0529e+06	2.62127e+06
52	E4	34	Target 1	3.15562e+06	2.72386e+06
52	E4	35	Target 1	3.23497e+06	2803063
52	E4	36	Target 1	3.28898e+06	2.85693e+06
53	E5	1	Target 1	440042	3791.61
53	E5	2	Target 1	439737	3645.16
53	E5	3	Target 1	437852	1918.97
53	E5	4	Target 1	436395	620.155
53	E5	5	Target 1	433103	-2513.88
53	E5	6	Target 1	432945	-2513.45
53	E5	7	Target 1	435615	314.578
53	E5	8	Target 1	434753	-388.865
53	E5	9	Target 1	434640	-343.682
53	E5	10	Target 1	436383	1557.59
53	E5	11	Target 1	436690	2023.06
53	E5	12	Target 1	436710	2201.15
53	E5	13	Target 1	434921	569.986
53	E5	14	Target 1	430747	-3445.61
53	E5	15	Target 1	430613	-3421.62
53	E5	16	Target 1	434120	243.908
53	E5	17	Target 1	435366	1648.43
53	E5	18	Target 1	436579	3019.62
53	E5	19	Target 1	441563	8162.27
53	E5	20	Target 1	450316	17073
53	E5	21	Target 1	467172	34087.5
53	E5	22	Target 1	496606	63679.6
53	E5	23	Target 1	554204	121436
53	E5	24	Target 1	655828	223219
53	E5	25	Target 1	821848	389397
53	E5	26	Target 1	1.06949e+06	637195
53	E5	27	Target 1	1.40306e+06	970924
53	E5	28	Target 1	1.77297e+06	1.34099e+06
53	E5	29	Target 1	2.12212e+06	1.6903e+06
53	E5	30	Target 1	2.42209e+06	1.99043e+06
53	E5	31	Target 1	2670618	2.23912e+06
53	E5	32	Target 1	2.87429e+06	2.44295e+06
53	E5	33	Target 1	3.03024e+06	2.59905e+06
53	E5	34	Target 1	3.15172e+06	2.72069e+06
53	E5	35	Target 1	3244253	2.81338e+06
53	E5	36	Target 1	3.31044e+06	2.87973e+06
54	E6	1	Target 1	416034	2288.9
54	E6	2	Target 1	415788	2306
54	E6	3	Target 1	414575	1356.83
54	E6	4	Target 1	413273	318.804
54	E6	5	Target 1	410024	-2666.91
54	E6	6	Target 1	409935	-2491.96
54	E6	7	Target 1	412925	760.926
54	E6	8	Target 1	411864	-36.1584
54	E6	9	Target 1	411643	6.75736
54	E6	10	Target 1	413376	2002.58
54	E6	11	Target 1	413606	2496.75
54	E6	12	Target 1	413311	2464.82
54	E6	13	Target 1	410833	251.202
54	E6	14	Target 1	405855	-4463.63
54	E6	15	Target 1	405638	-4416.62
54	E6	16	Target 1	409503	-288.145
54	E6	17	Target 1	410743	1215.3
54	E6	18	Target 1	411455	2190.91
54	E6	19	Target 1	416022	7021.13
54	E6	20	Target 1	424672	15934.3
54	E6	21	Target 1	441550	33076.7
54	E6	22	Target 1	472573	64363.3
54	E6	23	Target 1	532109	124163
54	E6	24	Target 1	636953	229270
54	E6	25	Target 1	807866	400447
54	E6	26	Target 1	1.06171e+06	654553
54	E6	27	Target 1	1.39674e+06	989845
54	E6	28	Target 1	1757853	1.35122e+06
54	E6	29	Target 1	2.09001e+06	1.68365e+06
54	E6	30	Target 1	2.37437e+06	1968272
54	E6	31	Target 1	2612357	2206519
54	E6	32	Target 1	2.80695e+06	2.40138e+06
54	E6	33	Target 1	2.9526e+06	2.54729e+06
54	E6	34	Target 1	3.0667e+06	2.66166e+06
54	E6	35	Target 1	3159162	2.75438e+06
54	E6	36	Target 1	3.22179e+06	2.81727e+06
55	E7	1	Target 1	47849.4	148.418
55	E7	2	Target 1	47803.6	103.45
55	E7	3	Target 1	47591.3	-108.083
55	E7	4	Target 1	47516	-182.585
55	E7	5	Target 1	47493.5	-204.33
55	E7	6	Target 1	47561.8	-135.282
55	E7	7	Target 1	47907.9	211.568
55	E7	8	Target 1	47954.4	258.936
55	E7	9	Target 1	47927.7	232.942
[truncated: 1,503 more rows]

## Sheet: Results
Block Type	96-Well 0.2-mL Block
Calibration Background is expired	Yes
Calibration Background performed on	04-27-2018
Calibration Pure Dye ABY is expired	Yes
Calibration Pure Dye ABY performed on	02-01-2021
Calibration Pure Dye CY5 is expired	Yes
Calibration Pure Dye CY5 performed on	02-01-2021
Calibration Pure Dye FAM is expired	Yes
Calibration Pure Dye FAM performed on	02-01-2021
Calibration Pure Dye JUN is expired	Yes
Calibration Pure Dye JUN performed on	02-01-2021
Calibration Pure Dye MUSTANG PURPLE is expired	Yes
Calibration Pure Dye MUSTANG PURPLE performed on	02-01-2021
Calibration Pure Dye NED is expired	Yes
Calibration Pure Dye NED performed on	02-01-2021
Calibration Pure Dye ROX is expired	Yes
Calibration Pure Dye ROX performed on	02-01-2021
Calibration Pure Dye SYBR is expired	Yes
Calibration Pure Dye SYBR performed on	02-01-2021
Calibration Pure Dye TAMRA is expired	Yes
Calibration Pure Dye TAMRA performed on	02-01-2021
Calibration Pure Dye VIC is expired	Yes
Calibration Pure Dye VIC performed on	02-01-2021
Calibration ROI is expired	Yes
Calibration ROI performed on	04-27-2018
Calibration Uniformity is expired	Yes
Calibration Uniformity performed on	04-27-2018
Chemistry	SYBR_GREEN
Date Created	2024-02-27 13:55:06 PM EET
Experiment Barcode
Experiment Comment
Experiment File Name	C:\Users\mhiourea\Documents\Eleni\Μετρηση μηκους τελομερών\27-2-2024_telomeres.eds
Experiment Name	27-2-2024_telomeres
Experiment Run End Time	2024-02-26 17:47:10 PM EET
Experiment Type	Standard Curve
Instrument Name	272521791
Instrument Serial Number	272521791
Instrument Type	QuantStudio™ 5 System
Passive Reference
Post-read Stage/Step
Pre-read Stage/Step
Quantification Cycle Method	Ct
Signal Smoothing On	true
Stage where Melt Analysis is performed	Stage4
Stage/ Cycle where Ct Analysis is performed	Stage3, Step3
User Name
Well	Well Position	Omit	Sample Name	Target Name	Task	Reporter	Quencher	CT	Ct Mean	Ct SD	Quantity	Quantity Mean	Quantity SD	Y-Intercept	R(superscript 2)	Slope	Efficiency	Automatic Ct Threshold	Ct Threshold	Automatic Baseline	Baseline Start	Baseline End	Amp Status	Comments	Cq Conf	HIGHSD	MTP	CQCONF	EXPFAIL	OUTLIERRG	Tm1	Tm2	Tm3	Tm4
1	A1	FALSE	Sample 1	Target 1	NTC	SYBR	None	Undetermined						31.3097	0.9723	-3.8681	81.3531	TRUE	201430	TRUE	3	35	No Amp		0	N	N	N	N	N	70.1169
2	A2	FALSE	Sample 1	Target 1	NTC	SYBR	None	Undetermined						31.3097	0.9723	-3.8681	81.3531	TRUE	201430	TRUE	3	30	No Amp		0	N	N	N	N	N	69.9664
3	A3	FALSE	Sample 1	Target 1	STANDARD	SYBR	None	27.8556	28.0459	0.269076	6.25	6.25		31.3097	0.9723	-3.8681	81.3531	TRUE	201430	TRUE	3	21	Amp		0.985038	N	Y	N	N	N	92.381	79.1421
4	A4	FALSE	Sample 1	Target 1	STANDARD	SYBR	None	28.2361	28.0459	0.269076	6.25	6.25		31.3097	0.9723	-3.8681	81.3531	TRUE	201430	TRUE	3	21	Amp		0.983741	N	Y	N	N	N	92.0801	79.1421	69.5138
5	A5	FALSE	Sample 1	Target 1	STANDARD	SYBR	None	27.684	27.684		12.5	12.5		31.3097	0.9723	-3.8681	81.3531	TRUE	201430	TRUE	3	21	Amp		0.983349	N	Y	N	N	N	91.7728	78.9884
6	A6	FALSE	Sample 1	Target 1	UNKNOWN	SYBR	None	29.3028	28.1277	1.66184	3.30234	8.34041	7.1249	31.3097	0.9723	-3.8681	81.3531	TRUE	201430	TRUE	3	21	Amp		0.927065	Y	Y	N	N	N	68.6105	90.5696	77.6348
7	A7	FALSE	Sample 1	Target 1	UNKNOWN	SYBR	None	26.9526	28.1277	1.66184	13.3785	8.34041	7.1249	31.3097	0.9723	-3.8681	81.3531	TRUE	201430	TRUE	3	19	Amp		0.97507	Y	Y	N	N	N	91.4325	78.6668	69.3554
8	A8	FALSE	Sample 1	Target 1	STANDARD	SYBR	None	25.9474	25.9474		25	25		31.3097	0.9723	-3.8681	81.3531	TRUE	201430	TRUE	3	19	Amp		0.990965	N	Y	N	N	N	92.4838	79.2676
9	A9	FALSE	Sample 1	Target 1	STANDARD	SYBR	None	24.5142	24.5085	0.00797756	50	50		31.3097	0.9723	-3.8681	81.3531	TRUE	201430	TRUE	3	17	Amp		0.9912	N	Y	N	N	N	92.6748	78.9878
10	A10	FALSE	Sample 1	Target 1	STANDARD	SYBR	None	24.5029	24.5085	0.00797756	50	50		31.3097	0.9723	-3.8681	81.3531	TRUE	201430	TRUE	3	17	Amp		0.990849	N	Y	N	N	N	78.9878	92.8252
11	A11	FALSE	Sample 1	Target 1	STANDARD	SYBR	None	23.4519	23.6573	0.290347	100	100		31.3097	0.9723	-3.8681	81.3531	TRUE	201430	TRUE	3	14	Amp		0.98458	N	Y	N	N	N	79.1362	93.1214
12	A12	FALSE	Sample 1	Target 1	STANDARD	SYBR	None	23.8626	23.6573	0.290347	100	100		31.3097	0.9723	-3.8681	81.3531	TRUE	201430	TRUE	3	14	Amp		0.990518	N	N	N	N	N	79.4369
13	B1	FALSE	Sample 1	Target 1	UNKNOWN	SYBR	None	Undetermined	28.1277	1.66184				31.3097	0.9723	-3.8681	81.3531	TRUE	201430	TRUE	3	35	No Amp		0	N	N	Y	Y	N	92.388
14	B2	FALSE	Sample 1	Target 1	UNKNOWN	SYBR	None	Undetermined	28.1277	1.66184				31.3097	0.9723	-3.8681	81.3531	TRUE	201430	TRUE	3	23	No Amp		0	N	N	Y	N	N	68.4616
15	B3	FALSE	Sample 1	Target 1	UNKNOWN	SYBR	None	Undetermined	28.1277	1.66184				31.3097	0.9723	-3.8681	81.3531	TRUE	201430	TRUE	3	25	No Amp		0	N	N	Y	N	N	65.0005
16	B4	FALSE	Sample 1	Target 1	UNKNOWN	SYBR	None	Undetermined	28.1277	1.66184				31.3097	0.9723	-3.8681	81.3531	TRUE	201430	TRUE	3	9	No Amp		0	N	N	Y	N	N	72.3722
17	B5	FALSE	Sample 1	Target 1	UNKNOWN	SYBR	None	Undetermined	28.1277	1.66184				31.3097	0.9723	-3.8681	81.3531	TRUE	201430	TRUE	3	17	No Amp		0	N	N	Y	N	N	65.0008
18	B6	FALSE	Sample 1	Target 1	UNKNOWN	SYBR	None	Undetermined	28.1277	1.66184				31.3097	0.9723	-3.8681	81.3531	TRUE	201430	TRUE	3	22	No Amp		0	N	N	Y	N	N	91.7728
19	B7	FALSE	Sample 1	Target 1	UNKNOWN	SYBR	None	Undetermined	28.1277	1.66184				31.3097	0.9723	-3.8681	81.3531	TRUE	201430	TRUE	3	20	No Amp		0	N	N	Y	N	N	92.0332
20	B8	FALSE	Sample 1	Target 1	UNKNOWN	SYBR	None	Undetermined	28.1277	1.66184				31.3097	0.9723	-3.8681	81.3531	TRUE	201430	TRUE	3	24	No Amp		0	N	N	Y	N	N	65.0001
21	B9	FALSE	Sample 1	Target 1	UNKNOWN	SYBR	None	Undetermined	28.1277	1.66184				31.3097	0.9723	-3.8681	81.3531	TRUE	201430	TRUE	3	21	No Amp		0	N	N	Y	N	N	64.9999
22	B10	FALSE	Sample 1	Target 1	UNKNOWN	SYBR	None	Undetermined	28.1277	1.66184				31.3097	0.9723	-3.8681	81.3531	TRUE	201430	TRUE	3	23	No Amp		0	N	N	Y	N	N	64.9999
23	B11	FALSE	Sample 1	Target 1	UNKNOWN	SYBR	None	Undetermined	28.1277	1.66184				31.3097	0.9723	-3.8681	81.3531	TRUE	201430	TRUE	3	35	No Amp		0	N	N	Y	Y	N	65.3013
24	B12	FALSE	Sample 1	Target 1	UNKNOWN	SYBR	None	Undetermined	28.1277	1.66184				31.3097	0.9723	-3.8681	81.3531	TRUE	201430	TRUE	3	22	No Amp		0	N	N	Y	N	N	65.4516
25	C1	FALSE	HeLa	Target 1	UNKNOWN	SYBR	None	26.346	26.1633	0.174729	19.1968	21.4799	2.21403	31.3097	0.9723	-3.8681	81.3531	TRUE	201430	TRUE	3	17	Amp		0.988621	N	Y	N	N	N	92.5385	78.9952
26	C2	FALSE	HeLa	Target 1	UNKNOWN	SYBR	None	25.9979	26.1633	0.174729	23.6177	21.4799	2.21403	31.3097	0.9723	-3.8681	81.3531	TRUE	201430	TRUE	3	17	Amp		0.990602	N	Y	N	N	N	92.5385	78.9952
27	C3	FALSE	HeLa	Target 1	UNKNOWN	SYBR	None	26.1459	26.1633	0.174729	21.6252	21.4799	2.21403	31.3097	0.9723	-3.8681	81.3531	TRUE	201430	TRUE	3	18	Amp		0.988256	N	Y	N	N	N	92.0801	78.6907
28	C4	FALSE	Sample 1	Target 1	UNKNOWN	SYBR	None	Undetermined	28.1277	1.66184				31.3097	0.9723	-3.8681	81.3531	TRUE	201430	TRUE	3	21	No Amp		0	N	N	Y	N	N	92.2305
29	C5	FALSE	Sample 1	Target 1	UNKNOWN	SYBR	None	Undetermined	28.1277	1.66184				31.3097	0.9723	-3.8681	81.3531	TRUE	201430	TRUE	3	23	No Amp		0	N	N	Y	N	N	65.0008
30	C6	FALSE	Sample 1	Target 1	UNKNOWN	SYBR	None	Undetermined	28.1277	1.66184				31.3097	0.9723	-3.8681	81.3531	TRUE	201430	TRUE	3	13	No Amp		0	N	N	Y	N	N	65.452
31	C7	FALSE	Sample 1	Target 1	UNKNOWN	SYBR	None	Undetermined	28.1277	1.66184				31.3097	0.9723	-3.8681	81.3531	TRUE	201430	TRUE	3	18	No Amp		0	N	N	Y	N	N	65.0001
32	C8	FALSE	Sample 1	Target 1	UNKNOWN	SYBR	None	Undetermined	28.1277	1.66184				31.3097	0.9723	-3.8681	81.3531	TRUE	201430	TRUE	3	28	Inconclusive		0	N	N	Y	N	N	65.0001
33	C9	FALSE	Sample 1	Target 1	UNKNOWN	SYBR	None	Undetermined	28.1277	1.66184				31.3097	0.9723	-3.8681	81.3531	TRUE	201430	TRUE	3	22	No Amp		0	N	N	Y	N	N	64.9999
34	C10	FALSE	Sample 1	Target 1	UNKNOWN	SYBR	None	Undetermined	28.1277	1.66184				31.3097	0.9723	-3.8681	81.3531	TRUE	201430	TRUE	3	19	No Amp		0	N	N	Y	N	N	64.9999
35	C11	FALSE	Sample 1	Target 1	UNKNOWN	SYBR	None	Undetermined	28.1277	1.66184				31.3097	0.9723	-3.8681	81.3531	TRUE	201430	TRUE	3	13	No Amp		0	N	N	Y	N	N	65.0005
36	C12	FALSE	Sample 1	Target 1	UNKNOWN	SYBR	None	Undetermined	28.1277	1.66184				31.3097	0.9723	-3.8681	81.3531	TRUE	201430	TRUE	3	24	No Amp		0	N	N	Y	N	N	65.0005
37	D1	FALSE	21	Target 1	UNKNOWN	SYBR	None	24.1953	24.1337	0.0580383	69.062	71.6698	2.46711	31.3097	0.9723	-3.8681	81.3531	TRUE	201430	TRUE	3	14	Amp		0.985252	N	Y	N	N	N	92.5385	78.9952
38	D2	FALSE	21	Target 1	UNKNOWN	SYBR	None	24.0801	24.1337	0.0580383	73.9667	71.6698	2.46711	31.3097	0.9723	-3.8681	81.3531	TRUE	201430	TRUE	3	14	Amp		0.98391	N	Y	N	N	N	92.388	78.8447
39	D3	FALSE	21	Target 1	UNKNOWN	SYBR	None	24.1258	24.1337	0.0580383	71.9808	71.6698	2.46711	31.3097	0.9723	-3.8681	81.3531	TRUE	201430	TRUE	3	14	Amp		0.987167	N	Y	N	N	N	91.9297	78.5403
40	D4	FALSE	41	Target 1	UNKNOWN	SYBR	None	24.282	24.3753	0.0808062	65.5893	62.0939	3.02712	31.3097	0.9723	-3.8681	81.3531	TRUE	201430	TRUE	3	17	Amp		0.99023	N	Y	N	N	N	91.7792	78.5403
41	D5	FALSE	41	Target 1	UNKNOWN	SYBR	None	24.4221	24.3753	0.0808062	60.343	62.0939	3.02712	31.3097	0.9723	-3.8681	81.3531	TRUE	201430	TRUE	3	17	Amp		0.991931	N	Y	N	N	N	91.472	78.5372
42	D6	FALSE	41	Target 1	UNKNOWN	SYBR	None	24.4219	24.3753	0.0808062	60.3493	62.0939	3.02712	31.3097	0.9723	-3.8681	81.3531	TRUE	201430	TRUE	3	17	Amp		0.991558	N	Y	N	N	N	91.6224	78.6876
43	D7	FALSE	49	Target 1	UNKNOWN	SYBR	None	24.472	24.3457	0.17875	58.5757	63.3927	6.92266	31.3097	0.9723	-3.8681	81.3531	TRUE	201430	TRUE	3	17	Amp		0.991865	N	Y	N	N	N	91.7328	78.817
44	D8	FALSE	49	Target 1	UNKNOWN	SYBR	None	24.1412	24.3457	0.17875	71.3258	63.3927	6.92266	31.3097	0.9723	-3.8681	81.3531	TRUE	201430	TRUE	3	17	Amp		0.992273	N	Y	N	N	N	91.883	78.817
45	D9	FALSE	49	Target 1	UNKNOWN	SYBR	None	24.4239	24.3457	0.17875	60.2767	63.3927	6.92266	31.3097	0.9723	-3.8681	81.3531	TRUE	201430	TRUE	3	17	Amp		0.992659	N	Y	N	N	N	91.7724	78.5365
46	D10	FALSE	29	Target 1	UNKNOWN	SYBR	None	23.9211	23.7776	0.155255	81.311	88.8116	8.27563	31.3097	0.9723	-3.8681	81.3531	TRUE	201430	TRUE	3	14	Amp		0.990917	N	Y	N	N	N	92.0732	78.5365
47	D11	FALSE	29	Target 1	UNKNOWN	SYBR	None	23.7991	23.7776	0.155255	87.4343	88.8116	8.27563	31.3097	0.9723	-3.8681	81.3531	TRUE	201430	TRUE	3	17	Amp		0.991913	N	Y	N	N	N	92.3696	78.685
48	D12	FALSE	29	Target 1	UNKNOWN	SYBR	None	23.6128	23.7776	0.155255	97.6895	88.8116	8.27563	31.3097	0.9723	-3.8681	81.3531	TRUE	201430	TRUE	3	14	Amp		0.992653	N	Y	N	N	N	92.5199	78.9858
49	E1	FALSE	54	Target 1	UNKNOWN	SYBR	None	23.5376	23.4707	0.114424	102.162	106.475	7.38911	31.3097	0.9723	-3.8681	81.3531	TRUE	201430	TRUE	3	14	Amp		0.99049	N	Y	N	N	N	92.2375	78.8447
50	E2	FALSE	54	Target 1	UNKNOWN	SYBR	None	23.536	23.4707	0.114424	102.257	106.475	7.38911	31.3097	0.9723	-3.8681	81.3531	TRUE	201430	TRUE	3	14	Amp		0.991366	N	Y	N	N	N	92.0871	78.6943
51	E3	FALSE	54	Target 1	UNKNOWN	SYBR	None	23.3386	23.4707	0.114424	115.007	106.475	7.38911	31.3097	0.9723	-3.8681	81.3531	TRUE	201430	TRUE	3	14	Amp		0.988146	N	Y	N	N	N	91.7792	78.5403
52	E4	FALSE	65	Target 1	UNKNOWN	SYBR	None	23.6351	23.7469	0.0992603	96.397	90.3011	5.40369	31.3097	0.9723	-3.8681	81.3531	TRUE	201430	TRUE	3	14	Amp		0.990359	N	Y	N	N	N	91.9297	78.5403
53	E5	FALSE	65	Target 1	UNKNOWN	SYBR	None	23.8249	23.7469	0.0992603	86.1001	90.3011	5.40369	31.3097	0.9723	-3.8681	81.3531	TRUE	201430	TRUE	3	14	Amp		0.990523	N	Y	N	N	N	91.6224	78.3868
54	E6	FALSE	65	Target 1	UNKNOWN	SYBR	None	23.7805	23.7469	0.0992603	88.4062	90.3011	5.40369	31.3097	0.9723	-3.8681	81.3531	TRUE	201430	TRUE	3	14	Amp		0.990289	N	Y	N	N	N	91.7728	78.5372
55	E7	FALSE	Sample 1	Target 1	UNKNOWN	SYBR	None	Undetermined	28.1277	1.66184				31.3097	0.9723	-3.8681	81.3531	TRUE	201430	TRUE	3	20	No Amp		0	N	N	Y	N	N	65.0001
56	E8	FALSE	Sample 1	Target 1	UNKNOWN	SYBR	None	Undetermined	28.1277	1.66184				31.3097	0.9723	-3.8681	81.3531	TRUE	201430	TRUE	3	17	Amp		0	N	N	Y	N	N	91.7328
57	E9	FALSE	Sample 1	Target 1	UNKNOWN	SYBR	None	Undetermined	28.1277	1.66184				31.3097	0.9723	-3.8681	81.3531	TRUE	201430	TRUE	3	20	Amp		0	N	N	Y	N	N	92.0732
58	E10	FALSE	Sample 1	Target 1	UNKNOWN	SYBR	None	Undetermined	28.1277	1.66184				31.3097	0.9723	-3.8681	81.3531	TRUE	201430	TRUE	3	19	No Amp		0	N	N	Y	N	N	64.9999
59	E11	FALSE	Sample 1	Target 1	UNKNOWN	SYBR	None	Undetermined	28.1277	1.66184				31.3097	0.9723	-3.8681	81.3531	TRUE	201430	TRUE	3	24	No Amp		0	N	N	Y	N	N	65.0005
60	E12	FALSE	Sample 1	Target 1	UNKNOWN	SYBR	None	Undetermined	28.1277	1.66184				31.3097	0.9723	-3.8681	81.3531	TRUE	201430	TRUE	3	23	No Amp		0	N	N	Y	N	N	65.0005
61	F1	FALSE	1	Target 1	UNKNOWN	SYBR	None	24.1144	23.9741	0.235879	72.4707	79.3145	11.5474	31.3097	0.9723	-3.8681	81.3531	TRUE	201430	TRUE	3	14	Amp		0.987927	N	Y	N	N	N	92.0871	78.6943
62	F2	FALSE	1	Target 1	UNKNOWN	SYBR	None	23.7018	23.9741	0.235879	92.6468	79.3145	11.5474	31.3097	0.9723	-3.8681	81.3531	TRUE	201430	TRUE	3	14	Amp		0.992424	N	Y	N	N	Y	91.9366	78.5438
63	F3	FALSE	1	Target 1	UNKNOWN	SYBR	None	24.1062	23.9741	0.235879	72.8262	79.3145	11.5474	31.3097	0.9723	-3.8681	81.3531	TRUE	201430	TRUE	3	14	Amp		0.988981	N	Y	N	N	N	91.7792	78.3899
64	F4	FALSE	60	Target 1	UNKNOWN	SYBR	None	23.7332	23.8301	0.0897556	90.9339	85.9148	4.62187	31.3097	0.9723	-3.8681	81.3531	TRUE	201430	TRUE	3	14	Amp		0.989434	N	Y	N	N	N	91.7792	78.3899
65	F5	FALSE	60	Target 1	UNKNOWN	SYBR	None	23.9103	23.8301	0.0897556	81.8342	85.9148	4.62187	31.3097	0.9723	-3.8681	81.3531	TRUE	201430	TRUE	3	14	Amp		0.99228	N	Y	N	N	N	91.6224	78.2364
66	F6	FALSE	60	Target 1	UNKNOWN	SYBR	None	23.847	23.8301	0.0897556	84.9763	85.9148	4.62187	31.3097	0.9723	-3.8681	81.3531	TRUE	201430	TRUE	3	17	Amp		0.992229	N	Y	N	N	N	91.7728	78.5372
67	F7	FALSE	62	Target 1	UNKNOWN	SYBR	None	23.787	23.7098	0.0776305	88.0642	92.2719	4.26447	31.3097	0.9723	-3.8681	81.3531	TRUE	201430	TRUE	3	14	Amp		0.989302	N	Y	N	N	N	91.7328	78.5167
68	F8	FALSE	62	Target 1	UNKNOWN	SYBR	None	23.6318	23.7098	0.0776305	96.591	92.2719	4.26447	31.3097	0.9723	-3.8681	81.3531	TRUE	201430	TRUE	3	17	Amp		0.992246	N	Y	N	N	N	91.883	78.5167
69	F9	FALSE	62	Target 1	UNKNOWN	SYBR	None	23.7106	23.7098	0.0776305	92.1606	92.2719	4.26447	31.3097	0.9723	-3.8681	81.3531	TRUE	201430	TRUE	3	18	Amp		0.987592	N	Y	N	N	N	91.7724	78.2357
70	F10	FALSE	75	Target 1	UNKNOWN	SYBR	None	23.8149	23.719	0.161457	86.6158	91.9905	9.07181	31.3097	0.9723	-3.8681	81.3531	TRUE	201430	TRUE	3	14	Amp		0.991974	N	Y	N	N	N	91.9228	78.3861
71	F11	FALSE	75	Target 1	UNKNOWN	SYBR	None	23.5326	23.719	0.161457	102.465	91.9905	9.07181	31.3097	0.9723	-3.8681	81.3531	TRUE	201430	TRUE	3	14	Amp		0.990367	N	Y	N	N	N	92.2192	78.5346
72	F12	FALSE	75	Target 1	UNKNOWN	SYBR	None	23.8095	23.719	0.161457	86.8912	91.9905	9.07181	31.3097	0.9723	-3.8681	81.3531	TRUE	201430	TRUE	3	14	Amp		0.989626	N	Y	N	N	N	92.3696	78.685
73	G1	FALSE	9	Target 1	UNKNOWN	SYBR	None	23.9847	23.7455	0.323922	78.2865	91.4262	18.3694	31.3097	0.9723	-3.8681	81.3531	TRUE	201430	TRUE	3	14	Amp		0.990974	N	Y	N	N	N	92.0871	78.6943
74	G2	FALSE	9	Target 1	UNKNOWN	SYBR	None	23.8749	23.7455	0.323922	83.5758	91.4262	18.3694	31.3097	0.9723	-3.8681	81.3531	TRUE	201430	TRUE	3	14	Amp		0.992807	N	Y	N	N	N	91.9366	78.5438
75	G3	FALSE	9	Target 1	UNKNOWN	SYBR	None	23.3769	23.7455	0.323922	112.416	91.4262	18.3694	31.3097	0.9723	-3.8681	81.3531	TRUE	201430	TRUE	3	14	Amp		0.991413	N	Y	N	N	N	91.6288	78.3899
76	G4	FALSE	51	Target 1	UNKNOWN	SYBR	None	23.9011	23.8689	0.0298925	82.2805	83.8834	1.48908	31.3097	0.9723	-3.8681	81.3531	TRUE	201430	TRUE	3	14	Amp		0.992569	N	Y	N	N	N	91.7792	78.3899
77	G5	FALSE	51	Target 1	UNKNOWN	SYBR	None	23.8421	23.8689	0.0298925	85.2238	83.8834	1.48908	31.3097	0.9723	-3.8681	81.3531	TRUE	201430	TRUE	3	14	Amp		0.992136	N	Y	N	N	N	91.6224	78.3868
78	G6	FALSE	51	Target 1	UNKNOWN	SYBR	None	23.8635	23.8689	0.0298925	84.1458	83.8834	1.48908	31.3097	0.9723	-3.8681	81.3531	TRUE	201430	TRUE	3	17	Amp		0.994585	N	Y	N	N	N	91.3216	78.3868
79	G7	FALSE	8	Target 1	UNKNOWN	SYBR	None	24.315	24.1095	0.186868	64.313	72.9791	7.94871	31.3097	0.9723	-3.8681	81.3531	TRUE	201430	TRUE	3	17	Amp		0.994324	N	Y	N	N	N	91.4325	78.5167
80	G8	FALSE	8	Target 1	UNKNOWN	SYBR	None	23.9498	24.1095	0.186868	79.9305	72.9791	7.94871	31.3097	0.9723	-3.8681	81.3531	TRUE	201430	TRUE	3	17	Amp		0.993662	N	Y	N	N	N	91.883	78.5167
81	G9	FALSE	8	Target 1	UNKNOWN	SYBR	None	24.0636	24.1095	0.186868	74.6939	72.9791	7.94871	31.3097	0.9723	-3.8681	81.3531	TRUE	201430	TRUE	3	14	Amp		0.989345	N	Y	N	N	N	91.7724	78.2357
82	G10	FALSE	Sample 1	Target 1	UNKNOWN	SYBR	None	Undetermined	28.1277	1.66184				31.3097	0.9723	-3.8681	81.3531	TRUE	201430	TRUE	3	8	No Amp		0	N	N	Y	N	N	65.1503
83	G11	FALSE	Sample 1	Target 1	UNKNOWN	SYBR	None	Undetermined	28.1277	1.66184				31.3097	0.9723	-3.8681	81.3531	TRUE	201430	TRUE	3	24	No Amp		0	N	N	Y	N	N	65.0005
84	G12	FALSE	Sample 1	Target 1	UNKNOWN	SYBR	None	Undetermined	28.1277	1.66184				31.3097	0.9723	-3.8681	81.3531	TRUE	201430	TRUE	3	23	No Amp		0	N	N	Y	N	N	65.0005
85	H1	FALSE	SD1	Target 1	UNKNOWN	SYBR	None	27.9314	28.0317	0.141744	7.47077	7.05061	0.594203	31.3097	0.9723	-3.8681	81.3531	TRUE	201430	TRUE	3	21	Amp		0.991451	N	Y	N	N	N	92.0871	78.5438
86	H2	FALSE	SD1	Target 1	UNKNOWN	SYBR	None	28.1319	28.0317	0.141744	6.63044	7.05061	0.594203	31.3097	0.9723	-3.8681	81.3531	TRUE	201430	TRUE	3	20	Amp		0.988568	N	Y	N	N	N	91.7861	78.5438
87	H3	FALSE	SD2	Target 1	UNKNOWN	SYBR	None	27.8844	28.3114	0.603906	7.68312	6.1521	2.16519	31.3097	0.9723	-3.8681	81.3531	TRUE	201430	TRUE	3	20	Amp		0.991476	Y	Y	N	N	N	91.9297	78.8412
88	H4	FALSE	SD2	Target 1	UNKNOWN	SYBR	None	28.7384	28.3114	0.603906	4.62109	6.1521	2.16519	31.3097	0.9723	-3.8681	81.3531	TRUE	201430	TRUE	3	20	Amp		0.992005	Y	Y	N	N	N	91.7792	78.8412
89	H5	FALSE	Sample 1	Target 1	UNKNOWN	SYBR	None	Undetermined	28.1277	1.66184				31.3097	0.9723	-3.8681	81.3531	TRUE	201430	TRUE	3	6	No Amp		0	N	N	Y	N	N	65.0008
90	H6	FALSE	Sample 1	Target 1	UNKNOWN	SYBR	None	Undetermined	28.1277	1.66184				31.3097	0.9723	-3.8681	81.3531	TRUE	201430	TRUE	3	26	Inconclusive		0	N	N	Y	N	N	65.0008
91	H7	FALSE	Sample 1	Target 1	UNKNOWN	SYBR	None	Undetermined	28.1277	1.66184				31.3097	0.9723	-3.8681	81.3531	TRUE	201430	TRUE	3	8	No Amp		0	N	N	Y	N	N	65.3005
92	H8	FALSE	Sample 1	Target 1	UNKNOWN	SYBR	None	Undetermined	28.1277	1.66184				31.3097	0.9723	-3.8681	81.3531	TRUE	201430	TRUE	3	3	Inconclusive		0	N	N	Y	N	N	65.0001
93	H9	FALSE	Sample 1	Target 1	UNKNOWN	SYBR	None	Undetermined	28.1277	1.66184				31.3097	0.9723	-3.8681	81.3531	TRUE	201430	TRUE	3	24	No Amp		0	N	N	Y	N	N	91.0203
94	H10	FALSE	Sample 1	Target 1	UNKNOWN	SYBR	None	Undetermined	28.1277	1.66184				31.3097	0.9723	-3.8681	81.3531	TRUE	201430	TRUE	3	23	No Amp		0	N	N	Y	N	N	65.4511
95	H11	FALSE	Sample 1	Target 1	UNKNOWN	SYBR	None	Undetermined	28.1277	1.66184				31.3097	0.9723	-3.8681	81.3531	TRUE	201430	TRUE	3	27	No Amp		0	N	N	Y	N	N	65.0005
96	H12	FALSE	Sample 1	Target 1	UNKNOWN	SYBR	None	Undetermined	28.1277	1.66184				31.3097	0.9723	-3.8681	81.3531	TRUE	201430	TRUE	3	35	No Amp		0	N	N	Y	Y	N	65.0005

## Sheet: Melt Curve Raw Data
Block Type	96-Well 0.2-mL Block
Calibration Background is expired	Yes
Calibration Background performed on	04-27-2018
Calibration Pure Dye ABY is expired	Yes
Calibration Pure Dye ABY performed on	02-01-2021
Calibration Pure Dye CY5 is expired	Yes
Calibration Pure Dye CY5 performed on	02-01-2021
Calibration Pure Dye FAM is expired	Yes
Calibration Pure Dye FAM performed on	02-01-2021
Calibration Pure Dye JUN is expired	Yes
Calibration Pure Dye JUN performed on	02-01-2021
Calibration Pure Dye MUSTANG PURPLE is expired	Yes
Calibration Pure Dye MUSTANG PURPLE performed on	02-01-2021
Calibration Pure Dye NED is expired	Yes
Calibration Pure Dye NED performed on	02-01-2021
Calibration Pure Dye ROX is expired	Yes
Calibration Pure Dye ROX performed on	02-01-2021
Calibration Pure Dye SYBR is expired	Yes
Calibration Pure Dye SYBR performed on	02-01-2021
Calibration Pure Dye TAMRA is expired	Yes
Calibration Pure Dye TAMRA performed on	02-01-2021
Calibration Pure Dye VIC is expired	Yes
Calibration Pure Dye VIC performed on	02-01-2021
Calibration ROI is expired	Yes
Calibration ROI performed on	04-27-2018
Calibration Uniformity is expired	Yes
Calibration Uniformity performed on	04-27-2018
Chemistry	SYBR_GREEN
Date Created	2024-02-27 13:55:06 PM EET
Experiment Barcode
Experiment Comment
Experiment File Name	C:\Users\mhiourea\Documents\Eleni\Μετρηση μηκους τελομερών\27-2-2024_telomeres.eds
Experiment Name	27-2-2024_telomeres
Experiment Run End Time	2024-02-26 17:47:10 PM EET
Experiment Type	Standard Curve
Instrument Name	272521791
Instrument Serial Number	272521791
Instrument Type	QuantStudio™ 5 System
Passive Reference
Post-read Stage/Step
Pre-read Stage/Step
Quantification Cycle Method	Ct
Signal Smoothing On	true
Stage where Melt Analysis is performed	Stage4
Stage/ Cycle where Ct Analysis is performed	Stage3, Step3
User Name
Well	Well Position	Reading	Temperature	Fluorescence	Derivative	Target Name
1	A1	1	65.0005	1.86617e+06	66766.9	Target 1
1	A1	2	65.3015	1.84913e+06	77367.1	Target 1
1	A1	3	65.6024	1.83185e+06	88316.4	Target 1
1	A1	4	65.9034	1.81288e+06	99741.4	Target 1
1	A1	5	66.2044	1.78484e+06	111650	Target 1
1	A1	6	66.5053	1.75434e+06	123915	Target 1
1	A1	7	66.8063	1.71613e+06	136307	Target 1
1	A1	8	67.1072	1.67306e+06	148564	Target 1
1	A1	9	67.4082	1631861	160452	Target 1
1	A1	10	67.7092	1.58072e+06	171792	Target 1
1	A1	11	68.0101	1.53079e+06	182454	Target 1
1	A1	12	68.3111	1.4734e+06	192336	Target 1
1	A1	13	68.612	1.41516e+06	201333	Target 1
1	A1	14	68.913	1.3539e+06	209300	Target 1
1	A1	15	69.214	1.29249e+06	216038	Target 1
1	A1	16	69.5149	1.22423e+06	221295	Target 1
1	A1	17	69.8159	1.15711e+06	224799	Target 1
1	A1	18	70.1169	1086623	226312	Target 1
1	A1	19	70.4178	1.01577e+06	225679	Target 1
1	A1	20	70.7188	944975	222845	Target 1
1	A1	21	71.0197	878651	217854	Target 1
1	A1	22	71.3207	811175	210824	Target 1
1	A1	23	71.6217	746239	201927	Target 1
1	A1	24	71.9226	686137	191386	Target 1
1	A1	25	72.2236	628616	179475	Target 1
1	A1	26	72.5245	574856	166532	Target 1
1	A1	27	72.8255	526235	152946	Target 1
1	A1	28	73.1265	481933	139132	Target 1
1	A1	29	73.4274	444738	125482	Target 1
1	A1	30	73.7284	410162	112330	Target 1
1	A1	31	74.0294	378091	99916.4	Target 1
1	A1	32	74.3303	352089	88395.1	Target 1
1	A1	33	74.6313	327284	77845.3	Target 1
1	A1	34	74.9322	305651	68300.8	Target 1
1	A1	35	75.2332	289242	59773.1	Target 1
1	A1	36	75.5342	271781	52265	Target 1
1	A1	37	75.8351	258537	45767.8	Target 1
1	A1	38	76.1361	248763	40247.6	Target 1
1	A1	39	76.437	239255	35628.6	Target 1
1	A1	40	76.738	229470	31788.5	Target 1
1	A1	41	77.039	221208	28573.9	Target 1
1	A1	42	77.3399	212963	25831.1	Target 1
1	A1	43	77.6409	206020	23437.2	Target 1
1	A1	44	77.9419	199026	21316.3	Target 1
1	A1	45	78.2428	194027	19435.8	Target 1
1	A1	46	78.5438	188378	17786.7	Target 1
1	A1	47	78.8447	184286	16362.3	Target 1
1	A1	48	79.1457	179562	15144.2	Target 1
1	A1	49	79.4467	174802	14100.6	Target 1
1	A1	50	79.7476	170706	13192.4	Target 1
1	A1	51	80.0486	167297	12383.1	Target 1
1	A1	52	80.3495	162975	11668.6	Target 1
1	A1	53	80.6505	160117	11019.3	Target 1
1	A1	54	80.9515	156234	10413.3	Target 1
1	A1	55	81.2524	153554	9852.62	Target 1
1	A1	56	81.5534	150813	9342.61	Target 1
1	A1	57	81.8544	148375	8885.54	Target 1
1	A1	58	82.1553	145615	8475.31	Target 1
1	A1	59	82.4563	143062	8097.82	Target 1
1	A1	60	82.7572	140213	7737.46	Target 1
1	A1	61	83.0582	137938	7386.39	Target 1
1	A1	62	83.3592	135794	7049.48	Target 1
1	A1	63	83.6601	134249	6740.03	Target 1
1	A1	64	83.9611	132127	6467.15	Target 1
1	A1	65	84.2621	130289	6221.52	Target 1
1	A1	66	84.563	128878	5969.15	Target 1
1	A1	67	84.864	125503	5659.16	Target 1
1	A1	68	85.1649	124468	5246.33	Target 1
1	A1	69	85.4659	121636	4720.42	Target 1
1	A1	70	85.7669	120858	4129.01	Target 1
1	A1	71	86.0678	120150	3579.48	Target 1
1	A1	72	86.3688	121348	3211.49	Target 1
1	A1	73	86.6698	121188	3144.73	Target 1
1	A1	74	86.9707	119489	3422.28	Target 1
1	A1	75	87.2717	116432	3979.01	Target 1
1	A1	76	87.5726	113479	4656.35	Target 1
1	A1	77	87.8736	110739	5260.88	Target 1
1	A1	78	88.1746	108939	5638.91	Target 1
1	A1	79	88.4755	107626	5728.87	Target 1
1	A1	80	88.7765	106113	5568.12	Target 1
1	A1	81	89.0774	105380	5257.26	Target 1
1	A1	82	89.3784	104103	4906.83	Target 1
1	A1	83	89.6794	102126	4594.97	Target 1
1	A1	84	89.9803	100671	4352.08	Target 1
1	A1	85	90.2813	100083	4170.49	Target 1
1	A1	86	90.5823	98788.1	4025	Target 1
1	A1	87	90.8832	97115.6	3890.34	Target 1
1	A1	88	91.1842	95431.9	3749.52	Target 1
1	A1	89	91.4851	96045.8	3594.61	Target 1
1	A1	90	91.7861	93680.2	3424.73	Target 1
1	A1	91	92.0871	92525.9	3244.12	Target 1
1	A1	92	92.388	92445.8	3061.67	Target 1
1	A1	93	92.689	91046	2890.54	Target 1
1	A1	94	92.9899	90905.1	2746.51	Target 1
1	A1	95	93.2909	89844.6	2642.82	Target 1
1	A1	96	93.5919	88851.2	2582.63	Target 1
1	A1	97	93.8928	88312	2553.45	Target 1
1	A1	98	94.1938	86637.3	2529.14	Target 1
1	A1	99	94.4948	86942.7	2480.37	Target 1
1	A1	100	94.7957	86234.1	2388.29	Target 1
2	A2	1	65.0005	2297232	93192.8	Target 1
2	A2	2	65.3015	2.2911e+06	104929	Target 1
2	A2	3	65.6024	2.27628e+06	117937	Target 1
2	A2	4	65.9034	2.25972e+06	132271	Target 1
2	A2	5	66.2044	2.22077e+06	147521	Target 1
2	A2	6	66.5053	2.16447e+06	162994	Target 1
2	A2	7	66.8063	2.12004e+06	178005	Target 1
2	A2	8	67.1072	2.06136e+06	192106	Target 1
2	A2	9	67.4082	2.00724e+06	205137	Target 1
2	A2	10	67.7092	1.94467e+06	217120	Target 1
2	A2	11	68.0101	1.87965e+06	228120	Target 1
2	A2	12	68.3111	1.81057e+06	238132	Target 1
2	A2	13	68.612	1.73866e+06	247043	Target 1
2	A2	14	68.913	1.66398e+06	254648	Target 1
2	A2	15	69.214	1.5876e+06	260671	Target 1
2	A2	16	69.5149	1.5053e+06	264813	Target 1
2	A2	17	69.8159	1.42753e+06	266796	Target 1
2	A2	18	70.1169	1341976	266408	Target 1
2	A2	19	70.4178	1.26026e+06	263537	Target 1
2	A2	20	70.7188	1.17906e+06	258186	Target 1
2	A2	21	71.0197	1.10164e+06	250465	Target 1
2	A2	22	71.3207	1.02452e+06	240570	Target 1
2	A2	23	71.6217	952221	228769	Target 1
2	A2	24	71.9226	883412	215392	Target 1
2	A2	25	72.2236	820906	200828	Target 1
2	A2	26	72.5245	761187	185514	Target 1
2	A2	27	72.8255	707314	169907	Target 1
2	A2	28	73.1265	660885	154442	Target 1
2	A2	29	73.4274	619261	139493	Target 1
2	A2	30	73.7284	580320	125339	Target 1
2	A2	31	74.0294	545222	112157	Target 1
2	A2	32	74.3303	515671	100042	Target 1
2	A2	33	74.6313	487613	89032	Target 1
2	A2	34	74.9322	462483	79133.3	Target 1
2	A2	35	75.2332	442721	70337.1	Target 1
2	A2	36	75.5342	422833	62622.4	Target 1
2	A2	37	75.8351	406349	55952.2	Target 1
2	A2	38	76.1361	393396	50265.5	Target 1
2	A2	39	76.437	380194	45472.6	Target 1
2	A2	40	76.738	367118	41457.1	Target 1
2	A2	41	77.039	356705	38085	Target 1
2	A2	42	77.3399	346201	35219.2	Target 1
2	A2	43	77.6409	336294	32733.4	Target 1
2	A2	44	77.9419	326278	30526	Target 1
2	A2	45	78.2428	317583	28528.3	Target 1
2	A2	46	78.5438	309457	26706.2	Target 1
2	A2	47	78.8447	302856	25055.1	Target 1
2	A2	48	79.1457	294813	23588.1	Target 1
2	A2	49	79.4467	288279	22323.9	Target 1
2	A2	50	79.7476	281664	21275.9	Target 1
2	A2	51	80.0486	276624	20444.3	Target 1
2	A2	52	80.3495	269261	19847.2	Target 1
2	A2	53	80.6505	263981	19414.5	Target 1
2	A2	54	80.9515	257564	19112.7	Target 1
2	A2	55	81.2524	251915	18916.8	Target 1
2	A2	56	81.5534	246205	18810.6	Target 1
2	A2	57	81.8544	240090	18780.7	Target 1
2	A2	58	82.1553	235486	18804.9	Target 1
2	A2	59	82.4563	228747	18844	Target 1
2	A2	60	82.7572	222586	18846.4	Target 1
2	A2	61	83.0582	215011	18761.9	Target 1
2	A2	62	83.3592	210099	18558.9	Target 1
2	A2	63	83.6601	204558	18228.9	Target 1
2	A2	64	83.9611	199159	17777.2	Target 1
2	A2	65	84.2621	193881	17207.7	Target 1
2	A2	66	84.563	187562	16517.4	Target 1
2	A2	67	84.864	183308	15707	Target 1
2	A2	68	85.1649	178071	14803.6	Target 1
2	A2	69	85.4659	173090	13876.5	Target 1
2	A2	70	85.7669	170192	13030.7	Target 1
2	A2	71	86.0678	167023	12377.5	Target 1
2	A2	72	86.3688	162496	11994.2	Target 1
2	A2	73	86.6698	159349	11897.5	Target 1
2	A2	74	86.9707	154710	12043.1	Target 1
2	A2	75	87.2717	150483	12352	Target 1
2	A2	76	87.5726	146768	12743.6	Target 1
2	A2	77	87.8736	142144	13157.1	Target 1
2	A2	78	88.1746	138191	13552.4	Target 1
2	A2	79	88.4755	133200	13896.9	Target 1
2	A2	80	88.7765	127747	14150.7	Target 1
2	A2	81	89.0774	123718	14262.8	Target 1
2	A2	82	89.3784	119135	14179	Target 1
2	A2	83	89.6794	114364	13857.4	Target 1
2	A2	84	89.9803	110142	13282.9	Target 1
2	A2	85	90.2813	107873	12474.6	Target 1
2	A2	86	90.5823	104431	11484	Target 1
2	A2	87	90.8832	102049	10385.1	Target 1
2	A2	88	91.1842	100131	9258.03	Target 1
2	A2	89	91.4851	98568.6	8173.38	Target 1
2	A2	90	91.7861	96546.6	7180.96	Target 1
2	A2	91	92.0871	95232.3	6306.49	Target 1
2	A2	92	92.388	93390.7	5555.44	Target 1
2	A2	93	92.689	93378.2	4920.39	Target 1
2	A2	94	92.9899	91314.5	4387.67	Target 1
2	A2	95	93.2909	90801.8	3938.99	Target 1
2	A2	96	93.5919	90649.6	3547.92	Target 1
2	A2	97	93.8928	89101.1	3174.96	Target 1
2	A2	98	94.1938	87630.2	2769.33	Target 1
2	A2	99	94.4948	87215.9	2281.88	Target 1
2	A2	100	94.7957	86219.4	1684.73	Target 1
3	A3	1	65.0005	4378769	39334.7	Target 1
3	A3	2	65.3014	4386340	44750.1	Target 1
3	A3	3	65.6023	4.37351e+06	51471.9	Target 1
3	A3	4	65.9032	4374113	59120.5	Target 1
3	A3	5	66.204	4335357	66909.4	Target 1
3	A3	6	66.5049	4292470	74007.1	Target 1
3	A3	7	66.8058	4284407	79907.7	Target 1
3	A3	8	67.1067	4242342	84598	Target 1
3	A3	9	67.4076	4216156	88450.3	Target 1
3	A3	10	67.7085	4.18743e+06	91969	Target 1
3	A3	11	68.0093	4.15056e+06	95538.2	Target 1
3	A3	12	68.3102	4.13813e+06	99296.1	Target 1
3	A3	13	68.6111	4.08859e+06	103129	Target 1
3	A3	14	68.912	4057433	106559	Target 1
3	A3	15	69.2129	4.02209e+06	109432	Target 1
3	A3	16	69.5138	3992557	111406	Target 1
3	A3	17	69.8147	3.96786e+06	112270	Target 1
3	A3	18	70.1155	3888930	112044	Target 1
3	A3	19	70.4164	3884896	111009	Target 1
3	A3	20	70.7173	3.84914e+06	109604	Target 1
3	A3	21	71.0182	3798611	108234	Target 1
3	A3	22	71.3191	3.77814e+06	107113	Target 1
3	A3	23	71.62	3.74709e+06	106223	Target 1
3	A3	24	71.9208	3714503	105403	Target 1
3	A3	25	72.2217	3659389	104493	Target 1
3	A3	26	72.5226	3.64223e+06	103438	Target 1
3	A3	27	72.8235	3.61003e+06	102263	Target 1
3	A3	28	73.1244	3573503	101172	Target 1
3	A3	29	73.4253	3.54464e+06	100424	Target 1
3	A3	30	73.7262	3501933	100236	Target 1
3	A3	31	74.027	3.4658e+06	100675	Target 1
3	A3	32	74.3279	3.46744e+06	101562	Target 1
3	A3	33	74.6288	3.40783e+06	102509	Target 1
3	A3	34	74.9297	3.36824e+06	103150	Target 1
3	A3	35	75.2306	3.33685e+06	103422	Target 1
3	A3	36	75.5315	3.29546e+06	103761	Target 1
3	A3	37	75.8323	3.2772e+06	104980	Target 1
3	A3	38	76.1332	3.2299e+06	108134	Target 1
3	A3	39	76.4341	3.21318e+06	114373	Target 1
3	A3	40	76.735	3170074	124898	Target 1
3	A3	41	77.0359	3137882	140899	Target 1
3	A3	42	77.3368	3086347	163327	Target 1
3	A3	43	77.6376	3.06501e+06	192370	Target 1
3	A3	44	77.9385	3.00533e+06	226782	Target 1
3	A3	45	78.2394	2948160	263403	Target 1
3	A3	46	78.5403	2.85521e+06	297283	Target 1
3	A3	47	78.8412	2.74754e+06	322586	Target 1
3	A3	48	79.1421	2.63023e+06	334116	Target 1
3	A3	49	79.443	2.49679e+06	328915	Target 1
3	A3	50	79.7438	2.39782e+06	307287	Target 1
3	A3	51	80.0447	2312563	272788	Target 1
3	A3	52	80.3456	2.28531e+06	231169	Target 1
3	A3	53	80.6465	2.24246e+06	188737	Target 1
3	A3	54	80.9474	2.1992e+06	150778	Target 1
3	A3	55	81.2483	2.18597e+06	120556	Target 1
3	A3	56	81.5491	2.18672e+06	98859.8	Target 1
3	A3	57	81.85	2.13476e+06	84546.5	Target 1
3	A3	58	82.1509	2.11321e+06	76590.4	Target 1
3	A3	59	82.4518	2.08683e+06	72757.2	Target 1
3	A3	60	82.7527	2.05007e+06	71214.7	Target 1
3	A3	61	83.0536	2.0413e+06	70755.5	Target 1
3	A3	62	83.3544	2.01079e+06	70675.1	Target 1
3	A3	63	83.6553	1.98086e+06	70520.1	Target 1
3	A3	64	83.9562	1.94737e+06	69936.4	Target 1
3	A3	65	84.2571	1.92307e+06	68687	Target 1
3	A3	66	84.558	1.90008e+06	66734.2	Target 1
3	A3	67	84.8589	1874305	64276.1	Target 1
3	A3	68	85.1598	1.8533e+06	61681.3	Target 1
3	A3	69	85.4606	1.81871e+06	59371	Target 1
3	A3	70	85.7615	1.79516e+06	57696.2	Target 1
3	A3	71	86.0624	1.76883e+06	56833.8	Target 1
3	A3	72	86.3633	1.749e+06	56724	Target 1
3	A3	73	86.6642	1.72067e+06	57090.6	Target 1
3	A3	74	86.9651	1.68971e+06	57576.4	Target 1
3	A3	75	87.2659	1673772	57949	Target 1
3	A3	76	87.5668	1.64446e+06	58254.9	Target 1
3	A3	77	87.8677	1628183	58813.9	Target 1
3	A3	78	88.1686	1.60349e+06	60060.3	Target 1
3	A3	79	88.4695	1.57429e+06	62372.1	Target 1
3	A3	80	88.7704	1.54726e+06	66059.9	Target 1
3	A3	81	89.0713	1.52122e+06	71575.4	Target 1
3	A3	82	89.3721	1.49512e+06	79846.9	Target 1
3	A3	83	89.673	1.46885e+06	92537.9	Target 1
3	A3	84	89.9739	1.43569e+06	111548	Target 1
3	A3	85	90.2748	1.39812e+06	138929	Target 1
3	A3	86	90.5757	1.3471e+06	177170	Target 1
3	A3	87	90.8766	1.27287e+06	226521	Target 1
3	A3	88	91.1774	1.16675e+06	284448	Target 1
3	A3	89	91.4783	1.02652e+06	345021	Target 1
3	A3	90	91.7792	848535	399341	Target 1
3	A3	91	92.0801	670230	437320	Target 1
3	A3	92	92.381	525424	450514	Target 1
3	A3	93	92.6819	438468	435093	Target 1
3	A3	94	92.9827	389195	393672	Target 1
3	A3	95	93.2836	367048	335078	Target 1
3	A3	96	93.5845	358179	271977	Target 1
3	A3	97	93.8854	354301	217165	Target 1
3	A3	98	94.1863	351494	179865	Target 1
3	A3	99	94.4872	350299	163295	Target 1
3	A3	100	94.7881	348779	164397	Target 1
4	A4	1	65.0005	3.85912e+06	62517	Target 1
4	A4	2	65.3014	3863499	67531.5	Target 1
4	A4	3	65.6023	3.83773e+06	73593.7	Target 1
4	A4	4	65.9032	3.84246e+06	80346.5	Target 1
4	A4	5	66.204	3.80647e+06	87119.9	Target 1
4	A4	6	66.5049	3.75837e+06	93266.1	Target 1
4	A4	7	66.8058	3735117	98464.9	Target 1
4	A4	8	67.1067	3.6997e+06	102935	Target 1
4	A4	9	67.4076	3.67288e+06	107430	Target 1
4	A4	10	67.7085	3.64654e+06	111699	Target 1
4	A4	11	68.0093	3.59939e+06	115894	Target 1
4	A4	12	68.3102	3.57508e+06	119916	Target 1
4	A4	13	68.6111	3.53648e+06	123515	Target 1
4	A4	14	68.912	3.49061e+06	126382	Target 1
4	A4	15	69.2129	3458939	128209	Target 1
4	A4	16	69.5138	3.42192e+06	128737	Target 1
4	A4	17	69.8147	3.39202e+06	127840	Target 1
4	A4	18	70.1155	3320258	125627	Target 1
4	A4	19	70.4164	3315140	122472	Target 1
4	A4	20	70.7173	3.25904e+06	118893	Target 1
4	A4	21	71.0182	3.22725e+06	115332	Target 1
4	A4	22	71.3191	3.20689e+06	111980	Target 1
4	A4	23	71.62	3.16838e+06	108772	Target 1
4	A4	24	71.9208	3131722	105579	Target 1
4	A4	25	72.2217	3.09129e+06	102408	Target 1
4	A4	26	72.5226	3059032	99870.6	Target 1
4	A4	27	72.8235	3.0397e+06	97867.6	Target 1
4	A4	28	73.1244	3009836	96555.8	Target 1
4	A4	29	73.4253	2.98254e+06	95985.8	Target 1
4	A4	30	73.7262	2.94012e+06	96068.7	Target 1
4	A4	31	74.027	2.90535e+06	96633	Target 1
4	A4	32	74.3279	2.89769e+06	97463.1	Target 1
4	A4	33	74.6288	2854691	98350.6	Target 1
4	A4	34	74.9297	2.81284e+06	99203	Target 1
4	A4	35	75.2306	2.78528e+06	100182	Target 1
4	A4	36	75.5315	2.74359e+06	101763	Target 1
4	A4	37	75.8323	2726962	105103	Target 1
4	A4	38	76.1332	2687564	110957	Target 1
4	A4	39	76.4341	2.66159e+06	120148	Target 1
4	A4	40	76.735	2.63365e+06	133551	Target 1
4	A4	41	77.0359	2.5729e+06	152104	Target 1
4	A4	42	77.3368	2.53734e+06	176634	Target 1
4	A4	43	77.6376	2.50614e+06	207287	Target 1
4	A4	44	77.9385	2.45949e+06	242708	Target 1
4	A4	45	78.2394	2.39055e+06	279473	Target 1
4	A4	46	78.5403	2299632	312280	Target 1
4	A4	47	78.8412	2.19563e+06	335084	Target 1
4	A4	48	79.1421	2.07762e+06	342858	Target 1
4	A4	49	79.443	1.95868e+06	333265	Target 1
4	A4	50	79.7438	1.86801e+06	307535	Target 1
4	A4	51	80.0447	1.80277e+06	270120	Target 1
4	A4	52	80.3456	1.76386e+06	227304	Target 1
4	A4	53	80.6465	1.73342e+06	185362	Target 1
4	A4	54	80.9474	1.70451e+06	148996	Target 1
4	A4	55	81.2483	1.67664e+06	120603	Target 1
4	A4	56	81.5491	1652947	100647	Target 1
4	A4	57	81.85	1.62342e+06	89338.9	Target 1
4	A4	58	82.1509	1.60031e+06	82336.1	Target 1
4	A4	59	82.4518	1.57263e+06	78073.8	Target 1
4	A4	60	82.7527	1.54554e+06	75326.1	Target 1
4	A4	61	83.0536	1.52076e+06	73285.3	Target 1
4	A4	62	83.3544	1.49493e+06	71497.2	Target 1
4	A4	63	83.6553	1.47315e+06	69736.9	Target 1
4	A4	64	83.9562	1.44864e+06	67882.8	Target 1
4	A4	65	84.2571	1.4249e+06	65843.7	Target 1
4	A4	66	84.558	1.40008e+06	63561.1	Target 1
4	A4	67	84.8589	1.37707e+06	61070.7	Target 1
4	A4	68	85.1598	1.35494e+06	58566.9	Target 1
4	A4	69	85.4606	1.33254e+06	56396.1	Target 1
4	A4	70	85.7615	1.31171e+06	54945.8	Target 1
4	A4	71	86.0624	1.2884e+06	54474.1	Target 1
4	A4	72	86.3633	1.2644e+06	54979.4	Target 1
4	A4	73	86.6642	1.24247e+06	56200	Target 1
4	A4	74	86.9651	1220898	57741.8	Target 1
4	A4	75	87.2659	1.19705e+06	59248.3	Target 1
4	A4	76	87.5668	1.17294e+06	60520.5	Target 1
4	A4	77	87.8677	1149374	61546.4	Target 1
4	A4	78	88.1686	1.12633e+06	62488.2	Target 1
4	A4	79	88.4695	1.10393e+06	63690.5	Target 1
4	A4	80	88.7704	1.08206e+06	65742.5	Target 1
4	A4	81	89.0713	1.06096e+06	69577.6	Target 1
4	A4	82	89.3721	1.03607e+06	76541.5	Target 1
4	A4	83	89.673	1.0124e+06	88360.2	Target 1
4	A4	84	89.9739	981052	107755	Target 1
4	A4	85	90.2748	942127	139268	Target 1
4	A4	86	90.5757	888059	181094	Target 1
4	A4	87	90.8766	808200	231578	Target 1
4	A4	88	91.1774	698036	286128	Target 1
4	A4	89	91.4783	565022	337288	Target 1
4	A4	90	91.7792	414446	375979	Target 1
4	A4	91	92.0801	285587	393798	Target 1
4	A4	92	92.381	196792	385689	Target 1
4	A4	93	92.6819	151481	351924	Target 1
4	A4	94	92.9827	129422	298442	Target 1
4	A4	95	93.2836	119788	235293	Target 1
4	A4	96	93.5845	116100	173765	Target 1
4	A4	97	93.8854	113371	123264	Target 1
4	A4	98	94.1863	111532	90937.4	Target 1
4	A4	99	94.4872	110159	75716.8	Target 1
4	A4	100	94.7881	110133	70928.1	Target 1
5	A5	1	65.0008	3.16172e+06	51227.1	Target 1
5	A5	2	65.3016	3155429	56741.2	Target 1
5	A5	3	65.6024	3146732	63334.5	Target 1
5	A5	4	65.9032	3.13994e+06	70532.5	Target 1
5	A5	5	66.204	3099903	77630	Target 1
5	A5	6	66.5048	3066459	84102.3	Target 1
5	A5	7	66.8057	3.05215e+06	89639.1	Target 1
5	A5	8	67.1065	3.00482e+06	93905	Target 1
5	A5	9	67.4073	2993046	98233.9	Target 1
5	A5	10	67.7081	2.96645e+06	102657	Target 1
5	A5	11	68.0089	2.93687e+06	106836	Target 1
5	A5	12	68.3097	2.90072e+06	110242	Target 1
5	A5	13	68.6105	2.86085e+06	112436	Target 1
5	A5	14	68.9113	2.82681e+06	113255	Target 1
5	A5	15	69.2121	2796874	112797	Target 1
5	A5	16	69.5129	2.76352e+06	111270	Target 1
5	A5	17	69.8137	2.7381e+06	108866	Target 1
5	A5	18	70.1146	2682621	105738	Target 1
5	A5	19	70.4154	2.67796e+06	102078	Target 1
5	A5	20	70.7162	2.63596e+06	98198.2	Target 1
5	A5	21	71.017	2.59165e+06	94523.8	Target 1
5	A5	22	71.3178	2578815	91480.3	Target 1
5	A5	23	71.6186	2.5585e+06	89360.6	Target 1
5	A5	24	71.9194	2.52813e+06	88093.4	Target 1
5	A5	25	72.2202	2.48938e+06	87736.5	Target 1
5	A5	26	72.521	2468082	88092.8	Target 1
5	A5	27	72.8218	2.45253e+06	88703.8	Target 1
5	A5	28	73.1226	2.41271e+06	89059	Target 1
5	A5	29	73.4235	2.39092e+06	89084.4	Target 1
5	A5	30	73.7243	2.34696e+06	88755.6	Target 1
5	A5	31	74.0251	2329189	88024.5	Target 1
5	A5	32	74.3259	2.30849e+06	87163	Target 1
5	A5	33	74.6267	2.27383e+06	86357.5	Target 1
5	A5	34	74.9275	2.23837e+06	85803.1	Target 1
5	A5	35	75.2283	2221694	85833.2	Target 1
5	A5	36	75.5291	2.17785e+06	87015.2	Target 1
5	A5	37	75.8299	2171054	89849.4	Target 1
5	A5	38	76.1307	2.13164e+06	94656.6	Target 1
5	A5	39	76.4315	2.10725e+06	102785	Target 1
5	A5	40	76.7324	2077775	115276	Target 1
5	A5	41	77.0332	2050279	133027	Target 1
5	A5	42	77.334	2012354	156361	Target 1
5	A5	43	77.6348	1.98037e+06	184470	Target 1
5	A5	44	77.9356	1934625	214982	Target 1
5	A5	45	78.2364	1.8756e+06	243975	Target 1
5	A5	46	78.5372	1.78265e+06	266629	Target 1
5	A5	47	78.838	1.70591e+06	278443	Target 1
5	A5	48	79.1388	1.59948e+06	276604	Target 1
5	A5	49	79.4396	1.51604e+06	260958	Target 1
5	A5	50	79.7404	1452039	234133	Target 1
5	A5	51	80.0413	1.40758e+06	200746	Target 1
5	A5	52	80.3421	1.37958e+06	166005	Target 1
5	A5	53	80.6429	1.35545e+06	134312	Target 1
5	A5	54	80.9437	1.33056e+06	108365	Target 1
5	A5	55	81.2445	1.30784e+06	88991.2	Target 1
5	A5	56	81.5453	1.28742e+06	71835.5	Target 1
5	A5	57	81.8461	1.2627e+06	60507.3	Target 1
5	A5	58	82.1469	1.24271e+06	53176.7	Target 1
5	A5	59	82.4477	1.22097e+06	48279.9	Target 1
5	A5	60	82.7485	1.19993e+06	44767.8	Target 1
5	A5	61	83.0493	1.18011e+06	42042.8	Target 1
5	A5	62	83.3502	1.16036e+06	39799.8	Target 1
5	A5	63	83.651	1.14079e+06	37858.6	Target 1
5	A5	64	83.9518	1.1224e+06	36050.2	Target 1
5	A5	65	84.2526	1.10199e+06	34176.8	Target 1
5	A5	66	84.5534	1.08222e+06	32061.7	Target 1
5	A5	67	84.8542	1.06269e+06	29652.9	Target 1
5	A5	68	85.155	1.04376e+06	27121	Target 1
5	A5	69	85.4558	1.02449e+06	24864.4	Target 1
5	A5	70	85.7566	1.00557e+06	23383	Target 1
5	A5	71	86.0574	988230	23056.9	Target 1
5	A5	72	86.3582	967664	23952.5	Target 1
5	A5	73	86.659	948988	25774.9	Target 1
5	A5	74	86.9599	928935	28004.1	Target 1
5	A5	75	87.2607	909676	30127	Target 1
5	A5	76	87.5615	890738	31845.6	Target 1
5	A5	77	87.8623	871052	33189.2	Target 1
5	A5	78	88.1631	852528	34544.7	Target 1
5	A5	79	88.4639	833195	36677.2	Target 1
5	A5	80	88.7647	814764	40779.1	Target 1
5	A5	81	89.0655	797285	48521.9	Target 1
5	A5	82	89.3663	776356	62008.1	Target 1
5	A5	83	89.6671	752290	83491.1	Target 1
5	A5	84	89.9679	720706	109005	Target 1
5	A5	85	90.2688	678341	141345	Target 1
5	A5	86	90.5696	617552	180228	Target 1
5	A5	87	90.8704	534531	221934	Target 1
5	A5	88	91.1712	429205	260628	Target 1
5	A5	89	91.472	321709	289386	Target 1
5	A5	90	91.7728	220190	301932	Target 1
5	A5	91	92.0736	147547	294550	Target 1
5	A5	92	92.3744	106125	267409	Target 1
5	A5	93	92.6752	88643.2	224689	Target 1
5	A5	94	92.976	79935.2	173405	Target 1
5	A5	95	93.2768	76310	121391	Target 1
5	A5	96	93.5777	73330.9	71387.8	Target 1
5	A5	97	93.8785	71934.4	24616	Target 1
5	A5	98	94.1793	71171.2	-8655.36	Target 1
5	A5	99	94.4801	70467.9	-30911.6	Target 1
5	A5	100	94.7809	69198.3	-46744.2	Target 1
6	A6	1	65.0008	2.04519e+06	78795.6	Target 1
6	A6	2	65.3016	2.04871e+06	82095.1	Target 1
6	A6	3	65.6024	2.03301e+06	86593.6	Target 1
6	A6	4	65.9032	2.02751e+06	92313.8	Target 1
6	A6	5	66.204	1.99626e+06	98875	Target 1
6	A6	6	66.5048	1.95449e+06	105681	Target 1
6	A6	7	66.8057	1.93026e+06	112179	Target 1
6	A6	8	67.1065	1.88467e+06	118007	Target 1
6	A6	9	67.4073	1.8618e+06	122975	Target 1
6	A6	10	67.7081	1.82543e+06	126971	Target 1
6	A6	11	68.0089	1.77799e+06	129890	Target 1
6	A6	12	68.3097	1.74571e+06	131647	Target 1
6	A6	13	68.6105	1.69631e+06	132215	Target 1
6	A6	14	68.9113	1.65896e+06	131637	Target 1
6	A6	15	69.2121	1.62395e+06	130005	Target 1
6	A6	16	69.5129	1.58132e+06	127434	Target 1
6	A6	17	69.8137	1.54817e+06	124072	Target 1
6	A6	18	70.1146	1.49332e+06	120095	Target 1
6	A6	19	70.4154	1.47166e+06	115690	Target 1
6	A6	20	70.7162	1.44013e+06	111007	Target 1
6	A6	21	71.017	1400091	106140	Target 1
6	A6	22	71.3178	1.37099e+06	101146	Target 1
6	A6	23	71.6186	1.33802e+06	96095.5	Target 1
6	A6	24	71.9194	1.31001e+06	91105.7	Target 1
6	A6	25	72.2202	1.28382e+06	86323	Target 1
6	A6	26	72.521	1.2593e+06	81885.8	Target 1
6	A6	27	72.8218	1.23352e+06	77890.5	Target 1
6	A6	28	73.1226	1.21105e+06	74386.3	Target 1
6	A6	29	73.4235	1.18834e+06	71395.9	Target 1
6	A6	30	73.7243	1.16676e+06	68940.3	Target 1
6	A6	31	74.0251	1.14489e+06	67055.7	Target 1
6	A6	32	74.3259	1.12493e+06	65825.8	Target 1
6	A6	33	74.6267	1.10382e+06	65367	Target 1
6	A6	34	74.9275	1.082e+06	65608.6	Target 1
6	A6	35	75.2283	1.0634e+06	66790.8	Target 1
6	A6	36	75.5291	1041027	69141.5	Target 1
6	A6	37	75.8299	1.01939e+06	72706.7	Target 1
6	A6	38	76.1307	999136	77487.7	Target 1
6	A6	39	76.4315	975038	83277.9	Target 1
6	A6	40	76.7324	949231	89568.5	Target 1
6	A6	41	77.0332	920226	95517	Target 1
6	A6	42	77.334	889729	100034	Target 1
6	A6	43	77.6348	849510	102011	Target 1
6	A6	44	77.9356	808732	100650	Target 1
6	A6	45	78.2364	768190	95750.9	Target 1
6	A6	46	78.5372	736498	87837.6	Target 1
6	A6	47	78.838	715384	78023.5	Target 1
6	A6	48	79.1388	698015	67680.5	Target 1
6	A6	49	79.4396	682246	59247.6	Target 1
6	A6	50	79.7404	669587	52383.1	Target 1
6	A6	51	80.0413	656230	47104.5	Target 1
6	A6	52	80.3421	643301	43333.9	Target 1
6	A6	53	80.6429	631239	40786.6	Target 1
6	A6	54	80.9437	618441	39118.7	Target 1
6	A6	55	81.2445	606581	38025.2	Target 1
6	A6	56	81.5453	595236	37279.1	Target 1
6	A6	57	81.8461	583602	36728.8	Target 1
6	A6	58	82.1469	572092	36279.1	Target 1
6	A6	59	82.4477	559716	35876.2	Target 1
6	A6	60	82.7485	548275	35500.3	Target 1
6	A6	61	83.0493	537096	35160.1	Target 1
6	A6	62	83.3502	526617	34881.6	Target 1
6	A6	63	83.651	515754	34687.5	Target 1
6	A6	64	83.9518	505583	34579.2	Target 1
6	A6	65	84.2526	493132	34531.8	Target 1
6	A6	66	84.5534	482117	34511	Target 1
6	A6	67	84.8542	471261	34503.1	Target 1
6	A6	68	85.155	458576	34539.9	Target 1
6	A6	69	85.4558	446604	34694.2	Target 1
6	A6	70	85.7566	434174	35039.2	Target 1
6	A6	71	86.0574	420584	35589.1	Target 1
6	A6	72	86.3582	407053	36260.4	Target 1
6	A6	73	86.659	393788	36890.1	Target 1
6	A6	74	86.9599	380687	37312.6	Target 1
6	A6	75	87.2607	369328	37460.5	Target 1
6	A6	76	87.5615	356921	37443.2	Target 1
6	A6	77	87.8623	346842	37569.4	Target 1
6	A6	78	88.1631	337319	38308.6	Target 1
6	A6	79	88.4639	327045	40198.7	Target 1
6	A6	80	88.7647	314219	43713	Target 1
6	A6	81	89.0655	299444	49098.2	Target 1
6	A6	82	89.3663	279750	56206.9	Target 1
6	A6	83	89.6671	252844	64373.3	Target 1
6	A6	84	89.9679	216322	73548.2	Target 1
6	A6	85	90.2688	175884	81008.9	Target 1
6	A6	86	90.5696	136130	84641.9	Target 1
6	A6	87	90.8704	107708	83175.2	Target 1
6	A6	88	91.1712	90669.1	76352.7	Target 1
6	A6	89	91.472	83056	65208.6	Target 1
6	A6	90	91.7728	78832	53366.3	Target 1
6	A6	91	92.0736	76381.8	41032.1	Target 1
6	A6	92	92.3744	74809.9	29727.1	Target 1
6	A6	93	92.6752	73744.4	20359.2	Target 1
6	A6	94	92.976	72923.7	13119.2	Target 1
6	A6	95	93.2768	72347.6	7586.95	Target 1
6	A6	96	93.5777	71213.3	2946.04	Target 1
6	A6	97	93.8785	70422.7	-1767.52	Target 1
6	A6	98	94.1793	69249.5	-7413.46	Target 1
6	A6	99	94.4801	68757	-14518.2	Target 1
6	A6	100	94.7809	68093.8	-23132.1	Target 1
7	A7	1	65.0001	3.65738e+06	59735.8	Target 1
7	A7	2	65.3005	3.64536e+06	66758.4	Target 1
7	A7	3	65.6008	3.62861e+06	74513.5	Target 1
7	A7	4	65.9012	3.61183e+06	82919.7	Target 1
7	A7	5	66.2016	3585613	91692	Target 1
7	A7	6	66.5019	3.53885e+06	100513	Target 1
7	A7	7	66.8023	3.52282e+06	109449	Target 1
7	A7	8	67.1027	3.47364e+06	118409	Target 1
7	A7	9	67.403	3444738	127126	Target 1
7	A7	10	67.7034	3.41463e+06	135432	Target 1
7	A7	11	68.0038	3.36193e+06	142955	Target 1
7	A7	12	68.3041	3.33931e+06	149224	Target 1
7	A7	13	68.6045	3.27872e+06	153868	Target 1
7	A7	14	68.9049	3226849	156756	Target 1
7	A7	15	69.2052	3191187	157980	Target 1
7	A7	16	69.5056	3.15681e+06	157738	Target 1
7	A7	17	69.806	3103197	156233	Target 1
7	A7	18	70.1064	3043825	153666	Target 1
7	A7	19	70.4067	3.02977e+06	150303	Target 1
7	A7	20	70.7071	2.96591e+06	146499	Target 1
7	A7	21	71.0075	2.92367e+06	142649	Target 1
7	A7	22	71.3078	2.8891e+06	139037	Target 1
7	A7	23	71.6082	2.85752e+06	135732	Target 1
7	A7	24	71.9086	2817096	132568	Target 1
7	A7	25	72.2089	2.76678e+06	129254	Target 1
7	A7	26	72.5093	2730261	125533	Target 1
7	A7	27	72.8097	2700396	121311	Target 1
7	A7	28	73.11	2.66409e+06	116704	Target 1
7	A7	29	73.4104	2.61528e+06	112010	Target 1
7	A7	30	73.7108	2.58592e+06	107601	Target 1
7	A7	31	74.0111	2552796	103832	Target 1
7	A7	32	74.3115	2.5303e+06	100953	Target 1
7	A7	33	74.6119	2.4913e+06	98897.7	Target 1
7	A7	34	74.9122	2.44492e+06	97853.8	Target 1
7	A7	35	75.2126	2424656	98243.2	Target 1
7	A7	36	75.513	2388712	100738	Target 1
7	A7	37	75.8133	2361117	106255	Target 1
7	A7	38	76.1137	2.32631e+06	116006	Target 1
7	A7	39	76.4141	2.30092e+06	130584	Target 1
7	A7	40	76.7144	2259341	150602	Target 1
7	A7	41	77.0148	2.21463e+06	176185	Target 1
7	A7	42	77.3152	2175341	206487	Target 1
7	A7	43	77.6155	2.13189e+06	239176	Target 1
7	A7	44	77.9159	2.06786e+06	270261	Target 1
7	A7	45	78.2163	1.99005e+06	294626	Target 1
7	A7	46	78.5167	1.89319e+06	307282	Target 1
7	A7	47	78.817	1.78233e+06	304926	Target 1
7	A7	48	79.1174	1687497	287120	Target 1
7	A7	49	79.4178	1.61986e+06	256523	Target 1
7	A7	50	79.7181	1.55594e+06	218076	Target 1
7	A7	51	80.0185	1.51904e+06	177527	Target 1
7	A7	52	80.3189	1489489	139936	Target 1
7	A7	53	80.6192	1.46461e+06	108663	Target 1
7	A7	54	80.9196	1.44194e+06	86158.1	Target 1
7	A7	55	81.22	1.42031e+06	70829.9	Target 1
7	A7	56	81.5203	1.39876e+06	61142.9	Target 1
7	A7	57	81.8207	1.37399e+06	55412.1	Target 1
7	A7	58	82.1211	1.35168e+06	52065.8	Target 1
7	A7	59	82.4214	1.32664e+06	49919.5	Target 1
7	A7	60	82.7218	1.30499e+06	48250.2	Target 1
7	A7	61	83.0222	1.28239e+06	46723.3	Target 1
7	A7	62	83.3225	1.26102e+06	45242.2	Target 1
7	A7	63	83.6229	1.2406e+06	43796.5	Target 1
7	A7	64	83.9233	1.22003e+06	42356.8	Target 1
7	A7	65	84.2236	1.19765e+06	40855.1	Target 1
7	A7	66	84.524	1.17735e+06	39242.3	Target 1
7	A7	67	84.8244	1.15547e+06	37586.6	Target 1
7	A7	68	85.1247	1.13437e+06	36132.5	Target 1
7	A7	69	85.4251	1.11351e+06	35260	Target 1
7	A7	70	85.7255	1.09286e+06	35332	Target 1
7	A7	71	86.0258	1.071e+06	36502.9	Target 1
7	A7	72	86.3262	1.04834e+06	38605.6	Target 1
7	A7	73	86.6266	1.02592e+06	41186.6	Target 1
7	A7	74	86.927	1.00378e+06	43676.9	Target 1
7	A7	75	87.2273	980446	45608.2	Target 1
7	A7	76	87.5277	955934	46790.8	Target 1
7	A7	77	87.8281	933594	47419	Target 1
7	A7	78	88.1284	913452	48107.9	Target 1
7	A7	79	88.4288	892855	49885.2	Target 1
7	A7	80	88.7292	873449	54139.3	Target 1
7	A7	81	89.0295	851847	62508	Target 1
7	A7	82	89.3299	829237	76657.8	Target 1
7	A7	83	89.6303	802784	97890.1	Target 1
7	A7	84	89.9306	766722	127840	Target 1
7	A7	85	90.231	718140	164691	Target 1
7	A7	86	90.5314	650081	204453	Target 1
7	A7	87	90.8317	562299	241394	Target 1
7	A7	88	91.1321	458770	268629	Target 1
7	A7	89	91.4325	360164	279861	Target 1
7	A7	90	91.7328	274672	271347	Target 1
7	A7	91	92.0332	222949	243243	Target 1
7	A7	92	92.3336	195347	199708	Target 1
7	A7	93	92.6339	184042	147650	Target 1
7	A7	94	92.9343	178264	95206.3	Target 1
7	A7	95	93.2347	175540	50107.9	Target 1
7	A7	96	93.535	173359	13255.7	Target 1
7	A7	97	93.8354	170899	-14876.7	Target 1
7	A7	98	94.1358	169716	-36059.6	Target 1
7	A7	99	94.4361	168711	-53287.3	Target 1
7	A7	100	94.7365	167980	-69693.5	Target 1
8	A8	1	65.0001	4.94388e+06	61388	Target 1
8	A8	2	65.3005	4.93588e+06	67303.1	Target 1
8	A8	3	65.6008	4914818	74239.8	Target 1
8	A8	4	65.9012	4.92547e+06	81651.5	Target 1
8	A8	5	66.2016	4887151	88674.8	Target 1
8	A8	6	66.5019	4.83342e+06	94636.4	Target 1
8	A8	7	66.8023	4.8048e+06	99454.7	Target 1
8	A8	8	67.1027	4.75359e+06	103664	Target 1
8	A8	9	67.403	4.74387e+06	108003	Target 1
8	A8	10	67.7034	4.73238e+06	112904	Target 1
8	A8	11	68.0038	4661898	118230	Target 1
8	A8	12	68.3041	4650190	123402	Target 1
8	A8	13	68.6045	4596155	127801	Target 1
8	A8	14	68.9049	4550612	130898	Target 1
8	A8	15	69.2052	4510698	132511	Target 1
8	A8	16	69.5056	4472675	132763	Target 1
8	A8	17	69.806	4.44392e+06	131956	Target 1
8	A8	18	70.1064	4.36118e+06	130493	Target 1
8	A8	19	70.4067	4.36353e+06	128821	Target 1
8	A8	20	70.7071	4.30291e+06	127366	Target 1
8	A8	21	71.0075	4269066	126434	Target 1
8	A8	22	71.3078	4.23023e+06	126136	Target 1
8	A8	23	71.6082	4.19338e+06	126343	Target 1
8	A8	24	71.9086	4.16059e+06	126738	Target 1
8	A8	25	72.2089	4114075	126932	Target 1
8	A8	26	72.5093	4.06976e+06	126617	Target 1
8	A8	27	72.8097	4.03873e+06	125699	Target 1
8	A8	28	73.11	3.98988e+06	124348	Target 1
8	A8	29	73.4104	3.95583e+06	122920	Target 1
8	A8	30	73.7108	3.91477e+06	121765	Target 1
8	A8	31	74.0111	3.87311e+06	121101	Target 1
8	A8	32	74.3115	3.85859e+06	120916	Target 1
8	A8	33	74.6119	3795080	121026	Target 1
8	A8	34	74.9122	3.76419e+06	121265	Target 1
8	A8	35	75.2126	3.72375e+06	121690	Target 1
8	A8	36	75.513	3.67564e+06	122683	Target 1
8	A8	37	75.8133	3645546	124886	Target 1
8	A8	38	76.1137	3604983	129139	Target 1
8	A8	39	76.4141	3.57388e+06	136197	Target 1
8	A8	40	76.7144	3539377	146916	Target 1
8	A8	41	77.0148	3.47975e+06	162300	Target 1
8	A8	42	77.3152	3.43687e+06	183419	Target 1
8	A8	43	77.6155	3.39296e+06	210962	Target 1
8	A8	44	77.9159	3.34602e+06	244483	Target 1
8	A8	45	78.2163	3.29401e+06	281658	Target 1
8	A8	46	78.5167	3.19166e+06	318041	Target 1
8	A8	47	78.817	3.10386e+06	347694	Target 1
8	A8	48	79.1174	2.98382e+06	364655	Target 1
8	A8	49	79.4178	2820716	364790	Target 1
8	A8	50	79.7181	2.68616e+06	347266	Target 1
8	A8	51	80.0185	2.58101e+06	314932	Target 1
8	A8	52	80.3189	2518260	273406	Target 1
8	A8	53	80.6192	2.47907e+06	229306	Target 1
8	A8	54	80.9196	2421289	188409	Target 1
8	A8	55	81.22	2390209	154476	Target 1
8	A8	56	81.5203	2.37876e+06	128983	Target 1
8	A8	57	81.8207	2.32707e+06	111832	Target 1
8	A8	58	82.1211	2.30896e+06	101268	Target 1
8	A8	59	82.4214	2.28039e+06	95429.3	Target 1
8	A8	60	82.7218	2.24084e+06	92629.1	Target 1
8	A8	61	83.0222	2209944	91477.4	Target 1
8	A8	62	83.3225	2.19392e+06	90918.5	Target 1
8	A8	63	83.6229	2.15395e+06	90206.2	Target 1
8	A8	64	83.9233	2.10248e+06	88894.7	Target 1
8	A8	65	84.2236	2.09437e+06	86844.5	Target 1
8	A8	66	84.524	2.06233e+06	84212.7	Target 1
8	A8	67	84.8244	2.02488e+06	81400.2	Target 1
8	A8	68	85.1247	1997879	78942.7	Target 1
8	A8	69	85.4251	1.97693e+06	77351	Target 1
8	A8	70	85.7255	1.93982e+06	76933.3	Target 1
8	A8	71	86.0258	1.91092e+06	77659.8	Target 1
8	A8	72	86.3262	1.87877e+06	79168.4	Target 1
8	A8	73	86.6266	1846111	80926.2	Target 1
8	A8	74	86.927	1818934	82462.2	Target 1
8	A8	75	87.2273	1791636	83540.4	Target 1
8	A8	76	87.5277	1.76042e+06	84183.3	Target 1
8	A8	77	87.8281	1.73182e+06	84585	Target 1
8	A8	78	88.1284	1.70239e+06	85015.4	Target 1
8	A8	79	88.4288	1.67304e+06	85803.3	Target 1
8	A8	80	88.7292	1.64439e+06	87425.2	Target 1
8	A8	81	89.0295	1.61504e+06	90667.7	Target 1
8	A8	82	89.3299	1.58639e+06	96797.5	Target 1
8	A8	83	89.6303	1.55623e+06	107664	Target 1
8	A8	84	89.9306	1.52413e+06	125651	Target 1
8	A8	85	90.231	1.4843e+06	153837	Target 1
8	A8	86	90.5314	1.43616e+06	193959	Target 1
8	A8	87	90.8317	1.36965e+06	246581	Target 1
8	A8	88	91.1321	1.27722e+06	309638	Target 1
8	A8	89	91.4325	1.14998e+06	377672	Target 1
8	A8	90	91.7328	974537	441959	Target 1
8	A8	91	92.0332	768658	491943	Target 1
8	A8	92	92.3336	563434	517894	Target 1
8	A8	93	92.6339	403616	514090	Target 1
8	A8	94	92.9343	290195	481311	Target 1
8	A8	95	93.2347	226612	427505	Target 1
8	A8	96	93.535	196238	366065	Target 1
8	A8	97	93.8354	183157	312042	Target 1
8	A8	98	94.1358	177053	277529	Target 1
8	A8	99	94.4361	173622	267922	Target 1
8	A8	100	94.7365	171549	280660	Target 1
9	A9	1	64.9999	5.21802e+06	67449.3	Target 1
9	A9	2	65.3007	5.20725e+06	71953.5	Target 1
9	A9	3	65.6015	5193004	76992	Target 1
9	A9	4	65.9023	5200976	82140.3	Target 1
9	A9	5	66.2032	5.15031e+06	86865.6	Target 1
9	A9	6	66.504	5103355	90797.3	Target 1
9	A9	7	66.8048	5092331	93910.4	Target 1
9	A9	8	67.1056	5043707	96496.3	Target 1
9	A9	9	67.4064	5029550	98968.9	Target 1
9	A9	10	67.7072	5005552	101662	Target 1
9	A9	11	68.008	4.95324e+06	104720	Target 1
9	A9	12	68.3089	4.93392e+06	108103	Target 1
9	A9	13	68.6097	4.88863e+06	111619	Target 1
9	A9	14	68.9105	4.86059e+06	114938	Target 1
9	A9	15	69.2113	4.82107e+06	117632	Target 1
9	A9	16	69.5121	4776358	119533	Target 1
9	A9	17	69.8129	4762135	120101	Target 1
9	A9	18	70.1137	4654257	119348	Target 1
9	A9	19	70.4146	4667461	118003	Target 1
9	A9	20	70.7154	4611580	116916	Target 1
9	A9	21	71.0162	4580670	116345	Target 1
9	A9	22	71.317	4549456	116408	Target 1
9	A9	23	71.6178	4511399	116934	Target 1
9	A9	24	71.9186	4474240	117648	Target 1
9	A9	25	72.2194	4.41483e+06	118356	Target 1
9	A9	26	72.5202	4.38885e+06	119159	Target 1
9	A9	27	72.8211	4.35762e+06	119908	Target 1
9	A9	28	73.1219	4.31782e+06	120587	Target 1
9	A9	29	73.4227	4272804	121129	Target 1
9	A9	30	73.7235	4.22952e+06	121453	Target 1
9	A9	31	74.0243	4.18105e+06	121504	Target 1
9	A9	32	74.3251	4.16694e+06	121289	Target 1
9	A9	33	74.626	4.11256e+06	120922	Target 1
9	A9	34	74.9268	4.06078e+06	120723	Target 1
9	A9	35	75.2276	4021152	121288	Target 1
9	A9	36	75.5284	3.9939e+06	123431	Target 1
9	A9	37	75.8292	3.94546e+06	128001	Target 1
9	A9	38	76.13	3.9186e+06	135668	Target 1
9	A9	39	76.4308	3.88193e+06	146848	Target 1
9	A9	40	76.7317	3.82918e+06	161800	Target 1
9	A9	41	77.0325	3.76404e+06	180707	Target 1
9	A9	42	77.3333	3.71639e+06	203553	Target 1
9	A9	43	77.6341	3.67155e+06	229712	Target 1
9	A9	44	77.9349	3.5973e+06	257461	Target 1
9	A9	45	78.2357	3.51437e+06	283790	Target 1
9	A9	46	78.5365	3.39426e+06	304777	Target 1
9	A9	47	78.8373	3.29297e+06	316517	Target 1
9	A9	48	79.1382	3163595	316276	Target 1
9	A9	49	79.439	3042894	303406	Target 1
9	A9	50	79.7398	2.94077e+06	279629	Target 1
9	A9	51	80.0406	2.8761e+06	248560	Target 1
9	A9	52	80.3414	2.83607e+06	214680	Target 1
9	A9	53	80.6422	2775006	182162	Target 1
9	A9	54	80.943	2.74805e+06	154012	Target 1
9	A9	55	81.2439	2.7115e+06	131742	Target 1
9	A9	56	81.5447	2.68743e+06	116114	Target 1
9	A9	57	81.8455	2.64348e+06	107428	Target 1
9	A9	58	82.1463	2.6282e+06	101953	Target 1
9	A9	59	82.4471	2.58712e+06	98592.2	Target 1
9	A9	60	82.7479	2.55544e+06	96357.4	Target 1
9	A9	61	83.0487	2.51981e+06	94499.9	Target 1
9	A9	62	83.3496	2.49651e+06	92589.4	Target 1
9	A9	63	83.6504	2.45721e+06	90521.5	Target 1
9	A9	64	83.9512	2.43092e+06	88452.5	Target 1
9	A9	65	84.252	2.41647e+06	86680	Target 1
9	A9	66	84.5528	2.37852e+06	85498.5	Target 1
9	A9	67	84.8536	2353418	85087.5	Target 1
9	A9	68	85.1544	2.33844e+06	85451.2	Target 1
9	A9	69	85.4553	2.29074e+06	86429.1	Target 1
9	A9	70	85.7561	2254556	87750	Target 1
9	A9	71	86.0569	2.21953e+06	89114	Target 1
9	A9	72	86.3577	2.19004e+06	90275.9	Target 1
9	A9	73	86.6585	2.15583e+06	91114.4	Target 1
9	A9	74	86.9593	2.13359e+06	91663.7	Target 1
9	A9	75	87.2601	2.10041e+06	92086.7	Target 1
9	A9	76	87.561	2071663	92600.2	Target 1
9	A9	77	87.8618	2.04114e+06	93389.2	Target 1
9	A9	78	88.1626	2.01007e+06	94571.1	Target 1
9	A9	79	88.4634	1.97509e+06	96240.7	Target 1
9	A9	80	88.7642	1.94503e+06	98602.4	Target 1
9	A9	81	89.065	1.91253e+06	102143	Target 1
9	A9	82	89.3658	1.87997e+06	107793	Target 1
9	A9	83	89.6667	1.84552e+06	117008	Target 1
9	A9	84	89.9675	1.80461e+06	135160	Target 1
9	A9	85	90.2683	1758716	163319	Target 1
9	A9	86	90.5691	1.69623e+06	203580	Target 1
9	A9	87	90.8699	1.61137e+06	257228	Target 1
9	A9	88	91.1707	1.49293e+06	323313	Target 1
9	A9	89	91.4715	1.33321e+06	397673	Target 1
9	A9	90	91.7724	1.11973e+06	472562	Target 1
9	A9	91	92.0732	866782	537445	Target 1
9	A9	92	92.374	607281	581204	Target 1
9	A9	93	92.6748	414195	595410	Target 1
9	A9	94	92.9756	274338	577607	Target 1
9	A9	95	93.2764	192366	533169	Target 1
9	A9	96	93.5772	152847	474600	Target 1
9	A9	97	93.8781	134169	418091	Target 1
9	A9	98	94.1789	126726	378340	Target 1
9	A9	99	94.4797	122708	363693	Target 1
9	A9	100	94.7805	121342	373780	Target 1
10	A10	1	64.9999	4.80369e+06	53339.1	Target 1
10	A10	2	65.3007	4775019	57923.5	Target 1
10	A10	3	65.6015	4.77702e+06	62836.3	Target 1
10	A10	4	65.9023	4770397	67602.6	Target 1
10	A10	5	66.2032	4735973	71710.6	Target 1
10	A10	6	66.504	4696414	74901.7	Target 1
10	A10	7	66.8048	4680336	77349.9	Target 1
10	A10	8	67.1056	4.64041e+06	79585.6	Target 1
10	A10	9	67.4064	4626542	82197.4	Target 1
10	A10	10	67.7072	4.61981e+06	85512.5	Target 1
10	A10	11	68.008	4.56684e+06	89463.3	Target 1
10	A10	12	68.3089	4561982	93685.6	Target 1
10	A10	13	68.6097	4.51073e+06	97737.3	Target 1
10	A10	14	68.9105	4478005	101268	Target 1
10	A10	15	69.2113	4.4545e+06	104067	Target 1
10	A10	16	69.5121	4.41248e+06	106024	Target 1
10	A10	17	69.8129	4400372	107109	Target 1
10	A10	18	70.1137	4.31758e+06	107407	Target 1
10	A10	19	70.4146	4.32477e+06	107121	Target 1
10	A10	20	70.7154	4272024	106617	Target 1
10	A10	21	71.0162	4.23964e+06	106277	Target 1
10	A10	22	71.317	4.20231e+06	106415	Target 1
10	A10	23	71.6178	4189063	107170	Target 1
10	A10	24	71.9186	4.13614e+06	108506	Target 1
10	A10	25	72.2194	4117363	110128	Target 1
10	A10	26	72.5202	4.06078e+06	111628	Target 1
10	A10	27	72.8211	4.05097e+06	112590	Target 1
10	A10	28	73.1219	3999373	112733	Target 1
10	A10	29	73.4227	3.96387e+06	112044	Target 1
10	A10	30	73.7235	3.91674e+06	110797	Target 1
10	A10	31	74.0243	3878696	109438	Target 1
10	A10	32	74.3251	3.87047e+06	108388	Target 1
10	A10	33	74.626	3.83265e+06	107946	Target 1
10	A10	34	74.9268	3771050	108341	Target 1
10	A10	35	75.2276	3755675	109883	Target 1
10	A10	36	75.5284	3.70506e+06	113039	Target 1
10	A10	37	75.8292	3.69457e+06	118356	Target 1
10	A10	38	76.13	3.64321e+06	126306	Target 1
10	A10	39	76.4308	3.6173e+06	137204	Target 1
10	A10	40	76.7317	3.5656e+06	151254	Target 1
10	A10	41	77.0325	3.52366e+06	168600	Target 1
10	A10	42	77.3333	3.46078e+06	189231	Target 1
10	A10	43	77.6341	3.41408e+06	212619	Target 1
10	A10	44	77.9349	3357366	237253	Target 1
10	A10	45	78.2357	3.27814e+06	260385	Target 1
10	A10	46	78.5365	3.18343e+06	278322	Target 1
10	A10	47	78.8373	3.06807e+06	287333	Target 1
10	A10	48	79.1382	2.94962e+06	284884	Target 1
10	A10	49	79.439	2.83335e+06	270627	Target 1
10	A10	50	79.7398	2759895	246639	Target 1
10	A10	51	80.0406	2.70802e+06	216788	Target 1
10	A10	52	80.3414	2.66763e+06	185535	Target 1
10	A10	53	80.6422	2.62445e+06	156731	Target 1
10	A10	54	80.943	2.5941e+06	132867	Target 1
10	A10	55	81.2439	2.56816e+06	114901	Target 1
10	A10	56	81.5447	2.55466e+06	102690	Target 1
10	A10	57	81.8455	2.50405e+06	95158.6	Target 1
10	A10	58	82.1463	2.48673e+06	90816.1	Target 1
10	A10	59	82.4471	2.45437e+06	88464.2	Target 1
10	A10	60	82.7479	2.42814e+06	87136.3	Target 1
10	A10	61	83.0487	2.39954e+06	86133	Target 1
10	A10	62	83.3496	2.37148e+06	85014.2	Target 1
10	A10	63	83.6504	2.33145e+06	83576.5	Target 1
10	A10	64	83.9512	2.30643e+06	81830.2	Target 1
10	A10	65	84.252	2.29911e+06	79931.3	Target 1
10	A10	66	84.5528	2.25999e+06	78081.7	Target 1
10	A10	67	84.8536	2232608	76455.6	Target 1
10	A10	68	85.1544	2210855	75197.5	Target 1
10	A10	69	85.4553	2.1819e+06	74457	Target 1
10	A10	70	85.7561	2.14966e+06	74389.3	Target 1
10	A10	71	86.0569	2125233	75078.7	Target 1
10	A10	72	86.3577	2101333	76443.3	Target 1
10	A10	73	86.6585	2.06008e+06	78218.3	Target 1
10	A10	74	86.9593	2.04069e+06	80053.1	Target 1
10	A10	75	87.2601	2.01365e+06	81666.4	Target 1
10	A10	76	87.561	1.98448e+06	82951.2	Target 1
10	A10	77	87.8618	1.95613e+06	83975.9	Target 1
10	A10	78	88.1626	1.92801e+06	84916.9	Target 1
10	A10	79	88.4634	1899623	86017.7	Target 1
10	A10	80	88.7642	1.87155e+06	87625.9	Target 1
10	A10	81	89.065	1.84282e+06	90308.3	Target 1
10	A10	82	89.3658	1.81463e+06	95003.8	Target 1
10	A10	83	89.6667	1.78416e+06	103136	Target 1
10	A10	84	89.9675	1.75046e+06	116930	Target 1
10	A10	85	90.2683	1.71082e+06	138783	Target 1
10	A10	86	90.5691	1.65959e+06	171009	Target 1
10	A10	87	90.8699	1.59379e+06	215446	Target 1
10	A10	88	91.1707	1.49705e+06	272409	Target 1
10	A10	89	91.4715	1.36761e+06	339680	Target 1
10	A10	90	91.7724	1184481	411785	Target 1
10	A10	91	92.0732	954184	480132	Target 1
10	A10	92	92.374	703129	534447	Target 1
10	A10	93	92.6748	487713	565494	Target 1
10	A10	94	92.9756	317668	568363	Target 1
10	A10	95	93.2764	206973	545021	Target 1
10	A10	96	93.5772	149092	504772	Target 1
10	A10	97	93.8781	119760	461899	Target 1
10	A10	98	94.1789	109567	430997	Target 1
10	A10	99	94.4797	103347	421837	Target 1
10	A10	100	94.7805	101562	436155	Target 1
11	A11	1	65.0005	5096301	42169	Target 1
11	A11	2	65.3013	5070865	48447.8	Target 1
11	A11	3	65.602	5068078	54909	Target 1
11	A11	4	65.9028	5.06839e+06	60734.5	Target 1
11	A11	5	66.2035	5020809	65167.6	Target 1
11	A11	6	66.5043	4.99303e+06	67976.9	Target 1
11	A11	7	66.8051	4.96301e+06	69690.9	Target 1
11	A11	8	67.1058	4.93073e+06	71404	Target 1
11	A11	9	67.4066	4.92929e+06	74230.5	Target 1
11	A11	10	67.7073	4915520	78737.3	Target 1
11	A11	11	68.0081	4.86531e+06	84688.6	Target 1
11	A11	12	68.3088	4.87461e+06	91244.8	Target 1
11	A11	13	68.6096	4816849	97417.4	Target 1
11	A11	14	68.9104	4.77586e+06	102463	Target 1
11	A11	15	69.2111	4747931	106028	Target 1
11	A11	16	69.5119	4718354	108015	Target 1
11	A11	17	69.8126	4703327	108366	Target 1
11	A11	18	70.1134	4.62716e+06	107669	Target 1
11	A11	19	70.4142	4620849	105912	Target 1
11	A11	20	70.7149	4.57564e+06	103964	Target 1
11	A11	21	71.0157	4.53638e+06	102686	Target 1
11	A11	22	71.3164	4516729	102735	Target 1
11	A11	23	71.6172	4500657	104251	Target 1
11	A11	24	71.918	4.46323e+06	106790	Target 1
11	A11	25	72.2187	4430358	109114	Target 1
11	A11	26	72.5195	4.37532e+06	110707	Target 1
11	A11	27	72.8202	4355569	111577	Target 1
11	A11	28	73.121	4.3208e+06	111694	Target 1
11	A11	29	73.4217	4276340	111257	Target 1
11	A11	30	73.7225	4248348	110561	Target 1
11	A11	31	74.0233	4202704	109870	Target 1
11	A11	32	74.324	4.1868e+06	109339	Target 1
11	A11	33	74.6248	4.14639e+06	109026	Target 1
11	A11	34	74.9255	4.10093e+06	108985	Target 1
11	A11	35	75.2263	4.0843e+06	109402	Target 1
11	A11	36	75.5271	4.01989e+06	110666	Target 1
11	A11	37	75.8278	4.0089e+06	113308	Target 1
11	A11	38	76.1286	3.97548e+06	117854	Target 1
11	A11	39	76.4293	3.94196e+06	124691	Target 1
11	A11	40	76.7301	3.91235e+06	134067	Target 1
11	A11	41	77.0309	3.85224e+06	146177	Target 1
11	A11	42	77.3316	3.79735e+06	161166	Target 1
11	A11	43	77.6324	3.76939e+06	178906	Target 1
11	A11	44	77.9331	3.71588e+06	198595	Target 1
11	A11	45	78.2339	3.64875e+06	218439	Target 1
11	A11	46	78.5346	3554569	235710	Target 1
11	A11	47	78.8354	3.46042e+06	247305	Target 1
11	A11	48	79.1362	3.35701e+06	250647	Target 1
11	A11	49	79.4369	3239211	244573	Target 1
11	A11	50	79.7377	3.14113e+06	229797	Target 1
11	A11	51	80.0384	3.07994e+06	208767	Target 1
11	A11	52	80.3392	3037653	184926	Target 1
11	A11	53	80.64	3.00518e+06	161732	Target 1
11	A11	54	80.9407	2.95362e+06	141789	Target 1
11	A11	55	81.2415	2.93368e+06	126400	Target 1
11	A11	56	81.5422	2.9268e+06	115606	Target 1
11	A11	57	81.843	2.86158e+06	108569	Target 1
11	A11	58	82.1438	2835151	102589	Target 1
11	A11	59	82.4445	2.81322e+06	98447.1	Target 1
11	A11	60	82.7453	2.77077e+06	95334.6	Target 1
11	A11	61	83.046	2753318	92704.1	Target 1
11	A11	62	83.3468	2.71905e+06	90331	Target 1
11	A11	63	83.6475	2.6915e+06	88128.6	Target 1
11	A11	64	83.9483	2.65318e+06	86047.9	Target 1
11	A11	65	84.2491	2.63559e+06	84046	Target 1
11	A11	66	84.5498	2.61394e+06	82085.8	Target 1
11	A11	67	84.8506	2572682	80164.6	Target 1
11	A11	68	85.1513	2.55357e+06	78365.1	Target 1
11	A11	69	85.4521	2.51866e+06	76907.4	Target 1
11	A11	70	85.7529	2.48382e+06	76106.5	Target 1
11	A11	71	86.0536	2.47784e+06	76205	Target 1
11	A11	72	86.3544	2.42741e+06	77169.2	Target 1
11	A11	73	86.6551	2.40056e+06	78625.7	Target 1
11	A11	74	86.9559	2.37725e+06	80030	Target 1
11	A11	75	87.2567	2.34529e+06	80989.9	Target 1
11	A11	76	87.5574	2318974	81518.6	Target 1
11	A11	77	87.8582	2.29459e+06	82034.8	Target 1
11	A11	78	88.1589	2.2785e+06	83132.9	Target 1
11	A11	79	88.4597	2.24197e+06	85279.1	Target 1
11	A11	80	88.7604	2206200	88678.9	Target 1
11	A11	81	89.0612	2.17766e+06	93420.2	Target 1
11	A11	82	89.362	2.14668e+06	99833.1	Target 1
11	A11	83	89.6627	2116768	108627	Target 1
11	A11	84	89.9635	2082439	118342	Target 1
11	A11	85	90.2642	2.04523e+06	133191	Target 1
11	A11	86	90.565	1.99756e+06	155498	Target 1
11	A11	87	90.8658	1.93814e+06	187553	Target 1
11	A11	88	91.1665	1.85767e+06	230918	Target 1
11	A11	89	91.4673	1.74531e+06	285522	Target 1
11	A11	90	91.768	1.58585e+06	348754	Target 1
11	A11	91	92.0688	1.37245e+06	414990	Target 1
11	A11	92	92.3696	1.10872e+06	476081	Target 1
11	A11	93	92.6703	850953	523087	Target 1
11	A11	94	92.9711	618028	549077	Target 1
11	A11	95	93.2718	442593	552055	Target 1
11	A11	96	93.5726	334672	536662	Target 1
11	A11	97	93.8733	281253	513435	Target 1
11	A11	98	94.1741	258995	495411	Target 1
11	A11	99	94.4749	248792	493301	Target 1
11	A11	100	94.7756	243769	511534	Target 1
12	A12	1	65.0005	4.38728e+06	25410.9	Target 1
12	A12	2	65.3013	4.36214e+06	31213.8	Target 1
12	A12	3	65.602	4.37608e+06	37046.1	Target 1
12	A12	4	65.9028	4.38084e+06	42091	Target 1
12	A12	5	66.2035	4329408	45697.8	Target 1
12	A12	6	66.5043	4299537	47788.7	Target 1
12	A12	7	66.8051	4.29471e+06	48968	Target 1
12	A12	8	67.1058	4.26927e+06	50230.2	Target 1
12	A12	9	67.4066	4.27275e+06	52477.3	Target 1
12	A12	10	67.7073	4.27152e+06	56143.5	Target 1
12	A12	11	68.0081	4.21482e+06	61113.2	Target 1
12	A12	12	68.3088	4.21356e+06	66877	Target 1
12	A12	13	68.6096	4201891	72761.8	Target 1
12	A12	14	68.9104	4.17439e+06	78122.4	Target 1
12	A12	15	69.2111	4124267	82460.4	Target 1
12	A12	16	69.5119	4119185	85499.1	Target 1
12	A12	17	69.8126	4.09357e+06	87217.9	Target 1
12	A12	18	70.1134	4035923	87841.9	Target 1
12	A12	19	70.4142	4.04237e+06	87782.5	Target 1
12	A12	20	70.7149	3.99065e+06	87513.7	Target 1
12	A12	21	71.0157	3971713	87409.7	Target 1
12	A12	22	71.3164	3944384	87623.1	Target 1
12	A12	23	71.6172	3.93593e+06	88091.8	Target 1
12	A12	24	71.918	3.8971e+06	88682.3	Target 1
12	A12	25	72.2187	3851545	89365.7	Target 1
12	A12	26	72.5195	3.83491e+06	90260.3	Target 1
12	A12	27	72.8202	3.81312e+06	91323.5	Target 1
12	A12	28	73.121	3.78159e+06	92414.8	Target 1
12	A12	29	73.4217	3779058	93445.9	Target 1
12	A12	30	73.7225	3.71399e+06	94099.8	Target 1
12	A12	31	74.0233	3.68275e+06	94188	Target 1
12	A12	32	74.324	3668387	93773.8	Target 1
12	A12	33	74.6248	3630528	93146.2	Target 1
12	A12	34	74.9255	3.59964e+06	92695.1	Target 1
12	A12	35	75.2263	3.58229e+06	92776.7	Target 1
12	A12	36	75.5271	3.53643e+06	93644.3	Target 1
12	A12	37	75.8278	3.52512e+06	95431.5	Target 1
12	A12	38	76.1286	3.48725e+06	98190	Target 1
12	A12	39	76.4293	3.45754e+06	101967	Target 1
12	A12	40	76.7301	3.43599e+06	106924	Target 1
12	A12	41	77.0309	3.38734e+06	113447	Target 1
12	A12	42	77.3316	3.34527e+06	122138	Target 1
12	A12	43	77.6324	3.321e+06	133616	Target 1
12	A12	44	77.9331	3.29336e+06	148125	Target 1
12	A12	45	78.2339	3.2393e+06	165108	Target 1
12	A12	46	78.5346	3.16406e+06	182947	Target 1
12	A12	47	78.8354	3.12704e+06	199074	Target 1
12	A12	48	79.1362	3.03421e+06	210517	Target 1
12	A12	49	79.4369	2.90664e+06	214762	Target 1
12	A12	50	79.7377	2.81103e+06	210615	Target 1
12	A12	51	80.0384	2735763	198674	Target 1
12	A12	52	80.3392	2.6828e+06	181154	Target 1
12	A12	53	80.64	2.63894e+06	161149	Target 1
12	A12	54	80.9407	2.60323e+06	141682	Target 1
12	A12	55	81.2415	2.57558e+06	124937	Target 1
12	A12	56	81.5422	2562249	111938	Target 1
12	A12	57	81.843	2.51398e+06	102679	Target 1
12	A12	58	82.1438	2487716	96504.2	Target 1
12	A12	59	82.4445	2469524	92542.5	Target 1
12	A12	60	82.7453	2437616	89694.7	Target 1
12	A12	61	83.046	2.40838e+06	87384.8	Target 1
12	A12	62	83.3468	2.38287e+06	85701.4	Target 1
12	A12	63	83.6475	2356529	84330.6	Target 1
12	A12	64	83.9483	2332494	83061.1	Target 1
12	A12	65	84.2491	2.30474e+06	81719.6	Target 1
12	A12	66	84.5498	2.27902e+06	80168.2	Target 1
12	A12	67	84.8506	2252304	78357.7	Target 1
12	A12	68	85.1513	2224874	76398.6	Target 1
12	A12	69	85.4521	2.19889e+06	74581.8	Target 1
12	A12	70	85.7529	2174613	73291.6	Target 1
12	A12	71	86.0536	2.14854e+06	72838.6	Target 1
12	A12	72	86.3544	2123203	73309.9	Target 1
12	A12	73	86.6551	2.09524e+06	74532.1	Target 1
12	A12	74	86.9559	2.07392e+06	76165	Target 1
12	A12	75	87.2567	2.04833e+06	77853.2	Target 1
12	A12	76	87.5574	2.01923e+06	79342.8	Target 1
12	A12	77	87.8582	1993427	80523.9	Target 1
12	A12	78	88.1589	1.96893e+06	81423.1	Target 1
12	A12	79	88.4597	1.94203e+06	82182.5	Target 1
12	A12	80	88.7604	1917305	83059.7	Target 1
12	A12	81	89.0612	1.89184e+06	84442.9	Target 1
12	A12	82	89.362	1865598	86898.4	Target 1
12	A12	83	89.6627	1.8387e+06	91146.8	Target 1
12	A12	84	89.9635	1.81181e+06	96633.1	Target 1
12	A12	85	90.2642	1.77917e+06	105642	Target 1
12	A12	86	90.565	1.74487e+06	119817	Target 1
12	A12	87	90.8658	1.70013e+06	141089	Target 1
12	A12	88	91.1665	1.64279e+06	171318	Target 1
12	A12	89	91.4673	1.56631e+06	211641	Target 1
12	A12	90	91.768	1.45343e+06	261610	Target 1
12	A12	91	92.0688	1.29248e+06	318406	Target 1
12	A12	92	92.3696	1.07873e+06	376581	Target 1
12	A12	93	92.6703	838779	428819	Target 1
12	A12	94	92.9711	592036	467894	Target 1
12	A12	95	93.2718	385212	489385	Target 1
12	A12	96	93.5726	253796	493997	Target 1
12	A12	97	93.8733	185609	488129	Target 1
12	A12	98	94.1741	159520	481889	Target 1
12	A12	99	94.4749	147173	485160	Target 1
12	A12	100	94.7756	142287	503629	Target 1
13	B1	1	65.0005	44146.9	-623.601	Target 1
13	B1	2	65.3015	42952.3	-622.695	Target 1
13	B1	3	65.6024	44147.2	-661.523	Target 1
13	B1	4	65.9034	43872.2	-700.437	Target 1
13	B1	5	66.2044	42740.8	-682.327	Target 1
13	B1	6	66.5053	43956.2	-562.517	Target 1
13	B1	7	66.8063	43498.2	-338.374	Target 1
13	B1	8	67.1072	44476.9	-55.6346	Target 1
13	B1	9	67.4082	43589.9	217.076	Target 1
13	B1	10	67.7092	42657.6	386.586	Target 1
13	B1	11	68.0101	43904.9	481.557	Target 1
13	B1	12	68.3111	43049.2	529.018	Target 1
13	B1	13	68.612	42745.7	541.405	Target 1
13	B1	14	68.913	43812.9	519.873	Target 1
13	B1	15	69.214	42764.2	455.561	Target 1
13	B1	16	69.5149	42117.5	340.773	Target 1
13	B1	17	69.8159	43484.5	141.12	Target 1
13	B1	18	70.1169	42068.5	-123.957	Target 1
13	B1	19	70.4178	42435.8	-395.694	Target 1
13	B1	20	70.7188	42980.1	-624.454	Target 1
13	B1	21	71.0197	42629.4	-744.092	Target 1
13	B1	22	71.3207	41664.1	-681.211	Target 1
13	B1	23	71.6217	43131.8	-388.434	Target 1
13	B1	24	71.9226	42485.9	107.44	Target 1
13	B1	25	72.2236	42838.8	569.409	Target 1
13	B1	26	72.5245	43306.5	893.529	Target 1
13	B1	27	72.8255	42462.9	996.801	Target 1
13	B1	28	73.1265	41009.3	839.612	Target 1
13	B1	29	73.4274	41214.1	505.485	Target 1
13	B1	30	73.7284	41483.5	119.509	Target 1
13	B1	31	74.0294	41508.5	-135.579	Target 1
13	B1	32	74.3303	42457.3	-72.1855	Target 1
13	B1	33	74.6313	42326.4	246.32	Target 1
13	B1	34	74.9322	41218.8	541.581	Target 1
13	B1	35	75.2332	41863.1	740.92	Target 1
13	B1	36	75.5342	41133	771.204	Target 1
13	B1	37	75.8351	40500.6	636.448	Target 1
13	B1	38	76.1361	41010.7	405.835	Target 1
13	B1	39	76.437	40654	120.511	Target 1
13	B1	40	76.738	41574.5	-151.541	Target 1
13	B1	41	77.039	41199	-346.34	Target 1
13	B1	42	77.3399	40304.3	-478.887	Target 1
13	B1	43	77.6409	40208.7	-554.579	Target 1
13	B1	44	77.9419	41648	-550.419	Target 1
13	B1	45	78.2428	40766.9	-431.793	Target 1
13	B1	46	78.5438	40746.4	-187.288	Target 1
13	B1	47	78.8447	40395	146.121	Target 1
13	B1	48	79.1457	41712	429.708	Target 1
13	B1	49	79.4467	39837.8	610.195	Target 1
13	B1	50	79.7476	40917.6	674.368	Target 1
13	B1	51	80.0486	38866.1	618.524	Target 1
13	B1	52	80.3495	39946.1	484.17	Target 1
13	B1	53	80.6505	41413.8	331.543	Target 1
13	B1	54	80.9515	39331	180.779	Target 1
13	B1	55	81.2524	39938.4	80.9728	Target 1
13	B1	56	81.5534	39392.3	64.0003	Target 1
13	B1	57	81.8544	39596.8	144.716	Target 1
13	B1	58	82.1553	40728.1	320.148	Target 1
13	B1	59	82.4563	39432.7	526.512	Target 1
13	B1	60	82.7572	39690.3	757.679	Target 1
13	B1	61	83.0582	39053.6	955.704	Target 1
13	B1	62	83.3592	38810.9	1078.54	Target 1
13	B1	63	83.6601	39048.3	1119.46	Target 1
13	B1	64	83.9611	38878.6	1096.79	Target 1
13	B1	65	84.2621	38725.3	1025.07	Target 1
13	B1	66	84.563	39040	895.677	Target 1
13	B1	67	84.864	37984.2	686.621	Target 1
13	B1	68	85.1649	37228.6	395.136	Target 1
13	B1	69	85.4659	38456.4	-18.6447	Target 1
13	B1	70	85.7669	39019.6	-423.316	Target 1
13	B1	71	86.0678	37875.4	-665.468	Target 1
13	B1	72	86.3688	38532.6	-685.175	Target 1
13	B1	73	86.6698	38407.3	-492.868	Target 1
13	B1	74	86.9707	38170.6	-152.379	Target 1
13	B1	75	87.2717	38470	251.251	Target 1
13	B1	76	87.5726	37170.4	541.453	Target 1
13	B1	77	87.8736	37970.2	771.572	Target 1
13	B1	78	88.1746	37571.2	928.282	Target 1
13	B1	79	88.4755	37703.7	1005.21	Target 1
13	B1	80	88.7765	36755.2	999.737	Target 1
13	B1	81	89.0774	37510.3	905.855	Target 1
13	B1	82	89.3784	36544.8	720.94	Target 1
13	B1	83	89.6794	36715.5	464.721	Target 1
13	B1	84	89.9803	37069.8	162.528	Target 1
13	B1	85	90.2813	37790.6	-107.31	Target 1
13	B1	86	90.5823	36649.1	-157.285	Target 1
13	B1	87	90.8832	37223.4	72.4824	Target 1
13	B1	88	91.1842	36848.1	476.51	Target 1
13	B1	89	91.4851	36370.3	921.092	Target 1
13	B1	90	91.7861	35968	1351.46	Target 1
13	B1	91	92.0871	35701	1666.39	Target 1
13	B1	92	92.388	35954.1	1801.22	Target 1
13	B1	93	92.689	35134.2	1735.98	Target 1
13	B1	94	92.9899	34999.7	1491.64	Target 1
13	B1	95	93.2909	35168.8	1123.27	Target 1
13	B1	96	93.5919	35761	712.208	Target 1
13	B1	97	93.8928	35472.3	350.806	Target 1
13	B1	98	94.1938	35401	54.6434	Target 1
13	B1	99	94.4948	35465.7	-48.6679	Target 1
13	B1	100	94.7957	35265.9	36.1367	Target 1
14	B2	1	65.0005	52389.9	1168.84	Target 1
14	B2	2	65.3015	52572.2	1186.53	Target 1
14	B2	3	65.6024	52673.8	1191.1	Target 1
14	B2	4	65.9034	51729.5	1175.83	Target 1
14	B2	5	66.2044	51360.9	1145.17	Target 1
14	B2	6	66.5053	51443.7	1114.35	Target 1
14	B2	7	66.8063	50615.9	1101.21	Target 1
14	B2	8	67.1072	51544.3	1115.74	Target 1
14	B2	9	67.4082	50508	1154.8	Target 1
14	B2	10	67.7092	50834.7	1205.18	Target 1
14	B2	11	68.0101	49662.2	1250.99	Target 1
14	B2	12	68.3111	49980.9	1279.42	Target 1
14	B2	13	68.612	49390.6	1282.06	Target 1
14	B2	14	68.913	49322.3	1254.25	Target 1
14	B2	15	69.214	49194.5	1195.76	Target 1
14	B2	16	69.5149	48008.6	1112.37	Target 1
14	B2	17	69.8159	48263.4	1015.19	Target 1
14	B2	18	70.1169	48119.3	916.093	Target 1
14	B2	19	70.4178	47832.3	822.242	Target 1
14	B2	20	70.7188	47847.4	734.514	Target 1
14	B2	21	71.0197	47621.3	651.679	Target 1
14	B2	22	71.3207	46795.6	576.286	Target 1
14	B2	23	71.6217	47262.5	520.154	Target 1
14	B2	24	71.9226	47148.9	492.851	Target 1
14	B2	25	72.2236	46759	492.827	Target 1
14	B2	26	72.5245	47190.4	516.982	Target 1
14	B2	27	72.8255	46547.3	558.121	Target 1
14	B2	28	73.1265	46656.5	602.772	Target 1
14	B2	29	73.4274	46383.3	633.412	Target 1
14	B2	30	73.7284	46194.5	643.458	Target 1
14	B2	31	74.0294	45507	633.446	Target 1
14	B2	32	74.3303	46254.7	608.478	Target 1
14	B2	33	74.6313	45406	576.217	Target 1
14	B2	34	74.9322	45700.5	546.819	Target 1
14	B2	35	75.2332	44923.3	533.565	Target 1
14	B2	36	75.5342	45059.6	546.538	Target 1
14	B2	37	75.8351	45380.7	592.159	Target 1
14	B2	38	76.1361	45205.7	660.789	Target 1
14	B2	39	76.437	44781.9	729.938	Target 1
14	B2	40	76.738	44092.2	771.488	Target 1
14	B2	41	77.039	44486.7	763.811	Target 1
14	B2	42	77.3399	44099.2	702.524	Target 1
14	B2	43	77.6409	43200.1	604.9	Target 1
14	B2	44	77.9419	43793.3	510.781	Target 1
14	B2	45	78.2428	43326.6	459.599	Target 1
14	B2	46	78.5438	43706	463.279	Target 1
14	B2	47	78.8447	43986.2	524.213	Target 1
14	B2	48	79.1457	43614.3	640.019	Target 1
14	B2	49	79.4467	42432.5	765.682	Target 1
14	B2	50	79.7476	42803.1	862.602	Target 1
14	B2	51	80.0486	42922.1	908.064	Target 1
14	B2	52	80.3495	41698.5	893.448	Target 1
14	B2	53	80.6505	41895.8	816.26	Target 1
14	B2	54	80.9515	42371.4	670.494	Target 1
14	B2	55	81.2524	41123.5	457.594	Target 1
14	B2	56	81.5534	41502.6	181.516	Target 1
14	B2	57	81.8544	40833.9	-192.032	Target 1
14	B2	58	82.1553	41856.3	-660.757	Target 1
14	B2	59	82.4563	41267.3	-1197.22	Target 1
14	B2	60	82.7572	41943.6	-1742.52	Target 1
14	B2	61	83.0582	42554.7	-2210.12	Target 1
14	B2	62	83.3592	43775	-2504.6	Target 1
14	B2	63	83.6601	45921.3	-2553.79	Target 1
14	B2	64	83.9611	46509.8	-2341.65	Target 1
14	B2	65	84.2621	46196.3	-1922.69	Target 1
14	B2	66	84.563	46389.3	-1405.49	Target 1
14	B2	67	84.864	45820.8	-909.797	Target 1
14	B2	68	85.1649	44546.7	-520.152	Target 1
14	B2	69	85.4659	45664.1	-261.582	Target 1
14	B2	70	85.7669	46961.2	-108.33	Target 1
14	B2	71	86.0678	45129.5	-14.5682	Target 1
14	B2	72	86.3688	45359.6	56.2415	Target 1
14	B2	73	86.6698	45906.1	119.663	Target 1
14	B2	74	86.9707	45624.8	175.623	Target 1
14	B2	75	87.2717	45347.7	218.937	Target 1
14	B2	76	87.5726	45061.1	245.309	Target 1
14	B2	77	87.8736	45401	252.868	Target 1
14	B2	78	88.1746	44826.3	243.038	Target 1
14	B2	79	88.4755	45168.5	222.298	Target 1
14	B2	80	88.7765	44978.5	202.373	Target 1
14	B2	81	89.0774	45509.6	196.954	Target 1
14	B2	82	89.3784	44271.3	216.176	Target 1
14	B2	83	89.6794	45352.8	262.63	Target 1
14	B2	84	89.9803	44517.4	330.785	Target 1
14	B2	85	90.2813	44424.4	409.806	Target 1
14	B2	86	90.5823	44367.3	487.153	Target 1
14	B2	87	90.8832	44118.7	554.351	Target 1
14	B2	88	91.1842	44033.9	605.335	Target 1
14	B2	89	91.4851	43312.8	624.682	Target 1
14	B2	90	91.7861	43590.4	612.34	Target 1
14	B2	91	92.0871	43907.3	573.811	Target 1
14	B2	92	92.388	43003.3	521.023	Target 1
14	B2	93	92.689	42794.1	467.325	Target 1
14	B2	94	92.9899	43419.6	412.046	Target 1
14	B2	95	93.2909	43452.1	357.805	Target 1
14	B2	96	93.5919	42550.9	304.38	Target 1
14	B2	97	93.8928	42531.5	249.195	Target 1
14	B2	98	94.1938	42724.4	189.037	Target 1
14	B2	99	94.4948	43068.2	123.047	Target 1
14	B2	100	94.7957	43366.6	54.7126	Target 1
15	B3	1	65.0005	61443.6	2022	Target 1
15	B3	2	65.3014	60820.5	1974.53	Target 1
15	B3	3	65.6023	60603.7	1920.84	Target 1
15	B3	4	65.9032	59959.1	1848.78	Target 1
15	B3	5	66.204	58903.4	1751.38	Target 1
15	B3	6	66.5049	58768.9	1627.99	Target 1
15	B3	7	66.8058	58332.9	1483.09	Target 1
15	B3	8	67.1067	58160	1325.48	Target 1
15	B3	9	67.4076	57296.7	1168.92	Target 1
15	B3	10	67.7085	56843.2	1031.76	Target 1
15	B3	11	68.0093	56636.5	932.385	Target 1
15	B3	12	68.3102	56679.3	880.763	Target 1
15	B3	13	68.6111	56756.8	871.566	Target 1
15	B3	14	68.912	56467.2	884.642	Target 1
15	B3	15	69.2129	55624.7	893.899	Target 1
15	B3	16	69.5138	55809.3	879.896	Target 1
15	B3	17	69.8147	55019.3	838.487	Target 1
15	B3	18	70.1155	54646.6	781.028	Target 1
15	B3	19	70.4164	54458.5	726.921	Target 1
15	B3	20	70.7173	54863.8	693.747	Target 1
15	B3	21	71.0182	54304.5	690.987	Target 1
15	B3	22	71.3191	54097.3	719.367	Target 1
15	B3	23	71.62	53762.1	773.981	Target 1
15	B3	24	71.9208	53765.4	847.35	Target 1
15	B3	25	72.2217	53430.1	930.021	Target 1
15	B3	26	72.5226	53000.1	1009.55	Target 1
15	B3	27	72.8235	52994.7	1070.12	Target 1
15	B3	28	73.1244	52204.4	1094.95	Target 1
15	B3	29	73.4253	52164.8	1071.39	Target 1
15	B3	30	73.7262	51381	997.218	Target 1
15	B3	31	74.027	51139.7	884.522	Target 1
15	B3	32	74.3279	50520.4	758.563	Target 1
15	B3	33	74.6288	50650.2	650.502	Target 1
15	B3	34	74.9297	50797.5	586.156	Target 1
15	B3	35	75.2306	50223.9	575.884	Target 1
15	B3	36	75.5315	50473.7	609.269	Target 1
15	B3	37	75.8323	50305.9	658.622	Target 1
15	B3	38	76.1332	50324.8	693.748	Target 1
15	B3	39	76.4341	48877.3	696.812	Target 1
15	B3	40	76.735	48319.8	671.598	Target 1
15	B3	41	77.0359	49211.7	639.402	Target 1
15	B3	42	77.3368	49381	624.082	Target 1
15	B3	43	77.6376	48569.2	636.197	Target 1
15	B3	44	77.9385	48596.2	665.489	Target 1
15	B3	45	78.2394	48073.7	682.643	Target 1
15	B3	46	78.5403	47418.2	644.763	Target 1
15	B3	47	78.8412	48230.1	499.582	Target 1
15	B3	48	79.1421	47389.3	194.243	Target 1
15	B3	49	79.443	46370	-307.549	Target 1
15	B3	50	79.7438	46466.1	-1000.93	Target 1
15	B3	51	80.0447	46989.1	-1816.88	Target 1
15	B3	52	80.3456	46462.5	-2620.84	Target 1
15	B3	53	80.6465	49033.7	-3244.38	Target 1
15	B3	54	80.9474	52712.8	-3542.85	Target 1
15	B3	55	81.2483	54011.3	-3452.01	Target 1
15	B3	56	81.5491	53529.4	-3012.61	Target 1
15	B3	57	81.85	53897.2	-2349.28	Target 1
15	B3	58	82.1509	53946.4	-1617.37	Target 1
15	B3	59	82.4518	53567.3	-948.447	Target 1
15	B3	60	82.7527	53909.8	-419.492	Target 1
15	B3	61	83.0536	53220.8	-51.3668	Target 1
15	B3	62	83.3544	52965.4	174.444	Target 1
15	B3	63	83.6553	53362.2	295.578	Target 1
15	B3	64	83.9562	52294.5	352.249	Target 1
15	B3	65	84.2571	52997.8	376.009	Target 1
15	B3	66	84.558	53133.2	383.331	Target 1
15	B3	67	84.8589	52272	375.486	Target 1
15	B3	68	85.1598	51794.1	345.828	Target 1
15	B3	69	85.4606	52098.8	291.162	Target 1
15	B3	70	85.7615	51846.5	220.331	Target 1
15	B3	71	86.0624	51898.1	153.495	Target 1
15	B3	72	86.3633	52555.4	112.124	Target 1
15	B3	73	86.6642	51945.5	106.583	Target 1
15	B3	74	86.9651	51272.1	130.254	Target 1
15	B3	75	87.2659	51691.2	164.165	Target 1
15	B3	76	87.5668	51376.4	188.124	Target 1
15	B3	77	87.8677	51484.5	190.486	Target 1
15	B3	78	88.1686	51317.2	171.631	Target 1
15	B3	79	88.4695	50938.1	141.967	Target 1
15	B3	80	88.7704	50894.7	117.695	Target 1
15	B3	81	89.0713	51751.6	115.805	Target 1
15	B3	82	89.3721	51356.1	147.785	Target 1
15	B3	83	89.673	50921.5	213.723	Target 1
15	B3	84	89.9739	50111.5	301.482	Target 1
15	B3	85	90.2748	50643.4	393.719	Target 1
15	B3	86	90.5757	50378.2	479.001	Target 1
15	B3	87	90.8766	49906.4	558.416	Target 1
15	B3	88	91.1774	50301	641.38	Target 1
15	B3	89	91.4783	49690.8	734.287	Target 1
15	B3	90	91.7792	48912.1	830.311	Target 1
15	B3	91	92.0801	48757.4	907.117	Target 1
15	B3	92	92.381	48190.2	936.416	Target 1
15	B3	93	92.6819	47747.9	898.194	Target 1
15	B3	94	92.9827	48031.9	791.432	Target 1
15	B3	95	93.2836	48084	635.495	Target 1
15	B3	96	93.5845	47657.7	460.809	Target 1
15	B3	97	93.8854	47989.7	299.737	Target 1
15	B3	98	94.1863	47594.5	173.303	Target 1
15	B3	99	94.4872	48438.8	87.4136	Target 1
15	B3	100	94.7881	47708.5	35.2864	Target 1
16	B4	1	65.0005	62975.8	34.7296	Target 1
16	B4	2	65.3014	62883.7	95.3326	Target 1
16	B4	3	65.6023	62335.6	135.404	Target 1
16	B4	4	65.9032	62577.5	154.625	Target 1
16	B4	5	66.204	62101.9	162.612	Target 1
16	B4	6	66.5049	62283.5	175.452	Target 1
16	B4	7	66.8058	62178.5	207.816	Target 1
16	B4	8	67.1067	62293.5	265.427	Target 1
16	B4	9	67.4076	62717.3	343.085	Target 1
16	B4	10	67.7085	62156.3	431.6	Target 1
16	B4	11	68.0093	61959.3	555.508	Target 1
16	B4	12	68.3102	61419.4	672.43	Target 1
16	B4	13	68.6111	61434.3	783.491	Target 1
16	B4	14	68.912	61731	888.491	Target 1
16	B4	15	69.2129	61313.8	980.942	Target 1
16	B4	16	69.5138	60665.2	1051.15	Target 1
16	B4	17	69.8147	60703.8	1094.19	Target 1
16	B4	18	70.1155	59912.8	1115.12	Target 1
16	B4	19	70.4164	59522.3	1126.66	Target 1
16	B4	20	70.7173	60202.7	1141.41	Target 1
16	B4	21	71.0182	59322.7	1165.32	Target 1
16	B4	22	71.3191	59048.4	1197	Target 1
16	B4	23	71.62	58687.1	1231.75	Target 1
16	B4	24	71.9208	58728.6	1264.84	Target 1
16	B4	25	72.2217	57636.5	1290.14	Target 1
16	B4	26	72.5226	58020.7	1295.31	Target 1
16	B4	27	72.8235	57761.1	1259.56	Target 1
16	B4	28	73.1244	57233.2	1159.13	Target 1
16	B4	29	73.4253	56453.5	979.492	Target 1
16	B4	30	73.7262	56368.5	726.883	Target 1
16	B4	31	74.027	55742.9	430.127	Target 1
16	B4	32	74.3279	55648.6	222.158	Target 1
16	B4	33	74.6288	56472.8	37.9888	Target 1
16	B4	34	74.9297	56569	-113.188	Target 1
16	B4	35	75.2306	55665.9	-236.285	Target 1
16	B4	36	75.5315	56364.5	-346.938	Target 1
16	B4	37	75.8323	56772.5	-461.349	Target 1
16	B4	38	76.1332	56866.6	-585.046	Target 1
16	B4	39	76.4341	55983.4	-705.589	Target 1
16	B4	40	76.735	56111.1	-794.362	Target 1
16	B4	41	77.0359	57848.3	-818.857	Target 1
16	B4	42	77.3368	58641.9	-759.623	Target 1
16	B4	43	77.6376	58313	-621.08	Target 1
16	B4	44	77.9385	57878.8	-429.262	Target 1
16	B4	45	78.2394	58266.7	-219.25	Target 1
16	B4	46	78.5403	58377.8	-21.6742	Target 1
16	B4	47	78.8412	58299.5	144.288	Target 1
16	B4	48	79.1421	57685.7	270.663	Target 1
16	B4	49	79.443	57560.3	356.985	Target 1
16	B4	50	79.7438	57953.6	406.837	Target 1
16	B4	51	80.0447	57342.4	426.444	Target 1
16	B4	52	80.3456	56861.8	420.787	Target 1
16	B4	53	80.6465	57357.7	399.186	Target 1
16	B4	54	80.9474	57005.2	368.812	Target 1
16	B4	55	81.2483	56526.3	336.815	Target 1
16	B4	56	81.5491	57301.5	308.915	Target 1
16	B4	57	81.85	56280.8	288.913	Target 1
16	B4	58	82.1509	56727.6	278.757	Target 1
16	B4	59	82.4518	56609.2	278.688	Target 1
16	B4	60	82.7527	56531	287.258	Target 1
16	B4	61	83.0536	56177.1	301.433	Target 1
16	B4	62	83.3544	56225.8	317.239	Target 1
16	B4	63	83.6553	56396.2	331.115	Target 1
16	B4	64	83.9562	55666.8	341.314	Target 1
16	B4	65	84.2571	55732	348.734	Target 1
16	B4	66	84.558	55862.9	356.297	Target 1
16	B4	67	84.8589	55881	367.087	Target 1
16	B4	68	85.1598	55287	382.385	Target 1
16	B4	69	85.4606	55147.5	400.883	Target 1
16	B4	70	85.7615	55488.2	419.328	Target 1
16	B4	71	86.0624	54447.8	438.47	Target 1
16	B4	72	86.3633	55018.9	451.02	Target 1
16	B4	73	86.6642	54752.2	453.908	Target 1
16	B4	74	86.9651	54285.4	450.012	Target 1
16	B4	75	87.2659	54423.7	445.918	Target 1
16	B4	76	87.5668	54102.2	451.143	Target 1
16	B4	77	87.8677	54358	475.243	Target 1
16	B4	78	88.1686	53894.6	522.77	Target 1
16	B4	79	88.4695	53965.1	588.602	Target 1
16	B4	80	88.7704	53182.1	657.721	Target 1
16	B4	81	89.0713	52970.5	711.947	Target 1
16	B4	82	89.3721	53057.6	740.805	Target 1
16	B4	83	89.673	52668.5	749.28	Target 1
16	B4	84	89.9739	52901.2	756.145	Target 1
16	B4	85	90.2748	52825.3	782.777	Target 1
16	B4	86	90.5757	51789.4	839.697	Target 1
16	B4	87	90.8766	52053	919.466	Target 1
16	B4	88	91.1774	51437.3	999.854	Target 1
16	B4	89	91.4783	51262.9	1054.57	Target 1
16	B4	90	91.7792	50725.1	1065.01	Target 1
16	B4	91	92.0801	50324.3	1027.45	Target 1
16	B4	92	92.381	50812.7	952.954	Target 1
16	B4	93	92.6819	50481.3	860.563	Target 1
16	B4	94	92.9827	49986.5	767.235	Target 1
16	B4	95	93.2836	49655.4	680.964	Target 1
16	B4	96	93.5845	49460.6	601.308	Target 1
16	B4	97	93.8854	50321.7	526.307	Target 1
16	B4	98	94.1863	49526.7	458.541	Target 1
16	B4	99	94.4872	49147.5	410.846	Target 1
16	B4	100	94.7881	49897	386.329	Target 1
17	B5	1	65.0008	48100.7	2096.49	Target 1
17	B5	2	65.3016	46541.9	1944.45	Target 1
17	B5	3	65.6024	46391.9	1790.63	Target 1
17	B5	4	65.9032	46503.5	1635.99	Target 1
17	B5	5	66.204	45324.4	1483.14	Target 1
17	B5	6	66.5048	44653.8	1335.33	Target 1
17	B5	7	66.8057	44465.3	1194.88	Target 1
17	B5	8	67.1065	44700	1062.13	Target 1
17	B5	9	67.4073	43451.9	935.391	Target 1
17	B5	10	67.7081	43587.4	811.084	Target 1
17	B5	11	68.0089	43036.6	683.335	Target 1
17	B5	12	68.3097	43052.8	543.205	Target 1
17	B5	13	68.6105	43025.7	376.21	Target 1
17	B5	14	68.9113	42881.3	13.7563	Target 1
17	B5	15	69.2121	42375.1	-407.698	Target 1
17	B5	16	69.5129	42165	-858.392	Target 1
17	B5	17	69.8137	42817	-1278.71	Target 1
17	B5	18	70.1146	42823.8	-1593.13	Target 1
17	B5	19	70.4154	43142.8	-1735.79	Target 1
17	B5	20	70.7162	44427.9	-1676.45	Target 1
17	B5	21	71.017	45662.2	-1433.6	Target 1
17	B5	22	71.3178	45431	-1067.48	Target 1
17	B5	23	71.6186	45406.4	-656.906	Target 1
17	B5	24	71.9194	45583.2	-273.213	Target 1
17	B5	25	72.2202	44912.8	35.9099	Target 1
17	B5	26	72.521	45540.3	248.837	Target 1
17	B5	27	72.8218	45102.3	364.104	Target 1
17	B5	28	73.1226	44891.4	389.177	Target 1
17	B5	29	73.4235	44230.8	360.954	Target 1
17	B5	30	73.7243	44994	295.058	Target 1
17	B5	31	74.0251	44134.7	228.832	Target 1
17	B5	32	74.3259	44329.7	189.648	Target 1
17	B5	33	74.6267	44910.6	192.986	Target 1
17	B5	34	74.9275	44625	240.202	Target 1
17	B5	35	75.2283	44136.9	321.48	Target 1
17	B5	36	75.5291	44502.8	403.881	Target 1
17	B5	37	75.8299	44291.5	458.4	Target 1
17	B5	38	76.1307	44070.7	504.313	Target 1
17	B5	39	76.4315	43805	533.428	Target 1
17	B5	40	76.7324	43744	540.322	Target 1
17	B5	41	77.0332	43588.1	524.786	Target 1
17	B5	42	77.334	42732.6	493.264	Target 1
17	B5	43	77.6348	42949.6	457.322	Target 1
17	B5	44	77.9356	43652.4	429.147	Target 1
17	B5	45	78.2364	42623.1	415.94	Target 1
17	B5	46	78.5372	42995.2	416.632	Target 1
17	B5	47	78.838	42908	422.944	Target 1
17	B5	48	79.1388	43101	424.592	Target 1
17	B5	49	79.4396	41725.9	415.513	Target 1
17	B5	50	79.7404	42186.9	397.172	Target 1
17	B5	51	80.0413	42412.1	370.962	Target 1
17	B5	52	80.3421	42503.1	343.037	Target 1
17	B5	53	80.6429	42489.7	330.916	Target 1
17	B5	54	80.9437	41447.8	331.702	Target 1
17	B5	55	81.2445	41692.3	338.629	Target 1
17	B5	56	81.5453	42372.6	346.177	Target 1
17	B5	57	81.8461	41841.3	351.433	Target 1
17	B5	58	82.1469	41730.7	353.675	Target 1
17	B5	59	82.4477	40960.8	354.508	Target 1
17	B5	60	82.7485	41601.2	357.858	Target 1
17	B5	61	83.0493	41600	367.316	Target 1
17	B5	62	83.3502	41700.9	381.816	Target 1
17	B5	63	83.651	41069.5	389.38	Target 1
17	B5	64	83.9518	40535.9	390.638	Target 1
17	B5	65	84.2526	40928.4	384.959	Target 1
17	B5	66	84.5534	41194.8	368.356	Target 1
17	B5	67	84.8542	40567.6	352.572	Target 1
17	B5	68	85.155	41092.8	345.536	Target 1
17	B5	69	85.4558	40421.6	348.688	Target 1
17	B5	70	85.7566	40125.6	360.421	Target 1
17	B5	71	86.0574	41034.2	378.911	Target 1
17	B5	72	86.3582	40075.6	393.348	Target 1
17	B5	73	86.659	39969.9	404.809	Target 1
17	B5	74	86.9599	39975.2	410.094	Target 1
17	B5	75	87.2607	39922	403.861	Target 1
17	B5	76	87.5615	39539.4	383.877	Target 1
17	B5	77	87.8623	39778.7	327.176	Target 1
17	B5	78	88.1631	39624.4	263.81	Target 1
17	B5	79	88.4639	39696.2	211.232	Target 1
17	B5	80	88.7647	39651.3	183.949	Target 1
17	B5	81	89.0655	39759.7	189.383	Target 1
17	B5	82	89.3663	39517	227.034	Target 1
17	B5	83	89.6671	39015.4	291.177	Target 1
17	B5	84	89.9679	39599.5	375.034	Target 1
17	B5	85	90.2688	39410.5	431.94	Target 1
17	B5	86	90.5696	38537.6	489.82	Target 1
17	B5	87	90.8704	38937.3	548.604	Target 1
17	B5	88	91.1712	38304.5	602.421	Target 1
17	B5	89	91.472	38572.5	644.22	Target 1
17	B5	90	91.7728	37566.3	667.703	Target 1
17	B5	91	92.0736	37667.2	669.743	Target 1
17	B5	92	92.3744	37414.5	652.074	Target 1
17	B5	93	92.6752	37784.3	621.25	Target 1
17	B5	94	92.976	37195.7	586.243	Target 1
17	B5	95	93.2768	36983.9	554.777	Target 1
17	B5	96	93.5777	37017.7	530.684	Target 1
17	B5	97	93.8785	36751.3	513.886	Target 1
17	B5	98	94.1793	36774.3	502.405	Target 1
17	B5	99	94.4801	36834.5	494.392	Target 1
17	B5	100	94.7809	36545.3	488.68	Target 1
18	B6	1	65.0008	80465.1	393.922	Target 1
18	B6	2	65.3016	79489.9	398.544	Target 1
18	B6	3	65.6024	80106.5	396.439	Target 1
18	B6	4	65.9032	79491.9	386.618	Target 1
18	B6	5	66.204	79642.9	340.349	Target 1
18	B6	6	66.5048	79758	247.751	Target 1
18	B6	7	66.8057	79136	130.955	Target 1
18	B6	8	67.1065	79807	2.38046	Target 1
18	B6	9	67.4073	78735.9	-111.798	Target 1
18	B6	10	67.7081	79216.6	-178.022	Target 1
18	B6	11	68.0089	79137.5	-170.51	Target 1
18	B6	12	68.3097	79205.7	-85.9546	Target 1
18	B6	13	68.6105	79205.5	52.5091	Target 1
18	B6	14	68.9113	78553	202.721	Target 1
18	B6	15	69.2121	79031.1	319.255	Target 1
18	B6	16	69.5129	78690	371.086	Target 1
18	B6	17	69.8137	78954.9	356.721	Target 1
18	B6	18	70.1146	77827.2	307.942	Target 1
18	B6	19	70.4154	78281.4	274.706	Target 1
18	B6	20	70.7162	78494.1	296.324	Target 1
18	B6	21	71.017	78210.3	377.626	Target 1
18	B6	22	71.3178	78187.7	408.818	Target 1
18	B6	23	71.6186	78223.3	435.939	Target 1
18	B6	24	71.9194	77704.7	454.941	Target 1
18	B6	25	72.2202	77016.6	467.011	Target 1
18	B6	26	72.521	78240.8	474.926	Target 1
18	B6	27	72.8218	77349.9	476.276	Target 1
18	B6	28	73.1226	77593.5	462.323	Target 1
18	B6	29	73.4235	76996.4	423.74	Target 1
18	B6	30	73.7243	77022.3	302.508	Target 1
18	B6	31	74.0251	76767	3.20404	Target 1
18	B6	32	74.3259	76775.1	-278.367	Target 1
18	B6	33	74.6267	76816.1	-463.429	Target 1
18	B6	34	74.9275	76817	-500.113	Target 1
18	B6	35	75.2283	76911.6	-379.048	Target 1
18	B6	36	75.5291	76809.5	-128.456	Target 1
18	B6	37	75.8299	76534.6	202.078	Target 1
18	B6	38	76.1307	76625.8	427.87	Target 1
18	B6	39	76.4315	76496.5	518.982	Target 1
18	B6	40	76.7324	76193.5	596.665	Target 1
18	B6	41	77.0332	75934	654.281	Target 1
18	B6	42	77.334	75951.6	687.275	Target 1
18	B6	43	77.6348	75911.9	694.284	Target 1
18	B6	44	77.9356	75117.3	678.958	Target 1
18	B6	45	78.2364	75270.5	649.97	Target 1
18	B6	46	78.5372	74930.9	617.229	Target 1
18	B6	47	78.838	75445.1	585.647	Target 1
18	B6	48	79.1388	74868.6	551.551	Target 1
18	B6	49	79.4396	74747.5	505.882	Target 1
18	B6	50	79.7404	74402.5	443.432	Target 1
18	B6	51	80.0413	74141	346.061	Target 1
18	B6	52	80.3421	74262.2	100.537	Target 1
18	B6	53	80.6429	74627.2	-50.691	Target 1
18	B6	54	80.9437	74570.2	-83.5102	Target 1
18	B6	55	81.2445	74312.9	-32.3187	Target 1
18	B6	56	81.5453	74032.1	37.2086	Target 1
18	B6	57	81.8461	73374.5	75.3581	Target 1
18	B6	58	82.1469	74087.2	76.2532	Target 1
18	B6	59	82.4477	74161.8	68.318	Target 1
18	B6	60	82.7485	73787	81.5618	Target 1
18	B6	61	83.0493	73469.8	124.525	Target 1
18	B6	62	83.3502	73401.7	185.265	Target 1
18	B6	63	83.651	73689.2	248.63	Target 1
18	B6	64	83.9518	73367.1	308.358	Target 1
18	B6	65	84.2526	72912.1	364.249	Target 1
18	B6	66	84.5534	73391.1	388.008	Target 1
18	B6	67	84.8542	73284.7	393.64	Target 1
18	B6	68	85.155	72427.2	387.66	Target 1
18	B6	69	85.4558	72871.9	342.22	Target 1
18	B6	70	85.7566	72419.7	256.946	Target 1
18	B6	71	86.0574	72877.2	201.088	Target 1
18	B6	72	86.3582	72567.6	216.944	Target 1
18	B6	73	86.659	72438.4	318.314	Target 1
18	B6	74	86.9599	71978.5	409.04	Target 1
18	B6	75	87.2607	71792.2	466.255	Target 1
18	B6	76	87.5615	72341.5	529.05	Target 1
18	B6	77	87.8623	72255	591.087	Target 1
18	B6	78	88.1631	71326.1	641.078	Target 1
18	B6	79	88.4639	70824.9	663.385	Target 1
18	B6	80	88.7647	70969.9	647.328	Target 1
18	B6	81	89.0655	71419.1	598.359	Target 1
18	B6	82	89.3663	71149.4	540.367	Target 1
18	B6	83	89.6671	70841.3	505.357	Target 1
18	B6	84	89.9679	70789.4	517.648	Target 1
18	B6	85	90.2688	70921.7	583.31	Target 1
18	B6	86	90.5696	70337.8	689.575	Target 1
18	B6	87	90.8704	70173.5	811.724	Target 1
18	B6	88	91.1712	69606.8	922.296	Target 1
18	B6	89	91.472	69637.2	998.707	Target 1
18	B6	90	91.7728	69290.2	1027.66	Target 1
18	B6	91	92.0736	68992.2	1005.87	Target 1
18	B6	92	92.3744	68691.6	938.248	Target 1
18	B6	93	92.6752	68904.6	835.509	Target 1
18	B6	94	92.976	68247.4	712.985	Target 1
18	B6	95	93.2768	68651.7	589.626	Target 1
18	B6	96	93.5777	68484.4	485.226	Target 1
18	B6	97	93.8785	68836.5	414.711	Target 1
18	B6	98	94.1793	68121	381.674	Target 1
18	B6	99	94.4801	67920.5	365.747	Target 1
18	B6	100	94.7809	68004.2	374.205	Target 1
19	B7	1	65.0001	37522.5	-398.313	Target 1
19	B7	2	65.3005	36946.5	-413.883	Target 1
19	B7	3	65.6008	36856.5	-386.539	Target 1
19	B7	4	65.9012	37532.8	-293.798	Target 1
19	B7	5	66.2016	37308	-141.401	Target 1
19	B7	6	66.5019	38026.1	37.364	Target 1
19	B7	7	66.8023	36661	198.569	Target 1
19	B7	8	67.1027	36981.6	285.903	Target 1
19	B7	9	67.403	37174.8	313.223	Target 1
19	B7	10	67.7034	37128.8	311.68	Target 1
19	B7	11	68.0038	36387.6	292.912	Target 1
19	B7	12	68.3041	36861.1	269.667	Target 1
19	B7	13	68.6045	36697.3	250.027	Target 1
19	B7	14	68.9049	36757.6	246.144	Target 1
19	B7	15	69.2052	36352.1	266.45	Target 1
19	B7	16	69.5056	36272.9	295.97	Target 1
19	B7	17	69.806	36835.8	326.638	Target 1
19	B7	18	70.1064	36251.8	339.885	Target 1
19	B7	19	70.4067	36279.3	319.767	Target 1
19	B7	20	70.7071	36116.5	263.027	Target 1
19	B7	21	71.0075	35854.2	125.597	Target 1
19	B7	22	71.3078	35516.6	-12.3963	Target 1
19	B7	23	71.6082	36117.6	-103.759	Target 1
19	B7	24	71.9086	36072.5	-130.638	Target 1
19	B7	25	72.2089	35978.4	-105.592	Target 1
19	B7	26	72.5093	35794.7	-61.5312	Target 1
19	B7	27	72.8097	35700.4	-33.685	Target 1
19	B7	28	73.11	35601.7	-43.6856	Target 1
19	B7	29	73.4104	36316.9	-90.8595	Target 1
19	B7	30	73.7108	34803.4	-152.442	Target 1
19	B7	31	74.0111	35723	-193.367	Target 1
19	B7	32	74.3115	35501.5	-183.856	Target 1
19	B7	33	74.6119	35576.1	-115.338	Target 1
19	B7	34	74.9122	35881	-5.50659	Target 1
19	B7	35	75.2126	35336.1	111.778	Target 1
19	B7	36	75.513	35182.8	204.424	Target 1
19	B7	37	75.8133	35429.4	256.57	Target 1
19	B7	38	76.1137	35234.2	265.621	Target 1
19	B7	39	76.4141	34780.6	265.867	Target 1
19	B7	40	76.7144	35271.1	273.371	Target 1
19	B7	41	77.0148	35138.4	304.454	Target 1
19	B7	42	77.3152	34448.9	370.759	Target 1
19	B7	43	77.6155	35071.5	472.848	Target 1
19	B7	44	77.9159	34981.3	595.028	Target 1
19	B7	45	78.2163	34634.7	706.359	Target 1
19	B7	46	78.5167	34472.5	771.146	Target 1
19	B7	47	78.817	34374	765.748	Target 1
19	B7	48	79.1174	33424.1	692.231	Target 1
19	B7	49	79.4178	33668.9	579.482	Target 1
19	B7	50	79.7181	33978.1	470.024	Target 1
19	B7	51	80.0185	33796.1	399.976	Target 1
19	B7	52	80.3189	33756.4	383.422	Target 1
19	B7	53	80.6192	33429.8	408.005	Target 1
19	B7	54	80.9196	33803.1	442.228	Target 1
19	B7	55	81.22	33152.5	450.562	Target 1
19	B7	56	81.5203	33731	410.992	Target 1
19	B7	57	81.8207	32259	327.717	Target 1
19	B7	58	82.1211	32785.1	211.304	Target 1
19	B7	59	82.4214	33045.9	89.489	Target 1
19	B7	60	82.7218	33655.6	69.4526	Target 1
19	B7	61	83.0222	33029.9	148.646	Target 1
19	B7	62	83.3225	32599.4	266.998	Target 1
19	B7	63	83.6229	33229.4	326.877	Target 1
19	B7	64	83.9233	32023.4	352.632	Target 1
19	B7	65	84.2236	32451.3	343.54	Target 1
19	B7	66	84.524	32637.4	314.017	Target 1
19	B7	67	84.8244	32742.3	278.679	Target 1
19	B7	68	85.1247	32193.3	233.301	Target 1
19	B7	69	85.4251	31975.1	172.076	Target 1
19	B7	70	85.7255	32285.1	118.601	Target 1
19	B7	71	86.0258	31696.3	89.1193	Target 1
19	B7	72	86.3262	32735.4	96.1652	Target 1
19	B7	73	86.6266	32300.1	129.24	Target 1
19	B7	74	86.927	31359.6	152.093	Target 1
19	B7	75	87.2273	31680	125.321	Target 1
19	B7	76	87.5277	31708.4	38.0436	Target 1
19	B7	77	87.8281	31808.5	-78.0873	Target 1
19	B7	78	88.1284	31832	-165.044	Target 1
19	B7	79	88.4288	32056.4	-171.285	Target 1
19	B7	80	88.7292	31493.3	-76.2259	Target 1
19	B7	81	89.0295	31582.4	107.801	Target 1
19	B7	82	89.3299	31749.1	308.817	Target 1
19	B7	83	89.6303	31448.5	457.501	Target 1
19	B7	84	89.9306	31075.6	602.38	Target 1
19	B7	85	90.231	31486.5	728.575	Target 1
19	B7	86	90.5314	30499.3	825.597	Target 1
19	B7	87	90.8317	30576.9	891.325	Target 1
19	B7	88	91.1321	30347.4	933.533	Target 1
19	B7	89	91.4325	31016.1	964.64	Target 1
19	B7	90	91.7328	29692.5	990.555	Target 1
19	B7	91	92.0332	30121.1	1001.38	Target 1
19	B7	92	92.3336	29767.9	972.704	Target 1
19	B7	93	92.6339	29203.8	879.263	Target 1
19	B7	94	92.9343	28794.4	713.243	Target 1
19	B7	95	93.2347	29784.3	494.384	Target 1
19	B7	96	93.535	29545.5	264.104	Target 1
19	B7	97	93.8354	29123.8	-84.3766	Target 1
19	B7	98	94.1358	29818.1	-333.002	Target 1
19	B7	99	94.4361	29144.2	-475.724	Target 1
19	B7	100	94.7365	29527.3	-549.706	Target 1
20	B8	1	65.0001	42256.5	1458.3	Target 1
20	B8	2	65.3005	42194.8	1435.71	Target 1
20	B8	3	65.6008	41782.7	1403.08	Target 1
20	B8	4	65.9012	41574.2	1344.99	Target 1
20	B8	5	66.2016	40646.1	1254.49	Target 1
20	B8	6	66.5019	40437	1138.33	Target 1
20	B8	7	66.8023	39775.2	1015.29	Target 1
20	B8	8	67.1027	39918.3	907.648	Target 1
20	B8	9	67.403	39987.8	831.122	Target 1
20	B8	10	67.7034	39268.6	788.408	Target 1
20	B8	11	68.0038	39910.3	769.666	Target 1
20	B8	12	68.3041	38731.8	758.633	Target 1
20	B8	13	68.6045	39383.4	740.787	Target 1
20	B8	14	68.9049	38429.6	708.986	Target 1
20	B8	15	69.2052	38455.9	663.611	Target 1
20	B8	16	69.5056	38029.4	607.055	Target 1
20	B8	17	69.806	38115.8	536.352	Target 1
20	B8	18	70.1064	38193.1	439.351	Target 1
20	B8	19	70.4067	38117.5	285.89	Target 1
20	B8	20	70.7071	37462.5	41.5168	Target 1
20	B8	21	71.0075	36941.9	-270.456	Target 1
20	B8	22	71.3078	37595.3	-621.522	Target 1
20	B8	23	71.6082	37444.8	-960.9	Target 1
20	B8	24	71.9086	37600.4	-1228.11	Target 1
20	B8	25	72.2089	38044.9	-1370.78	Target 1
20	B8	26	72.5093	38621.4	-1361.37	Target 1
20	B8	27	72.8097	39744	-1205.96	Target 1
20	B8	28	73.11	39953.7	-940.624	Target 1
20	B8	29	73.4104	39930.1	-617.352	Target 1
20	B8	30	73.7108	39681	-287.206	Target 1
20	B8	31	74.0111	39813.9	10.5581	Target 1
20	B8	32	74.3115	40036.9	250.695	Target 1
20	B8	33	74.6119	39553	406.445	Target 1
20	B8	34	74.9122	39446.8	481.234	Target 1
20	B8	35	75.2126	39140.2	499.118	Target 1
20	B8	36	75.513	38721.2	474.427	Target 1
20	B8	37	75.8133	38844.4	429.068	Target 1
20	B8	38	76.1137	38405.3	386.095	Target 1
20	B8	39	76.4141	38729	361.496	Target 1
20	B8	40	76.7144	38916.5	358.784	Target 1
20	B8	41	77.0148	38682.7	369.86	Target 1
20	B8	42	77.3152	38088.9	381.412	Target 1
20	B8	43	77.6155	38285.1	382.687	Target 1
20	B8	44	77.9159	38033.5	369.8	Target 1
20	B8	45	78.2163	37842	343.704	Target 1
20	B8	46	78.5167	38212.3	306.048	Target 1
20	B8	47	78.817	37490.6	268.389	Target 1
20	B8	48	79.1174	38029.6	237.303	Target 1
20	B8	49	79.4178	37280.4	218.364	Target 1
20	B8	50	79.7181	37867	215.076	Target 1
20	B8	51	80.0185	37476.5	226.829	Target 1
20	B8	52	80.3189	37842.2	248.152	Target 1
20	B8	53	80.6192	37179.5	271.058	Target 1
[truncated: 7,647 more rows]

## Sheet: Melt Curve Result
Block Type	96-Well 0.2-mL Block
Calibration Background is expired	Yes
Calibration Background performed on	04-27-2018
Calibration Pure Dye ABY is expired	Yes
Calibration Pure Dye ABY performed on	02-01-2021
Calibration Pure Dye CY5 is expired	Yes
Calibration Pure Dye CY5 performed on	02-01-2021
Calibration Pure Dye FAM is expired	Yes
Calibration Pure Dye FAM performed on	02-01-2021
Calibration Pure Dye JUN is expired	Yes
Calibration Pure Dye JUN performed on	02-01-2021
Calibration Pure Dye MUSTANG PURPLE is expired	Yes
Calibration Pure Dye MUSTANG PURPLE performed on	02-01-2021
Calibration Pure Dye NED is expired	Yes
Calibration Pure Dye NED performed on	02-01-2021
Calibration Pure Dye ROX is expired	Yes
Calibration Pure Dye ROX performed on	02-01-2021
Calibration Pure Dye SYBR is expired	Yes
Calibration Pure Dye SYBR performed on	02-01-2021
Calibration Pure Dye TAMRA is expired	Yes
Calibration Pure Dye TAMRA performed on	02-01-2021
Calibration Pure Dye VIC is expired	Yes
Calibration Pure Dye VIC performed on	02-01-2021
Calibration ROI is expired	Yes
Calibration ROI performed on	04-27-2018
Calibration Uniformity is expired	Yes
Calibration Uniformity performed on	04-27-2018
Chemistry	SYBR_GREEN
Date Created	2024-02-27 13:55:06 PM EET
Experiment Barcode
Experiment Comment
Experiment File Name	C:\Users\mhiourea\Documents\Eleni\Μετρηση μηκους τελομερών\27-2-2024_telomeres.eds
Experiment Name	27-2-2024_telomeres
Experiment Run End Time	2024-02-26 17:47:10 PM EET
Experiment Type	Standard Curve
Instrument Name	272521791
Instrument Serial Number	272521791
Instrument Type	QuantStudio™ 5 System
Passive Reference
Post-read Stage/Step
Pre-read Stage/Step
Quantification Cycle Method	Ct
Signal Smoothing On	true
Stage where Melt Analysis is performed	Stage4
Stage/ Cycle where Ct Analysis is performed	Stage3, Step3
User Name
Well	Well Position	Sample	Target Name	Tm	Melt Peak Height
1	A1	Sample 1	Target 1	70.1169	226312
2	A2	Sample 1	Target 1	69.9664	266908
3	A3	Sample 1	Target 1	92.381	450514
3	A3	Sample 1	Target 1	79.1421	334116
4	A4	Sample 1	Target 1	92.0801	393798
4	A4	Sample 1	Target 1	79.1421	342858
4	A4	Sample 1	Target 1	69.5138	128737
5	A5	Sample 1	Target 1	91.7728	301932
5	A5	Sample 1	Target 1	78.9884	279309
6	A6	Sample 1	Target 1	68.6105	132215
6	A6	Sample 1	Target 1	90.5696	84641.9
6	A6	Sample 1	Target 1	77.6348	102011
7	A7	Sample 1	Target 1	91.4325	279861
7	A7	Sample 1	Target 1	78.6668	308083
7	A7	Sample 1	Target 1	69.3554	158029
8	A8	Sample 1	Target 1	92.4838	519834
8	A8	Sample 1	Target 1	79.2676	366966
9	A9	Sample 1	Target 1	92.6748	595410
9	A9	Sample 1	Target 1	78.9878	317991
10	A10	Sample 1	Target 1	78.9878	287621
10	A10	Sample 1	Target 1	92.8252	570508
11	A11	Sample 1	Target 1	79.1362	250647
11	A11	Sample 1	Target 1	93.1214	553314
12	A12	Sample 1	Target 1	79.4369	214762
13	B1	Sample 1	Target 1	92.388	1801.22
14	B2	Sample 1	Target 1	68.4616	1284.34
15	B3	Sample 1	Target 1	65.0005	2022
16	B4	Sample 1	Target 1	72.3722	1296.37
17	B5	Sample 1	Target 1	65.0008	2096.49
18	B6	Sample 1	Target 1	91.7728	1027.66
19	B7	Sample 1	Target 1	92.0332	1001.38
20	B8	Sample 1	Target 1	65.0001	1458.3
21	B9	Sample 1	Target 1	64.9999	5134.15
22	B10	Sample 1	Target 1	64.9999	2387.11
23	B11	Sample 1	Target 1	65.3013	2079.27
24	B12	Sample 1	Target 1	65.4516	2413.64
25	C1	HeLa	Target 1	92.5385	437009
25	C1	HeLa	Target 1	78.9952	207761
26	C2	HeLa	Target 1	92.5385	533704
26	C2	HeLa	Target 1	78.9952	269527
27	C3	HeLa	Target 1	92.0801	496345
27	C3	HeLa	Target 1	78.6907	265861
28	C4	Sample 1	Target 1	92.2305	1051.6
29	C5	Sample 1	Target 1	65.0008	2024.7
30	C6	Sample 1	Target 1	65.452	8040.51
31	C7	Sample 1	Target 1	65.0001	3042.82
32	C8	Sample 1	Target 1	65.0001	26072.7
33	C9	Sample 1	Target 1	64.9999	1616.16
34	C10	Sample 1	Target 1	64.9999	2082.69
35	C11	Sample 1	Target 1	65.0005	3925.94
36	C12	Sample 1	Target 1	65.0005	1229.31
37	D1	21	Target 1	92.5385	534113
37	D1	21	Target 1	78.9952	204986
38	D2	21	Target 1	92.388	536599
38	D2	21	Target 1	78.8447	227414
39	D3	21	Target 1	91.9297	504147
39	D3	21	Target 1	78.5403	216731
40	D4	41	Target 1	91.7792	512951
40	D4	41	Target 1	78.5403	238812
41	D5	41	Target 1	91.472	478594
41	D5	41	Target 1	78.5372	268902
42	D6	41	Target 1	91.6224	429390
42	D6	41	Target 1	78.6876	279179
43	D7	49	Target 1	91.7328	396411
43	D7	49	Target 1	78.817	269198
44	D8	49	Target 1	91.883	537003
44	D8	49	Target 1	78.817	339686
45	D9	49	Target 1	91.7724	471160
45	D9	49	Target 1	78.5365	279629
46	D10	29	Target 1	92.0732	487124
46	D10	29	Target 1	78.5365	258880
47	D11	29	Target 1	92.3696	585730
47	D11	29	Target 1	78.685	296505
48	D12	29	Target 1	92.5199	631469
48	D12	29	Target 1	78.9858	264902
49	E1	54	Target 1	92.2375	539320
49	E1	54	Target 1	78.8447	199362
50	E2	54	Target 1	92.0871	563659
50	E2	54	Target 1	78.6943	223700
51	E3	54	Target 1	91.7792	564003
51	E3	54	Target 1	78.5403	218936
52	E4	65	Target 1	91.9297	556682
52	E4	65	Target 1	78.5403	217220
53	E5	65	Target 1	91.6224	513176
53	E5	65	Target 1	78.3868	224803
54	E6	65	Target 1	91.7728	517165
54	E6	65	Target 1	78.5372	235749
55	E7	Sample 1	Target 1	65.0001	1806.14
56	E8	Sample 1	Target 1	91.7328	1797.64
57	E9	Sample 1	Target 1	92.0732	1751.51
58	E10	Sample 1	Target 1	64.9999	1842.69
59	E11	Sample 1	Target 1	65.0005	2828.34
60	E12	Sample 1	Target 1	65.0005	1962.19
61	F1	1	Target 1	92.0871	565793
61	F1	1	Target 1	78.6943	213195
62	F2	1	Target 1	91.9366	577462
62	F2	1	Target 1	78.5438	226026
63	F3	1	Target 1	91.7792	566640
63	F3	1	Target 1	78.3899	222748
64	F4	60	Target 1	91.7792	592767
64	F4	60	Target 1	78.3899	239481
65	F5	60	Target 1	91.6224	629373
65	F5	60	Target 1	78.2364	272682
66	F6	60	Target 1	91.7728	621386
66	F6	60	Target 1	78.5372	287992
67	F7	62	Target 1	91.7328	595379
67	F7	62	Target 1	78.5167	290612
68	F8	62	Target 1	91.883	719912
68	F8	62	Target 1	78.5167	341923
69	F9	62	Target 1	91.7724	682402
69	F9	62	Target 1	78.2357	348747
70	F10	75	Target 1	91.9228	717272
70	F10	75	Target 1	78.3861	341235
71	F11	75	Target 1	92.2192	786093
71	F11	75	Target 1	78.5346	364650
72	F12	75	Target 1	92.3696	701062
72	F12	75	Target 1	78.685	296835
73	G1	9	Target 1	92.0871	522461
73	G1	9	Target 1	78.6943	195054
74	G2	9	Target 1	91.9366	520220
74	G2	9	Target 1	78.5438	204251
75	G3	9	Target 1	91.6288	631096
75	G3	9	Target 1	78.3899	254028
76	G4	51	Target 1	91.7792	574829
76	G4	51	Target 1	78.3899	238379
77	G5	51	Target 1	91.6224	606075
77	G5	51	Target 1	78.3868	270888
78	G6	51	Target 1	91.3216	603935
78	G6	51	Target 1	78.3868	343120
79	G7	8	Target 1	91.4325	611075
79	G7	8	Target 1	78.5167	343930
80	G8	8	Target 1	91.883	763179
80	G8	8	Target 1	78.5167	355470
81	G9	8	Target 1	91.7724	714529
81	G9	8	Target 1	78.2357	338748
82	G10	Sample 1	Target 1	65.1503	2157.64
83	G11	Sample 1	Target 1	65.0005	3104.26
84	G12	Sample 1	Target 1	65.0005	2448.35
85	H1	SD1	Target 1	92.0871	393326
85	H1	SD1	Target 1	78.5438	227652
86	H2	SD1	Target 1	91.7861	360369
86	H2	SD1	Target 1	78.5438	212730
87	H3	SD2	Target 1	91.9297	463530
87	H3	SD2	Target 1	78.8412	305515
88	H4	SD2	Target 1	91.7792	429419
88	H4	SD2	Target 1	78.8412	309733
89	H5	Sample 1	Target 1	65.0008	2515.45
90	H6	Sample 1	Target 1	65.0008	5153.76
91	H7	Sample 1	Target 1	65.3005	1742.53
92	H8	Sample 1	Target 1	65.0001	4274.1
93	H9	Sample 1	Target 1	91.0203	1420.77
94	H10	Sample 1	Target 1	65.4511	2058.25
95	H11	Sample 1	Target 1	65.0005	1914.92
96	H12	Sample 1	Target 1	65.0005	2388.1
