# Supplementary material for: Relative Leukocyte Telomere Length Is Shorter in Children and Adolescents with Type 1 Diabetes: Screening of Basic Psychosocial Aspects
Source: Int J Mol Sci. 2026 Apr 27;27(9):3895. doi: 10.3390/ijms27093895 (PMC13164480; doi:10.3390/ijms27093895)
Supplement: Supplementary file 1 [file ijms-27-03895-s001.zip › pcrresults/4thexp_27-2-2024_telomeres TEL.xls]

## Sheet: Sample Setup
Block Type	96-Well 0.2-mL Block
Calibration Background is expired	Yes
Calibration Background performed on	04-27-2018
Calibration Pure Dye ABY is expired	Yes
Calibration Pure Dye ABY performed on	02-01-2021
Calibration Pure Dye CY5 is expired	Yes
Calibration Pure Dye CY5 performed on	02-01-2021
Calibration Pure Dye FAM is expired	Yes
Calibration Pure Dye FAM performed on	02-01-2021
Calibration Pure Dye JUN is expired	Yes
Calibration Pure Dye JUN performed on	02-01-2021
Calibration Pure Dye MUSTANG PURPLE is expired	Yes
Calibration Pure Dye MUSTANG PURPLE performed on	02-01-2021
Calibration Pure Dye NED is expired	Yes
Calibration Pure Dye NED performed on	02-01-2021
Calibration Pure Dye ROX is expired	Yes
Calibration Pure Dye ROX performed on	02-01-2021
Calibration Pure Dye SYBR is expired	Yes
Calibration Pure Dye SYBR performed on	02-01-2021
Calibration Pure Dye TAMRA is expired	Yes
Calibration Pure Dye TAMRA performed on	02-01-2021
Calibration Pure Dye VIC is expired	Yes
Calibration Pure Dye VIC performed on	02-01-2021
Calibration ROI is expired	Yes
Calibration ROI performed on	04-27-2018
Calibration Uniformity is expired	Yes
Calibration Uniformity performed on	04-27-2018
Chemistry	SYBR_GREEN
Date Created	2024-02-27 13:56:02 PM EET
Experiment Barcode
Experiment Comment
Experiment File Name	C:\Users\mhiourea\Documents\Eleni\Μετρηση μηκους τελομερών\27-2-2024_telomeres.eds
Experiment Name	27-2-2024_telomeres
Experiment Run End Time	2024-02-26 17:47:10 PM EET
Experiment Type	Standard Curve
Instrument Name	272521791
Instrument Serial Number	272521791
Instrument Type	QuantStudio™ 5 System
Passive Reference
Post-read Stage/Step
Pre-read Stage/Step
Quantification Cycle Method	Ct
Signal Smoothing On	true
Stage where Melt Analysis is performed	Stage4
Stage/ Cycle where Ct Analysis is performed	Stage3, Step5
User Name
Well	Well Position	Sample Name	Sample Color	Biogroup Name	Biogroup Color	Target Name	Target Color	Task	Reporter	Quencher	Quantity	Comments
1	A1	Sample 1	RGB(176,23,31)			Target 1	RGB(176,23,31)	NTC	SYBR	None
2	A2	Sample 1	RGB(176,23,31)			Target 1	RGB(176,23,31)	NTC	SYBR	None
3	A3	Sample 1	RGB(176,23,31)			Target 1	RGB(176,23,31)	STANDARD	SYBR	None	6.25
4	A4	Sample 1	RGB(176,23,31)			Target 1	RGB(176,23,31)	STANDARD	SYBR	None	6.25
5	A5	Sample 1	RGB(176,23,31)			Target 1	RGB(176,23,31)	STANDARD	SYBR	None	12.5
6	A6	Sample 1	RGB(176,23,31)			Target 1	RGB(176,23,31)	UNKNOWN	SYBR	None
7	A7	Sample 1	RGB(176,23,31)			Target 1	RGB(176,23,31)	UNKNOWN	SYBR	None
8	A8	Sample 1	RGB(176,23,31)			Target 1	RGB(176,23,31)	STANDARD	SYBR	None	25
9	A9	Sample 1	RGB(176,23,31)			Target 1	RGB(176,23,31)	STANDARD	SYBR	None	50
10	A10	Sample 1	RGB(176,23,31)			Target 1	RGB(176,23,31)	STANDARD	SYBR	None	50
11	A11	Sample 1	RGB(176,23,31)			Target 1	RGB(176,23,31)	STANDARD	SYBR	None	100
12	A12	Sample 1	RGB(176,23,31)			Target 1	RGB(176,23,31)	STANDARD	SYBR	None	100
13	B1	Sample 1	RGB(176,23,31)			Target 1	RGB(176,23,31)	UNKNOWN	SYBR	None
14	B2	Sample 1	RGB(176,23,31)			Target 1	RGB(176,23,31)	UNKNOWN	SYBR	None
15	B3	Sample 1	RGB(176,23,31)			Target 1	RGB(176,23,31)	UNKNOWN	SYBR	None
16	B4	Sample 1	RGB(176,23,31)			Target 1	RGB(176,23,31)	UNKNOWN	SYBR	None
17	B5	Sample 1	RGB(176,23,31)			Target 1	RGB(176,23,31)	UNKNOWN	SYBR	None
18	B6	Sample 1	RGB(176,23,31)			Target 1	RGB(176,23,31)	UNKNOWN	SYBR	None
19	B7	Sample 1	RGB(176,23,31)			Target 1	RGB(176,23,31)	UNKNOWN	SYBR	None
20	B8	Sample 1	RGB(176,23,31)			Target 1	RGB(176,23,31)	UNKNOWN	SYBR	None
21	B9	Sample 1	RGB(176,23,31)			Target 1	RGB(176,23,31)	UNKNOWN	SYBR	None
22	B10	Sample 1	RGB(176,23,31)			Target 1	RGB(176,23,31)	UNKNOWN	SYBR	None
23	B11	Sample 1	RGB(176,23,31)			Target 1	RGB(176,23,31)	UNKNOWN	SYBR	None
24	B12	Sample 1	RGB(176,23,31)			Target 1	RGB(176,23,31)	UNKNOWN	SYBR	None
25	C1	HeLa	RGB(176,23,31)			Target 1	RGB(176,23,31)	UNKNOWN	SYBR	None
26	C2	HeLa	RGB(176,23,31)			Target 1	RGB(176,23,31)	UNKNOWN	SYBR	None
27	C3	HeLa	RGB(176,23,31)			Target 1	RGB(176,23,31)	UNKNOWN	SYBR	None
28	C4	Sample 1	RGB(176,23,31)			Target 1	RGB(176,23,31)	UNKNOWN	SYBR	None
29	C5	Sample 1	RGB(176,23,31)			Target 1	RGB(176,23,31)	UNKNOWN	SYBR	None
30	C6	Sample 1	RGB(176,23,31)			Target 1	RGB(176,23,31)	UNKNOWN	SYBR	None
31	C7	Sample 1	RGB(176,23,31)			Target 1	RGB(176,23,31)	UNKNOWN	SYBR	None
32	C8	Sample 1	RGB(176,23,31)			Target 1	RGB(176,23,31)	UNKNOWN	SYBR	None
33	C9	Sample 1	RGB(176,23,31)			Target 1	RGB(176,23,31)	UNKNOWN	SYBR	None
34	C10	Sample 1	RGB(176,23,31)			Target 1	RGB(176,23,31)	UNKNOWN	SYBR	None
35	C11	Sample 1	RGB(176,23,31)			Target 1	RGB(176,23,31)	UNKNOWN	SYBR	None
36	C12	Sample 1	RGB(176,23,31)			Target 1	RGB(176,23,31)	UNKNOWN	SYBR	None
37	D1	21	RGB(0,0,255)			Target 1	RGB(176,23,31)	UNKNOWN	SYBR	None
38	D2	21	RGB(0,0,255)			Target 1	RGB(176,23,31)	UNKNOWN	SYBR	None
39	D3	21	RGB(0,0,255)			Target 1	RGB(176,23,31)	UNKNOWN	SYBR	None
40	D4	41	RGB(0,139,69)			Target 1	RGB(176,23,31)	UNKNOWN	SYBR	None
41	D5	41	RGB(0,139,69)			Target 1	RGB(176,23,31)	UNKNOWN	SYBR	None
42	D6	41	RGB(0,139,69)			Target 1	RGB(176,23,31)	UNKNOWN	SYBR	None
43	D7	49	RGB(255,127,0)			Target 1	RGB(176,23,31)	UNKNOWN	SYBR	None
44	D8	49	RGB(255,127,0)			Target 1	RGB(176,23,31)	UNKNOWN	SYBR	None
45	D9	49	RGB(255,127,0)			Target 1	RGB(176,23,31)	UNKNOWN	SYBR	None
46	D10	29	RGB(139,137,112)			Target 1	RGB(176,23,31)	UNKNOWN	SYBR	None
47	D11	29	RGB(139,137,112)			Target 1	RGB(176,23,31)	UNKNOWN	SYBR	None
48	D12	29	RGB(139,137,112)			Target 1	RGB(176,23,31)	UNKNOWN	SYBR	None
49	E1	54	RGB(238,121,66)			Target 1	RGB(176,23,31)	UNKNOWN	SYBR	None
50	E2	54	RGB(238,121,66)			Target 1	RGB(176,23,31)	UNKNOWN	SYBR	None
51	E3	54	RGB(238,121,66)			Target 1	RGB(176,23,31)	UNKNOWN	SYBR	None
52	E4	65	RGB(142,56,142)			Target 1	RGB(176,23,31)	UNKNOWN	SYBR	None
53	E5	65	RGB(142,56,142)			Target 1	RGB(176,23,31)	UNKNOWN	SYBR	None
54	E6	65	RGB(142,56,142)			Target 1	RGB(176,23,31)	UNKNOWN	SYBR	None
55	E7	Sample 1	RGB(176,23,31)			Target 1	RGB(176,23,31)	UNKNOWN	SYBR	None
56	E8	Sample 1	RGB(176,23,31)			Target 1	RGB(176,23,31)	UNKNOWN	SYBR	None
57	E9	Sample 1	RGB(176,23,31)			Target 1	RGB(176,23,31)	UNKNOWN	SYBR	None
58	E10	Sample 1	RGB(176,23,31)			Target 1	RGB(176,23,31)	UNKNOWN	SYBR	None
59	E11	Sample 1	RGB(176,23,31)			Target 1	RGB(176,23,31)	UNKNOWN	SYBR	None
60	E12	Sample 1	RGB(176,23,31)			Target 1	RGB(176,23,31)	UNKNOWN	SYBR	None
61	F1	1	RGB(198,113,113)			Target 1	RGB(176,23,31)	UNKNOWN	SYBR	None
62	F2	1	RGB(198,113,113)			Target 1	RGB(176,23,31)	UNKNOWN	SYBR	None
63	F3	1	RGB(198,113,113)			Target 1	RGB(176,23,31)	UNKNOWN	SYBR	None
64	F4	60	RGB(0,245,255)			Target 1	RGB(176,23,31)	UNKNOWN	SYBR	None
65	F5	60	RGB(0,245,255)			Target 1	RGB(176,23,31)	UNKNOWN	SYBR	None
66	F6	60	RGB(0,245,255)			Target 1	RGB(176,23,31)	UNKNOWN	SYBR	None
67	F7	62	RGB(238,220,130)			Target 1	RGB(176,23,31)	UNKNOWN	SYBR	None
68	F8	62	RGB(238,220,130)			Target 1	RGB(176,23,31)	UNKNOWN	SYBR	None
69	F9	62	RGB(238,220,130)			Target 1	RGB(176,23,31)	UNKNOWN	SYBR	None
70	F10	75	RGB(238,238,0)			Target 1	RGB(176,23,31)	UNKNOWN	SYBR	None
71	F11	75	RGB(238,238,0)			Target 1	RGB(176,23,31)	UNKNOWN	SYBR	None
72	F12	75	RGB(238,238,0)			Target 1	RGB(176,23,31)	UNKNOWN	SYBR	None
73	G1	9	RGB(142,142,56)			Target 1	RGB(176,23,31)	UNKNOWN	SYBR	None
74	G2	9	RGB(142,142,56)			Target 1	RGB(176,23,31)	UNKNOWN	SYBR	None
75	G3	9	RGB(142,142,56)			Target 1	RGB(176,23,31)	UNKNOWN	SYBR	None
76	G4	51	RGB(238,44,44)			Target 1	RGB(176,23,31)	UNKNOWN	SYBR	None
77	G5	51	RGB(238,44,44)			Target 1	RGB(176,23,31)	UNKNOWN	SYBR	None
78	G6	51	RGB(238,44,44)			Target 1	RGB(176,23,31)	UNKNOWN	SYBR	None
79	G7	8	RGB(51,161,201)			Target 1	RGB(176,23,31)	UNKNOWN	SYBR	None
80	G8	8	RGB(51,161,201)			Target 1	RGB(176,23,31)	UNKNOWN	SYBR	None
81	G9	8	RGB(51,161,201)			Target 1	RGB(176,23,31)	UNKNOWN	SYBR	None
82	G10	Sample 1	RGB(176,23,31)			Target 1	RGB(176,23,31)	UNKNOWN	SYBR	None
83	G11	Sample 1	RGB(176,23,31)			Target 1	RGB(176,23,31)	UNKNOWN	SYBR	None
84	G12	Sample 1	RGB(176,23,31)			Target 1	RGB(176,23,31)	UNKNOWN	SYBR	None
85	H1	SD1	RGB(238,18,137)			Target 1	RGB(176,23,31)	UNKNOWN	SYBR	None
86	H2	SD1	RGB(238,18,137)			Target 1	RGB(176,23,31)	UNKNOWN	SYBR	None
87	H3	SD2	RGB(176,23,31)			Target 1	RGB(176,23,31)	UNKNOWN	SYBR	None
88	H4	SD2	RGB(176,23,31)			Target 1	RGB(176,23,31)	UNKNOWN	SYBR	None
89	H5	Sample 1	RGB(176,23,31)			Target 1	RGB(176,23,31)	UNKNOWN	SYBR	None
90	H6	Sample 1	RGB(176,23,31)			Target 1	RGB(176,23,31)	UNKNOWN	SYBR	None
91	H7	Sample 1	RGB(176,23,31)			Target 1	RGB(176,23,31)	UNKNOWN	SYBR	None
92	H8	Sample 1	RGB(176,23,31)			Target 1	RGB(176,23,31)	UNKNOWN	SYBR	None
93	H9	Sample 1	RGB(176,23,31)			Target 1	RGB(176,23,31)	UNKNOWN	SYBR	None
94	H10	Sample 1	RGB(176,23,31)			Target 1	RGB(176,23,31)	UNKNOWN	SYBR	None
95	H11	Sample 1	RGB(176,23,31)			Target 1	RGB(176,23,31)	UNKNOWN	SYBR	None
96	H12	Sample 1	RGB(176,23,31)			Target 1	RGB(176,23,31)	UNKNOWN	SYBR	None

## Sheet: Amplification Data
Block Type	96-Well 0.2-mL Block
Calibration Background is expired	Yes
Calibration Background performed on	04-27-2018
Calibration Pure Dye ABY is expired	Yes
Calibration Pure Dye ABY performed on	02-01-2021
Calibration Pure Dye CY5 is expired	Yes
Calibration Pure Dye CY5 performed on	02-01-2021
Calibration Pure Dye FAM is expired	Yes
Calibration Pure Dye FAM performed on	02-01-2021
Calibration Pure Dye JUN is expired	Yes
Calibration Pure Dye JUN performed on	02-01-2021
Calibration Pure Dye MUSTANG PURPLE is expired	Yes
Calibration Pure Dye MUSTANG PURPLE performed on	02-01-2021
Calibration Pure Dye NED is expired	Yes
Calibration Pure Dye NED performed on	02-01-2021
Calibration Pure Dye ROX is expired	Yes
Calibration Pure Dye ROX performed on	02-01-2021
Calibration Pure Dye SYBR is expired	Yes
Calibration Pure Dye SYBR performed on	02-01-2021
Calibration Pure Dye TAMRA is expired	Yes
Calibration Pure Dye TAMRA performed on	02-01-2021
Calibration Pure Dye VIC is expired	Yes
Calibration Pure Dye VIC performed on	02-01-2021
Calibration ROI is expired	Yes
Calibration ROI performed on	04-27-2018
Calibration Uniformity is expired	Yes
Calibration Uniformity performed on	04-27-2018
Chemistry	SYBR_GREEN
Date Created	2024-02-27 13:56:02 PM EET
Experiment Barcode
Experiment Comment
Experiment File Name	C:\Users\mhiourea\Documents\Eleni\Μετρηση μηκους τελομερών\27-2-2024_telomeres.eds
Experiment Name	27-2-2024_telomeres
Experiment Run End Time	2024-02-26 17:47:10 PM EET
Experiment Type	Standard Curve
Instrument Name	272521791
Instrument Serial Number	272521791
Instrument Type	QuantStudio™ 5 System
Passive Reference
Post-read Stage/Step
Pre-read Stage/Step
Quantification Cycle Method	Ct
Signal Smoothing On	true
Stage where Melt Analysis is performed	Stage4
Stage/ Cycle where Ct Analysis is performed	Stage3, Step5
User Name
Well	Well Position	Cycle	Target Name	Rn	Delta Rn
1	A1	1	Target 1	105480	980.379
1	A1	2	Target 1	105199	248.484
1	A1	3	Target 1	105158	-242.653
1	A1	4	Target 1	105674	-177.65
1	A1	5	Target 1	106248	-53.6468
1	A1	6	Target 1	106544	-208.175
1	A1	7	Target 1	107348	145.001
1	A1	8	Target 1	108133	479.184
1	A1	9	Target 1	108233	128.898
1	A1	10	Target 1	108498	-57.2785
1	A1	11	Target 1	108746	-259.705
1	A1	12	Target 1	109879	422.666
1	A1	13	Target 1	109677	-229.323
1	A1	14	Target 1	109812	-545.406
1	A1	15	Target 1	111444	636.223
1	A1	16	Target 1	111679	420.812
1	A1	17	Target 1	111846	136.979
1	A1	18	Target 1	112343	183.225
1	A1	19	Target 1	112488	-122.608
1	A1	20	Target 1	112925	-135.612
1	A1	21	Target 1	112991	-520.929
1	A1	22	Target 1	113016	-946.16
1	A1	23	Target 1	113051	-1361.84
1	A1	24	Target 1	113874	-988.802
1	A1	25	Target 1	114560	-753.697
1	A1	26	Target 1	114496	-1268.22
1	A1	27	Target 1	114668	-1546.75
1	A1	28	Target 1	115024	-1641.71
1	A1	29	Target 1	116006	-1110.67
1	A1	30	Target 1	116555	-1012.14
1	A1	31	Target 1	116733	-1284.01
1	A1	32	Target 1	116735	-1732.88
1	A1	33	Target 1	117811	-1107.77
1	A1	34	Target 1	118714	-655.339
1	A1	35	Target 1	118836	-983.242
1	A1	36	Target 1	118734	-1535.92
2	A2	1	Target 1	107651	-841.267
2	A2	2	Target 1	107676	-1296.6
2	A2	3	Target 1	107861	-1591.99
2	A2	4	Target 1	108881	-1052.37
2	A2	5	Target 1	110197	-216.039
2	A2	6	Target 1	110971	77.5538
2	A2	7	Target 1	111499	125.482
2	A2	8	Target 1	112002	147.848
2	A2	9	Target 1	113068	734.143
2	A2	10	Target 1	113276	462.009
2	A2	11	Target 1	113712	417.063
2	A2	12	Target 1	114058	282.639
2	A2	13	Target 1	114291	35.427
2	A2	14	Target 1	115052	316.574
2	A2	15	Target 1	115746	530.674
2	A2	16	Target 1	116031	334.946
2	A2	17	Target 1	117420	1243.84
2	A2	18	Target 1	117537	880.998
2	A2	19	Target 1	117623	486.083
2	A2	20	Target 1	118055	438.081
2	A2	21	Target 1	117920	-177.264
2	A2	22	Target 1	117725	-852.671
2	A2	23	Target 1	118249	-808.126
2	A2	24	Target 1	118952	-586.002
2	A2	25	Target 1	119516	-502.386
2	A2	26	Target 1	119752	-745.88
2	A2	27	Target 1	120516	-462.053
2	A2	28	Target 1	121123	-335.586
2	A2	29	Target 1	122372	433.389
2	A2	30	Target 1	122803	383.614
2	A2	31	Target 1	123353	453.316
2	A2	32	Target 1	124257	877.69
2	A2	33	Target 1	126824	2963.92
2	A2	34	Target 1	128459	4118.55
2	A2	35	Target 1	132878	8057.94
2	A2	36	Target 1	140097	14796.3
3	A3	1	Target 1	365524	-29.7321
3	A3	2	Target 1	365232	-2326.73
3	A3	3	Target 1	365881	-3683.23
3	A3	4	Target 1	369195	-2373.94
3	A3	5	Target 1	371333	-2241.88
3	A3	6	Target 1	375576	-3.84507
3	A3	7	Target 1	378535	949.814
3	A3	8	Target 1	380337	746.816
3	A3	9	Target 1	382925	1329.69
3	A3	10	Target 1	385854	2253.76
3	A3	11	Target 1	388023	2417.23
3	A3	12	Target 1	389654	2043.89
3	A3	13	Target 1	391024	1408.61
3	A3	14	Target 1	393832	2211.36
3	A3	15	Target 1	396052	2426.05
3	A3	16	Target 1	396699	1067.93
3	A3	17	Target 1	397862	225.431
3	A3	18	Target 1	397962	-1679.94
3	A3	19	Target 1	399413	-2234.06
3	A3	20	Target 1	401876	-1776.22
3	A3	21	Target 1	402569	-3087.47
3	A3	22	Target 1	405556	-2106.03
3	A3	23	Target 1	409010	-656.71
3	A3	24	Target 1	413263	1590.23
3	A3	25	Target 1	422568	8889.98
3	A3	26	Target 1	435763	20080.8
3	A3	27	Target 1	459220	41532
3	A3	28	Target 1	499670	79977.4
3	A3	29	Target 1	567375	145677
3	A3	30	Target 1	667767	244064
3	A3	31	Target 1	801857	376149
3	A3	32	Target 1	959343	531629
3	A3	33	Target 1	1.12112e+06	691401
3	A3	34	Target 1	1.26582e+06	834098
3	A3	35	Target 1	1.40166e+06	967934
3	A3	36	Target 1	1.51314e+06	1077401
4	A4	1	Target 1	127668	-264.403
4	A4	2	Target 1	127498	-1048.81
4	A4	3	Target 1	127774	-1386.6
4	A4	4	Target 1	129278	-496.292
4	A4	5	Target 1	130039	-349.495
4	A4	6	Target 1	131150	147.091
4	A4	7	Target 1	132212	595.686
4	A4	8	Target 1	133292	1061.55
4	A4	9	Target 1	133438	593.155
4	A4	10	Target 1	133798	339.234
4	A4	11	Target 1	134056	-16.1408
4	A4	12	Target 1	135163	476.719
4	A4	13	Target 1	135972	671.516
4	A4	14	Target 1	136001	86.673
4	A4	15	Target 1	136063	-465.311
4	A4	16	Target 1	136955	-186.889
4	A4	17	Target 1	137507	-248.81
4	A4	18	Target 1	138130	-240.653
4	A4	19	Target 1	138693	-290.809
4	A4	20	Target 1	139307	-290.621
4	A4	21	Target 1	140261	48.8948
4	A4	22	Target 1	141726	899.958
4	A4	23	Target 1	143682	2242.41
4	A4	24	Target 1	147595	5541.27
4	A4	25	Target 1	154199	11531.4
4	A4	26	Target 1	164495	21212.6
4	A4	27	Target 1	184174	40277.9
4	A4	28	Target 1	217698	73188.1
4	A4	29	Target 1	271245	126121
4	A4	30	Target 1	352034	206297
4	A4	31	Target 1	458804	312453
4	A4	32	Target 1	577910	430944
4	A4	33	Target 1	696507	548927
4	A4	34	Target 1	807704	659510
4	A4	35	Target 1	917148	768340
4	A4	36	Target 1	1.00155e+06	852129
5	A5	1	Target 1	84650.1	-365.172
5	A5	2	Target 1	84687.7	-870.18
5	A5	3	Target 1	85225	-875.501
5	A5	4	Target 1	86025	-618.103
5	A5	5	Target 1	87063.2	-122.573
5	A5	6	Target 1	88032.5	304.169
5	A5	7	Target 1	88957.4	686.402
5	A5	8	Target 1	89241.5	427.91
5	A5	9	Target 1	89487.1	130.854
5	A5	10	Target 1	90085.5	186.643
5	A5	11	Target 1	90870.2	428.736
5	A5	12	Target 1	91348	363.884
5	A5	13	Target 1	91955.1	428.375
5	A5	14	Target 1	92190.9	121.546
5	A5	15	Target 1	92333.6	-278.345
5	A5	16	Target 1	92590.1	-564.447
5	A5	17	Target 1	93077.6	-619.549
5	A5	18	Target 1	93944.3	-295.448
5	A5	19	Target 1	94645.8	-136.566
5	A5	20	Target 1	95385	59.9644
5	A5	21	Target 1	96343.4	475.776
5	A5	22	Target 1	98249.7	1839.39
5	A5	23	Target 1	101158	4205.5
5	A5	24	Target 1	107481	9985.31
5	A5	25	Target 1	118698	20659.8
5	A5	26	Target 1	132902	34321.4
5	A5	27	Target 1	159870	60746.7
5	A5	28	Target 1	203127	103461
5	A5	29	Target 1	264033	163825
5	A5	30	Target 1	337610	236859
5	A5	31	Target 1	416557	315263
5	A5	32	Target 1	495273	393436
5	A5	33	Target 1	573904	471525
5	A5	34	Target 1	648253	545332
5	A5	35	Target 1	712941	609477
5	A5	36	Target 1	761878	657871
6	A6	1	Target 1	87025.3	-667.237
6	A6	2	Target 1	86879	-1249.24
6	A6	3	Target 1	87148.7	-1415.14
6	A6	4	Target 1	88619.7	-379.824
6	A6	5	Target 1	89402.6	-32.5896
6	A6	6	Target 1	90108.3	237.48
6	A6	7	Target 1	90948.7	642.253
6	A6	8	Target 1	91056.7	314.573
6	A6	9	Target 1	91460	282.213
6	A6	10	Target 1	91971.6	358.151
6	A6	11	Target 1	92415.1	365.947
6	A6	12	Target 1	93088.3	603.533
6	A6	13	Target 1	93703.3	782.837
6	A6	14	Target 1	93603	246.876
6	A6	15	Target 1	93462.3	-329.437
6	A6	16	Target 1	93577.3	-650.133
6	A6	17	Target 1	94370.1	-292.993
6	A6	18	Target 1	94365	-733.743
6	A6	19	Target 1	94322.6	-1211.79
6	A6	20	Target 1	95551.7	-418.338
6	A6	21	Target 1	97231.9	826.201
6	A6	22	Target 1	97735.1	893.786
6	A6	23	Target 1	99931.3	2654.3
6	A6	24	Target 1	104235	6522.47
6	A6	25	Target 1	112163	14014.8
6	A6	26	Target 1	123458	24874.1
6	A6	27	Target 1	134115	35095
6	A6	28	Target 1	145019	45563.5
6	A6	29	Target 1	161515	61624.3
6	A6	30	Target 1	181819	81492
6	A6	31	Target 1	200232	99469.9
6	A6	32	Target 1	220483	119285
6	A6	33	Target 1	241758	140124
6	A6	34	Target 1	260390	158321
6	A6	35	Target 1	279492	176987
6	A6	36	Target 1	292566	189626
7	A7	1	Target 1	221121	992.018
7	A7	2	Target 1	220108	-162.479
7	A7	3	Target 1	219845	-567.803
7	A7	4	Target 1	220758	204.091
7	A7	5	Target 1	220897	201.454
7	A7	6	Target 1	220860	22.8165
7	A7	7	Target 1	220917	-61.9769
7	A7	8	Target 1	221453	331.964
7	A7	9	Target 1	221413	150.78
7	A7	10	Target 1	221080	-324.482
7	A7	11	Target 1	221103	-443.369
7	A7	12	Target 1	221877	189.556
7	A7	13	Target 1	222208	379.169
7	A7	14	Target 1	222184	212.563
7	A7	15	Target 1	222175	61.8007
7	A7	16	Target 1	222554	299.476
7	A7	17	Target 1	222200	-196.177
7	A7	18	Target 1	222078	-459.861
7	A7	19	Target 1	222588	-91.4512
7	A7	20	Target 1	223067	245.818
7	A7	21	Target 1	224042	1079.31
7	A7	22	Target 1	226785	3680.84
7	A7	23	Target 1	231468	8221.8
7	A7	24	Target 1	240461	17073.3
7	A7	25	Target 1	256448	32918.4
7	A7	26	Target 1	281312	57640.7
7	A7	27	Target 1	320858	97044.6
7	A7	28	Target 1	371688	147734
7	A7	29	Target 1	432393	208296
7	A7	30	Target 1	497930	273692
7	A7	31	Target 1	567250	342870
7	A7	32	Target 1	634501	409980
7	A7	33	Target 1	696584	471921
7	A7	34	Target 1	748649	523844
7	A7	35	Target 1	797682	572736
7	A7	36	Target 1	832273	607185
8	A8	1	Target 1	196095	2074.89
8	A8	2	Target 1	195697	364.679
8	A8	3	Target 1	195978	-666.842
8	A8	4	Target 1	198110	152.589
8	A8	5	Target 1	199387	117.926
8	A8	6	Target 1	199908	-673.361
8	A8	7	Target 1	201800	-94.1015
8	A8	8	Target 1	203514	307.924
8	A8	9	Target 1	204926	407.839
8	A8	10	Target 1	206257	426.724
8	A8	11	Target 1	207449	306.483
8	A8	12	Target 1	208741	285.915
8	A8	13	Target 1	210228	460.971
8	A8	14	Target 1	211258	178.402
8	A8	15	Target 1	212060	-331.166
8	A8	16	Target 1	213636	-67.8288
8	A8	17	Target 1	214551	-464.96
8	A8	18	Target 1	215981	-346.513
8	A8	19	Target 1	217068	-572.144
8	A8	20	Target 1	218544	-408.26
8	A8	21	Target 1	221715	1450.98
8	A8	22	Target 1	226311	4734.26
8	A8	23	Target 1	233879	10990.4
8	A8	24	Target 1	247634	23433
8	A8	25	Target 1	271745	46231.9
8	A8	26	Target 1	313271	86445.5
8	A8	27	Target 1	383910	155773
8	A8	28	Target 1	489156	259706
8	A8	29	Target 1	633422	402660
8	A8	30	Target 1	805508	573434
8	A8	31	Target 1	982761	749374
8	A8	32	Target 1	1.14697e+06	912269
8	A8	33	Target 1	1.29413e+06	1.05812e+06
8	A8	34	Target 1	1422675	1185352
8	A8	35	Target 1	1.54495e+06	1.30632e+06
8	A8	36	Target 1	1636874	1.39693e+06
9	A9	1	Target 1	137615	507.988
9	A9	2	Target 1	136922	-1084.06
9	A9	3	Target 1	137291	-1614.68
9	A9	4	Target 1	140113	308.176
9	A9	5	Target 1	141031	325.973
9	A9	6	Target 1	142468	864.395
9	A9	7	Target 1	142799	295.551
9	A9	8	Target 1	143524	121.301
9	A9	9	Target 1	144401	99.1763
9	A9	10	Target 1	145280	78.7702
9	A9	11	Target 1	145870	-230.542
9	A9	12	Target 1	147447	446.755
9	A9	13	Target 1	147862	-38.1201
9	A9	14	Target 1	148658	-140.886
9	A9	15	Target 1	149726	27.7396
9	A9	16	Target 1	150054	-543.604
9	A9	17	Target 1	151420	-77.4476
9	A9	18	Target 1	153651	1254.36
9	A9	19	Target 1	154388	1092.33
9	A9	20	Target 1	157390	3194.01
9	A9	21	Target 1	162725	7630.32
9	A9	22	Target 1	172309	16314.5
9	A9	23	Target 1	188190	31296.7
9	A9	24	Target 1	216897	59103.7
9	A9	25	Target 1	267300	108607
9	A9	26	Target 1	349336	189744
9	A9	27	Target 1	474364	313872
9	A9	28	Target 1	644715	483325
9	A9	29	Target 1	851747	689457
9	A9	30	Target 1	1.07328e+06	910087
9	A9	31	Target 1	1.28547e+06	1.12138e+06
9	A9	32	Target 1	1.47281e+06	1.30782e+06
9	A9	33	Target 1	1636950	1.47106e+06
9	A9	34	Target 1	1.77563e+06	1.60884e+06
9	A9	35	Target 1	1.90828e+06	1.74059e+06
9	A9	36	Target 1	2.01249e+06	1.84391e+06
10	A10	1	Target 1	113816	927.466
10	A10	2	Target 1	113340	-289.17
10	A10	3	Target 1	113532	-838.531
10	A10	4	Target 1	115219	108.599
10	A10	5	Target 1	115694	-157.677
10	A10	6	Target 1	116514	-77.5935
10	A10	7	Target 1	117574	241.763
10	A10	8	Target 1	119124	1050.93
10	A10	9	Target 1	119281	467.516
10	A10	10	Target 1	119467	-86.9393
10	A10	11	Target 1	120473	178.183
10	A10	12	Target 1	120955	-80.8661
10	A10	13	Target 1	121114	-661.876
10	A10	14	Target 1	122509	-8.29286
10	A10	15	Target 1	123466	208.619
10	A10	16	Target 1	123654	-343.829
10	A10	17	Target 1	124874	135.184
10	A10	18	Target 1	126837	1357.97
10	A10	19	Target 1	128636	2415.95
10	A10	20	Target 1	131444	4483.71
10	A10	21	Target 1	136449	8747.6
10	A10	22	Target 1	144934	16492.2
10	A10	23	Target 1	159349	30166.6
10	A10	24	Target 1	187094	57171.4
10	A10	25	Target 1	235039	104375
10	A10	26	Target 1	312977	181573
10	A10	27	Target 1	433899	301754
10	A10	28	Target 1	599587	466702
10	A10	29	Target 1	798349	664722
10	A10	30	Target 1	1.01524e+06	880872
10	A10	31	Target 1	1.22853e+06	1.09343e+06
10	A10	32	Target 1	1.41957e+06	1.28372e+06
10	A10	33	Target 1	1.58566e+06	1.44907e+06
10	A10	34	Target 1	1.72479e+06	1.58746e+06
10	A10	35	Target 1	1.85063e+06	1.71256e+06
10	A10	36	Target 1	1.94382e+06	1.80501e+06
11	A11	1	Target 1	251727	2415.62
11	A11	2	Target 1	250677	-370.533
11	A11	3	Target 1	251046	-1738.36
11	A11	4	Target 1	254567	45.5225
11	A11	5	Target 1	255794	-464.379
11	A11	6	Target 1	258250	254.75
11	A11	7	Target 1	260434	701.27
11	A11	8	Target 1	262116	646.227
11	A11	9	Target 1	263888	681.45
11	A11	10	Target 1	266140	1196.45
11	A11	11	Target 1	266772	91.5521
11	A11	12	Target 1	268701	284.213
11	A11	13	Target 1	270252	98.623
11	A11	14	Target 1	271976	85.0335
11	A11	15	Target 1	272750	-877.619
11	A11	16	Target 1	274360	-1004.74
11	A11	17	Target 1	276442	-658.985
11	A11	18	Target 1	278932	93.2067
11	A11	19	Target 1	282455	1879.34
11	A11	20	Target 1	287954	5642.28
11	A11	21	Target 1	296851	12802
11	A11	22	Target 1	313277	27491.3
11	A11	23	Target 1	342848	55325.5
11	A11	24	Target 1	392557	103297
11	A11	25	Target 1	475608	184612
11	A11	26	Target 1	601580	308847
11	A11	27	Target 1	777031	482561
11	A11	28	Target 1	988897	692689
11	A11	29	Target 1	1.22227e+06	924327
11	A11	30	Target 1	1.45391e+06	1154229
11	A11	31	Target 1	1.66534e+06	1.36392e+06
11	A11	32	Target 1	1848517	1545362
11	A11	33	Target 1	2.00648e+06	1.70159e+06
11	A11	34	Target 1	2.13821e+06	1831581
11	A11	35	Target 1	2260755	1.95239e+06
11	A11	36	Target 1	2.34799e+06	2.03789e+06
12	A12	1	Target 1	157994	1368.34
12	A12	2	Target 1	157125	-295.227
12	A12	3	Target 1	157208	-1007.07
12	A12	4	Target 1	159348	339.158
12	A12	5	Target 1	160258	454.234
12	A12	6	Target 1	160671	73.3563
12	A12	7	Target 1	161220	-172.803
12	A12	8	Target 1	161965	-221.899
12	A12	9	Target 1	163857	875.677
12	A12	10	Target 1	164051	275.69
12	A12	11	Target 1	164202	-368.328
12	A12	12	Target 1	165717	352.731
12	A12	13	Target 1	166102	-56.4742
12	A12	14	Target 1	166936	-17.1331
12	A12	15	Target 1	167220	-527.136
12	A12	16	Target 1	168474	-67.3726
12	A12	17	Target 1	169309	-27.4064
12	A12	18	Target 1	171173	1041.95
12	A12	19	Target 1	173976	3051.26
12	A12	20	Target 1	177976	6256.55
12	A12	21	Target 1	184514	11999.9
12	A12	22	Target 1	197456	24148.1
12	A12	23	Target 1	218034	43931.8
12	A12	24	Target 1	256552	81655.5
12	A12	25	Target 1	319844	144153
12	A12	26	Target 1	419223	242738
12	A12	27	Target 1	564997	387716
12	A12	28	Target 1	748158	570083
12	A12	29	Target 1	958744	779875
12	A12	30	Target 1	1.17379e+06	994128
12	A12	31	Target 1	1.37871e+06	1.19825e+06
12	A12	32	Target 1	1.56171e+06	1.38045e+06
12	A12	33	Target 1	1.72198e+06	1.53993e+06
12	A12	34	Target 1	1.85588e+06	1.67304e+06
12	A12	35	Target 1	1.97598e+06	1.79235e+06
12	A12	36	Target 1	2.06094e+06	1.87651e+06
13	B1	1	Target 1	37916	20.6243
13	B1	2	Target 1	37895.6	31.5402
13	B1	3	Target 1	37802	-30.7039
13	B1	4	Target 1	37853.6	52.2238
13	B1	5	Target 1	37775	4.94444
13	B1	6	Target 1	37833.1	94.4112
13	B1	7	Target 1	37999.7	292.269
13	B1	8	Target 1	37832.6	156.485
13	B1	9	Target 1	37403.6	-241.114
13	B1	10	Target 1	37295.3	-318.128
13	B1	11	Target 1	37482.4	-99.7355
13	B1	12	Target 1	37062.7	-488.058
13	B1	13	Target 1	36966.2	-553.196
13	B1	14	Target 1	37486.9	-1.24141
13	B1	15	Target 1	38022.6	565.827
13	B1	16	Target 1	38005.5	580.005
13	B1	17	Target 1	37823.2	429.1
13	B1	18	Target 1	37309.7	-53.1556
13	B1	19	Target 1	37145.8	-185.728
13	B1	20	Target 1	37339	38.8014
13	B1	21	Target 1	37446.7	177.893
13	B1	22	Target 1	37395.3	157.813
13	B1	23	Target 1	37540	333.799
13	B1	24	Target 1	37444.4	269.52
13	B1	25	Target 1	36196.3	-947.193
13	B1	26	Target 1	36071.7	-1040.55
13	B1	27	Target 1	36938.7	-142.181
13	B1	28	Target 1	37394.1	344.524
13	B1	29	Target 1	37390.8	372.537
13	B1	30	Target 1	37217.7	230.836
13	B1	31	Target 1	37259.5	303.944
13	B1	32	Target 1	37955.5	1031.23
13	B1	33	Target 1	38176.2	1283.33
13	B1	34	Target 1	37837	975.406
13	B1	35	Target 1	37727	896.748
13	B1	36	Target 1	38060.4	1261.42
14	B2	1	Target 1	46143.8	617.394
14	B2	2	Target 1	46021.7	734.833
14	B2	3	Target 1	45248	200.573
14	B2	4	Target 1	44587.8	-220.082
14	B2	5	Target 1	44438	-130.373
14	B2	6	Target 1	44447.5	118.702
14	B2	7	Target 1	44120.5	31.1805
14	B2	8	Target 1	44029.8	179.963
14	B2	9	Target 1	44070.2	459.93
14	B2	10	Target 1	44046.8	676.009
14	B2	11	Target 1	43991	859.757
14	B2	12	Target 1	44015.2	1123.42
14	B2	13	Target 1	44163.3	1511.08
14	B2	14	Target 1	44304.8	1892.09
14	B2	15	Target 1	44864.1	2690.93
14	B2	16	Target 1	44996.9	3063.28
14	B2	17	Target 1	44762.2	3068.06
14	B2	18	Target 1	44331.6	2876.99
14	B2	19	Target 1	44226.1	3011.01
14	B2	20	Target 1	44435.4	3459.79
14	B2	21	Target 1	44971	4234.91
14	B2	22	Target 1	45454.6	4958.07
14	B2	23	Target 1	45624.1	5367.03
14	B2	24	Target 1	45694.8	5677.27
14	B2	25	Target 1	45648.4	5870.41
14	B2	26	Target 1	45657.4	6118.87
14	B2	27	Target 1	45523.4	6224.4
14	B2	28	Target 1	45500.2	6440.73
14	B2	29	Target 1	45937	7117.03
14	B2	30	Target 1	46172.9	7592.52
14	B2	31	Target 1	46413.6	8072.73
14	B2	32	Target 1	47007.4	8906.03
14	B2	33	Target 1	47204.1	9342.23
14	B2	34	Target 1	47168.4	9546.06
14	B2	35	Target 1	46958.1	9575.27
14	B2	36	Target 1	46771	9627.63
15	B3	1	Target 1	54013.5	1203.87
15	B3	2	Target 1	53901.1	1106.34
15	B3	3	Target 1	53332	552.086
15	B3	4	Target 1	52987.5	222.493
15	B3	5	Target 1	52917.7	167.592
15	B3	6	Target 1	53177	441.773
15	B3	7	Target 1	53159.1	438.711
15	B3	8	Target 1	52971.4	265.868
15	B3	9	Target 1	52847	156.377
15	B3	10	Target 1	52828.6	152.831
15	B3	11	Target 1	52737	76.1444
15	B3	12	Target 1	52679.5	33.5046
15	B3	13	Target 1	52752.1	121.002
15	B3	14	Target 1	52744.5	128.225
15	B3	15	Target 1	52787.7	186.293
15	B3	16	Target 1	52233.1	-353.449
15	B3	17	Target 1	52029.8	-541.854
15	B3	18	Target 1	51994.9	-561.877
15	B3	19	Target 1	51974.2	-567.665
15	B3	20	Target 1	52000.4	-526.59
15	B3	21	Target 1	51696.3	-815.823
15	B3	22	Target 1	51713.6	-783.705
15	B3	23	Target 1	52141.6	-340.806
15	B3	24	Target 1	52242.7	-224.828
15	B3	25	Target 1	51998.1	-454.487
15	B3	26	Target 1	51943	-494.783
15	B3	27	Target 1	52121.4	-301.505
15	B3	28	Target 1	52066	-342.008
15	B3	29	Target 1	51854.4	-538.753
15	B3	30	Target 1	52029.4	-348.874
15	B3	31	Target 1	53069.8	706.444
15	B3	32	Target 1	53367.6	1019.15
15	B3	33	Target 1	53257	923.391
15	B3	34	Target 1	53113.6	794.822
15	B3	35	Target 1	53114.2	810.303
15	B3	36	Target 1	53596.5	1307.52
16	B4	1	Target 1	40864.3	5680.43
16	B4	2	Target 1	40782.8	4193.64
16	B4	3	Target 1	40592.9	2598.54
16	B4	4	Target 1	40592.2	1192.69
16	B4	5	Target 1	40968.2	163.404
16	B4	6	Target 1	42198.3	-11.7174
16	B4	7	Target 1	43849.8	234.607
16	B4	8	Target 1	44587.4	-432.956
16	B4	9	Target 1	44824.2	-1601.39
16	B4	10	Target 1	45272.6	-2558.25
16	B4	11	Target 1	47148.5	-2087.56
16	B4	12	Target 1	48781.2	-1860.01
16	B4	13	Target 1	49359.6	-2686.88
16	B4	14	Target 1	52371.2	-1080.48
16	B4	15	Target 1	57072.1	2215.26
16	B4	16	Target 1	59170.2	2908.12
16	B4	17	Target 1	63647.3	5979.98
16	B4	18	Target 1	60154.6	1082.06
16	B4	19	Target 1	56422.3	-4055.41
16	B4	20	Target 1	57348	-4534.91
16	B4	21	Target 1	64786.7	1498.57
16	B4	22	Target 1	65987.3	1293.93
16	B4	23	Target 1	65479	-619.535
16	B4	24	Target 1	65662.6	-1841.16
16	B4	25	Target 1	66089.4	-2819.57
16	B4	26	Target 1	66717.5	-3596.72
16	B4	27	Target 1	66514.2	-5205.22
16	B4	28	Target 1	65772.4	-7352.24
16	B4	29	Target 1	62230.4	-12299.4
16	B4	30	Target 1	60357	-15578.1
16	B4	31	Target 1	57650.6	-19689.7
16	B4	32	Target 1	56693.6	-22051.9
16	B4	33	Target 1	56502.9	-23647.8
16	B4	34	Target 1	55879.1	-25676.8
16	B4	35	Target 1	55427.1	-27534
16	B4	36	Target 1	55386.6	-28979.7
17	B5	1	Target 1	43116.9	333.762
17	B5	2	Target 1	42894.3	218.102
17	B5	3	Target 1	42693	123.684
17	B5	4	Target 1	42693.8	231.356
17	B5	5	Target 1	42620.6	265.149
17	B5	6	Target 1	42445.5	196.876
17	B5	7	Target 1	42086.9	-54.7956
17	B5	8	Target 1	41824	-210.706
17	B5	9	Target 1	41375.6	-552.213
17	B5	10	Target 1	41285.3	-535.604
17	B5	11	Target 1	41474.9	-239.076
17	B5	12	Target 1	41542.7	-64.3846
17	B5	13	Target 1	41768.8	268.588
17	B5	14	Target 1	41616.4	223.1
17	B5	15	Target 1	41474.8	188.401
17	B5	16	Target 1	41340	160.518
17	B5	17	Target 1	41071.6	-0.895443
17	B5	18	Target 1	41088.3	122.652
17	B5	19	Target 1	41378.4	519.718
17	B5	20	Target 1	41282	530.211
17	B5	21	Target 1	41198.9	553.988
17	B5	22	Target 1	41181.7	643.711
17	B5	23	Target 1	41207	775.996
17	B5	24	Target 1	41239.2	915.039
17	B5	25	Target 1	41420.2	1203.01
17	B5	26	Target 1	41296	1185.68
17	B5	27	Target 1	41227	1223.58
17	B5	28	Target 1	41254.7	1358.27
17	B5	29	Target 1	41240.9	1451.32
17	B5	30	Target 1	41409.1	1726.48
17	B5	31	Target 1	41882.7	2307.01
17	B5	32	Target 1	41839.9	2371.07
17	B5	33	Target 1	41830.5	2468.65
17	B5	34	Target 1	42188.9	2933.92
17	B5	35	Target 1	42267	3118.92
17	B5	36	Target 1	42538.7	3497.58
18	B6	1	Target 1	74397.8	-340.496
18	B6	2	Target 1	74320.1	-203.219
18	B6	3	Target 1	74232.7	-75.6133
18	B6	4	Target 1	74203.9	110.531
18	B6	5	Target 1	73884.2	5.77734
18	B6	6	Target 1	73622.8	-40.6953
18	B6	7	Target 1	73623	174.457
18	B6	8	Target 1	73798.1	564.461
18	B6	9	Target 1	73737.4	718.77
18	B6	10	Target 1	73702.1	898.445
18	B6	11	Target 1	73784.1	1195.31
18	B6	12	Target 1	73909.8	1535.99
18	B6	13	Target 1	74079.4	1920.57
18	B6	14	Target 1	74060.2	2116.28
18	B6	15	Target 1	74023.6	2294.6
18	B6	16	Target 1	73975.4	2461.43
18	B6	17	Target 1	73950.3	2651.29
18	B6	18	Target 1	73791.7	2707.55
18	B6	19	Target 1	73735.7	2866.53
18	B6	20	Target 1	73775.8	3121.6
18	B6	21	Target 1	73735.7	3296.42
18	B6	22	Target 1	73702.5	3478.2
18	B6	23	Target 1	73740.2	3730.86
18	B6	24	Target 1	73797	4002.58
18	B6	25	Target 1	73836.6	4257.1
18	B6	26	Target 1	74124.7	4760.2
18	B6	27	Target 1	74352.1	5202.54
18	B6	28	Target 1	74310.6	5375.99
18	B6	29	Target 1	74219.8	5500.11
18	B6	30	Target 1	74215.7	5711.02
18	B6	31	Target 1	74557.8	6267.99
18	B6	32	Target 1	74856.9	6782.08
18	B6	33	Target 1	74813.8	6953.9
18	B6	34	Target 1	74725.3	7080.35
18	B6	35	Target 1	74717.4	7287.45
18	B6	36	Target 1	75065.5	7850.52
19	B7	1	Target 1	34207.2	847.479
19	B7	2	Target 1	34069.3	757.106
19	B7	3	Target 1	33849.5	584.748
19	B7	4	Target 1	33693.8	476.573
19	B7	5	Target 1	33520.9	351.149
19	B7	6	Target 1	33131.3	9.09965
19	B7	7	Target 1	32966.7	-108.012
19	B7	8	Target 1	32930.6	-96.5889
19	B7	9	Target 1	32788.4	-191.259
19	B7	10	Target 1	32694	-238.166
19	B7	11	Target 1	32682.5	-202.128
19	B7	12	Target 1	32648.5	-188.648
19	B7	13	Target 1	32718	-71.6639
19	B7	14	Target 1	32670.4	-71.6781
19	B7	15	Target 1	32598.6	-96.0009
19	B7	16	Target 1	32565.8	-81.2749
19	B7	17	Target 1	32605.8	6.20114
19	B7	18	Target 1	32245.5	-306.602
19	B7	19	Target 1	32060.3	-444.253
19	B7	20	Target 1	32073	-384.097
19	B7	21	Target 1	32217.5	-192.078
19	B7	22	Target 1	32240	-122.075
19	B7	23	Target 1	32302.2	-12.308
19	B7	24	Target 1	32279.9	12.879
19	B7	25	Target 1	32256.2	36.6753
19	B7	26	Target 1	32306.6	134.603
19	B7	27	Target 1	32634.2	509.737
19	B7	28	Target 1	32573.3	496.266
19	B7	29	Target 1	32218.4	188.904
19	B7	30	Target 1	32249.2	267.247
19	B7	31	Target 1	32786.4	851.951
19	B7	32	Target 1	32872.9	985.898
19	B7	33	Target 1	32824.8	985.306
19	B7	34	Target 1	32967	1175.08
19	B7	35	Target 1	33132.7	1388.23
19	B7	36	Target 1	33235.6	1538.64
20	B8	1	Target 1	37663.3	961.614
20	B8	2	Target 1	37555.7	919.098
20	B8	3	Target 1	37054.6	483.026
20	B8	4	Target 1	36794.4	287.838
20	B8	5	Target 1	36558.5	117.009
20	B8	6	Target 1	36355.3	-21.1095
20	B8	7	Target 1	36042.5	-268.892
20	B8	8	Target 1	35984.1	-262.217
20	B8	9	Target 1	36249.6	68.2819
20	B8	10	Target 1	36153.2	36.9684
20	B8	11	Target 1	35758.4	-292.806
20	B8	12	Target 1	35672.5	-313.635
20	B8	13	Target 1	35823.3	-97.7769
20	B8	14	Target 1	35689.4	-166.704
20	B8	15	Target 1	35583.7	-207.291
20	B8	16	Target 1	35494.3	-231.647
20	B8	17	Target 1	35484.3	-176.656
20	B8	18	Target 1	35685.3	89.4288
20	B8	19	Target 1	35958.2	427.408
20	B8	20	Target 1	35955.3	489.481
20	B8	21	Target 1	35440	39.2929
20	B8	22	Target 1	35353.8	18.0614
20	B8	23	Target 1	35538.1	267.478
20	B8	24	Target 1	35612.8	407.153
20	B8	25	Target 1	35858.6	718.09
20	B8	26	Target 1	35902.1	826.569
20	B8	27	Target 1	36051	1040.53
20	B8	28	Target 1	36094.5	1149.08
20	B8	29	Target 1	35981	1100.62
20	B8	30	Target 1	36034.4	1219.05
20	B8	31	Target 1	36582.9	1832.6
20	B8	32	Target 1	36640.2	1954.94
20	B8	33	Target 1	36596	1975.78
20	B8	34	Target 1	36866.5	2311.34
20	B8	35	Target 1	37040.6	2550.52
20	B8	36	Target 1	36968.9	2543.88
21	B9	1	Target 1	165918	1046.26
21	B9	2	Target 1	165433	560.82
21	B9	3	Target 1	165052	180.727
21	B9	4	Target 1	164691	-180.727
21	B9	5	Target 1	164698	-173.305
21	B9	6	Target 1	165070	197.836
21	B9	7	Target 1	165138	266.711
21	B9	8	Target 1	165319	447.039
21	B9	9	Target 1	165596	724.68
21	B9	10	Target 1	165638	766.711
21	B9	11	Target 1	165754	882.383
21	B9	12	Target 1	165999	1126.91
21	B9	13	Target 1	166321	1449.4
21	B9	14	Target 1	166306	1433.95
21	B9	15	Target 1	166341	1469.54
21	B9	16	Target 1	166322	1450.23
21	B9	17	Target 1	166268	1396.77
21	B9	18	Target 1	166366	1494.3
21	B9	19	Target 1	165994	1122.45
21	B9	20	Target 1	165942	1070.55
21	B9	21	Target 1	166457	1585.63
21	B9	22	Target 1	166639	1767.35
21	B9	23	Target 1	167248	2376.13
21	B9	24	Target 1	167382	2510.24
21	B9	25	Target 1	167317	2445.79
21	B9	26	Target 1	167604	2732.51
21	B9	27	Target 1	167795	2923.07
21	B9	28	Target 1	167788	2915.9
21	B9	29	Target 1	168150	3277.8
21	B9	30	Target 1	168450	3577.87
21	B9	31	Target 1	169552	4680.76
21	B9	32	Target 1	170178	5305.8
21	B9	33	Target 1	170094	5222.57
21	B9	34	Target 1	170035	5163.52
21	B9	35	Target 1	170000	5127.95
21	B9	36	Target 1	170566	5694.43
22	B10	1	Target 1	48761.4	577.995
22	B10	2	Target 1	48687	558.804
22	B10	3	Target 1	48370.2	297.258
22	B10	4	Target 1	47751.3	-266.465
22	B10	5	Target 1	47617.5	-345.007
22	B10	6	Target 1	47895.4	-11.9168
22	B10	7	Target 1	47827.9	-24.1273
22	B10	8	Target 1	47723.5	-73.3847
22	B10	9	Target 1	47725.6	-15.9936
22	B10	10	Target 1	47675.8	-10.579
22	B10	11	Target 1	47718.9	87.7027
22	B10	12	Target 1	47699.1	123.086
22	B10	13	Target 1	47831.9	311.192
22	B10	14	Target 1	47767.2	301.708
22	B10	15	Target 1	47502.5	92.1615
22	B10	16	Target 1	47378	22.9354
22	B10	17	Target 1	47306.8	6.96323
22	B10	18	Target 1	47051.1	-193.587
22	B10	19	Target 1	47030.4	-159.008
22	B10	20	Target 1	47229.4	95.1912
22	B10	21	Target 1	46840.9	-238.129
22	B10	22	Target 1	46747.1	-276.671
22	B10	23	Target 1	46851.8	-116.745
22	B10	24	Target 1	46891.3	-22.014
22	B10	25	Target 1	47001.4	143.287
22	B10	26	Target 1	47593.5	790.569
22	B10	27	Target 1	47966.6	1218.96
22	B10	28	Target 1	48136.1	1443.68
22	B10	29	Target 1	48088.1	1450.83
22	B10	30	Target 1	48047.7	1465.65
22	B10	31	Target 1	48365.6	1838.8
22	B10	32	Target 1	48673.3	2201.7
22	B10	33	Target 1	48783.8	2367.44
22	B10	34	Target 1	49355.6	2994.48
22	B10	35	Target 1	49294.8	2988.87
22	B10	36	Target 1	49114.8	2864.07
23	B11	1	Target 1	40899.9	307.442
23	B11	2	Target 1	40894.9	241.688
23	B11	3	Target 1	41016.1	302.103
23	B11	4	Target 1	40916.9	142.104
23	B11	5	Target 1	40895.8	60.2335
23	B11	6	Target 1	41084.2	187.863
23	B11	7	Target 1	41136.3	179.204
23	B11	8	Target 1	41260.5	242.575
23	B11	9	Target 1	41408.6	329.943
23	B11	10	Target 1	41297.6	158.151
23	B11	11	Target 1	40756.7	-443.563
23	B11	12	Target 1	40633.9	-627.176
23	B11	13	Target 1	40680.6	-641.179
23	B11	14	Target 1	40837.8	-544.792
23	B11	15	Target 1	41486.4	43.002
23	B11	16	Target 1	41584.7	80.5261
23	B11	17	Target 1	41413.4	-151.547
23	B11	18	Target 1	41352.2	-273.516
23	B11	19	Target 1	41496.1	-190.429
23	B11	20	Target 1	41562.3	-185.01
23	B11	21	Target 1	41918.3	110.194
23	B11	22	Target 1	42071.8	202.913
23	B11	23	Target 1	42566.2	636.523
23	B11	24	Target 1	42323.2	332.711
23	B11	25	Target 1	42129.7	78.4619
23	B11	26	Target 1	42082.7	-29.2953
23	B11	27	Target 1	42109.2	-63.654
23	B11	28	Target 1	42649.9	416.343
23	B11	29	Target 1	43002.6	708.23
23	B11	30	Target 1	43127.1	771.985
23	B11	31	Target 1	43818.9	1402.9
23	B11	32	Target 1	43905.9	1429.13
23	B11	33	Target 1	44145	1607.48
23	B11	34	Target 1	44615.2	2016.91
23	B11	35	Target 1	45171.3	2512.2
23	B11	36	Target 1	45230.8	2510.96
24	B12	1	Target 1	34222.3	204.224
24	B12	2	Target 1	33879.7	-133.867
24	B12	3	Target 1	33789.7	-219.295
24	B12	4	Target 1	34291.4	286.996
24	B12	5	Target 1	34484	484.131
24	B12	6	Target 1	33923.7	-71.6717
24	B12	7	Target 1	33779.1	-211.763
24	B12	8	Target 1	33873.2	-113.105
24	B12	9	Target 1	33567	-414.712
24	B12	10	Target 1	33624	-353.222
24	B12	11	Target 1	34212.7	240.022
24	B12	12	Target 1	34281.3	313.215
24	B12	13	Target 1	34023	59.405
24	B12	14	Target 1	33937.7	-21.3547
24	B12	15	Target 1	34026.2	71.6669
24	B12	16	Target 1	34094.3	144.388
24	B12	17	Target 1	34460.7	515.3
24	B12	18	Target 1	34507.1	566.271
24	B12	19	Target 1	34572.8	636.472
24	B12	20	Target 1	34429.9	498.142
24	B12	21	Target 1	34315.7	388.449
24	B12	22	Target 1	34281.8	359.13
24	B12	23	Target 1	34281	362.808
24	B12	24	Target 1	34565.9	652.294
24	B12	25	Target 1	34723.5	814.441
24	B12	26	Target 1	34830.9	926.31
24	B12	27	Target 1	35049.1	1149.09
24	B12	28	Target 1	35021.1	1125.68
24	B12	29	Target 1	34343.8	452.875
24	B12	30	Target 1	34445.2	558.842
24	B12	31	Target 1	35537	1655.17
24	B12	32	Target 1	34821.2	943.908
24	B12	33	Target 1	34646.5	773.735
24	B12	34	Target 1	35347.3	1479.13
24	B12	35	Target 1	35782.3	1918.63
24	B12	36	Target 1	36017.8	2158.62
25	C1	1	Target 1	104880	1073.05
25	C1	2	Target 1	104367	193.491
25	C1	3	Target 1	104245	-296.053
25	C1	4	Target 1	104751	-157.135
25	C1	5	Target 1	104920	-354.436
25	C1	6	Target 1	105395	-247.511
25	C1	7	Target 1	105937	-72.1402
25	C1	8	Target 1	106952	575.777
25	C1	9	Target 1	107125	381.695
25	C1	10	Target 1	107226	115.269
25	C1	11	Target 1	107602	124.725
25	C1	12	Target 1	108421	575.909
25	C1	13	Target 1	108702	490.584
25	C1	14	Target 1	108602	23.1109
25	C1	15	Target 1	108742	-204.315
25	C1	16	Target 1	108904	-408.616
25	C1	17	Target 1	109133	-546.863
25	C1	18	Target 1	109251	-796.102
25	C1	19	Target 1	110234	-180.301
25	C1	20	Target 1	110959	177.468
25	C1	21	Target 1	112327	1178.21
25	C1	22	Target 1	115507	3990.91
25	C1	23	Target 1	119661	7777.73
25	C1	24	Target 1	128158	15907.8
25	C1	25	Target 1	144092	31474.6
25	C1	26	Target 1	171514	58529.7
25	C1	27	Target 1	218893	105542
25	C1	28	Target 1	295974	182256
25	C1	29	Target 1	411134	297048
25	C1	30	Target 1	563895	449442
25	C1	31	Target 1	741791	626972
25	C1	32	Target 1	925362	810175
25	C1	33	Target 1	1.09888e+06	983322
25	C1	34	Target 1	1.25044e+06	1.13452e+06
25	C1	35	Target 1	1.38159e+06	1.26531e+06
25	C1	36	Target 1	1.47576e+06	1.3591e+06
26	C2	1	Target 1	146598	961.096
26	C2	2	Target 1	146260	158.003
26	C2	3	Target 1	146312	-253.995
26	C2	4	Target 1	147320	289.928
26	C2	5	Target 1	147997	503.241
26	C2	6	Target 1	148087	128.618
26	C2	7	Target 1	148473	50.5409
26	C2	8	Target 1	148945	58.9484
26	C2	9	Target 1	149405	53.8716
26	C2	10	Target 1	149344	-471.252
26	C2	11	Target 1	149526	-753.376
26	C2	12	Target 1	150649	-94.4059
26	C2	13	Target 1	151095	-112.561
26	C2	14	Target 1	151727	55.3154
26	C2	15	Target 1	152444	308.442
26	C2	16	Target 1	152412	-187.823
26	C2	17	Target 1	152752	-312.431
26	C2	18	Target 1	154015	486.43
26	C2	19	Target 1	154243	250.509
26	C2	20	Target 1	155205	747.964
26	C2	21	Target 1	157551	2630.12
26	C2	22	Target 1	160514	5129.33
26	C2	23	Target 1	166219	10369.7
26	C2	24	Target 1	178289	21975.5
26	C2	25	Target 1	196502	39724.5
26	C2	26	Target 1	229838	72596.2
26	C2	27	Target 1	288803	131097
26	C2	28	Target 1	384508	226338
26	C2	29	Target 1	521132	362498
26	C2	30	Target 1	700413	541315
26	C2	31	Target 1	903955	744393
26	C2	32	Target 1	1.11359e+06	953564
26	C2	33	Target 1	1309535	1.14904e+06
26	C2	34	Target 1	1.47631e+06	1.31535e+06
26	C2	35	Target 1	1622662	1.46124e+06
26	C2	36	Target 1	1.72841e+06	1566525
27	C3	1	Target 1	122977	361.638
27	C3	2	Target 1	123325	292.176
27	C3	3	Target 1	123186	-263.795
27	C3	4	Target 1	123315	-551.374
27	C3	5	Target 1	124796	512.109
27	C3	6	Target 1	126351	1650.28
27	C3	7	Target 1	125223	104.512
27	C3	8	Target 1	124812	-723.044
27	C3	9	Target 1	125300	-652.288
27	C3	10	Target 1	126078	-291.368
27	C3	11	Target 1	126429	-357.557
27	C3	12	Target 1	126681	-522.207
27	C3	13	Target 1	127208	-412.669
27	C3	14	Target 1	128665	627.126
27	C3	15	Target 1	130350	1895.08
27	C3	16	Target 1	128890	18.2951
27	C3	17	Target 1	128256	-1033.1
27	C3	18	Target 1	128665	-1041.85
27	C3	19	Target 1	129965	-158.717
27	C3	20	Target 1	130482	-58.1484
27	C3	21	Target 1	132298	1339.93
27	C3	22	Target 1	136607	5232.33
27	C3	23	Target 1	144898	13105.6
27	C3	24	Target 1	152253	20043.6
27	C3	25	Target 1	170752	38125.7
27	C3	26	Target 1	205564	72520.3
27	C3	27	Target 1	259652	126192
27	C3	28	Target 1	349395	215518
27	C3	29	Target 1	480077	345782
27	C3	30	Target 1	649360	514649
27	C3	31	Target 1	845591	710462
27	C3	32	Target 1	1038989	903443
27	C3	33	Target 1	1.21392e+06	1.07795e+06
27	C3	34	Target 1	1.35877e+06	1.22239e+06
27	C3	35	Target 1	1.48608e+06	1.34929e+06
27	C3	36	Target 1	1.58179e+06	1444575
28	C4	1	Target 1	37723.5	740.587
28	C4	2	Target 1	37670	705.527
28	C4	3	Target 1	37657.6	711.553
28	C4	4	Target 1	37492	564.376
28	C4	5	Target 1	37174.7	265.57
28	C4	6	Target 1	37007	116.31
28	C4	7	Target 1	36921.1	48.8672
28	C4	8	Target 1	36891.6	37.7642
28	C4	9	Target 1	37117.6	282.196
28	C4	10	Target 1	37113	296.027
28	C4	11	Target 1	36991.3	192.74
28	C4	12	Target 1	36768	-12.0544
28	C4	13	Target 1	36660.1	-101.497
28	C4	14	Target 1	36678.5	-64.663
28	C4	15	Target 1	36595.2	-129.555
28	C4	16	Target 1	36503.8	-202.529
28	C4	17	Target 1	36403	-284.91
28	C4	18	Target 1	36105.3	-564.118
28	C4	19	Target 1	36023.5	-627.546
28	C4	20	Target 1	36086.2	-546.336
28	C4	21	Target 1	36027.4	-586.689
28	C4	22	Target 1	35957.8	-637.859
28	C4	23	Target 1	35865.3	-711.981
28	C4	24	Target 1	35944.4	-614.366
28	C4	25	Target 1	36328.7	-211.695
28	C4	26	Target 1	36295.7	-226.252
28	C4	27	Target 1	36236.1	-267.386
28	C4	28	Target 1	36417.1	-67.9538
28	C4	29	Target 1	36889.1	422.467
28	C4	30	Target 1	37066.4	618.223
28	C4	31	Target 1	36895.8	466.073
28	C4	32	Target 1	36440.8	29.5635
28	C4	33	Target 1	36459.9	67.0268
28	C4	34	Target 1	37141.6	767.205
28	C4	35	Target 1	37327.4	971.43
28	C4	36	Target 1	37743.8	1406.29
29	C5	1	Target 1	62709.9	316.342
29	C5	2	Target 1	62420	88.1926
29	C5	3	Target 1	62217.4	-52.7422
29	C5	4	Target 1	62275.2	66.659
29	C5	5	Target 1	62235.6	88.7125
29	C5	6	Target 1	62298.2	213.012
29	C5	7	Target 1	62206.6	183.105
29	C5	8	Target 1	62060.1	98.2559
29	C5	9	Target 1	61910.8	10.6102
29	C5	10	Target 1	61678.9	-159.579
29	C5	11	Target 1	61460.1	-316.72
29	C5	12	Target 1	61509.9	-205.237
29	C5	13	Target 1	61886.5	232.977
29	C5	14	Target 1	61297.2	-294.665
29	C5	15	Target 1	61202	-328.151
29	C5	16	Target 1	61542.6	74.1293
29	C5	17	Target 1	61280.5	-126.309
29	C5	18	Target 1	61226.4	-118.787
29	C5	19	Target 1	61476.9	193.352
29	C5	20	Target 1	61478.5	256.636
29	C5	21	Target 1	61363.4	203.264
29	C5	22	Target 1	61080	-18.5223
29	C5	23	Target 1	61036.2	-0.605469
29	C5	24	Target 1	61136.9	161.745
29	C5	25	Target 1	61184.1	270.638
29	C5	26	Target 1	61335.9	484.094
29	C5	27	Target 1	61209.6	419.452
29	C5	28	Target 1	61256.1	527.639
29	C5	29	Target 1	61844.2	1177.37
29	C5	30	Target 1	62488.3	1883.13
29	C5	31	Target 1	62816.1	2272.55
29	C5	32	Target 1	62910.6	2428.72
29	C5	33	Target 1	62761.9	2341.77
29	C5	34	Target 1	62708.1	2349.57
29	C5	35	Target 1	63048.4	2751.55
29	C5	36	Target 1	63180.5	2945.37
30	C6	1	Target 1	92551.4	626.107
30	C6	2	Target 1	92442.4	640.714
30	C6	3	Target 1	92013.5	335.54
30	C6	4	Target 1	91676.9	122.545
30	C6	5	Target 1	91532.6	101.901
30	C6	6	Target 1	91545	237.993
30	C6	7	Target 1	91136.2	-47.0961
30	C6	8	Target 1	90920.4	-139.278
30	C6	9	Target 1	90790.7	-145.328
30	C6	10	Target 1	90417.1	-395.276
30	C6	11	Target 1	90333.3	-355.427
30	C6	12	Target 1	90583.4	18.3438
30	C6	13	Target 1	90343.1	-98.237
30	C6	14	Target 1	90226.3	-91.435
30	C6	15	Target 1	90315.9	121.844
30	C6	16	Target 1	90069.8	-0.620011
30	C6	17	Target 1	89664.2	-282.568
30	C6	18	Target 1	89623.6	-199.414
30	C6	19	Target 1	89993.2	293.817
30	C6	20	Target 1	90042.4	466.69
30	C6	21	Target 1	89508.1	56.0073
30	C6	22	Target 1	89287.4	-41.011
30	C6	23	Target 1	89346.1	141.338
30	C6	24	Target 1	89667.6	586.492
30	C6	25	Target 1	89738.3	780.856
30	C6	26	Target 1	89915	1081.27
30	C6	27	Target 1	90057	1346.93
30	C6	28	Target 1	90227.3	1640.87
30	C6	29	Target 1	90461.5	1998.67
30	C6	30	Target 1	90652.6	2313.45
30	C6	31	Target 1	90950.8	2735.34
30	C6	32	Target 1	91091.7	2999.92
30	C6	33	Target 1	90887	2918.86
30	C6	34	Target 1	90869.4	3024.88
30	C6	35	Target 1	91372.7	3651.86
30	C6	36	Target 1	91408.6	3811.48
31	C7	1	Target 1	48059.5	395.277
31	C7	2	Target 1	47943.9	331.13
31	C7	3	Target 1	47789.9	228.545
31	C7	4	Target 1	47705.6	195.792
31	C7	5	Target 1	47464.9	6.52001
31	C7	6	Target 1	47316.1	-90.8305
31	C7	7	Target 1	47300.7	-54.7825
31	C7	8	Target 1	47440.1	136.125
31	C7	9	Target 1	47246.4	-6.11633
31	C7	10	Target 1	47110.3	-90.7676
31	C7	11	Target 1	47050.2	-99.3447
31	C7	12	Target 1	47034.1	-63.9412
31	C7	13	Target 1	47199.7	153.111
31	C7	14	Target 1	46950	-45.1461
31	C7	15	Target 1	46452.5	-491.172
31	C7	16	Target 1	46445.1	-447.081
31	C7	17	Target 1	46858.3	17.5602
31	C7	18	Target 1	46875.2	85.9753
31	C7	19	Target 1	46740.7	2.91392
31	C7	20	Target 1	46691.8	5.43452
31	C7	21	Target 1	46780.9	145.998
31	C7	22	Target 1	46797.5	214.112
31	C7	23	Target 1	46725.4	193.492
31	C7	24	Target 1	46484.1	3.60287
31	C7	25	Target 1	46381.1	-47.9117
31	C7	26	Target 1	46466.3	88.7574
31	C7	27	Target 1	46946.3	620.255
31	C7	28	Target 1	47302.1	1027.56
31	C7	29	Target 1	47647.7	1424.55
31	C7	30	Target 1	48113.8	1942.12
31	C7	31	Target 1	48650.8	2530.68
31	C7	32	Target 1	48782.8	2714.1
31	C7	33	Target 1	48665.9	2648.64
31	C7	34	Target 1	48654.6	2688.83
31	C7	35	Target 1	48795.8	2881.55
31	C7	36	Target 1	48964.3	3101.53
32	C8	1	Target 1	714310	2423.57
32	C8	2	Target 1	712068	-823.482
32	C8	3	Target 1	711537	-2359.79
32	C8	4	Target 1	713775	-1127.46
32	C8	5	Target 1	714695	-1212.46
32	C8	6	Target 1	716804	-108.322
32	C8	7	Target 1	717869	-49.0009
32	C8	8	Target 1	718944	20.2578
32	C8	9	Target 1	720264	335.454
32	C8	10	Target 1	721895	960.963
32	C8	11	Target 1	723098	1159.22
32	C8	12	Target 1	724499	1554.48
32	C8	13	Target 1	725628	1678.74
32	C8	14	Target 1	726230	1274.81
32	C8	15	Target 1	727326	1366.19
32	C8	16	Target 1	728606	1640.83
32	C8	17	Target 1	728859	888.648
32	C8	18	Target 1	728754	-222.155
32	C8	19	Target 1	729509	-471.772
32	C8	20	Target 1	730266	-719.763
32	C8	21	Target 1	730314	-1677.32
32	C8	22	Target 1	730065	-2931.56
32	C8	23	Target 1	730585	-3417.36
32	C8	24	Target 1	731430	-3577.48
32	C8	25	Target 1	732375	-3637.22
32	C8	26	Target 1	732456	-4561.4
32	C8	27	Target 1	733275	-4748.26
32	C8	28	Target 1	733478	-5550.19
32	C8	29	Target 1	734464	-5569.06
32	C8	30	Target 1	735176	-5863.11
32	C8	31	Target 1	735810	-6233.67
32	C8	32	Target 1	736899	-6149.78
32	C8	33	Target 1	737348	-6705.96
32	C8	34	Target 1	737405	-7654.95
32	C8	35	Target 1	738017	-8048.13
32	C8	36	Target 1	738004	-9065.69
33	C9	1	Target 1	52349	1574.93
33	C9	2	Target 1	52257.4	1493.11
33	C9	3	Target 1	51924.3	1169.8
33	C9	4	Target 1	51403.7	658.998
33	C9	5	Target 1	51187.7	452.743
33	C9	6	Target 1	51167.6	442.484
33	C9	7	Target 1	51036.5	321.108
33	C9	8	Target 1	50894.7	189.123
33	C9	9	Target 1	50875.9	180.142
33	C9	10	Target 1	50997.6	311.555
33	C9	11	Target 1	50904.6	228.35
33	C9	12	Target 1	50754.4	87.9823
33	C9	13	Target 1	50638	-18.6086
33	C9	14	Target 1	50581.6	-65.3088
33	C9	15	Target 1	50356.6	-280.509
33	C9	16	Target 1	50082.4	-544.865
33	C9	17	Target 1	49484.9	-1132.66
33	C9	18	Target 1	49462.9	-1144.8
33	C9	19	Target 1	49974.6	-623.396
33	C9	20	Target 1	50076.6	-511.612
33	C9	21	Target 1	50195	-383.413
33	C9	22	Target 1	50089.5	-479.067
33	C9	23	Target 1	49880.1	-678.72
33	C9	24	Target 1	49423.7	-1125.37
33	C9	25	Target 1	49383	-1156.27
33	C9	26	Target 1	49730.2	-799.239
33	C9	27	Target 1	50059.9	-459.798
33	C9	28	Target 1	50270.2	-239.655
33	C9	29	Target 1	50766.9	266.801
33	C9	30	Target 1	50925.7	435.363
33	C9	31	Target 1	51410.4	929.854
33	C9	32	Target 1	51400.9	930.138
33	C9	33	Target 1	51325.4	864.395
33	C9	34	Target 1	51556.7	1105.49
33	C9	35	Target 1	51510.4	1068.96
33	C9	36	Target 1	51370	938.337
34	C10	1	Target 1	61402.8	384.673
34	C10	2	Target 1	61371.5	281.093
34	C10	3	Target 1	61330	167.337
34	C10	4	Target 1	61327.3	92.3662
34	C10	5	Target 1	60914.5	-392.698
34	C10	6	Target 1	60902.9	-476.552
34	C10	7	Target 1	61293.3	-158.441
34	C10	8	Target 1	61431.2	-92.7517
34	C10	9	Target 1	61842.3	246.039
34	C10	10	Target 1	62032.3	363.795
34	C10	11	Target 1	61951.6	210.828
34	C10	12	Target 1	61835.3	22.2359
34	C10	13	Target 1	61745.7	-139.626
34	C10	14	Target 1	61933.6	-23.9207
34	C10	15	Target 1	62568.9	539.128
34	C10	16	Target 1	62478.5	376.415
34	C10	17	Target 1	62296.6	122.214
34	C10	18	Target 1	62163.9	-82.6792
34	C10	19	Target 1	62029.8	-289.029
34	C10	20	Target 1	61906.5	-484.66
34	C10	21	Target 1	61837.8	-625.588
34	C10	22	Target 1	61936.4	-599.297
34	C10	23	Target 1	61933.5	-674.42
34	C10	24	Target 1	62147.3	-532.84
34	C10	25	Target 1	62402.6	-349.839
34	C10	26	Target 1	62672.6	-152.095
34	C10	27	Target 1	62793.6	-103.366
34	C10	28	Target 1	63447.5	478.257
34	C10	29	Target 1	63957.7	916.188
34	C10	30	Target 1	64159.5	1045.71
34	C10	31	Target 1	64833.6	1647.62
34	C10	32	Target 1	64927.6	1669.27
34	C10	33	Target 1	65159.1	1828.49
34	C10	34	Target 1	65353.8	1950.99
34	C10	35	Target 1	65879.1	2404.04
34	C10	36	Target 1	65899	2351.68
35	C11	1	Target 1	111639	941.6
35	C11	2	Target 1	111726	313.122
35	C11	3	Target 1	111976	-153.262
35	C11	4	Target 1	112198	-647.506
35	C11	5	Target 1	113053	-508.187
35	C11	6	Target 1	113475	-803.102
35	C11	7	Target 1	114831	-163.221
35	C11	8	Target 1	115869	158.942
35	C11	9	Target 1	116860	433.917
35	C11	10	Target 1	117775	633.166
35	C11	11	Target 1	118433	574.462
35	C11	12	Target 1	119073	498.281
35	C11	13	Target 1	119816	525.772
35	C11	14	Target 1	120096	88.9658
35	C11	15	Target 1	120584	-138.278
35	C11	16	Target 1	122521	1082.53
35	C11	17	Target 1	122807	652.36
35	C11	18	Target 1	123121	250.414
35	C11	19	Target 1	123532	-54.6734
35	C11	20	Target 1	123402	-901.573
35	C11	21	Target 1	123490	-1529.01
35	C11	22	Target 1	123683	-2052.02
35	C11	23	Target 1	125311	-1140.19
35	C11	24	Target 1	125879	-1288.53
35	C11	25	Target 1	127072	-811.712
35	C11	26	Target 1	128506	-93.9714
35	C11	27	Target 1	128402	-913.59
35	C11	28	Target 1	128398	-1634.05
35	C11	29	Target 1	129952	-796.428
35	C11	30	Target 1	130539	-925.008
35	C11	31	Target 1	131167	-1012.88
35	C11	32	Target 1	132976	79.7944
35	C11	33	Target 1	133793	180.473
35	C11	34	Target 1	136065	1736.09
35	C11	35	Target 1	136482	1437.3
35	C11	36	Target 1	137258	1496.65
36	C12	1	Target 1	25629.6	-421.452
36	C12	2	Target 1	25652.6	-418.268
36	C12	3	Target 1	25971.2	-119.444
36	C12	4	Target 1	26308.7	198.276
36	C12	5	Target 1	26447.5	317.24
36	C12	6	Target 1	26528.3	378.247
36	C12	7	Target 1	26868.2	698.354
36	C12	8	Target 1	26265.3	75.5894
36	C12	9	Target 1	25997.3	-212.193
36	C12	10	Target 1	25979.2	-250.135
36	C12	11	Target 1	26233.5	-15.616
36	C12	12	Target 1	26515.5	246.584
36	C12	13	Target 1	26416.8	128.054
36	C12	14	Target 1	26167	-141.521
36	C12	15	Target 1	26093.4	-234.959
36	C12	16	Target 1	26205.1	-143.087
36	C12	17	Target 1	26229.9	-138.058
36	C12	18	Target 1	26371.5	-16.295
36	C12	19	Target 1	26167.1	-240.516
36	C12	20	Target 1	26117.9	-309.439
36	C12	21	Target 1	26418.6	-28.6293
36	C12	22	Target 1	26501.4	34.4364
36	C12	23	Target 1	25943	-543.756
36	C12	24	Target 1	25787.5	-719.131
36	C12	25	Target 1	25952.4	-574.058
36	C12	26	Target 1	26217	-329.256
36	C12	27	Target 1	26051.4	-514.638
36	C12	28	Target 1	26171.5	-414.31
36	C12	29	Target 1	27085.7	480.009
36	C12	30	Target 1	27336.5	711.075
36	C12	31	Target 1	27214.6	569.315
36	C12	32	Target 1	27105.9	440.855
36	C12	33	Target 1	27101.2	416.327
36	C12	34	Target 1	26839.2	134.556
36	C12	35	Target 1	26840.6	116.122
36	C12	36	Target 1	27456.5	712.155
37	D1	1	Target 1	102160	209.979
37	D1	2	Target 1	102010	-269.403
37	D1	3	Target 1	102222	-386.606
37	D1	4	Target 1	103359	420.637
37	D1	5	Target 1	103522	254.661
37	D1	6	Target 1	103560	-36.8772
37	D1	7	Target 1	104064	138.061
37	D1	8	Target 1	104116	-138.946
37	D1	9	Target 1	104341	-243.883
37	D1	10	Target 1	104784	-129.664
37	D1	11	Target 1	105039	-203.905
37	D1	12	Target 1	105626	53.3219
37	D1	13	Target 1	106062	159.752
37	D1	14	Target 1	106345	113.448
37	D1	15	Target 1	106983	422.636
37	D1	16	Target 1	107464	573.66
37	D1	17	Target 1	108455	1235.3
37	D1	18	Target 1	110759	3210.25
37	D1	19	Target 1	111291	3412.83
37	D1	20	Target 1	112749	4541.66
37	D1	21	Target 1	117075	8538.5
37	D1	22	Target 1	125985	17119
37	D1	23	Target 1	139048	29852.6
37	D1	24	Target 1	165139	55614.6
37	D1	25	Target 1	209347	99493.5
37	D1	26	Target 1	280122	169938
37	D1	27	Target 1	391435	280922
37	D1	28	Target 1	542128	431287
37	D1	29	Target 1	724726	613554
37	D1	30	Target 1	919017	807516
37	D1	31	Target 1	1.10597e+06	994142
37	D1	32	Target 1	1.27218e+06	1.16002e+06
37	D1	33	Target 1	1413361	1.30087e+06
37	D1	34	Target 1	1.52998e+06	1417158
37	D1	35	Target 1	1628878	1515731
37	D1	36	Target 1	1.6978e+06	1.58432e+06
38	D2	1	Target 1	213086	2948.32
38	D2	2	Target 1	212086	2131.72
38	D2	3	Target 1	211198	1425.61
38	D2	4	Target 1	210210	621.007
38	D2	5	Target 1	210040	634.182
38	D2	6	Target 1	210397	1173.14
38	D2	7	Target 1	208765	-276.06
38	D2	8	Target 1	207920	-937.994
38	D2	9	Target 1	206738	-1936.72
38	D2	10	Target 1	206526	-1966.3
38	D2	11	Target 1	206817	-1491.95
38	D2	12	Target 1	207329	-797.307
38	D2	13	Target 1	208885	941.634
38	D2	14	Target 1	207712	-48.8778
38	D2	15	Target 1	207544	-34.1709
38	D2	16	Target 1	208696	1300.74
38	D2	17	Target 1	208605	1393.07
38	D2	18	Target 1	208957	1927.59
38	D2	19	Target 1	211364	4517.48
38	D2	20	Target 1	213906	7242.47
38	D2	21	Target 1	219959	13478.2
38	D2	22	Target 1	226450	20151.6
38	D2	23	Target 1	242239	36124
38	D2	24	Target 1	268581	62648.1
38	D2	25	Target 1	315844	110094
38	D2	26	Target 1	391534	185967
38	D2	27	Target 1	508060	302676
38	D2	28	Target 1	663264	458063
38	D2	29	Target 1	847447	642429
38	D2	30	Target 1	1.04139e+06	836550
38	D2	31	Target 1	1223716	1.01906e+06
38	D2	32	Target 1	1.38465e+06	1.18018e+06
38	D2	33	Target 1	1.52073e+06	1.31644e+06
38	D2	34	Target 1	1.63349e+06	1.42939e+06
38	D2	35	Target 1	1.73514e+06	1.53121e+06
38	D2	36	Target 1	1.80863e+06	1.60489e+06
39	D3	1	Target 1	114548	1053.83
39	D3	2	Target 1	114100	306.583
39	D3	3	Target 1	114040	-51.6847
39	D3	4	Target 1	114672	281.658
39	D3	5	Target 1	114846	157.109
39	D3	6	Target 1	115149	161.779
39	D3	7	Target 1	115033	-252.785
39	D3	8	Target 1	115087	-497.247
39	D3	9	Target 1	115827	-55.1237
39	D3	10	Target 1	116120	-60.8284
39	D3	11	Target 1	116424	-55.3925
39	D3	12	Target 1	116887	109.309
39	D3	13	Target 1	117340	263.206
39	D3	14	Target 1	117837	462.462
39	D3	15	Target 1	118918	1244.45
39	D3	16	Target 1	120262	2290.12
39	D3	17	Target 1	121211	2940.35
39	D3	18	Target 1	122296	3727.56
39	D3	19	Target 1	124119	5251.77
39	D3	20	Target 1	126544	7377.91
39	D3	21	Target 1	131284	11820.1
39	D3	22	Target 1	139983	20220.4
39	D3	23	Target 1	155133	35071.9
39	D3	24	Target 1	183121	62761.1
39	D3	25	Target 1	231962	111304
39	D3	26	Target 1	310484	189528
39	D3	27	Target 1	429463	308208
39	D3	28	Target 1	586005	464451
39	D3	29	Target 1	769055	647203
39	D3	30	Target 1	957088	834937
39	D3	31	Target 1	1.1296e+06	1.00715e+06
39	D3	32	Target 1	1.27742e+06	1.15468e+06
39	D3	33	Target 1	1.40331e+06	1.28027e+06
39	D3	34	Target 1	1509517	1.38617e+06
39	D3	35	Target 1	1.60507e+06	1.48143e+06
39	D3	36	Target 1	1.6744e+06	1.55046e+06
40	D4	1	Target 1	91342.7	941.035
40	D4	2	Target 1	91206.5	392.453
40	D4	3	Target 1	91271.6	45.0587
40	D4	4	Target 1	91936.6	297.688
40	D4	5	Target 1	92574	522.575
40	D4	6	Target 1	92654.8	191.008
40	D4	7	Target 1	92450.1	-426.167
40	D4	8	Target 1	92469.3	-819.39
40	D4	9	Target 1	93190.2	-510.909
40	D4	10	Target 1	93867.9	-245.648
40	D4	11	Target 1	94455.9	-70.1513
40	D4	12	Target 1	95485.4	546.892
40	D4	13	Target 1	95780.8	429.88
40	D4	14	Target 1	96070.1	306.759
40	D4	15	Target 1	96060.3	-115.51
40	D4	16	Target 1	96436.2	-152.084
40	D4	17	Target 1	97307.2	306.49
40	D4	18	Target 1	98193.1	779.963
40	D4	19	Target 1	99750.2	1924.61
40	D4	20	Target 1	101995	3756.8
40	D4	21	Target 1	106332	7681.94
40	D4	22	Target 1	114028	14965.2
40	D4	23	Target 1	128026	28551
40	D4	24	Target 1	154276	54388.6
40	D4	25	Target 1	199900	99600.1
40	D4	26	Target 1	272398	171685
40	D4	27	Target 1	383967	282842
40	D4	28	Target 1	534411	432873
40	D4	29	Target 1	714506	612556
40	D4	30	Target 1	897960	795598
40	D4	31	Target 1	1.06514e+06	962361
40	D4	32	Target 1	1.21033e+06	1.10715e+06
40	D4	33	Target 1	1.33876e+06	1.23516e+06
40	D4	34	Target 1	1.45296e+06	1.34895e+06
40	D4	35	Target 1	1.55318e+06	1.44875e+06
40	D4	36	Target 1	1626099	1.52126e+06
41	D5	1	Target 1	116316	44.0702
41	D5	2	Target 1	116324	-396.799
41	D5	3	Target 1	116660	-510.645
41	D5	4	Target 1	117588	-33.0304
41	D5	5	Target 1	117876	-194.353
41	D5	6	Target 1	118559	39.3088
41	D5	7	Target 1	119027	57.2909
41	D5	8	Target 1	119528	108.679
41	D5	9	Target 1	120475	606.005
41	D5	10	Target 1	120697	378.495
41	D5	11	Target 1	120825	56.3364
41	D5	12	Target 1	121386	167.272
41	D5	13	Target 1	121886	218.488
41	D5	14	Target 1	121895	-222.381
41	D5	15	Target 1	122287	-279.977
41	D5	16	Target 1	122626	-391.487
41	D5	17	Target 1	123216	-251.005
41	D5	18	Target 1	124615	698.336
41	D5	19	Target 1	126433	2066.64
41	D5	20	Target 1	131206	6389.85
41	D5	21	Target 1	133222	7956.74
41	D5	22	Target 1	140582	14866.4
41	D5	23	Target 1	156058	29892.9
41	D5	24	Target 1	180666	54051.8
41	D5	25	Target 1	228198	101134
41	D5	26	Target 1	295578	168064
41	D5	27	Target 1	395251	267287
41	D5	28	Target 1	527365	398951
41	D5	29	Target 1	679671	550808
41	D5	30	Target 1	821525	692212
41	D5	31	Target 1	945658	815896
41	D5	32	Target 1	1059345	929133
41	D5	33	Target 1	1.16854e+06	1.03788e+06
41	D5	34	Target 1	1.26255e+06	1.13144e+06
41	D5	35	Target 1	1.35024e+06	1218681
41	D5	36	Target 1	1416289	1284278
42	D6	1	Target 1	82903.6	32.7126
42	D6	2	Target 1	83053.1	-356.712
42	D6	3	Target 1	83349.8	-598.91
42	D6	4	Target 1	84558.6	70.9313
42	D6	5	Target 1	85396.4	369.835
42	D6	6	Target 1	85941.6	376.184
42	D6	7	Target 1	86241.5	137.119
42	D6	8	Target 1	86635.1	-8.21202
42	D6	9	Target 1	87190.9	8.63692
42	D6	10	Target 1	87660.7	-60.3891
42	D6	11	Target 1	88185.5	-74.5324
42	D6	12	Target 1	88570.9	-228.105
42	D6	13	Target 1	89204.5	-133.397
42	D6	14	Target 1	89717.4	-159.4
42	D6	15	Target 1	90657.9	242.207
42	D6	16	Target 1	91012.7	58.0326
42	D6	17	Target 1	91641.3	147.772
42	D6	18	Target 1	92829.7	797.277
42	D6	19	Target 1	94125.3	1553.96
42	D6	20	Target 1	96530.1	3419.76
42	D6	21	Target 1	100854	7204.42
42	D6	22	Target 1	108600	14411.5
42	D6	23	Target 1	122466	27738.7
42	D6	24	Target 1	145904	50638.5
42	D6	25	Target 1	186691	90886.1
42	D6	26	Target 1	251373	155029
42	D6	27	Target 1	345166	248283
42	D6	28	Target 1	460973	363552
42	D6	29	Target 1	586109	488148
42	D6	30	Target 1	699677	601178
42	D6	31	Target 1	804241	705202
42	D6	32	Target 1	902967	803390
42	D6	33	Target 1	995882	895765
42	D6	34	Target 1	1.07758e+06	976922
42	D6	35	Target 1	1.154e+06	1.0528e+06
42	D6	36	Target 1	1.21125e+06	1.10951e+06
43	D7	1	Target 1	91019.2	48.507
43	D7	2	Target 1	91126.5	-195.764
43	D7	3	Target 1	91228.6	-445.152
43	D7	4	Target 1	91749.8	-275.423
43	D7	5	Target 1	92536	159.282
43	D7	6	Target 1	92950.8	222.667
43	D7	7	Target 1	93458.1	378.427
43	D7	8	Target 1	93826.8	395.633
43	D7	9	Target 1	93865.8	83.1821
43	D7	10	Target 1	93823.2	-310.941
43	D7	11	Target 1	94340.2	-145.438
43	D7	12	Target 1	95038.9	201.759
43	D7	13	Target 1	95172.3	-16.2772
43	D7	14	Target 1	95582.5	42.4517
43	D7	15	Target 1	95601.4	-290.171
43	D7	16	Target 1	95882.2	-360.84
43	D7	17	Target 1	96747.4	152.849
43	D7	18	Target 1	97778.4	832.297
43	D7	19	Target 1	98852.2	1554.66
43	D7	20	Target 1	101231	3581.86
43	D7	21	Target 1	105024	7023.32
43	D7	22	Target 1	112462	14110.2
43	D7	23	Target 1	125182	26478.3
43	D7	24	Target 1	148328	49273.4
43	D7	25	Target 1	188605	89198.1
43	D7	26	Target 1	252194	152436
43	D7	27	Target 1	345764	245654
43	D7	28	Target 1	463452	362991
43	D7	29	Target 1	591807	490994
43	D7	30	Target 1	711048	609884
43	D7	31	Target 1	820748	719233
43	D7	32	Target 1	923631	821764
43	D7	33	Target 1	1.01924e+06	917024
43	D7	34	Target 1	1.10412e+06	1.00155e+06
43	D7	35	Target 1	1.18584e+06	1082915
43	D7	36	Target 1	1.24576e+06	1.14249e+06
44	D8	1	Target 1	99179.8	211.36
44	D8	2	Target 1	98914.1	-581.286
44	D8	3	Target 1	99069.5	-952.855
44	D8	4	Target 1	100393	-156.595
44	D8	5	Target 1	101506	429.375
44	D8	6	Target 1	102317	713.815
44	D8	7	Target 1	102421	290.973
44	D8	8	Target 1	102804	146.467
44	D8	9	Target 1	103203	18.9924
44	D8	10	Target 1	103719	8.18956
44	D8	11	Target 1	104014	-223.902
44	D8	12	Target 1	104608	-156.846
44	D8	13	Target 1	105146	-145.945
44	D8	14	Target 1	106163	344.088
44	D8	15	Target 1	106275	-71.0432
44	D8	16	Target 1	106628	-244.713
44	D8	17	Target 1	107190	-210.071
44	D8	18	Target 1	108490	563.642
44	D8	19	Target 1	110711	2256.85
44	D8	20	Target 1	113292	4311.62
44	D8	21	Target 1	120642	11134
44	D8	22	Target 1	138046	28011.6
44	D8	23	Target 1	146089	35528
44	D8	24	Target 1	172879	61790.7
44	D8	25	Target 1	227543	115928
44	D8	26	Target 1	311900	199758
44	D8	27	Target 1	430199	317529
44	D8	28	Target 1	581906	468710
44	D8	29	Target 1	750507	636784
44	D8	30	Target 1	915626	801375
44	D8	31	Target 1	1.06727e+06	952489
44	D8	32	Target 1	1.2055e+06	1.09019e+06
44	D8	33	Target 1	1.33382e+06	1.21799e+06
44	D8	34	Target 1	1.45378e+06	1.33742e+06
44	D8	35	Target 1	1.56241e+06	1.44553e+06
44	D8	36	Target 1	1.64154e+06	1.52413e+06
45	D9	1	Target 1	93037.2	-7458.29
45	D9	2	Target 1	94961.3	-5315.58
45	D9	3	Target 1	97313.9	-2744.29
45	D9	4	Target 1	98430.8	-1408.77
45	D9	5	Target 1	99468.5	-152.441
45	D9	6	Target 1	100555	1153.12
45	D9	7	Target 1	100725	1540.93
45	D9	8	Target 1	101001	2035.48
45	D9	9	Target 1	100301	1554.47
45	D9	10	Target 1	99304.8	776.973
45	D9	11	Target 1	98683.9	374.697
45	D9	12	Target 1	97838.8	-251.736
45	D9	13	Target 1	97354	-517.895
45	D9	14	Target 1	96928.3	-724.961
45	D9	15	Target 1	96603.1	-831.566
45	D9	16	Target 1	96412	-804.006
45	D9	17	Target 1	96532	-465.416
45	D9	18	Target 1	97510.4	731.573
45	D9	19	Target 1	99204.8	2644.64
45	D9	20	Target 1	101362	5020.19
45	D9	21	Target 1	105394	9270.7
45	D9	22	Target 1	112686	16781.3
45	D9	23	Target 1	126436	30750.9
45	D9	24	Target 1	151099	55632.5
45	D9	25	Target 1	193835	98587
45	D9	26	Target 1	261987	166958
45	D9	27	Target 1	364580	269769
45	D9	28	Target 1	499657	405065
45	D9	29	Target 1	654381	560007
45	D9	30	Target 1	805431	711276
45	D9	31	Target 1	938327	844390
45	D9	32	Target 1	1.05845e+06	964733
45	D9	33	Target 1	1.17013e+06	1.07663e+06
45	D9	34	Target 1	1.26922e+06	1175936
45	D9	35	Target 1	1.36224e+06	1269176
45	D9	36	Target 1	1.43559e+06	1.34274e+06
46	D10	1	Target 1	85198.2	259.208
46	D10	2	Target 1	84892.6	-495.02
46	D10	3	Target 1	85051.3	-785.023
46	D10	4	Target 1	86459.3	174.381
46	D10	5	Target 1	87366.6	633.082
46	D10	6	Target 1	87427.3	245.166
46	D10	7	Target 1	87522.8	-107.993
46	D10	8	Target 1	87792	-287.394
46	D10	9	Target 1	88610.4	82.2915
46	D10	10	Target 1	88870.2	-106.437
46	D10	11	Target 1	89507.7	82.3415
46	D10	12	Target 1	90406.6	532.636
46	D10	13	Target 1	90429.6	107.048
46	D10	14	Target 1	90508.7	-262.462
46	D10	15	Target 1	90912.2	-307.637
46	D10	16	Target 1	91562.7	-105.733
46	D10	17	Target 1	92123.3	6.20261
46	D10	18	Target 1	93355.8	790.075
46	D10	19	Target 1	95273.4	2259.06
46	D10	20	Target 1	98500.6	5037.66
46	D10	21	Target 1	104369	10457.6
46	D10	22	Target 1	115179	20818.6
46	D10	23	Target 1	134924	40115.4
46	D10	24	Target 1	168999	73741.4
46	D10	25	Target 1	226809	131103
46	D10	26	Target 1	317494	221340
46	D10	27	Target 1	447615	351012
46	D10	28	Target 1	610094	513042
46	D10	29	Target 1	791778	694278
46	D10	30	Target 1	967170	869221
46	D10	31	Target 1	1.12131e+06	1.02292e+06
46	D10	32	Target 1	1.25282e+06	1.15397e+06
46	D10	33	Target 1	1.36898e+06	1.26969e+06
46	D10	34	Target 1	1469294	1.36955e+06
46	D10	35	Target 1	1.56527e+06	1.46508e+06
46	D10	36	Target 1	1.63536e+06	1.53472e+06
47	D11	1	Target 1	114783	544.661
47	D11	2	Target 1	113187	-1389.03
47	D11	3	Target 1	112695	-2218.54
47	D11	4	Target 1	113831	-1420.35
47	D11	5	Target 1	115160	-428.307
47	D11	6	Target 1	119230	3303.73
47	D11	7	Target 1	118115	1850.64
47	D11	8	Target 1	117320	718.842
47	D11	9	Target 1	116996	56.6857
47	D11	10	Target 1	116934	-342.314
47	D11	11	Target 1	117608	-5.67333
47	D11	12	Target 1	117817	-135.04
47	D11	13	Target 1	117805	-484.603
47	D11	14	Target 1	118354	-272.728
47	D11	15	Target 1	118342	-622.345
47	D11	16	Target 1	118732	-570.313
47	D11	17	Target 1	120208	568.851
47	D11	18	Target 1	121657	1679.87
47	D11	19	Target 1	123764	3449.8
47	D11	20	Target 1	127254	6602
47	D11	21	Target 1	134139	13149.2
47	D11	22	Target 1	146256	24929.1
47	D11	23	Target 1	168157	46492
47	D11	24	Target 1	208048	86046
47	D11	25	Target 1	274559	152219
47	D11	26	Target 1	379153	256475
47	D11	27	Target 1	530292	407277
47	D11	28	Target 1	722119	598766
47	D11	29	Target 1	940531	816841
47	D11	30	Target 1	1.15955e+06	1.03552e+06
47	D11	31	Target 1	1.35617e+06	1.2318e+06
47	D11	32	Target 1	1.52453e+06	1.39983e+06
47	D11	33	Target 1	1.66927e+06	1.54423e+06
47	D11	34	Target 1	1.79069e+06	1.66531e+06
47	D11	35	Target 1	1.90264e+06	1.77693e+06
47	D11	36	Target 1	1.99123e+06	1.86518e+06
48	D12	1	Target 1	122845	-307.13
48	D12	2	Target 1	122788	-793.122
48	D12	3	Target 1	122961	-1048.95
48	D12	4	Target 1	124003	-435.238
48	D12	5	Target 1	125190	322.169
48	D12	6	Target 1	125842	545.115
48	D12	7	Target 1	126280	554.076
48	D12	8	Target 1	126686	531.858
48	D12	9	Target 1	126719	135.468
48	D12	10	Target 1	127144	131.18
48	D12	11	Target 1	127540	98.7818
48	D12	12	Target 1	127907	36.7433
48	D12	13	Target 1	127958	-341.686
48	D12	14	Target 1	128529	-199.029
48	D12	15	Target 1	128827	-330.489
48	D12	16	Target 1	129394	-192.505
48	D12	17	Target 1	130504	488.34
48	D12	18	Target 1	132550	2105.64
48	D12	19	Target 1	134537	3663.91
48	D12	20	Target 1	139114	7812.03
48	D12	21	Target 1	148832	17100.7
48	D12	22	Target 1	159281	27120.9
48	D12	23	Target 1	184248	51659.1
48	D12	24	Target 1	221497	88479.2
48	D12	25	Target 1	289473	156027
48	D12	26	Target 1	401176	267300
48	D12	27	Target 1	566653	432348
48	D12	28	Target 1	782138	647404
48	D12	29	Target 1	1.03263e+06	897472
48	D12	30	Target 1	1.29053e+06	1154941
48	D12	31	Target 1	1.53177e+06	1.39575e+06
48	D12	32	Target 1	1.7417e+06	1.60525e+06
48	D12	33	Target 1	1.91835e+06	1.78147e+06
48	D12	34	Target 1	2.06094e+06	1.92363e+06
48	D12	35	Target 1	2.18646e+06	2.04873e+06
48	D12	36	Target 1	2.27745e+06	2139284
49	E1	1	Target 1	93837.3	59.742
49	E1	2	Target 1	93803.9	-394.298
49	E1	3	Target 1	93979	-639.775
49	E1	4	Target 1	94922	-117.432
49	E1	5	Target 1	95730.2	270.153
49	E1	6	Target 1	95960.5	79.7931
49	E1	7	Target 1	96700.6	399.269
49	E1	8	Target 1	96990.8	268.885
49	E1	9	Target 1	97376	233.471
49	E1	10	Target 1	97508.8	-54.4208
49	E1	11	Target 1	97541.6	-442.203
49	E1	12	Target 1	98403.4	-1.0082
49	E1	13	Target 1	99356.7	531.624
49	E1	14	Target 1	99298.6	52.9044
49	E1	15	Target 1	99085.1	-581.26
49	E1	16	Target 1	99410.2	-676.699
49	E1	17	Target 1	100695	187.738
49	E1	18	Target 1	102343	1414.46
49	E1	19	Target 1	104196	2846.95
49	E1	20	Target 1	108024	6254.13
49	E1	21	Target 1	115141	12950.8
49	E1	22	Target 1	127748	25137.8
49	E1	23	Target 1	150886	47854.7
49	E1	24	Target 1	192405	88953
49	E1	25	Target 1	259723	155851
49	E1	26	Target 1	366630	262337
49	E1	27	Target 1	517706	412992
49	E1	28	Target 1	704684	599550
49	E1	29	Target 1	911360	805805
49	E1	30	Target 1	1.11462e+06	1.00864e+06
49	E1	31	Target 1	1.29583e+06	1189436
49	E1	32	Target 1	1.44936e+06	1.34254e+06
49	E1	33	Target 1	1.5774e+06	1.47016e+06
49	E1	34	Target 1	1.67901e+06	1.57135e+06
49	E1	35	Target 1	1.76512e+06	1.65704e+06
49	E1	36	Target 1	1.8238e+06	1.7153e+06
50	E2	1	Target 1	100997	239.836
50	E2	2	Target 1	101157	65.7433
50	E2	3	Target 1	101291	-134.584
50	E2	4	Target 1	101693	-67.4181
50	E2	5	Target 1	101777	-318.3
50	E2	6	Target 1	102230	-199.642
50	E2	7	Target 1	103226	462.367
50	E2	8	Target 1	103447	348.579
50	E2	9	Target 1	103795	361.729
50	E2	10	Target 1	103726	-41.4257
50	E2	11	Target 1	103794	-308.003
50	E2	12	Target 1	104709	272.554
50	E2	13	Target 1	104795	24.3439
50	E2	14	Target 1	104705	-400.202
50	E2	15	Target 1	105222	-217.614
50	E2	16	Target 1	106020	245.778
50	E2	17	Target 1	106818	708.99
50	E2	18	Target 1	108039	1595.99
50	E2	19	Target 1	110913	4135.08
50	E2	20	Target 1	114994	7882.19
50	E2	21	Target 1	121645	14198
50	E2	22	Target 1	135316	27534.3
50	E2	23	Target 1	159493	51377.5
50	E2	24	Target 1	202459	94008.3
50	E2	25	Target 1	274626	165841
50	E2	26	Target 1	384980	275861
50	E2	27	Target 1	540699	431245
50	E2	28	Target 1	732705	622917
50	E2	29	Target 1	943229	833106
50	E2	30	Target 1	1148764	1.03831e+06
50	E2	31	Target 1	1.33184e+06	1.22104e+06
50	E2	32	Target 1	1.48586e+06	1.37473e+06
50	E2	33	Target 1	1.61489e+06	1.50343e+06
50	E2	34	Target 1	1.71956e+06	1.60777e+06
50	E2	35	Target 1	1.81259e+06	1700462
50	E2	36	Target 1	1878031	1.76557e+06
51	E3	1	Target 1	201344	-429.313
51	E3	2	Target 1	201137	-452.17
51	E3	3	Target 1	201117	-288.12
51	E3	4	Target 1	201628	407.899
51	E3	5	Target 1	201227	190.292
51	E3	6	Target 1	200949	96.6548
51	E3	7	Target 1	200649	-19.1703
51	E3	8	Target 1	200260	-223.402
51	E3	9	Target 1	199906	-393.711
51	E3	10	Target 1	199865	-250.052
51	E3	11	Target 1	200020	88.6075
51	E3	12	Target 1	200138	391.001
51	E3	13	Target 1	200348	785.192
51	E3	14	Target 1	201016	1637.46
51	E3	15	Target 1	201237	2043.07
51	E3	16	Target 1	201974	2964.08
51	E3	17	Target 1	202931	4105.02
51	E3	18	Target 1	203912	5270.19
51	E3	19	Target 1	205948	7490.83
51	E3	20	Target 1	210026	11752.5
51	E3	21	Target 1	217571	19481.3
51	E3	22	Target 1	231420	33515.4
51	E3	23	Target 1	256705	58984.5
51	E3	24	Target 1	302643	105106
51	E3	25	Target 1	375566	178214
51	E3	26	Target 1	487167	289999
51	E3	27	Target 1	645021	448036
51	E3	28	Target 1	837855	641055
51	E3	29	Target 1	1.04707e+06	850455
51	E3	30	Target 1	1.24663e+06	1.0502e+06
51	E3	31	Target 1	1.4203e+06	1.22405e+06
51	E3	32	Target 1	1.5657e+06	1.36964e+06
51	E3	33	Target 1	1686832	1490953
51	E3	34	Target 1	1787821	1.59213e+06
51	E3	35	Target 1	1.87452e+06	1.67901e+06
51	E3	36	Target 1	1.93116e+06	1735831
52	E4	1	Target 1	91879.9	844.94
52	E4	2	Target 1	91560.6	100.247
52	E4	3	Target 1	91588.1	-297.681
52	E4	4	Target 1	92434.1	122.9
52	E4	5	Target 1	93022.1	285.425
52	E4	6	Target 1	93231.5	69.3724
52	E4	7	Target 1	93473.4	-114.11
52	E4	8	Target 1	93611.3	-401.623
52	E4	9	Target 1	94470.2	31.7849
52	E4	10	Target 1	95121.1	257.303
52	E4	11	Target 1	95444.2	154.984
52	E4	12	Target 1	95962.4	247.697
52	E4	13	Target 1	96121.9	-18.2849
52	E4	14	Target 1	96227.8	-337.767
52	E4	15	Target 1	96507.7	-483.273
52	E4	16	Target 1	97593	176.534
52	E4	17	Target 1	98577.1	735.262
52	E4	18	Target 1	99351.6	1084.33
52	E4	19	Target 1	101269	2576.14
52	E4	20	Target 1	105221	6103.14
52	E4	21	Target 1	111737	12193.5
52	E4	22	Target 1	123381	23411.7
52	E4	23	Target 1	145532	45137.8
52	E4	24	Target 1	184402	83581.8
52	E4	25	Target 1	249195	147950
52	E4	26	Target 1	349809	248138
52	E4	27	Target 1	491192	389096
52	E4	28	Target 1	665484	562963
52	E4	29	Target 1	855788	752841
52	E4	30	Target 1	1.03776e+06	934384
52	E4	31	Target 1	1.19819e+06	1.09439e+06
52	E4	32	Target 1	1.33439e+06	1.23016e+06
52	E4	33	Target 1	1.44699e+06	1.34235e+06
52	E4	34	Target 1	1.54284e+06	1437769
52	E4	35	Target 1	1.62543e+06	1.51993e+06
52	E4	36	Target 1	1.68745e+06	1.58153e+06
53	E5	1	Target 1	108244	787.899
53	E5	2	Target 1	107964	53.6544
53	E5	3	Target 1	108028	-335.778
53	E5	4	Target 1	108830	11.0394
53	E5	5	Target 1	109058	-214.581
53	E5	6	Target 1	109666	-60.9194
53	E5	7	Target 1	110474	292.484
53	E5	8	Target 1	110788	152.528
53	E5	9	Target 1	111341	250.775
53	E5	10	Target 1	111755	210.554
53	E5	11	Target 1	111972	-26.9648
53	E5	12	Target 1	112613	160.306
53	E5	13	Target 1	113157	249.272
53	E5	14	Target 1	113127	-234.606
53	E5	15	Target 1	113362	-454.109
53	E5	16	Target 1	113931	-339.635
53	E5	17	Target 1	114918	193.604
53	E5	18	Target 1	116099	920.273
53	E5	19	Target 1	118251	2617.36
53	E5	20	Target 1	121561	5473.42
53	E5	21	Target 1	127411	10869.1
53	E5	22	Target 1	138866	21869.5
53	E5	23	Target 1	159561	42111
53	E5	24	Target 1	195722	77817.7
53	E5	25	Target 1	256202	137843
53	E5	26	Target 1	349488	230675
53	E5	27	Target 1	481854	362586
53	E5	28	Target 1	644985	525263
53	E5	29	Target 1	822484	702307
53	E5	30	Target 1	989342	868712
53	E5	31	Target 1	1.13436e+06	1.01327e+06
53	E5	32	Target 1	1.2595e+06	1.13796e+06
53	E5	33	Target 1	1.36835e+06	1.24636e+06
53	E5	34	Target 1	1.45858e+06	1.33613e+06
53	E5	35	Target 1	1.54242e+06	1.41952e+06
53	E5	36	Target 1	1.60279e+06	1.47944e+06
54	E6	1	Target 1	80339.8	2153.17
54	E6	2	Target 1	80568	2132.66
54	E6	3	Target 1	79439	754.864
54	E6	4	Target 1	79007.3	74.3438
54	E6	5	Target 1	78744.7	-437.028
54	E6	6	Target 1	78839.8	-590.759
54	E6	7	Target 1	79464.2	-215.169
54	E6	8	Target 1	79720.4	-207.712
54	E6	9	Target 1	80433.3	256.346
54	E6	10	Target 1	80680.9	255.193
54	E6	11	Target 1	80649.5	-25.0064
54	E6	12	Target 1	80925.7	2.42685
54	E6	13	Target 1	81304.6	132.501
54	E6	14	Target 1	81757.5	336.567
54	E6	15	Target 1	82408.7	739.008
54	E6	16	Target 1	82749.2	830.761
54	E6	17	Target 1	83475.1	1307.82
54	E6	18	Target 1	84443.8	2027.71
54	E6	19	Target 1	86666.9	4002.08
54	E6	20	Target 1	90221.4	7307.71
54	E6	21	Target 1	96430.4	13267.9
54	E6	22	Target 1	107976	24565
54	E6	23	Target 1	128741	45081.1
54	E6	24	Target 1	165367	81458.4
54	E6	25	Target 1	225530	141373
54	E6	26	Target 1	318457	234051
54	E6	27	Target 1	448433	363778
54	E6	28	Target 1	606196	521292
54	E6	29	Target 1	773717	688565
54	E6	30	Target 1	928196	842795
54	E6	31	Target 1	1061600	975950
54	E6	32	Target 1	1.17944e+06	1.09354e+06
54	E6	33	Target 1	1.28325e+06	1.1971e+06
54	E6	34	Target 1	1.36988e+06	1.28349e+06
54	E6	35	Target 1	1.44962e+06	1.36297e+06
54	E6	36	Target 1	1506415	1.41952e+06
55	E7	1	Target 1	55984.4	1497.58
55	E7	2	Target 1	55701.2	1214.45
55	E7	3	Target 1	55419.7	933.038
55	E7	4	Target 1	55186.2	699.686
55	E7	5	Target 1	54765.6	279.212
55	E7	6	Target 1	54599.6	113.262
55	E7	7	Target 1	54650.5	164.301
55	E7	8	Target 1	54750.9	264.741
55	E7	9	Target 1	54718.5	232.494
[truncated: 1,503 more rows]

## Sheet: Results
Block Type	96-Well 0.2-mL Block
Calibration Background is expired	Yes
Calibration Background performed on	04-27-2018
Calibration Pure Dye ABY is expired	Yes
Calibration Pure Dye ABY performed on	02-01-2021
Calibration Pure Dye CY5 is expired	Yes
Calibration Pure Dye CY5 performed on	02-01-2021
Calibration Pure Dye FAM is expired	Yes
Calibration Pure Dye FAM performed on	02-01-2021
Calibration Pure Dye JUN is expired	Yes
Calibration Pure Dye JUN performed on	02-01-2021
Calibration Pure Dye MUSTANG PURPLE is expired	Yes
Calibration Pure Dye MUSTANG PURPLE performed on	02-01-2021
Calibration Pure Dye NED is expired	Yes
Calibration Pure Dye NED performed on	02-01-2021
Calibration Pure Dye ROX is expired	Yes
Calibration Pure Dye ROX performed on	02-01-2021
Calibration Pure Dye SYBR is expired	Yes
Calibration Pure Dye SYBR performed on	02-01-2021
Calibration Pure Dye TAMRA is expired	Yes
Calibration Pure Dye TAMRA performed on	02-01-2021
Calibration Pure Dye VIC is expired	Yes
Calibration Pure Dye VIC performed on	02-01-2021
Calibration ROI is expired	Yes
Calibration ROI performed on	04-27-2018
Calibration Uniformity is expired	Yes
Calibration Uniformity performed on	04-27-2018
Chemistry	SYBR_GREEN
Date Created	2024-02-27 13:56:02 PM EET
Experiment Barcode
Experiment Comment
Experiment File Name	C:\Users\mhiourea\Documents\Eleni\Μετρηση μηκους τελομερών\27-2-2024_telomeres.eds
Experiment Name	27-2-2024_telomeres
Experiment Run End Time	2024-02-26 17:47:10 PM EET
Experiment Type	Standard Curve
Instrument Name	272521791
Instrument Serial Number	272521791
Instrument Type	QuantStudio™ 5 System
Passive Reference
Post-read Stage/Step
Pre-read Stage/Step
Quantification Cycle Method	Ct
Signal Smoothing On	true
Stage where Melt Analysis is performed	Stage4
Stage/ Cycle where Ct Analysis is performed	Stage3, Step5
User Name
Well	Well Position	Omit	Sample Name	Target Name	Task	Reporter	Quencher	CT	Ct Mean	Ct SD	Quantity	Quantity Mean	Quantity SD	Y-Intercept	R(superscript 2)	Slope	Efficiency	Automatic Ct Threshold	Ct Threshold	Automatic Baseline	Baseline Start	Baseline End	Amp Status	Comments	Cq Conf	HIGHSD	MTP	CQCONF	EXPFAIL	Tm1	Tm2	Tm3	Tm4
1	A1	FALSE	Sample 1	Target 1	NTC	SYBR	None	Undetermined						30.9625	0.9829	-3.7446	84.9487	TRUE	71883.7	TRUE	3	21	No Amp		0	N	N	N	N	70.1169
2	A2	FALSE	Sample 1	Target 1	NTC	SYBR	None	Undetermined						30.9625	0.9829	-3.7446	84.9487	TRUE	71883.7	TRUE	3	30	Inconclusive		0	N	N	N	N	69.9664
3	A3	FALSE	Sample 1	Target 1	STANDARD	SYBR	None	27.8243	27.8982	0.104524	6.25	6.25		30.9625	0.9829	-3.7446	84.9487	TRUE	71883.7	TRUE	3	21	Amp		0.946958	N	Y	N	N	92.381	79.1421
4	A4	FALSE	Sample 1	Target 1	STANDARD	SYBR	None	27.9721	27.8982	0.104524	6.25	6.25		30.9625	0.9829	-3.7446	84.9487	TRUE	71883.7	TRUE	3	20	Amp		0.970373	N	Y	N	N	92.0801	79.1421	69.5138
5	A5	FALSE	Sample 1	Target 1	STANDARD	SYBR	None	27.2617	27.2617		12.5	12.5		30.9625	0.9829	-3.7446	84.9487	TRUE	71883.7	TRUE	3	17	Amp		0.961787	N	Y	N	N	91.7728	78.9884
6	A6	FALSE	Sample 1	Target 1	UNKNOWN	SYBR	None	29.5396	27.9548	2.24117	2.39881	9.62082	10.2135	30.9625	0.9829	-3.7446	84.9487	TRUE	71883.7	TRUE	3	18	Amp		0.840387	Y	Y	N	N	68.6105	90.5696	77.6348
7	A7	FALSE	Sample 1	Target 1	UNKNOWN	SYBR	None	26.3701	27.9548	2.24117	16.8428	9.62082	10.2135	30.9625	0.9829	-3.7446	84.9487	TRUE	71883.7	TRUE	3	18	Amp		0.98145	Y	Y	N	N	91.4325	78.6668	69.3554
8	A8	FALSE	Sample 1	Target 1	STANDARD	SYBR	None	25.6949	25.6949		25	25		30.9625	0.9829	-3.7446	84.9487	TRUE	71883.7	TRUE	3	18	Amp		0.976407	N	Y	N	N	92.4838	79.2676
9	A9	FALSE	Sample 1	Target 1	STANDARD	SYBR	None	24.3264	24.3594	0.0466434	50	50		30.9625	0.9829	-3.7446	84.9487	TRUE	71883.7	TRUE	3	16	Amp		0.980034	N	Y	N	N	92.6748	78.9878
10	A10	FALSE	Sample 1	Target 1	STANDARD	SYBR	None	24.3924	24.3594	0.0466434	50	50		30.9625	0.9829	-3.7446	84.9487	TRUE	71883.7	TRUE	3	16	Amp		0.984177	N	Y	N	N	78.9878	92.8252
11	A11	FALSE	Sample 1	Target 1	STANDARD	SYBR	None	23.4263	23.6114	0.261684	100	100		30.9625	0.9829	-3.7446	84.9487	TRUE	71883.7	TRUE	3	16	Amp		0.975569	N	Y	N	N	79.1362	93.1214
12	A12	FALSE	Sample 1	Target 1	STANDARD	SYBR	None	23.7964	23.6114	0.261684	100	100		30.9625	0.9829	-3.7446	84.9487	TRUE	71883.7	TRUE	3	15	Amp		0.984364	N	N	N	N	79.4369
13	B1	FALSE	Sample 1	Target 1	UNKNOWN	SYBR	None	Undetermined	27.9548	2.24117				30.9625	0.9829	-3.7446	84.9487	TRUE	71883.7	TRUE	3	30	No Amp		0	N	N	Y	N	92.388
14	B2	FALSE	Sample 1	Target 1	UNKNOWN	SYBR	None	Undetermined	27.9548	2.24117				30.9625	0.9829	-3.7446	84.9487	TRUE	71883.7	TRUE	3	7	No Amp		0	N	N	Y	N	68.4616
15	B3	FALSE	Sample 1	Target 1	UNKNOWN	SYBR	None	Undetermined	27.9548	2.24117				30.9625	0.9829	-3.7446	84.9487	TRUE	71883.7	TRUE	3	35	No Amp		0	N	N	Y	Y	65.0005
16	B4	FALSE	Sample 1	Target 1	UNKNOWN	SYBR	None	Undetermined	27.9548	2.24117				30.9625	0.9829	-3.7446	84.9487	TRUE	71883.7	TRUE	3	19	No Amp		0	N	N	Y	N	72.3722
17	B5	FALSE	Sample 1	Target 1	UNKNOWN	SYBR	None	Undetermined	27.9548	2.24117				30.9625	0.9829	-3.7446	84.9487	TRUE	71883.7	TRUE	3	17	No Amp		0	N	N	Y	N	65.0008
18	B6	FALSE	Sample 1	Target 1	UNKNOWN	SYBR	None	Undetermined	27.9548	2.24117				30.9625	0.9829	-3.7446	84.9487	TRUE	71883.7	TRUE	3	6	No Amp		0	N	N	Y	N	91.7728
19	B7	FALSE	Sample 1	Target 1	UNKNOWN	SYBR	None	Undetermined	27.9548	2.24117				30.9625	0.9829	-3.7446	84.9487	TRUE	71883.7	TRUE	3	29	No Amp		0	N	N	Y	N	92.0332
20	B8	FALSE	Sample 1	Target 1	UNKNOWN	SYBR	None	Undetermined	27.9548	2.24117				30.9625	0.9829	-3.7446	84.9487	TRUE	71883.7	TRUE	3	21	No Amp		0	N	N	Y	N	65.0001
21	B9	FALSE	Sample 1	Target 1	UNKNOWN	SYBR	None	Undetermined	27.9548	2.24117				30.9625	0.9829	-3.7446	84.9487	TRUE	71883.7	TRUE	3	4	No Amp		0	N	N	Y	N	64.9999
22	B10	FALSE	Sample 1	Target 1	UNKNOWN	SYBR	None	Undetermined	27.9548	2.24117				30.9625	0.9829	-3.7446	84.9487	TRUE	71883.7	TRUE	3	21	No Amp		0	N	N	Y	N	64.9999
23	B11	FALSE	Sample 1	Target 1	UNKNOWN	SYBR	None	Undetermined	27.9548	2.24117				30.9625	0.9829	-3.7446	84.9487	TRUE	71883.7	TRUE	3	26	No Amp		0	N	N	Y	N	65.3013
24	B12	FALSE	Sample 1	Target 1	UNKNOWN	SYBR	None	Undetermined	27.9548	2.24117				30.9625	0.9829	-3.7446	84.9487	TRUE	71883.7	TRUE	3	13	No Amp		0	N	N	Y	N	65.4516
25	C1	FALSE	HeLa	Target 1	UNKNOWN	SYBR	None	26.35	26.1164	0.203206	17.0518	19.7864	2.38088	30.9625	0.9829	-3.7446	84.9487	TRUE	71883.7	TRUE	3	17	Amp		0.990888	N	Y	N	N	92.5385	78.9952
26	C2	FALSE	HeLa	Target 1	UNKNOWN	SYBR	None	25.9807	26.1164	0.203206	21.3987	19.7864	2.38088	30.9625	0.9829	-3.7446	84.9487	TRUE	71883.7	TRUE	3	19	Amp		0.989618	N	Y	N	N	92.5385	78.9952
27	C3	FALSE	HeLa	Target 1	UNKNOWN	SYBR	None	26.0184	26.1164	0.203206	20.9087	19.7864	2.38088	30.9625	0.9829	-3.7446	84.9487	TRUE	71883.7	TRUE	3	17	Amp		0.985703	N	Y	N	N	92.0801	78.6907
28	C4	FALSE	Sample 1	Target 1	UNKNOWN	SYBR	None	Undetermined	27.9548	2.24117				30.9625	0.9829	-3.7446	84.9487	TRUE	71883.7	TRUE	3	35	No Amp		0	N	N	Y	Y	92.2305
29	C5	FALSE	Sample 1	Target 1	UNKNOWN	SYBR	None	Undetermined	27.9548	2.24117				30.9625	0.9829	-3.7446	84.9487	TRUE	71883.7	TRUE	3	22	No Amp		0	N	N	Y	N	65.0008
30	C6	FALSE	Sample 1	Target 1	UNKNOWN	SYBR	None	Undetermined	27.9548	2.24117				30.9625	0.9829	-3.7446	84.9487	TRUE	71883.7	TRUE	3	21	No Amp		0	N	N	Y	N	65.452
31	C7	FALSE	Sample 1	Target 1	UNKNOWN	SYBR	None	Undetermined	27.9548	2.24117				30.9625	0.9829	-3.7446	84.9487	TRUE	71883.7	TRUE	3	24	No Amp		0	N	N	Y	N	65.0001
32	C8	FALSE	Sample 1	Target 1	UNKNOWN	SYBR	None	Undetermined	27.9548	2.24117				30.9625	0.9829	-3.7446	84.9487	TRUE	71883.7	TRUE	3	22	Inconclusive		0	N	N	Y	N	65.0001
33	C9	FALSE	Sample 1	Target 1	UNKNOWN	SYBR	None	Undetermined	27.9548	2.24117				30.9625	0.9829	-3.7446	84.9487	TRUE	71883.7	TRUE	3	35	No Amp		0	N	N	Y	Y	64.9999
34	C10	FALSE	Sample 1	Target 1	UNKNOWN	SYBR	None	Undetermined	27.9548	2.24117				30.9625	0.9829	-3.7446	84.9487	TRUE	71883.7	TRUE	3	20	No Amp		0	N	N	Y	N	64.9999
35	C11	FALSE	Sample 1	Target 1	UNKNOWN	SYBR	None	Undetermined	27.9548	2.24117				30.9625	0.9829	-3.7446	84.9487	TRUE	71883.7	TRUE	3	21	No Amp		0	N	N	Y	N	65.0005
36	C12	FALSE	Sample 1	Target 1	UNKNOWN	SYBR	None	Undetermined	27.9548	2.24117				30.9625	0.9829	-3.7446	84.9487	TRUE	71883.7	TRUE	3	35	No Amp		0	N	N	Y	Y	65.0005
37	D1	FALSE	21	Target 1	UNKNOWN	SYBR	None	24.4569	24.3192	0.119379	54.617	59.5486	4.2758	30.9625	0.9829	-3.7446	84.9487	TRUE	71883.7	TRUE	3	14	Amp		0.989487	N	Y	N	N	92.5385	78.9952
38	D2	FALSE	21	Target 1	UNKNOWN	SYBR	None	24.2557	24.3192	0.119379	61.8084	59.5486	4.2758	30.9625	0.9829	-3.7446	84.9487	TRUE	71883.7	TRUE	3	17	Amp		0.990733	N	Y	N	N	92.388	78.8447
39	D3	FALSE	21	Target 1	UNKNOWN	SYBR	None	24.2449	24.3192	0.119379	62.2202	59.5486	4.2758	30.9625	0.9829	-3.7446	84.9487	TRUE	71883.7	TRUE	3	13	Amp		0.990823	N	Y	N	N	91.9297	78.5403
40	D4	FALSE	41	Target 1	UNKNOWN	SYBR	None	24.4653	24.4931	0.0825418	54.3358	53.4606	2.68157	30.9625	0.9829	-3.7446	84.9487	TRUE	71883.7	TRUE	3	16	Amp		0.991169	N	Y	N	N	91.7792	78.5403
41	D5	FALSE	41	Target 1	UNKNOWN	SYBR	None	24.428	24.4931	0.0825418	55.5951	53.4606	2.68157	30.9625	0.9829	-3.7446	84.9487	TRUE	71883.7	TRUE	3	16	Amp		0.983229	N	Y	N	N	91.472	78.5372
42	D6	FALSE	41	Target 1	UNKNOWN	SYBR	None	24.5859	24.4931	0.0825418	50.4507	53.4606	2.68157	30.9625	0.9829	-3.7446	84.9487	TRUE	71883.7	TRUE	3	16	Amp		0.978829	N	Y	N	N	91.6224	78.6876
43	D7	FALSE	49	Target 1	UNKNOWN	SYBR	None	24.6272	24.416	0.229369	49.1863	56.3821	8.04854	30.9625	0.9829	-3.7446	84.9487	TRUE	71883.7	TRUE	3	15	Amp		0.985722	N	Y	N	N	91.7328	78.817
44	D8	FALSE	49	Target 1	UNKNOWN	SYBR	None	24.172	24.416	0.229369	65.0735	56.3821	8.04854	30.9625	0.9829	-3.7446	84.9487	TRUE	71883.7	TRUE	3	16	Amp		0.982807	N	Y	N	N	91.883	78.817
45	D9	FALSE	49	Target 1	UNKNOWN	SYBR	None	24.4489	24.416	0.229369	54.8863	56.3821	8.04854	30.9625	0.9829	-3.7446	84.9487	TRUE	71883.7	TRUE	3	16	Amp		0.985875	N	Y	N	N	91.7724	78.5365
46	D10	FALSE	29	Target 1	UNKNOWN	SYBR	None	23.9572	23.7735	0.162014	74.2618	83.417	8.09656	30.9625	0.9829	-3.7446	84.9487	TRUE	71883.7	TRUE	3	15	Amp		0.987555	N	Y	N	N	92.0732	78.5365
47	D11	FALSE	29	Target 1	UNKNOWN	SYBR	None	23.7119	23.7735	0.162014	86.3541	83.417	8.09656	30.9625	0.9829	-3.7446	84.9487	TRUE	71883.7	TRUE	3	15	Amp		0.98875	N	Y	N	N	92.3696	78.685
48	D12	FALSE	29	Target 1	UNKNOWN	SYBR	None	23.6513	23.7735	0.162014	89.6351	83.417	8.09656	30.9625	0.9829	-3.7446	84.9487	TRUE	71883.7	TRUE	3	15	Amp		0.990079	N	Y	N	N	92.5199	78.9858
49	E1	FALSE	54	Target 1	UNKNOWN	SYBR	None	23.6644	23.522	0.162815	88.9159	97.3747	9.88577	30.9625	0.9829	-3.7446	84.9487	TRUE	71883.7	TRUE	3	15	Amp		0.989398	N	Y	N	N	92.2375	78.8447
50	E2	FALSE	54	Target 1	UNKNOWN	SYBR	None	23.5573	23.522	0.162815	94.9661	97.3747	9.88577	30.9625	0.9829	-3.7446	84.9487	TRUE	71883.7	TRUE	3	14	Amp		0.991812	N	Y	N	N	92.0871	78.6943
51	E3	FALSE	54	Target 1	UNKNOWN	SYBR	None	23.3445	23.522	0.162815	108.242	97.3747	9.88577	30.9625	0.9829	-3.7446	84.9487	TRUE	71883.7	TRUE	3	12	Amp		0.994933	N	Y	N	N	91.7792	78.5403
52	E4	FALSE	65	Target 1	UNKNOWN	SYBR	None	23.7567	23.8052	0.057473	84.0075	81.5724	2.86378	30.9625	0.9829	-3.7446	84.9487	TRUE	71883.7	TRUE	3	14	Amp		0.990407	N	Y	N	N	91.9297	78.5403
53	E5	FALSE	65	Target 1	UNKNOWN	SYBR	None	23.8687	23.8052	0.057473	78.4173	81.5724	2.86378	30.9625	0.9829	-3.7446	84.9487	TRUE	71883.7	TRUE	3	15	Amp		0.9901	N	Y	N	N	91.6224	78.3868
54	E6	FALSE	65	Target 1	UNKNOWN	SYBR	None	23.7902	23.8052	0.057473	82.2923	81.5724	2.86378	30.9625	0.9829	-3.7446	84.9487	TRUE	71883.7	TRUE	3	13	Amp		0.992479	N	Y	N	N	91.7728	78.5372
55	E7	FALSE	Sample 1	Target 1	UNKNOWN	SYBR	None	Undetermined	27.9548	2.24117				30.9625	0.9829	-3.7446	84.9487	TRUE	71883.7	TRUE	3	35	No Amp		0	N	N	Y	Y	65.0001
56	E8	FALSE	Sample 1	Target 1	UNKNOWN	SYBR	None	Undetermined	27.9548	2.24117				30.9625	0.9829	-3.7446	84.9487	TRUE	71883.7	TRUE	3	23	No Amp		0	N	N	Y	N	91.7328
57	E9	FALSE	Sample 1	Target 1	UNKNOWN	SYBR	None	Undetermined	27.9548	2.24117				30.9625	0.9829	-3.7446	84.9487	TRUE	71883.7	TRUE	3	35	No Amp		0	N	N	Y	Y	92.0732
58	E10	FALSE	Sample 1	Target 1	UNKNOWN	SYBR	None	Undetermined	27.9548	2.24117				30.9625	0.9829	-3.7446	84.9487	TRUE	71883.7	TRUE	3	23	No Amp		0	N	N	Y	N	64.9999
59	E11	FALSE	Sample 1	Target 1	UNKNOWN	SYBR	None	Undetermined	27.9548	2.24117				30.9625	0.9829	-3.7446	84.9487	TRUE	71883.7	TRUE	3	5	No Amp		0	N	N	Y	N	65.0005
60	E12	FALSE	Sample 1	Target 1	UNKNOWN	SYBR	None	Undetermined	27.9548	2.24117				30.9625	0.9829	-3.7446	84.9487	TRUE	71883.7	TRUE	3	29	No Amp		0	N	N	Y	N	65.0005
61	F1	FALSE	1	Target 1	UNKNOWN	SYBR	None	24.3643	24.1987	0.24167	57.8168	64.5014	9.93564	30.9625	0.9829	-3.7446	84.9487	TRUE	71883.7	TRUE	3	18	Amp		0.985979	N	Y	N	N	92.0871	78.6943
62	F2	FALSE	1	Target 1	UNKNOWN	SYBR	None	23.9213	24.1987	0.24167	75.9186	64.5014	9.93564	30.9625	0.9829	-3.7446	84.9487	TRUE	71883.7	TRUE	3	15	Amp		0.990559	N	Y	N	N	91.9366	78.5438
63	F3	FALSE	1	Target 1	UNKNOWN	SYBR	None	24.3103	24.1987	0.24167	59.7687	64.5014	9.93564	30.9625	0.9829	-3.7446	84.9487	TRUE	71883.7	TRUE	3	15	Amp		0.990832	N	Y	N	N	91.7792	78.3899
64	F4	FALSE	60	Target 1	UNKNOWN	SYBR	None	23.9382	23.9788	0.041505	75.1341	73.3016	1.86898	30.9625	0.9829	-3.7446	84.9487	TRUE	71883.7	TRUE	3	13	Amp		0.995042	N	Y	N	N	91.7792	78.3899
65	F5	FALSE	60	Target 1	UNKNOWN	SYBR	None	24.0212	23.9788	0.041505	71.3982	73.3016	1.86898	30.9625	0.9829	-3.7446	84.9487	TRUE	71883.7	TRUE	3	14	Amp		0.987451	N	Y	N	N	91.6224	78.2364
66	F6	FALSE	60	Target 1	UNKNOWN	SYBR	None	23.9768	23.9788	0.041505	73.3726	73.3016	1.86898	30.9625	0.9829	-3.7446	84.9487	TRUE	71883.7	TRUE	3	15	Amp		0.990268	N	Y	N	N	91.7728	78.5372
67	F7	FALSE	62	Target 1	UNKNOWN	SYBR	None	23.8803	23.8266	0.0578	77.8613	80.5085	2.87067	30.9625	0.9829	-3.7446	84.9487	TRUE	71883.7	TRUE	3	14	Amp		0.985887	N	Y	N	N	91.7328	78.5167
68	F8	FALSE	62	Target 1	UNKNOWN	SYBR	None	23.7654	23.8266	0.0578	83.5598	80.5085	2.87067	30.9625	0.9829	-3.7446	84.9487	TRUE	71883.7	TRUE	3	15	Amp		0.989426	N	Y	N	N	91.883	78.5167
69	F9	FALSE	62	Target 1	UNKNOWN	SYBR	None	23.8341	23.8266	0.0578	80.1043	80.5085	2.87067	30.9625	0.9829	-3.7446	84.9487	TRUE	71883.7	TRUE	3	18	Amp		0.990882	N	Y	N	N	91.7724	78.2357
70	F10	FALSE	75	Target 1	UNKNOWN	SYBR	None	23.8808	23.7996	0.185729	77.8364	82.1824	9.64884	30.9625	0.9829	-3.7446	84.9487	TRUE	71883.7	TRUE	3	16	Amp		0.988949	N	Y	N	N	91.9228	78.3861
71	F11	FALSE	75	Target 1	UNKNOWN	SYBR	None	23.5871	23.7996	0.185729	93.2399	82.1824	9.64884	30.9625	0.9829	-3.7446	84.9487	TRUE	71883.7	TRUE	3	16	Amp		0.991013	N	Y	N	N	92.2192	78.5346
72	F12	FALSE	75	Target 1	UNKNOWN	SYBR	None	23.931	23.7996	0.185729	75.4709	82.1824	9.64884	30.9625	0.9829	-3.7446	84.9487	TRUE	71883.7	TRUE	3	16	Amp		0.989591	N	Y	N	N	92.3696	78.685
73	G1	FALSE	9	Target 1	UNKNOWN	SYBR	None	24.198	23.8422	0.415817	64.0406	81.5002	21.54	30.9625	0.9829	-3.7446	84.9487	TRUE	71883.7	TRUE	3	16	Amp		0.991569	N	Y	N	N	92.0871	78.6943
74	G2	FALSE	9	Target 1	UNKNOWN	SYBR	None	23.9436	23.8422	0.415817	74.889	81.5002	21.54	30.9625	0.9829	-3.7446	84.9487	TRUE	71883.7	TRUE	3	16	Amp		0.992951	N	Y	N	N	91.9366	78.5438
75	G3	FALSE	9	Target 1	UNKNOWN	SYBR	None	23.3851	23.8422	0.415817	105.571	81.5002	21.54	30.9625	0.9829	-3.7446	84.9487	TRUE	71883.7	TRUE	3	15	Amp		0.988449	N	Y	N	N	91.6288	78.3899
76	G4	FALSE	51	Target 1	UNKNOWN	SYBR	None	23.6494	23.6999	0.056028	89.7387	87.0262	2.98478	30.9625	0.9829	-3.7446	84.9487	TRUE	71883.7	TRUE	3	13	Amp		0.991312	N	Y	N	N	91.7792	78.3899
77	G5	FALSE	51	Target 1	UNKNOWN	SYBR	None	23.7602	23.6999	0.056028	83.8286	87.0262	2.98478	30.9625	0.9829	-3.7446	84.9487	TRUE	71883.7	TRUE	3	15	Amp		0.988587	N	Y	N	N	91.6224	78.3868
78	G6	FALSE	51	Target 1	UNKNOWN	SYBR	None	23.6902	23.6999	0.056028	87.5113	87.0262	2.98478	30.9625	0.9829	-3.7446	84.9487	TRUE	71883.7	TRUE	3	15	Amp		0.986398	N	Y	N	N	91.3216	78.3868
79	G7	FALSE	8	Target 1	UNKNOWN	SYBR	None	23.9558	23.8973	0.0617028	74.3265	77.0847	2.93221	30.9625	0.9829	-3.7446	84.9487	TRUE	71883.7	TRUE	3	17	Amp		0.984697	N	Y	N	N	91.4325	78.5167
80	G8	FALSE	8	Target 1	UNKNOWN	SYBR	None	23.8328	23.8973	0.0617028	80.1645	77.0847	2.93221	30.9625	0.9829	-3.7446	84.9487	TRUE	71883.7	TRUE	3	17	Amp		0.983339	N	Y	N	N	91.883	78.5167
81	G9	FALSE	8	Target 1	UNKNOWN	SYBR	None	23.9034	23.8973	0.0617028	76.7632	77.0847	2.93221	30.9625	0.9829	-3.7446	84.9487	TRUE	71883.7	TRUE	3	17	Amp		0.989632	N	Y	N	N	91.7724	78.2357
82	G10	FALSE	Sample 1	Target 1	UNKNOWN	SYBR	None	Undetermined	27.9548	2.24117				30.9625	0.9829	-3.7446	84.9487	TRUE	71883.7	TRUE	3	25	No Amp		0	N	N	Y	N	65.1503
83	G11	FALSE	Sample 1	Target 1	UNKNOWN	SYBR	None	Undetermined	27.9548	2.24117				30.9625	0.9829	-3.7446	84.9487	TRUE	71883.7	TRUE	3	27	No Amp		0	N	N	Y	N	65.0005
84	G12	FALSE	Sample 1	Target 1	UNKNOWN	SYBR	None	Undetermined	27.9548	2.24117				30.9625	0.9829	-3.7446	84.9487	TRUE	71883.7	TRUE	3	35	No Amp		0	N	N	Y	Y	65.0005
85	H1	FALSE	SD1	Target 1	UNKNOWN	SYBR	None	28.5041	28.4401	0.0904235	4.53444	4.71992	0.262302	30.9625	0.9829	-3.7446	84.9487	TRUE	71883.7	TRUE	3	20	Amp		0.988096	N	Y	N	N	92.0871	78.5438
86	H2	FALSE	SD1	Target 1	UNKNOWN	SYBR	None	28.3762	28.4401	0.0904235	4.90539	4.71992	0.262302	30.9625	0.9829	-3.7446	84.9487	TRUE	71883.7	TRUE	3	19	Amp		0.984357	N	Y	N	N	91.7861	78.5438
87	H3	FALSE	SD2	Target 1	UNKNOWN	SYBR	None	28.1925	28.5007	0.435897	5.49218	4.6258	1.22525	30.9625	0.9829	-3.7446	84.9487	TRUE	71883.7	TRUE	3	17	Amp		0.986466	N	Y	N	N	91.9297	78.8412
88	H4	FALSE	SD2	Target 1	UNKNOWN	SYBR	None	28.8089	28.5007	0.435897	3.75942	4.6258	1.22525	30.9625	0.9829	-3.7446	84.9487	TRUE	71883.7	TRUE	3	20	Amp		0.96253	N	Y	N	N	91.7792	78.8412
89	H5	FALSE	Sample 1	Target 1	UNKNOWN	SYBR	None	Undetermined	27.9548	2.24117				30.9625	0.9829	-3.7446	84.9487	TRUE	71883.7	TRUE	3	4	No Amp		0	N	N	Y	N	65.0008
90	H6	FALSE	Sample 1	Target 1	UNKNOWN	SYBR	None	Undetermined	27.9548	2.24117				30.9625	0.9829	-3.7446	84.9487	TRUE	71883.7	TRUE	3	19	No Amp		0	N	N	Y	N	65.0008
91	H7	FALSE	Sample 1	Target 1	UNKNOWN	SYBR	None	Undetermined	27.9548	2.24117				30.9625	0.9829	-3.7446	84.9487	TRUE	71883.7	TRUE	3	4	No Amp		0	N	N	Y	N	65.3005
92	H8	FALSE	Sample 1	Target 1	UNKNOWN	SYBR	None	Undetermined	27.9548	2.24117				30.9625	0.9829	-3.7446	84.9487	TRUE	71883.7	TRUE	3	21	Inconclusive		0	N	N	Y	N	65.0001
93	H9	FALSE	Sample 1	Target 1	UNKNOWN	SYBR	None	Undetermined	27.9548	2.24117				30.9625	0.9829	-3.7446	84.9487	TRUE	71883.7	TRUE	3	24	No Amp		0	N	N	Y	N	91.0203
94	H10	FALSE	Sample 1	Target 1	UNKNOWN	SYBR	None	Undetermined	27.9548	2.24117				30.9625	0.9829	-3.7446	84.9487	TRUE	71883.7	TRUE	3	30	No Amp		0	N	N	Y	N	65.4511
95	H11	FALSE	Sample 1	Target 1	UNKNOWN	SYBR	None	Undetermined	27.9548	2.24117				30.9625	0.9829	-3.7446	84.9487	TRUE	71883.7	TRUE	3	35	No Amp		0	N	N	Y	Y	65.0005
96	H12	FALSE	Sample 1	Target 1	UNKNOWN	SYBR	None	Undetermined	27.9548	2.24117				30.9625	0.9829	-3.7446	84.9487	TRUE	71883.7	TRUE	3	30	No Amp		0	N	N	Y	N	65.0005

## Sheet: Melt Curve Raw Data
Block Type	96-Well 0.2-mL Block
Calibration Background is expired	Yes
Calibration Background performed on	04-27-2018
Calibration Pure Dye ABY is expired	Yes
Calibration Pure Dye ABY performed on	02-01-2021
Calibration Pure Dye CY5 is expired	Yes
Calibration Pure Dye CY5 performed on	02-01-2021
Calibration Pure Dye FAM is expired	Yes
Calibration Pure Dye FAM performed on	02-01-2021
Calibration Pure Dye JUN is expired	Yes
Calibration Pure Dye JUN performed on	02-01-2021
Calibration Pure Dye MUSTANG PURPLE is expired	Yes
Calibration Pure Dye MUSTANG PURPLE performed on	02-01-2021
Calibration Pure Dye NED is expired	Yes
Calibration Pure Dye NED performed on	02-01-2021
Calibration Pure Dye ROX is expired	Yes
Calibration Pure Dye ROX performed on	02-01-2021
Calibration Pure Dye SYBR is expired	Yes
Calibration Pure Dye SYBR performed on	02-01-2021
Calibration Pure Dye TAMRA is expired	Yes
Calibration Pure Dye TAMRA performed on	02-01-2021
Calibration Pure Dye VIC is expired	Yes
Calibration Pure Dye VIC performed on	02-01-2021
Calibration ROI is expired	Yes
Calibration ROI performed on	04-27-2018
Calibration Uniformity is expired	Yes
Calibration Uniformity performed on	04-27-2018
Chemistry	SYBR_GREEN
Date Created	2024-02-27 13:56:02 PM EET
Experiment Barcode
Experiment Comment
Experiment File Name	C:\Users\mhiourea\Documents\Eleni\Μετρηση μηκους τελομερών\27-2-2024_telomeres.eds
Experiment Name	27-2-2024_telomeres
Experiment Run End Time	2024-02-26 17:47:10 PM EET
Experiment Type	Standard Curve
Instrument Name	272521791
Instrument Serial Number	272521791
Instrument Type	QuantStudio™ 5 System
Passive Reference
Post-read Stage/Step
Pre-read Stage/Step
Quantification Cycle Method	Ct
Signal Smoothing On	true
Stage where Melt Analysis is performed	Stage4
Stage/ Cycle where Ct Analysis is performed	Stage3, Step5
User Name
Well	Well Position	Reading	Temperature	Fluorescence	Derivative	Target Name
1	A1	1	65.0005	1.86617e+06	66766.9	Target 1
1	A1	2	65.3015	1.84913e+06	77367.1	Target 1
1	A1	3	65.6024	1.83185e+06	88316.4	Target 1
1	A1	4	65.9034	1.81288e+06	99741.4	Target 1
1	A1	5	66.2044	1.78484e+06	111650	Target 1
1	A1	6	66.5053	1.75434e+06	123915	Target 1
1	A1	7	66.8063	1.71613e+06	136307	Target 1
1	A1	8	67.1072	1.67306e+06	148564	Target 1
1	A1	9	67.4082	1631861	160452	Target 1
1	A1	10	67.7092	1.58072e+06	171792	Target 1
1	A1	11	68.0101	1.53079e+06	182454	Target 1
1	A1	12	68.3111	1.4734e+06	192336	Target 1
1	A1	13	68.612	1.41516e+06	201333	Target 1
1	A1	14	68.913	1.3539e+06	209300	Target 1
1	A1	15	69.214	1.29249e+06	216038	Target 1
1	A1	16	69.5149	1.22423e+06	221295	Target 1
1	A1	17	69.8159	1.15711e+06	224799	Target 1
1	A1	18	70.1169	1086623	226312	Target 1
1	A1	19	70.4178	1.01577e+06	225679	Target 1
1	A1	20	70.7188	944975	222845	Target 1
1	A1	21	71.0197	878651	217854	Target 1
1	A1	22	71.3207	811175	210824	Target 1
1	A1	23	71.6217	746239	201927	Target 1
1	A1	24	71.9226	686137	191386	Target 1
1	A1	25	72.2236	628616	179475	Target 1
1	A1	26	72.5245	574856	166532	Target 1
1	A1	27	72.8255	526235	152946	Target 1
1	A1	28	73.1265	481933	139132	Target 1
1	A1	29	73.4274	444738	125482	Target 1
1	A1	30	73.7284	410162	112330	Target 1
1	A1	31	74.0294	378091	99916.4	Target 1
1	A1	32	74.3303	352089	88395.1	Target 1
1	A1	33	74.6313	327284	77845.3	Target 1
1	A1	34	74.9322	305651	68300.8	Target 1
1	A1	35	75.2332	289242	59773.1	Target 1
1	A1	36	75.5342	271781	52265	Target 1
1	A1	37	75.8351	258537	45767.8	Target 1
1	A1	38	76.1361	248763	40247.6	Target 1
1	A1	39	76.437	239255	35628.6	Target 1
1	A1	40	76.738	229470	31788.5	Target 1
1	A1	41	77.039	221208	28573.9	Target 1
1	A1	42	77.3399	212963	25831.1	Target 1
1	A1	43	77.6409	206020	23437.2	Target 1
1	A1	44	77.9419	199026	21316.3	Target 1
1	A1	45	78.2428	194027	19435.8	Target 1
1	A1	46	78.5438	188378	17786.7	Target 1
1	A1	47	78.8447	184286	16362.3	Target 1
1	A1	48	79.1457	179562	15144.2	Target 1
1	A1	49	79.4467	174802	14100.6	Target 1
1	A1	50	79.7476	170706	13192.4	Target 1
1	A1	51	80.0486	167297	12383.1	Target 1
1	A1	52	80.3495	162975	11668.6	Target 1
1	A1	53	80.6505	160117	11019.3	Target 1
1	A1	54	80.9515	156234	10413.3	Target 1
1	A1	55	81.2524	153554	9852.62	Target 1
1	A1	56	81.5534	150813	9342.61	Target 1
1	A1	57	81.8544	148375	8885.54	Target 1
1	A1	58	82.1553	145615	8475.31	Target 1
1	A1	59	82.4563	143062	8097.82	Target 1
1	A1	60	82.7572	140213	7737.46	Target 1
1	A1	61	83.0582	137938	7386.39	Target 1
1	A1	62	83.3592	135794	7049.48	Target 1
1	A1	63	83.6601	134249	6740.03	Target 1
1	A1	64	83.9611	132127	6467.15	Target 1
1	A1	65	84.2621	130289	6221.52	Target 1
1	A1	66	84.563	128878	5969.15	Target 1
1	A1	67	84.864	125503	5659.16	Target 1
1	A1	68	85.1649	124468	5246.33	Target 1
1	A1	69	85.4659	121636	4720.42	Target 1
1	A1	70	85.7669	120858	4129.01	Target 1
1	A1	71	86.0678	120150	3579.48	Target 1
1	A1	72	86.3688	121348	3211.49	Target 1
1	A1	73	86.6698	121188	3144.73	Target 1
1	A1	74	86.9707	119489	3422.28	Target 1
1	A1	75	87.2717	116432	3979.01	Target 1
1	A1	76	87.5726	113479	4656.35	Target 1
1	A1	77	87.8736	110739	5260.88	Target 1
1	A1	78	88.1746	108939	5638.91	Target 1
1	A1	79	88.4755	107626	5728.87	Target 1
1	A1	80	88.7765	106113	5568.12	Target 1
1	A1	81	89.0774	105380	5257.26	Target 1
1	A1	82	89.3784	104103	4906.83	Target 1
1	A1	83	89.6794	102126	4594.97	Target 1
1	A1	84	89.9803	100671	4352.08	Target 1
1	A1	85	90.2813	100083	4170.49	Target 1
1	A1	86	90.5823	98788.1	4025	Target 1
1	A1	87	90.8832	97115.6	3890.34	Target 1
1	A1	88	91.1842	95431.9	3749.52	Target 1
1	A1	89	91.4851	96045.8	3594.61	Target 1
1	A1	90	91.7861	93680.2	3424.73	Target 1
1	A1	91	92.0871	92525.9	3244.12	Target 1
1	A1	92	92.388	92445.8	3061.67	Target 1
1	A1	93	92.689	91046	2890.54	Target 1
1	A1	94	92.9899	90905.1	2746.51	Target 1
1	A1	95	93.2909	89844.6	2642.82	Target 1
1	A1	96	93.5919	88851.2	2582.63	Target 1
1	A1	97	93.8928	88312	2553.45	Target 1
1	A1	98	94.1938	86637.3	2529.14	Target 1
1	A1	99	94.4948	86942.7	2480.37	Target 1
1	A1	100	94.7957	86234.1	2388.29	Target 1
2	A2	1	65.0005	2297232	93192.8	Target 1
2	A2	2	65.3015	2.2911e+06	104929	Target 1
2	A2	3	65.6024	2.27628e+06	117937	Target 1
2	A2	4	65.9034	2.25972e+06	132271	Target 1
2	A2	5	66.2044	2.22077e+06	147521	Target 1
2	A2	6	66.5053	2.16447e+06	162994	Target 1
2	A2	7	66.8063	2.12004e+06	178005	Target 1
2	A2	8	67.1072	2.06136e+06	192106	Target 1
2	A2	9	67.4082	2.00724e+06	205137	Target 1
2	A2	10	67.7092	1.94467e+06	217120	Target 1
2	A2	11	68.0101	1.87965e+06	228120	Target 1
2	A2	12	68.3111	1.81057e+06	238132	Target 1
2	A2	13	68.612	1.73866e+06	247043	Target 1
2	A2	14	68.913	1.66398e+06	254648	Target 1
2	A2	15	69.214	1.5876e+06	260671	Target 1
2	A2	16	69.5149	1.5053e+06	264813	Target 1
2	A2	17	69.8159	1.42753e+06	266796	Target 1
2	A2	18	70.1169	1341976	266408	Target 1
2	A2	19	70.4178	1.26026e+06	263537	Target 1
2	A2	20	70.7188	1.17906e+06	258186	Target 1
2	A2	21	71.0197	1.10164e+06	250465	Target 1
2	A2	22	71.3207	1.02452e+06	240570	Target 1
2	A2	23	71.6217	952221	228769	Target 1
2	A2	24	71.9226	883412	215392	Target 1
2	A2	25	72.2236	820906	200828	Target 1
2	A2	26	72.5245	761187	185514	Target 1
2	A2	27	72.8255	707314	169907	Target 1
2	A2	28	73.1265	660885	154442	Target 1
2	A2	29	73.4274	619261	139493	Target 1
2	A2	30	73.7284	580320	125339	Target 1
2	A2	31	74.0294	545222	112157	Target 1
2	A2	32	74.3303	515671	100042	Target 1
2	A2	33	74.6313	487613	89032	Target 1
2	A2	34	74.9322	462483	79133.3	Target 1
2	A2	35	75.2332	442721	70337.1	Target 1
2	A2	36	75.5342	422833	62622.4	Target 1
2	A2	37	75.8351	406349	55952.2	Target 1
2	A2	38	76.1361	393396	50265.5	Target 1
2	A2	39	76.437	380194	45472.6	Target 1
2	A2	40	76.738	367118	41457.1	Target 1
2	A2	41	77.039	356705	38085	Target 1
2	A2	42	77.3399	346201	35219.2	Target 1
2	A2	43	77.6409	336294	32733.4	Target 1
2	A2	44	77.9419	326278	30526	Target 1
2	A2	45	78.2428	317583	28528.3	Target 1
2	A2	46	78.5438	309457	26706.2	Target 1
2	A2	47	78.8447	302856	25055.1	Target 1
2	A2	48	79.1457	294813	23588.1	Target 1
2	A2	49	79.4467	288279	22323.9	Target 1
2	A2	50	79.7476	281664	21275.9	Target 1
2	A2	51	80.0486	276624	20444.3	Target 1
2	A2	52	80.3495	269261	19847.2	Target 1
2	A2	53	80.6505	263981	19414.5	Target 1
2	A2	54	80.9515	257564	19112.7	Target 1
2	A2	55	81.2524	251915	18916.8	Target 1
2	A2	56	81.5534	246205	18810.6	Target 1
2	A2	57	81.8544	240090	18780.7	Target 1
2	A2	58	82.1553	235486	18804.9	Target 1
2	A2	59	82.4563	228747	18844	Target 1
2	A2	60	82.7572	222586	18846.4	Target 1
2	A2	61	83.0582	215011	18761.9	Target 1
2	A2	62	83.3592	210099	18558.9	Target 1
2	A2	63	83.6601	204558	18228.9	Target 1
2	A2	64	83.9611	199159	17777.2	Target 1
2	A2	65	84.2621	193881	17207.7	Target 1
2	A2	66	84.563	187562	16517.4	Target 1
2	A2	67	84.864	183308	15707	Target 1
2	A2	68	85.1649	178071	14803.6	Target 1
2	A2	69	85.4659	173090	13876.5	Target 1
2	A2	70	85.7669	170192	13030.7	Target 1
2	A2	71	86.0678	167023	12377.5	Target 1
2	A2	72	86.3688	162496	11994.2	Target 1
2	A2	73	86.6698	159349	11897.5	Target 1
2	A2	74	86.9707	154710	12043.1	Target 1
2	A2	75	87.2717	150483	12352	Target 1
2	A2	76	87.5726	146768	12743.6	Target 1
2	A2	77	87.8736	142144	13157.1	Target 1
2	A2	78	88.1746	138191	13552.4	Target 1
2	A2	79	88.4755	133200	13896.9	Target 1
2	A2	80	88.7765	127747	14150.7	Target 1
2	A2	81	89.0774	123718	14262.8	Target 1
2	A2	82	89.3784	119135	14179	Target 1
2	A2	83	89.6794	114364	13857.4	Target 1
2	A2	84	89.9803	110142	13282.9	Target 1
2	A2	85	90.2813	107873	12474.6	Target 1
2	A2	86	90.5823	104431	11484	Target 1
2	A2	87	90.8832	102049	10385.1	Target 1
2	A2	88	91.1842	100131	9258.03	Target 1
2	A2	89	91.4851	98568.6	8173.38	Target 1
2	A2	90	91.7861	96546.6	7180.96	Target 1
2	A2	91	92.0871	95232.3	6306.49	Target 1
2	A2	92	92.388	93390.7	5555.44	Target 1
2	A2	93	92.689	93378.2	4920.39	Target 1
2	A2	94	92.9899	91314.5	4387.67	Target 1
2	A2	95	93.2909	90801.8	3938.99	Target 1
2	A2	96	93.5919	90649.6	3547.92	Target 1
2	A2	97	93.8928	89101.1	3174.96	Target 1
2	A2	98	94.1938	87630.2	2769.33	Target 1
2	A2	99	94.4948	87215.9	2281.88	Target 1
2	A2	100	94.7957	86219.4	1684.73	Target 1
3	A3	1	65.0005	4378769	39334.7	Target 1
3	A3	2	65.3014	4386340	44750.1	Target 1
3	A3	3	65.6023	4.37351e+06	51471.9	Target 1
3	A3	4	65.9032	4374113	59120.5	Target 1
3	A3	5	66.204	4335357	66909.4	Target 1
3	A3	6	66.5049	4292470	74007.1	Target 1
3	A3	7	66.8058	4284407	79907.7	Target 1
3	A3	8	67.1067	4242342	84598	Target 1
3	A3	9	67.4076	4216156	88450.3	Target 1
3	A3	10	67.7085	4.18743e+06	91969	Target 1
3	A3	11	68.0093	4.15056e+06	95538.2	Target 1
3	A3	12	68.3102	4.13813e+06	99296.1	Target 1
3	A3	13	68.6111	4.08859e+06	103129	Target 1
3	A3	14	68.912	4057433	106559	Target 1
3	A3	15	69.2129	4.02209e+06	109432	Target 1
3	A3	16	69.5138	3992557	111406	Target 1
3	A3	17	69.8147	3.96786e+06	112270	Target 1
3	A3	18	70.1155	3888930	112044	Target 1
3	A3	19	70.4164	3884896	111009	Target 1
3	A3	20	70.7173	3.84914e+06	109604	Target 1
3	A3	21	71.0182	3798611	108234	Target 1
3	A3	22	71.3191	3.77814e+06	107113	Target 1
3	A3	23	71.62	3.74709e+06	106223	Target 1
3	A3	24	71.9208	3714503	105403	Target 1
3	A3	25	72.2217	3659389	104493	Target 1
3	A3	26	72.5226	3.64223e+06	103438	Target 1
3	A3	27	72.8235	3.61003e+06	102263	Target 1
3	A3	28	73.1244	3573503	101172	Target 1
3	A3	29	73.4253	3.54464e+06	100424	Target 1
3	A3	30	73.7262	3501933	100236	Target 1
3	A3	31	74.027	3.4658e+06	100675	Target 1
3	A3	32	74.3279	3.46744e+06	101562	Target 1
3	A3	33	74.6288	3.40783e+06	102509	Target 1
3	A3	34	74.9297	3.36824e+06	103150	Target 1
3	A3	35	75.2306	3.33685e+06	103422	Target 1
3	A3	36	75.5315	3.29546e+06	103761	Target 1
3	A3	37	75.8323	3.2772e+06	104980	Target 1
3	A3	38	76.1332	3.2299e+06	108134	Target 1
3	A3	39	76.4341	3.21318e+06	114373	Target 1
3	A3	40	76.735	3170074	124898	Target 1
3	A3	41	77.0359	3137882	140899	Target 1
3	A3	42	77.3368	3086347	163327	Target 1
3	A3	43	77.6376	3.06501e+06	192370	Target 1
3	A3	44	77.9385	3.00533e+06	226782	Target 1
3	A3	45	78.2394	2948160	263403	Target 1
3	A3	46	78.5403	2.85521e+06	297283	Target 1
3	A3	47	78.8412	2.74754e+06	322586	Target 1
3	A3	48	79.1421	2.63023e+06	334116	Target 1
3	A3	49	79.443	2.49679e+06	328915	Target 1
3	A3	50	79.7438	2.39782e+06	307287	Target 1
3	A3	51	80.0447	2312563	272788	Target 1
3	A3	52	80.3456	2.28531e+06	231169	Target 1
3	A3	53	80.6465	2.24246e+06	188737	Target 1
3	A3	54	80.9474	2.1992e+06	150778	Target 1
3	A3	55	81.2483	2.18597e+06	120556	Target 1
3	A3	56	81.5491	2.18672e+06	98859.8	Target 1
3	A3	57	81.85	2.13476e+06	84546.5	Target 1
3	A3	58	82.1509	2.11321e+06	76590.4	Target 1
3	A3	59	82.4518	2.08683e+06	72757.2	Target 1
3	A3	60	82.7527	2.05007e+06	71214.7	Target 1
3	A3	61	83.0536	2.0413e+06	70755.5	Target 1
3	A3	62	83.3544	2.01079e+06	70675.1	Target 1
3	A3	63	83.6553	1.98086e+06	70520.1	Target 1
3	A3	64	83.9562	1.94737e+06	69936.4	Target 1
3	A3	65	84.2571	1.92307e+06	68687	Target 1
3	A3	66	84.558	1.90008e+06	66734.2	Target 1
3	A3	67	84.8589	1874305	64276.1	Target 1
3	A3	68	85.1598	1.8533e+06	61681.3	Target 1
3	A3	69	85.4606	1.81871e+06	59371	Target 1
3	A3	70	85.7615	1.79516e+06	57696.2	Target 1
3	A3	71	86.0624	1.76883e+06	56833.8	Target 1
3	A3	72	86.3633	1.749e+06	56724	Target 1
3	A3	73	86.6642	1.72067e+06	57090.6	Target 1
3	A3	74	86.9651	1.68971e+06	57576.4	Target 1
3	A3	75	87.2659	1673772	57949	Target 1
3	A3	76	87.5668	1.64446e+06	58254.9	Target 1
3	A3	77	87.8677	1628183	58813.9	Target 1
3	A3	78	88.1686	1.60349e+06	60060.3	Target 1
3	A3	79	88.4695	1.57429e+06	62372.1	Target 1
3	A3	80	88.7704	1.54726e+06	66059.9	Target 1
3	A3	81	89.0713	1.52122e+06	71575.4	Target 1
3	A3	82	89.3721	1.49512e+06	79846.9	Target 1
3	A3	83	89.673	1.46885e+06	92537.9	Target 1
3	A3	84	89.9739	1.43569e+06	111548	Target 1
3	A3	85	90.2748	1.39812e+06	138929	Target 1
3	A3	86	90.5757	1.3471e+06	177170	Target 1
3	A3	87	90.8766	1.27287e+06	226521	Target 1
3	A3	88	91.1774	1.16675e+06	284448	Target 1
3	A3	89	91.4783	1.02652e+06	345021	Target 1
3	A3	90	91.7792	848535	399341	Target 1
3	A3	91	92.0801	670230	437320	Target 1
3	A3	92	92.381	525424	450514	Target 1
3	A3	93	92.6819	438468	435093	Target 1
3	A3	94	92.9827	389195	393672	Target 1
3	A3	95	93.2836	367048	335078	Target 1
3	A3	96	93.5845	358179	271977	Target 1
3	A3	97	93.8854	354301	217165	Target 1
3	A3	98	94.1863	351494	179865	Target 1
3	A3	99	94.4872	350299	163295	Target 1
3	A3	100	94.7881	348779	164397	Target 1
4	A4	1	65.0005	3.85912e+06	62517	Target 1
4	A4	2	65.3014	3863499	67531.5	Target 1
4	A4	3	65.6023	3.83773e+06	73593.7	Target 1
4	A4	4	65.9032	3.84246e+06	80346.5	Target 1
4	A4	5	66.204	3.80647e+06	87119.9	Target 1
4	A4	6	66.5049	3.75837e+06	93266.1	Target 1
4	A4	7	66.8058	3735117	98464.9	Target 1
4	A4	8	67.1067	3.6997e+06	102935	Target 1
4	A4	9	67.4076	3.67288e+06	107430	Target 1
4	A4	10	67.7085	3.64654e+06	111699	Target 1
4	A4	11	68.0093	3.59939e+06	115894	Target 1
4	A4	12	68.3102	3.57508e+06	119916	Target 1
4	A4	13	68.6111	3.53648e+06	123515	Target 1
4	A4	14	68.912	3.49061e+06	126382	Target 1
4	A4	15	69.2129	3458939	128209	Target 1
4	A4	16	69.5138	3.42192e+06	128737	Target 1
4	A4	17	69.8147	3.39202e+06	127840	Target 1
4	A4	18	70.1155	3320258	125627	Target 1
4	A4	19	70.4164	3315140	122472	Target 1
4	A4	20	70.7173	3.25904e+06	118893	Target 1
4	A4	21	71.0182	3.22725e+06	115332	Target 1
4	A4	22	71.3191	3.20689e+06	111980	Target 1
4	A4	23	71.62	3.16838e+06	108772	Target 1
4	A4	24	71.9208	3131722	105579	Target 1
4	A4	25	72.2217	3.09129e+06	102408	Target 1
4	A4	26	72.5226	3059032	99870.6	Target 1
4	A4	27	72.8235	3.0397e+06	97867.6	Target 1
4	A4	28	73.1244	3009836	96555.8	Target 1
4	A4	29	73.4253	2.98254e+06	95985.8	Target 1
4	A4	30	73.7262	2.94012e+06	96068.7	Target 1
4	A4	31	74.027	2.90535e+06	96633	Target 1
4	A4	32	74.3279	2.89769e+06	97463.1	Target 1
4	A4	33	74.6288	2854691	98350.6	Target 1
4	A4	34	74.9297	2.81284e+06	99203	Target 1
4	A4	35	75.2306	2.78528e+06	100182	Target 1
4	A4	36	75.5315	2.74359e+06	101763	Target 1
4	A4	37	75.8323	2726962	105103	Target 1
4	A4	38	76.1332	2687564	110957	Target 1
4	A4	39	76.4341	2.66159e+06	120148	Target 1
4	A4	40	76.735	2.63365e+06	133551	Target 1
4	A4	41	77.0359	2.5729e+06	152104	Target 1
4	A4	42	77.3368	2.53734e+06	176634	Target 1
4	A4	43	77.6376	2.50614e+06	207287	Target 1
4	A4	44	77.9385	2.45949e+06	242708	Target 1
4	A4	45	78.2394	2.39055e+06	279473	Target 1
4	A4	46	78.5403	2299632	312280	Target 1
4	A4	47	78.8412	2.19563e+06	335084	Target 1
4	A4	48	79.1421	2.07762e+06	342858	Target 1
4	A4	49	79.443	1.95868e+06	333265	Target 1
4	A4	50	79.7438	1.86801e+06	307535	Target 1
4	A4	51	80.0447	1.80277e+06	270120	Target 1
4	A4	52	80.3456	1.76386e+06	227304	Target 1
4	A4	53	80.6465	1.73342e+06	185362	Target 1
4	A4	54	80.9474	1.70451e+06	148996	Target 1
4	A4	55	81.2483	1.67664e+06	120603	Target 1
4	A4	56	81.5491	1652947	100647	Target 1
4	A4	57	81.85	1.62342e+06	89338.9	Target 1
4	A4	58	82.1509	1.60031e+06	82336.1	Target 1
4	A4	59	82.4518	1.57263e+06	78073.8	Target 1
4	A4	60	82.7527	1.54554e+06	75326.1	Target 1
4	A4	61	83.0536	1.52076e+06	73285.3	Target 1
4	A4	62	83.3544	1.49493e+06	71497.2	Target 1
4	A4	63	83.6553	1.47315e+06	69736.9	Target 1
4	A4	64	83.9562	1.44864e+06	67882.8	Target 1
4	A4	65	84.2571	1.4249e+06	65843.7	Target 1
4	A4	66	84.558	1.40008e+06	63561.1	Target 1
4	A4	67	84.8589	1.37707e+06	61070.7	Target 1
4	A4	68	85.1598	1.35494e+06	58566.9	Target 1
4	A4	69	85.4606	1.33254e+06	56396.1	Target 1
4	A4	70	85.7615	1.31171e+06	54945.8	Target 1
4	A4	71	86.0624	1.2884e+06	54474.1	Target 1
4	A4	72	86.3633	1.2644e+06	54979.4	Target 1
4	A4	73	86.6642	1.24247e+06	56200	Target 1
4	A4	74	86.9651	1220898	57741.8	Target 1
4	A4	75	87.2659	1.19705e+06	59248.3	Target 1
4	A4	76	87.5668	1.17294e+06	60520.5	Target 1
4	A4	77	87.8677	1149374	61546.4	Target 1
4	A4	78	88.1686	1.12633e+06	62488.2	Target 1
4	A4	79	88.4695	1.10393e+06	63690.5	Target 1
4	A4	80	88.7704	1.08206e+06	65742.5	Target 1
4	A4	81	89.0713	1.06096e+06	69577.6	Target 1
4	A4	82	89.3721	1.03607e+06	76541.5	Target 1
4	A4	83	89.673	1.0124e+06	88360.2	Target 1
4	A4	84	89.9739	981052	107755	Target 1
4	A4	85	90.2748	942127	139268	Target 1
4	A4	86	90.5757	888059	181094	Target 1
4	A4	87	90.8766	808200	231578	Target 1
4	A4	88	91.1774	698036	286128	Target 1
4	A4	89	91.4783	565022	337288	Target 1
4	A4	90	91.7792	414446	375979	Target 1
4	A4	91	92.0801	285587	393798	Target 1
4	A4	92	92.381	196792	385689	Target 1
4	A4	93	92.6819	151481	351924	Target 1
4	A4	94	92.9827	129422	298442	Target 1
4	A4	95	93.2836	119788	235293	Target 1
4	A4	96	93.5845	116100	173765	Target 1
4	A4	97	93.8854	113371	123264	Target 1
4	A4	98	94.1863	111532	90937.4	Target 1
4	A4	99	94.4872	110159	75716.8	Target 1
4	A4	100	94.7881	110133	70928.1	Target 1
5	A5	1	65.0008	3.16172e+06	51227.1	Target 1
5	A5	2	65.3016	3155429	56741.2	Target 1
5	A5	3	65.6024	3146732	63334.5	Target 1
5	A5	4	65.9032	3.13994e+06	70532.5	Target 1
5	A5	5	66.204	3099903	77630	Target 1
5	A5	6	66.5048	3066459	84102.3	Target 1
5	A5	7	66.8057	3.05215e+06	89639.1	Target 1
5	A5	8	67.1065	3.00482e+06	93905	Target 1
5	A5	9	67.4073	2993046	98233.9	Target 1
5	A5	10	67.7081	2.96645e+06	102657	Target 1
5	A5	11	68.0089	2.93687e+06	106836	Target 1
5	A5	12	68.3097	2.90072e+06	110242	Target 1
5	A5	13	68.6105	2.86085e+06	112436	Target 1
5	A5	14	68.9113	2.82681e+06	113255	Target 1
5	A5	15	69.2121	2796874	112797	Target 1
5	A5	16	69.5129	2.76352e+06	111270	Target 1
5	A5	17	69.8137	2.7381e+06	108866	Target 1
5	A5	18	70.1146	2682621	105738	Target 1
5	A5	19	70.4154	2.67796e+06	102078	Target 1
5	A5	20	70.7162	2.63596e+06	98198.2	Target 1
5	A5	21	71.017	2.59165e+06	94523.8	Target 1
5	A5	22	71.3178	2578815	91480.3	Target 1
5	A5	23	71.6186	2.5585e+06	89360.6	Target 1
5	A5	24	71.9194	2.52813e+06	88093.4	Target 1
5	A5	25	72.2202	2.48938e+06	87736.5	Target 1
5	A5	26	72.521	2468082	88092.8	Target 1
5	A5	27	72.8218	2.45253e+06	88703.8	Target 1
5	A5	28	73.1226	2.41271e+06	89059	Target 1
5	A5	29	73.4235	2.39092e+06	89084.4	Target 1
5	A5	30	73.7243	2.34696e+06	88755.6	Target 1
5	A5	31	74.0251	2329189	88024.5	Target 1
5	A5	32	74.3259	2.30849e+06	87163	Target 1
5	A5	33	74.6267	2.27383e+06	86357.5	Target 1
5	A5	34	74.9275	2.23837e+06	85803.1	Target 1
5	A5	35	75.2283	2221694	85833.2	Target 1
5	A5	36	75.5291	2.17785e+06	87015.2	Target 1
5	A5	37	75.8299	2171054	89849.4	Target 1
5	A5	38	76.1307	2.13164e+06	94656.6	Target 1
5	A5	39	76.4315	2.10725e+06	102785	Target 1
5	A5	40	76.7324	2077775	115276	Target 1
5	A5	41	77.0332	2050279	133027	Target 1
5	A5	42	77.334	2012354	156361	Target 1
5	A5	43	77.6348	1.98037e+06	184470	Target 1
5	A5	44	77.9356	1934625	214982	Target 1
5	A5	45	78.2364	1.8756e+06	243975	Target 1
5	A5	46	78.5372	1.78265e+06	266629	Target 1
5	A5	47	78.838	1.70591e+06	278443	Target 1
5	A5	48	79.1388	1.59948e+06	276604	Target 1
5	A5	49	79.4396	1.51604e+06	260958	Target 1
5	A5	50	79.7404	1452039	234133	Target 1
5	A5	51	80.0413	1.40758e+06	200746	Target 1
5	A5	52	80.3421	1.37958e+06	166005	Target 1
5	A5	53	80.6429	1.35545e+06	134312	Target 1
5	A5	54	80.9437	1.33056e+06	108365	Target 1
5	A5	55	81.2445	1.30784e+06	88991.2	Target 1
5	A5	56	81.5453	1.28742e+06	71835.5	Target 1
5	A5	57	81.8461	1.2627e+06	60507.3	Target 1
5	A5	58	82.1469	1.24271e+06	53176.7	Target 1
5	A5	59	82.4477	1.22097e+06	48279.9	Target 1
5	A5	60	82.7485	1.19993e+06	44767.8	Target 1
5	A5	61	83.0493	1.18011e+06	42042.8	Target 1
5	A5	62	83.3502	1.16036e+06	39799.8	Target 1
5	A5	63	83.651	1.14079e+06	37858.6	Target 1
5	A5	64	83.9518	1.1224e+06	36050.2	Target 1
5	A5	65	84.2526	1.10199e+06	34176.8	Target 1
5	A5	66	84.5534	1.08222e+06	32061.7	Target 1
5	A5	67	84.8542	1.06269e+06	29652.9	Target 1
5	A5	68	85.155	1.04376e+06	27121	Target 1
5	A5	69	85.4558	1.02449e+06	24864.4	Target 1
5	A5	70	85.7566	1.00557e+06	23383	Target 1
5	A5	71	86.0574	988230	23056.9	Target 1
5	A5	72	86.3582	967664	23952.5	Target 1
5	A5	73	86.659	948988	25774.9	Target 1
5	A5	74	86.9599	928935	28004.1	Target 1
5	A5	75	87.2607	909676	30127	Target 1
5	A5	76	87.5615	890738	31845.6	Target 1
5	A5	77	87.8623	871052	33189.2	Target 1
5	A5	78	88.1631	852528	34544.7	Target 1
5	A5	79	88.4639	833195	36677.2	Target 1
5	A5	80	88.7647	814764	40779.1	Target 1
5	A5	81	89.0655	797285	48521.9	Target 1
5	A5	82	89.3663	776356	62008.1	Target 1
5	A5	83	89.6671	752290	83491.1	Target 1
5	A5	84	89.9679	720706	109005	Target 1
5	A5	85	90.2688	678341	141345	Target 1
5	A5	86	90.5696	617552	180228	Target 1
5	A5	87	90.8704	534531	221934	Target 1
5	A5	88	91.1712	429205	260628	Target 1
5	A5	89	91.472	321709	289386	Target 1
5	A5	90	91.7728	220190	301932	Target 1
5	A5	91	92.0736	147547	294550	Target 1
5	A5	92	92.3744	106125	267409	Target 1
5	A5	93	92.6752	88643.2	224689	Target 1
5	A5	94	92.976	79935.2	173405	Target 1
5	A5	95	93.2768	76310	121391	Target 1
5	A5	96	93.5777	73330.9	71387.8	Target 1
5	A5	97	93.8785	71934.4	24616	Target 1
5	A5	98	94.1793	71171.2	-8655.36	Target 1
5	A5	99	94.4801	70467.9	-30911.6	Target 1
5	A5	100	94.7809	69198.3	-46744.2	Target 1
6	A6	1	65.0008	2.04519e+06	78795.6	Target 1
6	A6	2	65.3016	2.04871e+06	82095.1	Target 1
6	A6	3	65.6024	2.03301e+06	86593.6	Target 1
6	A6	4	65.9032	2.02751e+06	92313.8	Target 1
6	A6	5	66.204	1.99626e+06	98875	Target 1
6	A6	6	66.5048	1.95449e+06	105681	Target 1
6	A6	7	66.8057	1.93026e+06	112179	Target 1
6	A6	8	67.1065	1.88467e+06	118007	Target 1
6	A6	9	67.4073	1.8618e+06	122975	Target 1
6	A6	10	67.7081	1.82543e+06	126971	Target 1
6	A6	11	68.0089	1.77799e+06	129890	Target 1
6	A6	12	68.3097	1.74571e+06	131647	Target 1
6	A6	13	68.6105	1.69631e+06	132215	Target 1
6	A6	14	68.9113	1.65896e+06	131637	Target 1
6	A6	15	69.2121	1.62395e+06	130005	Target 1
6	A6	16	69.5129	1.58132e+06	127434	Target 1
6	A6	17	69.8137	1.54817e+06	124072	Target 1
6	A6	18	70.1146	1.49332e+06	120095	Target 1
6	A6	19	70.4154	1.47166e+06	115690	Target 1
6	A6	20	70.7162	1.44013e+06	111007	Target 1
6	A6	21	71.017	1400091	106140	Target 1
6	A6	22	71.3178	1.37099e+06	101146	Target 1
6	A6	23	71.6186	1.33802e+06	96095.5	Target 1
6	A6	24	71.9194	1.31001e+06	91105.7	Target 1
6	A6	25	72.2202	1.28382e+06	86323	Target 1
6	A6	26	72.521	1.2593e+06	81885.8	Target 1
6	A6	27	72.8218	1.23352e+06	77890.5	Target 1
6	A6	28	73.1226	1.21105e+06	74386.3	Target 1
6	A6	29	73.4235	1.18834e+06	71395.9	Target 1
6	A6	30	73.7243	1.16676e+06	68940.3	Target 1
6	A6	31	74.0251	1.14489e+06	67055.7	Target 1
6	A6	32	74.3259	1.12493e+06	65825.8	Target 1
6	A6	33	74.6267	1.10382e+06	65367	Target 1
6	A6	34	74.9275	1.082e+06	65608.6	Target 1
6	A6	35	75.2283	1.0634e+06	66790.8	Target 1
6	A6	36	75.5291	1041027	69141.5	Target 1
6	A6	37	75.8299	1.01939e+06	72706.7	Target 1
6	A6	38	76.1307	999136	77487.7	Target 1
6	A6	39	76.4315	975038	83277.9	Target 1
6	A6	40	76.7324	949231	89568.5	Target 1
6	A6	41	77.0332	920226	95517	Target 1
6	A6	42	77.334	889729	100034	Target 1
6	A6	43	77.6348	849510	102011	Target 1
6	A6	44	77.9356	808732	100650	Target 1
6	A6	45	78.2364	768190	95750.9	Target 1
6	A6	46	78.5372	736498	87837.6	Target 1
6	A6	47	78.838	715384	78023.5	Target 1
6	A6	48	79.1388	698015	67680.5	Target 1
6	A6	49	79.4396	682246	59247.6	Target 1
6	A6	50	79.7404	669587	52383.1	Target 1
6	A6	51	80.0413	656230	47104.5	Target 1
6	A6	52	80.3421	643301	43333.9	Target 1
6	A6	53	80.6429	631239	40786.6	Target 1
6	A6	54	80.9437	618441	39118.7	Target 1
6	A6	55	81.2445	606581	38025.2	Target 1
6	A6	56	81.5453	595236	37279.1	Target 1
6	A6	57	81.8461	583602	36728.8	Target 1
6	A6	58	82.1469	572092	36279.1	Target 1
6	A6	59	82.4477	559716	35876.2	Target 1
6	A6	60	82.7485	548275	35500.3	Target 1
6	A6	61	83.0493	537096	35160.1	Target 1
6	A6	62	83.3502	526617	34881.6	Target 1
6	A6	63	83.651	515754	34687.5	Target 1
6	A6	64	83.9518	505583	34579.2	Target 1
6	A6	65	84.2526	493132	34531.8	Target 1
6	A6	66	84.5534	482117	34511	Target 1
6	A6	67	84.8542	471261	34503.1	Target 1
6	A6	68	85.155	458576	34539.9	Target 1
6	A6	69	85.4558	446604	34694.2	Target 1
6	A6	70	85.7566	434174	35039.2	Target 1
6	A6	71	86.0574	420584	35589.1	Target 1
6	A6	72	86.3582	407053	36260.4	Target 1
6	A6	73	86.659	393788	36890.1	Target 1
6	A6	74	86.9599	380687	37312.6	Target 1
6	A6	75	87.2607	369328	37460.5	Target 1
6	A6	76	87.5615	356921	37443.2	Target 1
6	A6	77	87.8623	346842	37569.4	Target 1
6	A6	78	88.1631	337319	38308.6	Target 1
6	A6	79	88.4639	327045	40198.7	Target 1
6	A6	80	88.7647	314219	43713	Target 1
6	A6	81	89.0655	299444	49098.2	Target 1
6	A6	82	89.3663	279750	56206.9	Target 1
6	A6	83	89.6671	252844	64373.3	Target 1
6	A6	84	89.9679	216322	73548.2	Target 1
6	A6	85	90.2688	175884	81008.9	Target 1
6	A6	86	90.5696	136130	84641.9	Target 1
6	A6	87	90.8704	107708	83175.2	Target 1
6	A6	88	91.1712	90669.1	76352.7	Target 1
6	A6	89	91.472	83056	65208.6	Target 1
6	A6	90	91.7728	78832	53366.3	Target 1
6	A6	91	92.0736	76381.8	41032.1	Target 1
6	A6	92	92.3744	74809.9	29727.1	Target 1
6	A6	93	92.6752	73744.4	20359.2	Target 1
6	A6	94	92.976	72923.7	13119.2	Target 1
6	A6	95	93.2768	72347.6	7586.95	Target 1
6	A6	96	93.5777	71213.3	2946.04	Target 1
6	A6	97	93.8785	70422.7	-1767.52	Target 1
6	A6	98	94.1793	69249.5	-7413.46	Target 1
6	A6	99	94.4801	68757	-14518.2	Target 1
6	A6	100	94.7809	68093.8	-23132.1	Target 1
7	A7	1	65.0001	3.65738e+06	59735.8	Target 1
7	A7	2	65.3005	3.64536e+06	66758.4	Target 1
7	A7	3	65.6008	3.62861e+06	74513.5	Target 1
7	A7	4	65.9012	3.61183e+06	82919.7	Target 1
7	A7	5	66.2016	3585613	91692	Target 1
7	A7	6	66.5019	3.53885e+06	100513	Target 1
7	A7	7	66.8023	3.52282e+06	109449	Target 1
7	A7	8	67.1027	3.47364e+06	118409	Target 1
7	A7	9	67.403	3444738	127126	Target 1
7	A7	10	67.7034	3.41463e+06	135432	Target 1
7	A7	11	68.0038	3.36193e+06	142955	Target 1
7	A7	12	68.3041	3.33931e+06	149224	Target 1
7	A7	13	68.6045	3.27872e+06	153868	Target 1
7	A7	14	68.9049	3226849	156756	Target 1
7	A7	15	69.2052	3191187	157980	Target 1
7	A7	16	69.5056	3.15681e+06	157738	Target 1
7	A7	17	69.806	3103197	156233	Target 1
7	A7	18	70.1064	3043825	153666	Target 1
7	A7	19	70.4067	3.02977e+06	150303	Target 1
7	A7	20	70.7071	2.96591e+06	146499	Target 1
7	A7	21	71.0075	2.92367e+06	142649	Target 1
7	A7	22	71.3078	2.8891e+06	139037	Target 1
7	A7	23	71.6082	2.85752e+06	135732	Target 1
7	A7	24	71.9086	2817096	132568	Target 1
7	A7	25	72.2089	2.76678e+06	129254	Target 1
7	A7	26	72.5093	2730261	125533	Target 1
7	A7	27	72.8097	2700396	121311	Target 1
7	A7	28	73.11	2.66409e+06	116704	Target 1
7	A7	29	73.4104	2.61528e+06	112010	Target 1
7	A7	30	73.7108	2.58592e+06	107601	Target 1
7	A7	31	74.0111	2552796	103832	Target 1
7	A7	32	74.3115	2.5303e+06	100953	Target 1
7	A7	33	74.6119	2.4913e+06	98897.7	Target 1
7	A7	34	74.9122	2.44492e+06	97853.8	Target 1
7	A7	35	75.2126	2424656	98243.2	Target 1
7	A7	36	75.513	2388712	100738	Target 1
7	A7	37	75.8133	2361117	106255	Target 1
7	A7	38	76.1137	2.32631e+06	116006	Target 1
7	A7	39	76.4141	2.30092e+06	130584	Target 1
7	A7	40	76.7144	2259341	150602	Target 1
7	A7	41	77.0148	2.21463e+06	176185	Target 1
7	A7	42	77.3152	2175341	206487	Target 1
7	A7	43	77.6155	2.13189e+06	239176	Target 1
7	A7	44	77.9159	2.06786e+06	270261	Target 1
7	A7	45	78.2163	1.99005e+06	294626	Target 1
7	A7	46	78.5167	1.89319e+06	307282	Target 1
7	A7	47	78.817	1.78233e+06	304926	Target 1
7	A7	48	79.1174	1687497	287120	Target 1
7	A7	49	79.4178	1.61986e+06	256523	Target 1
7	A7	50	79.7181	1.55594e+06	218076	Target 1
7	A7	51	80.0185	1.51904e+06	177527	Target 1
7	A7	52	80.3189	1489489	139936	Target 1
7	A7	53	80.6192	1.46461e+06	108663	Target 1
7	A7	54	80.9196	1.44194e+06	86158.1	Target 1
7	A7	55	81.22	1.42031e+06	70829.9	Target 1
7	A7	56	81.5203	1.39876e+06	61142.9	Target 1
7	A7	57	81.8207	1.37399e+06	55412.1	Target 1
7	A7	58	82.1211	1.35168e+06	52065.8	Target 1
7	A7	59	82.4214	1.32664e+06	49919.5	Target 1
7	A7	60	82.7218	1.30499e+06	48250.2	Target 1
7	A7	61	83.0222	1.28239e+06	46723.3	Target 1
7	A7	62	83.3225	1.26102e+06	45242.2	Target 1
7	A7	63	83.6229	1.2406e+06	43796.5	Target 1
7	A7	64	83.9233	1.22003e+06	42356.8	Target 1
7	A7	65	84.2236	1.19765e+06	40855.1	Target 1
7	A7	66	84.524	1.17735e+06	39242.3	Target 1
7	A7	67	84.8244	1.15547e+06	37586.6	Target 1
7	A7	68	85.1247	1.13437e+06	36132.5	Target 1
7	A7	69	85.4251	1.11351e+06	35260	Target 1
7	A7	70	85.7255	1.09286e+06	35332	Target 1
7	A7	71	86.0258	1.071e+06	36502.9	Target 1
7	A7	72	86.3262	1.04834e+06	38605.6	Target 1
7	A7	73	86.6266	1.02592e+06	41186.6	Target 1
7	A7	74	86.927	1.00378e+06	43676.9	Target 1
7	A7	75	87.2273	980446	45608.2	Target 1
7	A7	76	87.5277	955934	46790.8	Target 1
7	A7	77	87.8281	933594	47419	Target 1
7	A7	78	88.1284	913452	48107.9	Target 1
7	A7	79	88.4288	892855	49885.2	Target 1
7	A7	80	88.7292	873449	54139.3	Target 1
7	A7	81	89.0295	851847	62508	Target 1
7	A7	82	89.3299	829237	76657.8	Target 1
7	A7	83	89.6303	802784	97890.1	Target 1
7	A7	84	89.9306	766722	127840	Target 1
7	A7	85	90.231	718140	164691	Target 1
7	A7	86	90.5314	650081	204453	Target 1
7	A7	87	90.8317	562299	241394	Target 1
7	A7	88	91.1321	458770	268629	Target 1
7	A7	89	91.4325	360164	279861	Target 1
7	A7	90	91.7328	274672	271347	Target 1
7	A7	91	92.0332	222949	243243	Target 1
7	A7	92	92.3336	195347	199708	Target 1
7	A7	93	92.6339	184042	147650	Target 1
7	A7	94	92.9343	178264	95206.3	Target 1
7	A7	95	93.2347	175540	50107.9	Target 1
7	A7	96	93.535	173359	13255.7	Target 1
7	A7	97	93.8354	170899	-14876.7	Target 1
7	A7	98	94.1358	169716	-36059.6	Target 1
7	A7	99	94.4361	168711	-53287.3	Target 1
7	A7	100	94.7365	167980	-69693.5	Target 1
8	A8	1	65.0001	4.94388e+06	61388	Target 1
8	A8	2	65.3005	4.93588e+06	67303.1	Target 1
8	A8	3	65.6008	4914818	74239.8	Target 1
8	A8	4	65.9012	4.92547e+06	81651.5	Target 1
8	A8	5	66.2016	4887151	88674.8	Target 1
8	A8	6	66.5019	4.83342e+06	94636.4	Target 1
8	A8	7	66.8023	4.8048e+06	99454.7	Target 1
8	A8	8	67.1027	4.75359e+06	103664	Target 1
8	A8	9	67.403	4.74387e+06	108003	Target 1
8	A8	10	67.7034	4.73238e+06	112904	Target 1
8	A8	11	68.0038	4661898	118230	Target 1
8	A8	12	68.3041	4650190	123402	Target 1
8	A8	13	68.6045	4596155	127801	Target 1
8	A8	14	68.9049	4550612	130898	Target 1
8	A8	15	69.2052	4510698	132511	Target 1
8	A8	16	69.5056	4472675	132763	Target 1
8	A8	17	69.806	4.44392e+06	131956	Target 1
8	A8	18	70.1064	4.36118e+06	130493	Target 1
8	A8	19	70.4067	4.36353e+06	128821	Target 1
8	A8	20	70.7071	4.30291e+06	127366	Target 1
8	A8	21	71.0075	4269066	126434	Target 1
8	A8	22	71.3078	4.23023e+06	126136	Target 1
8	A8	23	71.6082	4.19338e+06	126343	Target 1
8	A8	24	71.9086	4.16059e+06	126738	Target 1
8	A8	25	72.2089	4114075	126932	Target 1
8	A8	26	72.5093	4.06976e+06	126617	Target 1
8	A8	27	72.8097	4.03873e+06	125699	Target 1
8	A8	28	73.11	3.98988e+06	124348	Target 1
8	A8	29	73.4104	3.95583e+06	122920	Target 1
8	A8	30	73.7108	3.91477e+06	121765	Target 1
8	A8	31	74.0111	3.87311e+06	121101	Target 1
8	A8	32	74.3115	3.85859e+06	120916	Target 1
8	A8	33	74.6119	3795080	121026	Target 1
8	A8	34	74.9122	3.76419e+06	121265	Target 1
8	A8	35	75.2126	3.72375e+06	121690	Target 1
8	A8	36	75.513	3.67564e+06	122683	Target 1
8	A8	37	75.8133	3645546	124886	Target 1
8	A8	38	76.1137	3604983	129139	Target 1
8	A8	39	76.4141	3.57388e+06	136197	Target 1
8	A8	40	76.7144	3539377	146916	Target 1
8	A8	41	77.0148	3.47975e+06	162300	Target 1
8	A8	42	77.3152	3.43687e+06	183419	Target 1
8	A8	43	77.6155	3.39296e+06	210962	Target 1
8	A8	44	77.9159	3.34602e+06	244483	Target 1
8	A8	45	78.2163	3.29401e+06	281658	Target 1
8	A8	46	78.5167	3.19166e+06	318041	Target 1
8	A8	47	78.817	3.10386e+06	347694	Target 1
8	A8	48	79.1174	2.98382e+06	364655	Target 1
8	A8	49	79.4178	2820716	364790	Target 1
8	A8	50	79.7181	2.68616e+06	347266	Target 1
8	A8	51	80.0185	2.58101e+06	314932	Target 1
8	A8	52	80.3189	2518260	273406	Target 1
8	A8	53	80.6192	2.47907e+06	229306	Target 1
8	A8	54	80.9196	2421289	188409	Target 1
8	A8	55	81.22	2390209	154476	Target 1
8	A8	56	81.5203	2.37876e+06	128983	Target 1
8	A8	57	81.8207	2.32707e+06	111832	Target 1
8	A8	58	82.1211	2.30896e+06	101268	Target 1
8	A8	59	82.4214	2.28039e+06	95429.3	Target 1
8	A8	60	82.7218	2.24084e+06	92629.1	Target 1
8	A8	61	83.0222	2209944	91477.4	Target 1
8	A8	62	83.3225	2.19392e+06	90918.5	Target 1
8	A8	63	83.6229	2.15395e+06	90206.2	Target 1
8	A8	64	83.9233	2.10248e+06	88894.7	Target 1
8	A8	65	84.2236	2.09437e+06	86844.5	Target 1
8	A8	66	84.524	2.06233e+06	84212.7	Target 1
8	A8	67	84.8244	2.02488e+06	81400.2	Target 1
8	A8	68	85.1247	1997879	78942.7	Target 1
8	A8	69	85.4251	1.97693e+06	77351	Target 1
8	A8	70	85.7255	1.93982e+06	76933.3	Target 1
8	A8	71	86.0258	1.91092e+06	77659.8	Target 1
8	A8	72	86.3262	1.87877e+06	79168.4	Target 1
8	A8	73	86.6266	1846111	80926.2	Target 1
8	A8	74	86.927	1818934	82462.2	Target 1
8	A8	75	87.2273	1791636	83540.4	Target 1
8	A8	76	87.5277	1.76042e+06	84183.3	Target 1
8	A8	77	87.8281	1.73182e+06	84585	Target 1
8	A8	78	88.1284	1.70239e+06	85015.4	Target 1
8	A8	79	88.4288	1.67304e+06	85803.3	Target 1
8	A8	80	88.7292	1.64439e+06	87425.2	Target 1
8	A8	81	89.0295	1.61504e+06	90667.7	Target 1
8	A8	82	89.3299	1.58639e+06	96797.5	Target 1
8	A8	83	89.6303	1.55623e+06	107664	Target 1
8	A8	84	89.9306	1.52413e+06	125651	Target 1
8	A8	85	90.231	1.4843e+06	153837	Target 1
8	A8	86	90.5314	1.43616e+06	193959	Target 1
8	A8	87	90.8317	1.36965e+06	246581	Target 1
8	A8	88	91.1321	1.27722e+06	309638	Target 1
8	A8	89	91.4325	1.14998e+06	377672	Target 1
8	A8	90	91.7328	974537	441959	Target 1
8	A8	91	92.0332	768658	491943	Target 1
8	A8	92	92.3336	563434	517894	Target 1
8	A8	93	92.6339	403616	514090	Target 1
8	A8	94	92.9343	290195	481311	Target 1
8	A8	95	93.2347	226612	427505	Target 1
8	A8	96	93.535	196238	366065	Target 1
8	A8	97	93.8354	183157	312042	Target 1
8	A8	98	94.1358	177053	277529	Target 1
8	A8	99	94.4361	173622	267922	Target 1
8	A8	100	94.7365	171549	280660	Target 1
9	A9	1	64.9999	5.21802e+06	67449.3	Target 1
9	A9	2	65.3007	5.20725e+06	71953.5	Target 1
9	A9	3	65.6015	5193004	76992	Target 1
9	A9	4	65.9023	5200976	82140.3	Target 1
9	A9	5	66.2032	5.15031e+06	86865.6	Target 1
9	A9	6	66.504	5103355	90797.3	Target 1
9	A9	7	66.8048	5092331	93910.4	Target 1
9	A9	8	67.1056	5043707	96496.3	Target 1
9	A9	9	67.4064	5029550	98968.9	Target 1
9	A9	10	67.7072	5005552	101662	Target 1
9	A9	11	68.008	4.95324e+06	104720	Target 1
9	A9	12	68.3089	4.93392e+06	108103	Target 1
9	A9	13	68.6097	4.88863e+06	111619	Target 1
9	A9	14	68.9105	4.86059e+06	114938	Target 1
9	A9	15	69.2113	4.82107e+06	117632	Target 1
9	A9	16	69.5121	4776358	119533	Target 1
9	A9	17	69.8129	4762135	120101	Target 1
9	A9	18	70.1137	4654257	119348	Target 1
9	A9	19	70.4146	4667461	118003	Target 1
9	A9	20	70.7154	4611580	116916	Target 1
9	A9	21	71.0162	4580670	116345	Target 1
9	A9	22	71.317	4549456	116408	Target 1
9	A9	23	71.6178	4511399	116934	Target 1
9	A9	24	71.9186	4474240	117648	Target 1
9	A9	25	72.2194	4.41483e+06	118356	Target 1
9	A9	26	72.5202	4.38885e+06	119159	Target 1
9	A9	27	72.8211	4.35762e+06	119908	Target 1
9	A9	28	73.1219	4.31782e+06	120587	Target 1
9	A9	29	73.4227	4272804	121129	Target 1
9	A9	30	73.7235	4.22952e+06	121453	Target 1
9	A9	31	74.0243	4.18105e+06	121504	Target 1
9	A9	32	74.3251	4.16694e+06	121289	Target 1
9	A9	33	74.626	4.11256e+06	120922	Target 1
9	A9	34	74.9268	4.06078e+06	120723	Target 1
9	A9	35	75.2276	4021152	121288	Target 1
9	A9	36	75.5284	3.9939e+06	123431	Target 1
9	A9	37	75.8292	3.94546e+06	128001	Target 1
9	A9	38	76.13	3.9186e+06	135668	Target 1
9	A9	39	76.4308	3.88193e+06	146848	Target 1
9	A9	40	76.7317	3.82918e+06	161800	Target 1
9	A9	41	77.0325	3.76404e+06	180707	Target 1
9	A9	42	77.3333	3.71639e+06	203553	Target 1
9	A9	43	77.6341	3.67155e+06	229712	Target 1
9	A9	44	77.9349	3.5973e+06	257461	Target 1
9	A9	45	78.2357	3.51437e+06	283790	Target 1
9	A9	46	78.5365	3.39426e+06	304777	Target 1
9	A9	47	78.8373	3.29297e+06	316517	Target 1
9	A9	48	79.1382	3163595	316276	Target 1
9	A9	49	79.439	3042894	303406	Target 1
9	A9	50	79.7398	2.94077e+06	279629	Target 1
9	A9	51	80.0406	2.8761e+06	248560	Target 1
9	A9	52	80.3414	2.83607e+06	214680	Target 1
9	A9	53	80.6422	2775006	182162	Target 1
9	A9	54	80.943	2.74805e+06	154012	Target 1
9	A9	55	81.2439	2.7115e+06	131742	Target 1
9	A9	56	81.5447	2.68743e+06	116114	Target 1
9	A9	57	81.8455	2.64348e+06	107428	Target 1
9	A9	58	82.1463	2.6282e+06	101953	Target 1
9	A9	59	82.4471	2.58712e+06	98592.2	Target 1
9	A9	60	82.7479	2.55544e+06	96357.4	Target 1
9	A9	61	83.0487	2.51981e+06	94499.9	Target 1
9	A9	62	83.3496	2.49651e+06	92589.4	Target 1
9	A9	63	83.6504	2.45721e+06	90521.5	Target 1
9	A9	64	83.9512	2.43092e+06	88452.5	Target 1
9	A9	65	84.252	2.41647e+06	86680	Target 1
9	A9	66	84.5528	2.37852e+06	85498.5	Target 1
9	A9	67	84.8536	2353418	85087.5	Target 1
9	A9	68	85.1544	2.33844e+06	85451.2	Target 1
9	A9	69	85.4553	2.29074e+06	86429.1	Target 1
9	A9	70	85.7561	2254556	87750	Target 1
9	A9	71	86.0569	2.21953e+06	89114	Target 1
9	A9	72	86.3577	2.19004e+06	90275.9	Target 1
9	A9	73	86.6585	2.15583e+06	91114.4	Target 1
9	A9	74	86.9593	2.13359e+06	91663.7	Target 1
9	A9	75	87.2601	2.10041e+06	92086.7	Target 1
9	A9	76	87.561	2071663	92600.2	Target 1
9	A9	77	87.8618	2.04114e+06	93389.2	Target 1
9	A9	78	88.1626	2.01007e+06	94571.1	Target 1
9	A9	79	88.4634	1.97509e+06	96240.7	Target 1
9	A9	80	88.7642	1.94503e+06	98602.4	Target 1
9	A9	81	89.065	1.91253e+06	102143	Target 1
9	A9	82	89.3658	1.87997e+06	107793	Target 1
9	A9	83	89.6667	1.84552e+06	117008	Target 1
9	A9	84	89.9675	1.80461e+06	135160	Target 1
9	A9	85	90.2683	1758716	163319	Target 1
9	A9	86	90.5691	1.69623e+06	203580	Target 1
9	A9	87	90.8699	1.61137e+06	257228	Target 1
9	A9	88	91.1707	1.49293e+06	323313	Target 1
9	A9	89	91.4715	1.33321e+06	397673	Target 1
9	A9	90	91.7724	1.11973e+06	472562	Target 1
9	A9	91	92.0732	866782	537445	Target 1
9	A9	92	92.374	607281	581204	Target 1
9	A9	93	92.6748	414195	595410	Target 1
9	A9	94	92.9756	274338	577607	Target 1
9	A9	95	93.2764	192366	533169	Target 1
9	A9	96	93.5772	152847	474600	Target 1
9	A9	97	93.8781	134169	418091	Target 1
9	A9	98	94.1789	126726	378340	Target 1
9	A9	99	94.4797	122708	363693	Target 1
9	A9	100	94.7805	121342	373780	Target 1
10	A10	1	64.9999	4.80369e+06	53339.1	Target 1
10	A10	2	65.3007	4775019	57923.5	Target 1
10	A10	3	65.6015	4.77702e+06	62836.3	Target 1
10	A10	4	65.9023	4770397	67602.6	Target 1
10	A10	5	66.2032	4735973	71710.6	Target 1
10	A10	6	66.504	4696414	74901.7	Target 1
10	A10	7	66.8048	4680336	77349.9	Target 1
10	A10	8	67.1056	4.64041e+06	79585.6	Target 1
10	A10	9	67.4064	4626542	82197.4	Target 1
10	A10	10	67.7072	4.61981e+06	85512.5	Target 1
10	A10	11	68.008	4.56684e+06	89463.3	Target 1
10	A10	12	68.3089	4561982	93685.6	Target 1
10	A10	13	68.6097	4.51073e+06	97737.3	Target 1
10	A10	14	68.9105	4478005	101268	Target 1
10	A10	15	69.2113	4.4545e+06	104067	Target 1
10	A10	16	69.5121	4.41248e+06	106024	Target 1
10	A10	17	69.8129	4400372	107109	Target 1
10	A10	18	70.1137	4.31758e+06	107407	Target 1
10	A10	19	70.4146	4.32477e+06	107121	Target 1
10	A10	20	70.7154	4272024	106617	Target 1
10	A10	21	71.0162	4.23964e+06	106277	Target 1
10	A10	22	71.317	4.20231e+06	106415	Target 1
10	A10	23	71.6178	4189063	107170	Target 1
10	A10	24	71.9186	4.13614e+06	108506	Target 1
10	A10	25	72.2194	4117363	110128	Target 1
10	A10	26	72.5202	4.06078e+06	111628	Target 1
10	A10	27	72.8211	4.05097e+06	112590	Target 1
10	A10	28	73.1219	3999373	112733	Target 1
10	A10	29	73.4227	3.96387e+06	112044	Target 1
10	A10	30	73.7235	3.91674e+06	110797	Target 1
10	A10	31	74.0243	3878696	109438	Target 1
10	A10	32	74.3251	3.87047e+06	108388	Target 1
10	A10	33	74.626	3.83265e+06	107946	Target 1
10	A10	34	74.9268	3771050	108341	Target 1
10	A10	35	75.2276	3755675	109883	Target 1
10	A10	36	75.5284	3.70506e+06	113039	Target 1
10	A10	37	75.8292	3.69457e+06	118356	Target 1
10	A10	38	76.13	3.64321e+06	126306	Target 1
10	A10	39	76.4308	3.6173e+06	137204	Target 1
10	A10	40	76.7317	3.5656e+06	151254	Target 1
10	A10	41	77.0325	3.52366e+06	168600	Target 1
10	A10	42	77.3333	3.46078e+06	189231	Target 1
10	A10	43	77.6341	3.41408e+06	212619	Target 1
10	A10	44	77.9349	3357366	237253	Target 1
10	A10	45	78.2357	3.27814e+06	260385	Target 1
10	A10	46	78.5365	3.18343e+06	278322	Target 1
10	A10	47	78.8373	3.06807e+06	287333	Target 1
10	A10	48	79.1382	2.94962e+06	284884	Target 1
10	A10	49	79.439	2.83335e+06	270627	Target 1
10	A10	50	79.7398	2759895	246639	Target 1
10	A10	51	80.0406	2.70802e+06	216788	Target 1
10	A10	52	80.3414	2.66763e+06	185535	Target 1
10	A10	53	80.6422	2.62445e+06	156731	Target 1
10	A10	54	80.943	2.5941e+06	132867	Target 1
10	A10	55	81.2439	2.56816e+06	114901	Target 1
10	A10	56	81.5447	2.55466e+06	102690	Target 1
10	A10	57	81.8455	2.50405e+06	95158.6	Target 1
10	A10	58	82.1463	2.48673e+06	90816.1	Target 1
10	A10	59	82.4471	2.45437e+06	88464.2	Target 1
10	A10	60	82.7479	2.42814e+06	87136.3	Target 1
10	A10	61	83.0487	2.39954e+06	86133	Target 1
10	A10	62	83.3496	2.37148e+06	85014.2	Target 1
10	A10	63	83.6504	2.33145e+06	83576.5	Target 1
10	A10	64	83.9512	2.30643e+06	81830.2	Target 1
10	A10	65	84.252	2.29911e+06	79931.3	Target 1
10	A10	66	84.5528	2.25999e+06	78081.7	Target 1
10	A10	67	84.8536	2232608	76455.6	Target 1
10	A10	68	85.1544	2210855	75197.5	Target 1
10	A10	69	85.4553	2.1819e+06	74457	Target 1
10	A10	70	85.7561	2.14966e+06	74389.3	Target 1
10	A10	71	86.0569	2125233	75078.7	Target 1
10	A10	72	86.3577	2101333	76443.3	Target 1
10	A10	73	86.6585	2.06008e+06	78218.3	Target 1
10	A10	74	86.9593	2.04069e+06	80053.1	Target 1
10	A10	75	87.2601	2.01365e+06	81666.4	Target 1
10	A10	76	87.561	1.98448e+06	82951.2	Target 1
10	A10	77	87.8618	1.95613e+06	83975.9	Target 1
10	A10	78	88.1626	1.92801e+06	84916.9	Target 1
10	A10	79	88.4634	1899623	86017.7	Target 1
10	A10	80	88.7642	1.87155e+06	87625.9	Target 1
10	A10	81	89.065	1.84282e+06	90308.3	Target 1
10	A10	82	89.3658	1.81463e+06	95003.8	Target 1
10	A10	83	89.6667	1.78416e+06	103136	Target 1
10	A10	84	89.9675	1.75046e+06	116930	Target 1
10	A10	85	90.2683	1.71082e+06	138783	Target 1
10	A10	86	90.5691	1.65959e+06	171009	Target 1
10	A10	87	90.8699	1.59379e+06	215446	Target 1
10	A10	88	91.1707	1.49705e+06	272409	Target 1
10	A10	89	91.4715	1.36761e+06	339680	Target 1
10	A10	90	91.7724	1184481	411785	Target 1
10	A10	91	92.0732	954184	480132	Target 1
10	A10	92	92.374	703129	534447	Target 1
10	A10	93	92.6748	487713	565494	Target 1
10	A10	94	92.9756	317668	568363	Target 1
10	A10	95	93.2764	206973	545021	Target 1
10	A10	96	93.5772	149092	504772	Target 1
10	A10	97	93.8781	119760	461899	Target 1
10	A10	98	94.1789	109567	430997	Target 1
10	A10	99	94.4797	103347	421837	Target 1
10	A10	100	94.7805	101562	436155	Target 1
11	A11	1	65.0005	5096301	42169	Target 1
11	A11	2	65.3013	5070865	48447.8	Target 1
11	A11	3	65.602	5068078	54909	Target 1
11	A11	4	65.9028	5.06839e+06	60734.5	Target 1
11	A11	5	66.2035	5020809	65167.6	Target 1
11	A11	6	66.5043	4.99303e+06	67976.9	Target 1
11	A11	7	66.8051	4.96301e+06	69690.9	Target 1
11	A11	8	67.1058	4.93073e+06	71404	Target 1
11	A11	9	67.4066	4.92929e+06	74230.5	Target 1
11	A11	10	67.7073	4915520	78737.3	Target 1
11	A11	11	68.0081	4.86531e+06	84688.6	Target 1
11	A11	12	68.3088	4.87461e+06	91244.8	Target 1
11	A11	13	68.6096	4816849	97417.4	Target 1
11	A11	14	68.9104	4.77586e+06	102463	Target 1
11	A11	15	69.2111	4747931	106028	Target 1
11	A11	16	69.5119	4718354	108015	Target 1
11	A11	17	69.8126	4703327	108366	Target 1
11	A11	18	70.1134	4.62716e+06	107669	Target 1
11	A11	19	70.4142	4620849	105912	Target 1
11	A11	20	70.7149	4.57564e+06	103964	Target 1
11	A11	21	71.0157	4.53638e+06	102686	Target 1
11	A11	22	71.3164	4516729	102735	Target 1
11	A11	23	71.6172	4500657	104251	Target 1
11	A11	24	71.918	4.46323e+06	106790	Target 1
11	A11	25	72.2187	4430358	109114	Target 1
11	A11	26	72.5195	4.37532e+06	110707	Target 1
11	A11	27	72.8202	4355569	111577	Target 1
11	A11	28	73.121	4.3208e+06	111694	Target 1
11	A11	29	73.4217	4276340	111257	Target 1
11	A11	30	73.7225	4248348	110561	Target 1
11	A11	31	74.0233	4202704	109870	Target 1
11	A11	32	74.324	4.1868e+06	109339	Target 1
11	A11	33	74.6248	4.14639e+06	109026	Target 1
11	A11	34	74.9255	4.10093e+06	108985	Target 1
11	A11	35	75.2263	4.0843e+06	109402	Target 1
11	A11	36	75.5271	4.01989e+06	110666	Target 1
11	A11	37	75.8278	4.0089e+06	113308	Target 1
11	A11	38	76.1286	3.97548e+06	117854	Target 1
11	A11	39	76.4293	3.94196e+06	124691	Target 1
11	A11	40	76.7301	3.91235e+06	134067	Target 1
11	A11	41	77.0309	3.85224e+06	146177	Target 1
11	A11	42	77.3316	3.79735e+06	161166	Target 1
11	A11	43	77.6324	3.76939e+06	178906	Target 1
11	A11	44	77.9331	3.71588e+06	198595	Target 1
11	A11	45	78.2339	3.64875e+06	218439	Target 1
11	A11	46	78.5346	3554569	235710	Target 1
11	A11	47	78.8354	3.46042e+06	247305	Target 1
11	A11	48	79.1362	3.35701e+06	250647	Target 1
11	A11	49	79.4369	3239211	244573	Target 1
11	A11	50	79.7377	3.14113e+06	229797	Target 1
11	A11	51	80.0384	3.07994e+06	208767	Target 1
11	A11	52	80.3392	3037653	184926	Target 1
11	A11	53	80.64	3.00518e+06	161732	Target 1
11	A11	54	80.9407	2.95362e+06	141789	Target 1
11	A11	55	81.2415	2.93368e+06	126400	Target 1
11	A11	56	81.5422	2.9268e+06	115606	Target 1
11	A11	57	81.843	2.86158e+06	108569	Target 1
11	A11	58	82.1438	2835151	102589	Target 1
11	A11	59	82.4445	2.81322e+06	98447.1	Target 1
11	A11	60	82.7453	2.77077e+06	95334.6	Target 1
11	A11	61	83.046	2753318	92704.1	Target 1
11	A11	62	83.3468	2.71905e+06	90331	Target 1
11	A11	63	83.6475	2.6915e+06	88128.6	Target 1
11	A11	64	83.9483	2.65318e+06	86047.9	Target 1
11	A11	65	84.2491	2.63559e+06	84046	Target 1
11	A11	66	84.5498	2.61394e+06	82085.8	Target 1
11	A11	67	84.8506	2572682	80164.6	Target 1
11	A11	68	85.1513	2.55357e+06	78365.1	Target 1
11	A11	69	85.4521	2.51866e+06	76907.4	Target 1
11	A11	70	85.7529	2.48382e+06	76106.5	Target 1
11	A11	71	86.0536	2.47784e+06	76205	Target 1
11	A11	72	86.3544	2.42741e+06	77169.2	Target 1
11	A11	73	86.6551	2.40056e+06	78625.7	Target 1
11	A11	74	86.9559	2.37725e+06	80030	Target 1
11	A11	75	87.2567	2.34529e+06	80989.9	Target 1
11	A11	76	87.5574	2318974	81518.6	Target 1
11	A11	77	87.8582	2.29459e+06	82034.8	Target 1
11	A11	78	88.1589	2.2785e+06	83132.9	Target 1
11	A11	79	88.4597	2.24197e+06	85279.1	Target 1
11	A11	80	88.7604	2206200	88678.9	Target 1
11	A11	81	89.0612	2.17766e+06	93420.2	Target 1
11	A11	82	89.362	2.14668e+06	99833.1	Target 1
11	A11	83	89.6627	2116768	108627	Target 1
11	A11	84	89.9635	2082439	118342	Target 1
11	A11	85	90.2642	2.04523e+06	133191	Target 1
11	A11	86	90.565	1.99756e+06	155498	Target 1
11	A11	87	90.8658	1.93814e+06	187553	Target 1
11	A11	88	91.1665	1.85767e+06	230918	Target 1
11	A11	89	91.4673	1.74531e+06	285522	Target 1
11	A11	90	91.768	1.58585e+06	348754	Target 1
11	A11	91	92.0688	1.37245e+06	414990	Target 1
11	A11	92	92.3696	1.10872e+06	476081	Target 1
11	A11	93	92.6703	850953	523087	Target 1
11	A11	94	92.9711	618028	549077	Target 1
11	A11	95	93.2718	442593	552055	Target 1
11	A11	96	93.5726	334672	536662	Target 1
11	A11	97	93.8733	281253	513435	Target 1
11	A11	98	94.1741	258995	495411	Target 1
11	A11	99	94.4749	248792	493301	Target 1
11	A11	100	94.7756	243769	511534	Target 1
12	A12	1	65.0005	4.38728e+06	25410.9	Target 1
12	A12	2	65.3013	4.36214e+06	31213.8	Target 1
12	A12	3	65.602	4.37608e+06	37046.1	Target 1
12	A12	4	65.9028	4.38084e+06	42091	Target 1
12	A12	5	66.2035	4329408	45697.8	Target 1
12	A12	6	66.5043	4299537	47788.7	Target 1
12	A12	7	66.8051	4.29471e+06	48968	Target 1
12	A12	8	67.1058	4.26927e+06	50230.2	Target 1
12	A12	9	67.4066	4.27275e+06	52477.3	Target 1
12	A12	10	67.7073	4.27152e+06	56143.5	Target 1
12	A12	11	68.0081	4.21482e+06	61113.2	Target 1
12	A12	12	68.3088	4.21356e+06	66877	Target 1
12	A12	13	68.6096	4201891	72761.8	Target 1
12	A12	14	68.9104	4.17439e+06	78122.4	Target 1
12	A12	15	69.2111	4124267	82460.4	Target 1
12	A12	16	69.5119	4119185	85499.1	Target 1
12	A12	17	69.8126	4.09357e+06	87217.9	Target 1
12	A12	18	70.1134	4035923	87841.9	Target 1
12	A12	19	70.4142	4.04237e+06	87782.5	Target 1
12	A12	20	70.7149	3.99065e+06	87513.7	Target 1
12	A12	21	71.0157	3971713	87409.7	Target 1
12	A12	22	71.3164	3944384	87623.1	Target 1
12	A12	23	71.6172	3.93593e+06	88091.8	Target 1
12	A12	24	71.918	3.8971e+06	88682.3	Target 1
12	A12	25	72.2187	3851545	89365.7	Target 1
12	A12	26	72.5195	3.83491e+06	90260.3	Target 1
12	A12	27	72.8202	3.81312e+06	91323.5	Target 1
12	A12	28	73.121	3.78159e+06	92414.8	Target 1
12	A12	29	73.4217	3779058	93445.9	Target 1
12	A12	30	73.7225	3.71399e+06	94099.8	Target 1
12	A12	31	74.0233	3.68275e+06	94188	Target 1
12	A12	32	74.324	3668387	93773.8	Target 1
12	A12	33	74.6248	3630528	93146.2	Target 1
12	A12	34	74.9255	3.59964e+06	92695.1	Target 1
12	A12	35	75.2263	3.58229e+06	92776.7	Target 1
12	A12	36	75.5271	3.53643e+06	93644.3	Target 1
12	A12	37	75.8278	3.52512e+06	95431.5	Target 1
12	A12	38	76.1286	3.48725e+06	98190	Target 1
12	A12	39	76.4293	3.45754e+06	101967	Target 1
12	A12	40	76.7301	3.43599e+06	106924	Target 1
12	A12	41	77.0309	3.38734e+06	113447	Target 1
12	A12	42	77.3316	3.34527e+06	122138	Target 1
12	A12	43	77.6324	3.321e+06	133616	Target 1
12	A12	44	77.9331	3.29336e+06	148125	Target 1
12	A12	45	78.2339	3.2393e+06	165108	Target 1
12	A12	46	78.5346	3.16406e+06	182947	Target 1
12	A12	47	78.8354	3.12704e+06	199074	Target 1
12	A12	48	79.1362	3.03421e+06	210517	Target 1
12	A12	49	79.4369	2.90664e+06	214762	Target 1
12	A12	50	79.7377	2.81103e+06	210615	Target 1
12	A12	51	80.0384	2735763	198674	Target 1
12	A12	52	80.3392	2.6828e+06	181154	Target 1
12	A12	53	80.64	2.63894e+06	161149	Target 1
12	A12	54	80.9407	2.60323e+06	141682	Target 1
12	A12	55	81.2415	2.57558e+06	124937	Target 1
12	A12	56	81.5422	2562249	111938	Target 1
12	A12	57	81.843	2.51398e+06	102679	Target 1
12	A12	58	82.1438	2487716	96504.2	Target 1
12	A12	59	82.4445	2469524	92542.5	Target 1
12	A12	60	82.7453	2437616	89694.7	Target 1
12	A12	61	83.046	2.40838e+06	87384.8	Target 1
12	A12	62	83.3468	2.38287e+06	85701.4	Target 1
12	A12	63	83.6475	2356529	84330.6	Target 1
12	A12	64	83.9483	2332494	83061.1	Target 1
12	A12	65	84.2491	2.30474e+06	81719.6	Target 1
12	A12	66	84.5498	2.27902e+06	80168.2	Target 1
12	A12	67	84.8506	2252304	78357.7	Target 1
12	A12	68	85.1513	2224874	76398.6	Target 1
12	A12	69	85.4521	2.19889e+06	74581.8	Target 1
12	A12	70	85.7529	2174613	73291.6	Target 1
12	A12	71	86.0536	2.14854e+06	72838.6	Target 1
12	A12	72	86.3544	2123203	73309.9	Target 1
12	A12	73	86.6551	2.09524e+06	74532.1	Target 1
12	A12	74	86.9559	2.07392e+06	76165	Target 1
12	A12	75	87.2567	2.04833e+06	77853.2	Target 1
12	A12	76	87.5574	2.01923e+06	79342.8	Target 1
12	A12	77	87.8582	1993427	80523.9	Target 1
12	A12	78	88.1589	1.96893e+06	81423.1	Target 1
12	A12	79	88.4597	1.94203e+06	82182.5	Target 1
12	A12	80	88.7604	1917305	83059.7	Target 1
12	A12	81	89.0612	1.89184e+06	84442.9	Target 1
12	A12	82	89.362	1865598	86898.4	Target 1
12	A12	83	89.6627	1.8387e+06	91146.8	Target 1
12	A12	84	89.9635	1.81181e+06	96633.1	Target 1
12	A12	85	90.2642	1.77917e+06	105642	Target 1
12	A12	86	90.565	1.74487e+06	119817	Target 1
12	A12	87	90.8658	1.70013e+06	141089	Target 1
12	A12	88	91.1665	1.64279e+06	171318	Target 1
12	A12	89	91.4673	1.56631e+06	211641	Target 1
12	A12	90	91.768	1.45343e+06	261610	Target 1
12	A12	91	92.0688	1.29248e+06	318406	Target 1
12	A12	92	92.3696	1.07873e+06	376581	Target 1
12	A12	93	92.6703	838779	428819	Target 1
12	A12	94	92.9711	592036	467894	Target 1
12	A12	95	93.2718	385212	489385	Target 1
12	A12	96	93.5726	253796	493997	Target 1
12	A12	97	93.8733	185609	488129	Target 1
12	A12	98	94.1741	159520	481889	Target 1
12	A12	99	94.4749	147173	485160	Target 1
12	A12	100	94.7756	142287	503629	Target 1
13	B1	1	65.0005	44146.9	-623.601	Target 1
13	B1	2	65.3015	42952.3	-622.695	Target 1
13	B1	3	65.6024	44147.2	-661.523	Target 1
13	B1	4	65.9034	43872.2	-700.437	Target 1
13	B1	5	66.2044	42740.8	-682.327	Target 1
13	B1	6	66.5053	43956.2	-562.517	Target 1
13	B1	7	66.8063	43498.2	-338.374	Target 1
13	B1	8	67.1072	44476.9	-55.6346	Target 1
13	B1	9	67.4082	43589.9	217.076	Target 1
13	B1	10	67.7092	42657.6	386.586	Target 1
13	B1	11	68.0101	43904.9	481.557	Target 1
13	B1	12	68.3111	43049.2	529.018	Target 1
13	B1	13	68.612	42745.7	541.405	Target 1
13	B1	14	68.913	43812.9	519.873	Target 1
13	B1	15	69.214	42764.2	455.561	Target 1
13	B1	16	69.5149	42117.5	340.773	Target 1
13	B1	17	69.8159	43484.5	141.12	Target 1
13	B1	18	70.1169	42068.5	-123.957	Target 1
13	B1	19	70.4178	42435.8	-395.694	Target 1
13	B1	20	70.7188	42980.1	-624.454	Target 1
13	B1	21	71.0197	42629.4	-744.092	Target 1
13	B1	22	71.3207	41664.1	-681.211	Target 1
13	B1	23	71.6217	43131.8	-388.434	Target 1
13	B1	24	71.9226	42485.9	107.44	Target 1
13	B1	25	72.2236	42838.8	569.409	Target 1
13	B1	26	72.5245	43306.5	893.529	Target 1
13	B1	27	72.8255	42462.9	996.801	Target 1
13	B1	28	73.1265	41009.3	839.612	Target 1
13	B1	29	73.4274	41214.1	505.485	Target 1
13	B1	30	73.7284	41483.5	119.509	Target 1
13	B1	31	74.0294	41508.5	-135.579	Target 1
13	B1	32	74.3303	42457.3	-72.1855	Target 1
13	B1	33	74.6313	42326.4	246.32	Target 1
13	B1	34	74.9322	41218.8	541.581	Target 1
13	B1	35	75.2332	41863.1	740.92	Target 1
13	B1	36	75.5342	41133	771.204	Target 1
13	B1	37	75.8351	40500.6	636.448	Target 1
13	B1	38	76.1361	41010.7	405.835	Target 1
13	B1	39	76.437	40654	120.511	Target 1
13	B1	40	76.738	41574.5	-151.541	Target 1
13	B1	41	77.039	41199	-346.34	Target 1
13	B1	42	77.3399	40304.3	-478.887	Target 1
13	B1	43	77.6409	40208.7	-554.579	Target 1
13	B1	44	77.9419	41648	-550.419	Target 1
13	B1	45	78.2428	40766.9	-431.793	Target 1
13	B1	46	78.5438	40746.4	-187.288	Target 1
13	B1	47	78.8447	40395	146.121	Target 1
13	B1	48	79.1457	41712	429.708	Target 1
13	B1	49	79.4467	39837.8	610.195	Target 1
13	B1	50	79.7476	40917.6	674.368	Target 1
13	B1	51	80.0486	38866.1	618.524	Target 1
13	B1	52	80.3495	39946.1	484.17	Target 1
13	B1	53	80.6505	41413.8	331.543	Target 1
13	B1	54	80.9515	39331	180.779	Target 1
13	B1	55	81.2524	39938.4	80.9728	Target 1
13	B1	56	81.5534	39392.3	64.0003	Target 1
13	B1	57	81.8544	39596.8	144.716	Target 1
13	B1	58	82.1553	40728.1	320.148	Target 1
13	B1	59	82.4563	39432.7	526.512	Target 1
13	B1	60	82.7572	39690.3	757.679	Target 1
13	B1	61	83.0582	39053.6	955.704	Target 1
13	B1	62	83.3592	38810.9	1078.54	Target 1
13	B1	63	83.6601	39048.3	1119.46	Target 1
13	B1	64	83.9611	38878.6	1096.79	Target 1
13	B1	65	84.2621	38725.3	1025.07	Target 1
13	B1	66	84.563	39040	895.677	Target 1
13	B1	67	84.864	37984.2	686.621	Target 1
13	B1	68	85.1649	37228.6	395.136	Target 1
13	B1	69	85.4659	38456.4	-18.6447	Target 1
13	B1	70	85.7669	39019.6	-423.316	Target 1
13	B1	71	86.0678	37875.4	-665.468	Target 1
13	B1	72	86.3688	38532.6	-685.175	Target 1
13	B1	73	86.6698	38407.3	-492.868	Target 1
13	B1	74	86.9707	38170.6	-152.379	Target 1
13	B1	75	87.2717	38470	251.251	Target 1
13	B1	76	87.5726	37170.4	541.453	Target 1
13	B1	77	87.8736	37970.2	771.572	Target 1
13	B1	78	88.1746	37571.2	928.282	Target 1
13	B1	79	88.4755	37703.7	1005.21	Target 1
13	B1	80	88.7765	36755.2	999.737	Target 1
13	B1	81	89.0774	37510.3	905.855	Target 1
13	B1	82	89.3784	36544.8	720.94	Target 1
13	B1	83	89.6794	36715.5	464.721	Target 1
13	B1	84	89.9803	37069.8	162.528	Target 1
13	B1	85	90.2813	37790.6	-107.31	Target 1
13	B1	86	90.5823	36649.1	-157.285	Target 1
13	B1	87	90.8832	37223.4	72.4824	Target 1
13	B1	88	91.1842	36848.1	476.51	Target 1
13	B1	89	91.4851	36370.3	921.092	Target 1
13	B1	90	91.7861	35968	1351.46	Target 1
13	B1	91	92.0871	35701	1666.39	Target 1
13	B1	92	92.388	35954.1	1801.22	Target 1
13	B1	93	92.689	35134.2	1735.98	Target 1
13	B1	94	92.9899	34999.7	1491.64	Target 1
13	B1	95	93.2909	35168.8	1123.27	Target 1
13	B1	96	93.5919	35761	712.208	Target 1
13	B1	97	93.8928	35472.3	350.806	Target 1
13	B1	98	94.1938	35401	54.6434	Target 1
13	B1	99	94.4948	35465.7	-48.6679	Target 1
13	B1	100	94.7957	35265.9	36.1367	Target 1
14	B2	1	65.0005	52389.9	1168.84	Target 1
14	B2	2	65.3015	52572.2	1186.53	Target 1
14	B2	3	65.6024	52673.8	1191.1	Target 1
14	B2	4	65.9034	51729.5	1175.83	Target 1
14	B2	5	66.2044	51360.9	1145.17	Target 1
14	B2	6	66.5053	51443.7	1114.35	Target 1
14	B2	7	66.8063	50615.9	1101.21	Target 1
14	B2	8	67.1072	51544.3	1115.74	Target 1
14	B2	9	67.4082	50508	1154.8	Target 1
14	B2	10	67.7092	50834.7	1205.18	Target 1
14	B2	11	68.0101	49662.2	1250.99	Target 1
14	B2	12	68.3111	49980.9	1279.42	Target 1
14	B2	13	68.612	49390.6	1282.06	Target 1
14	B2	14	68.913	49322.3	1254.25	Target 1
14	B2	15	69.214	49194.5	1195.76	Target 1
14	B2	16	69.5149	48008.6	1112.37	Target 1
14	B2	17	69.8159	48263.4	1015.19	Target 1
14	B2	18	70.1169	48119.3	916.093	Target 1
14	B2	19	70.4178	47832.3	822.242	Target 1
14	B2	20	70.7188	47847.4	734.514	Target 1
14	B2	21	71.0197	47621.3	651.679	Target 1
14	B2	22	71.3207	46795.6	576.286	Target 1
14	B2	23	71.6217	47262.5	520.154	Target 1
14	B2	24	71.9226	47148.9	492.851	Target 1
14	B2	25	72.2236	46759	492.827	Target 1
14	B2	26	72.5245	47190.4	516.982	Target 1
14	B2	27	72.8255	46547.3	558.121	Target 1
14	B2	28	73.1265	46656.5	602.772	Target 1
14	B2	29	73.4274	46383.3	633.412	Target 1
14	B2	30	73.7284	46194.5	643.458	Target 1
14	B2	31	74.0294	45507	633.446	Target 1
14	B2	32	74.3303	46254.7	608.478	Target 1
14	B2	33	74.6313	45406	576.217	Target 1
14	B2	34	74.9322	45700.5	546.819	Target 1
14	B2	35	75.2332	44923.3	533.565	Target 1
14	B2	36	75.5342	45059.6	546.538	Target 1
14	B2	37	75.8351	45380.7	592.159	Target 1
14	B2	38	76.1361	45205.7	660.789	Target 1
14	B2	39	76.437	44781.9	729.938	Target 1
14	B2	40	76.738	44092.2	771.488	Target 1
14	B2	41	77.039	44486.7	763.811	Target 1
14	B2	42	77.3399	44099.2	702.524	Target 1
14	B2	43	77.6409	43200.1	604.9	Target 1
14	B2	44	77.9419	43793.3	510.781	Target 1
14	B2	45	78.2428	43326.6	459.599	Target 1
14	B2	46	78.5438	43706	463.279	Target 1
14	B2	47	78.8447	43986.2	524.213	Target 1
14	B2	48	79.1457	43614.3	640.019	Target 1
14	B2	49	79.4467	42432.5	765.682	Target 1
14	B2	50	79.7476	42803.1	862.602	Target 1
14	B2	51	80.0486	42922.1	908.064	Target 1
14	B2	52	80.3495	41698.5	893.448	Target 1
14	B2	53	80.6505	41895.8	816.26	Target 1
14	B2	54	80.9515	42371.4	670.494	Target 1
14	B2	55	81.2524	41123.5	457.594	Target 1
14	B2	56	81.5534	41502.6	181.516	Target 1
14	B2	57	81.8544	40833.9	-192.032	Target 1
14	B2	58	82.1553	41856.3	-660.757	Target 1
14	B2	59	82.4563	41267.3	-1197.22	Target 1
14	B2	60	82.7572	41943.6	-1742.52	Target 1
14	B2	61	83.0582	42554.7	-2210.12	Target 1
14	B2	62	83.3592	43775	-2504.6	Target 1
14	B2	63	83.6601	45921.3	-2553.79	Target 1
14	B2	64	83.9611	46509.8	-2341.65	Target 1
14	B2	65	84.2621	46196.3	-1922.69	Target 1
14	B2	66	84.563	46389.3	-1405.49	Target 1
14	B2	67	84.864	45820.8	-909.797	Target 1
14	B2	68	85.1649	44546.7	-520.152	Target 1
14	B2	69	85.4659	45664.1	-261.582	Target 1
14	B2	70	85.7669	46961.2	-108.33	Target 1
14	B2	71	86.0678	45129.5	-14.5682	Target 1
14	B2	72	86.3688	45359.6	56.2415	Target 1
14	B2	73	86.6698	45906.1	119.663	Target 1
14	B2	74	86.9707	45624.8	175.623	Target 1
14	B2	75	87.2717	45347.7	218.937	Target 1
14	B2	76	87.5726	45061.1	245.309	Target 1
14	B2	77	87.8736	45401	252.868	Target 1
14	B2	78	88.1746	44826.3	243.038	Target 1
14	B2	79	88.4755	45168.5	222.298	Target 1
14	B2	80	88.7765	44978.5	202.373	Target 1
14	B2	81	89.0774	45509.6	196.954	Target 1
14	B2	82	89.3784	44271.3	216.176	Target 1
14	B2	83	89.6794	45352.8	262.63	Target 1
14	B2	84	89.9803	44517.4	330.785	Target 1
14	B2	85	90.2813	44424.4	409.806	Target 1
14	B2	86	90.5823	44367.3	487.153	Target 1
14	B2	87	90.8832	44118.7	554.351	Target 1
14	B2	88	91.1842	44033.9	605.335	Target 1
14	B2	89	91.4851	43312.8	624.682	Target 1
14	B2	90	91.7861	43590.4	612.34	Target 1
14	B2	91	92.0871	43907.3	573.811	Target 1
14	B2	92	92.388	43003.3	521.023	Target 1
14	B2	93	92.689	42794.1	467.325	Target 1
14	B2	94	92.9899	43419.6	412.046	Target 1
14	B2	95	93.2909	43452.1	357.805	Target 1
14	B2	96	93.5919	42550.9	304.38	Target 1
14	B2	97	93.8928	42531.5	249.195	Target 1
14	B2	98	94.1938	42724.4	189.037	Target 1
14	B2	99	94.4948	43068.2	123.047	Target 1
14	B2	100	94.7957	43366.6	54.7126	Target 1
15	B3	1	65.0005	61443.6	2022	Target 1
15	B3	2	65.3014	60820.5	1974.53	Target 1
15	B3	3	65.6023	60603.7	1920.84	Target 1
15	B3	4	65.9032	59959.1	1848.78	Target 1
15	B3	5	66.204	58903.4	1751.38	Target 1
15	B3	6	66.5049	58768.9	1627.99	Target 1
15	B3	7	66.8058	58332.9	1483.09	Target 1
15	B3	8	67.1067	58160	1325.48	Target 1
15	B3	9	67.4076	57296.7	1168.92	Target 1
15	B3	10	67.7085	56843.2	1031.76	Target 1
15	B3	11	68.0093	56636.5	932.385	Target 1
15	B3	12	68.3102	56679.3	880.763	Target 1
15	B3	13	68.6111	56756.8	871.566	Target 1
15	B3	14	68.912	56467.2	884.642	Target 1
15	B3	15	69.2129	55624.7	893.899	Target 1
15	B3	16	69.5138	55809.3	879.896	Target 1
15	B3	17	69.8147	55019.3	838.487	Target 1
15	B3	18	70.1155	54646.6	781.028	Target 1
15	B3	19	70.4164	54458.5	726.921	Target 1
15	B3	20	70.7173	54863.8	693.747	Target 1
15	B3	21	71.0182	54304.5	690.987	Target 1
15	B3	22	71.3191	54097.3	719.367	Target 1
15	B3	23	71.62	53762.1	773.981	Target 1
15	B3	24	71.9208	53765.4	847.35	Target 1
15	B3	25	72.2217	53430.1	930.021	Target 1
15	B3	26	72.5226	53000.1	1009.55	Target 1
15	B3	27	72.8235	52994.7	1070.12	Target 1
15	B3	28	73.1244	52204.4	1094.95	Target 1
15	B3	29	73.4253	52164.8	1071.39	Target 1
15	B3	30	73.7262	51381	997.218	Target 1
15	B3	31	74.027	51139.7	884.522	Target 1
15	B3	32	74.3279	50520.4	758.563	Target 1
15	B3	33	74.6288	50650.2	650.502	Target 1
15	B3	34	74.9297	50797.5	586.156	Target 1
15	B3	35	75.2306	50223.9	575.884	Target 1
15	B3	36	75.5315	50473.7	609.269	Target 1
15	B3	37	75.8323	50305.9	658.622	Target 1
15	B3	38	76.1332	50324.8	693.748	Target 1
15	B3	39	76.4341	48877.3	696.812	Target 1
15	B3	40	76.735	48319.8	671.598	Target 1
15	B3	41	77.0359	49211.7	639.402	Target 1
15	B3	42	77.3368	49381	624.082	Target 1
15	B3	43	77.6376	48569.2	636.197	Target 1
15	B3	44	77.9385	48596.2	665.489	Target 1
15	B3	45	78.2394	48073.7	682.643	Target 1
15	B3	46	78.5403	47418.2	644.763	Target 1
15	B3	47	78.8412	48230.1	499.582	Target 1
15	B3	48	79.1421	47389.3	194.243	Target 1
15	B3	49	79.443	46370	-307.549	Target 1
15	B3	50	79.7438	46466.1	-1000.93	Target 1
15	B3	51	80.0447	46989.1	-1816.88	Target 1
15	B3	52	80.3456	46462.5	-2620.84	Target 1
15	B3	53	80.6465	49033.7	-3244.38	Target 1
15	B3	54	80.9474	52712.8	-3542.85	Target 1
15	B3	55	81.2483	54011.3	-3452.01	Target 1
15	B3	56	81.5491	53529.4	-3012.61	Target 1
15	B3	57	81.85	53897.2	-2349.28	Target 1
15	B3	58	82.1509	53946.4	-1617.37	Target 1
15	B3	59	82.4518	53567.3	-948.447	Target 1
15	B3	60	82.7527	53909.8	-419.492	Target 1
15	B3	61	83.0536	53220.8	-51.3668	Target 1
15	B3	62	83.3544	52965.4	174.444	Target 1
15	B3	63	83.6553	53362.2	295.578	Target 1
15	B3	64	83.9562	52294.5	352.249	Target 1
15	B3	65	84.2571	52997.8	376.009	Target 1
15	B3	66	84.558	53133.2	383.331	Target 1
15	B3	67	84.8589	52272	375.486	Target 1
15	B3	68	85.1598	51794.1	345.828	Target 1
15	B3	69	85.4606	52098.8	291.162	Target 1
15	B3	70	85.7615	51846.5	220.331	Target 1
15	B3	71	86.0624	51898.1	153.495	Target 1
15	B3	72	86.3633	52555.4	112.124	Target 1
15	B3	73	86.6642	51945.5	106.583	Target 1
15	B3	74	86.9651	51272.1	130.254	Target 1
15	B3	75	87.2659	51691.2	164.165	Target 1
15	B3	76	87.5668	51376.4	188.124	Target 1
15	B3	77	87.8677	51484.5	190.486	Target 1
15	B3	78	88.1686	51317.2	171.631	Target 1
15	B3	79	88.4695	50938.1	141.967	Target 1
15	B3	80	88.7704	50894.7	117.695	Target 1
15	B3	81	89.0713	51751.6	115.805	Target 1
15	B3	82	89.3721	51356.1	147.785	Target 1
15	B3	83	89.673	50921.5	213.723	Target 1
15	B3	84	89.9739	50111.5	301.482	Target 1
15	B3	85	90.2748	50643.4	393.719	Target 1
15	B3	86	90.5757	50378.2	479.001	Target 1
15	B3	87	90.8766	49906.4	558.416	Target 1
15	B3	88	91.1774	50301	641.38	Target 1
15	B3	89	91.4783	49690.8	734.287	Target 1
15	B3	90	91.7792	48912.1	830.311	Target 1
15	B3	91	92.0801	48757.4	907.117	Target 1
15	B3	92	92.381	48190.2	936.416	Target 1
15	B3	93	92.6819	47747.9	898.194	Target 1
15	B3	94	92.9827	48031.9	791.432	Target 1
15	B3	95	93.2836	48084	635.495	Target 1
15	B3	96	93.5845	47657.7	460.809	Target 1
15	B3	97	93.8854	47989.7	299.737	Target 1
15	B3	98	94.1863	47594.5	173.303	Target 1
15	B3	99	94.4872	48438.8	87.4136	Target 1
15	B3	100	94.7881	47708.5	35.2864	Target 1
16	B4	1	65.0005	62975.8	34.7296	Target 1
16	B4	2	65.3014	62883.7	95.3326	Target 1
16	B4	3	65.6023	62335.6	135.404	Target 1
16	B4	4	65.9032	62577.5	154.625	Target 1
16	B4	5	66.204	62101.9	162.612	Target 1
16	B4	6	66.5049	62283.5	175.452	Target 1
16	B4	7	66.8058	62178.5	207.816	Target 1
16	B4	8	67.1067	62293.5	265.427	Target 1
16	B4	9	67.4076	62717.3	343.085	Target 1
16	B4	10	67.7085	62156.3	431.6	Target 1
16	B4	11	68.0093	61959.3	555.508	Target 1
16	B4	12	68.3102	61419.4	672.43	Target 1
16	B4	13	68.6111	61434.3	783.491	Target 1
16	B4	14	68.912	61731	888.491	Target 1
16	B4	15	69.2129	61313.8	980.942	Target 1
16	B4	16	69.5138	60665.2	1051.15	Target 1
16	B4	17	69.8147	60703.8	1094.19	Target 1
16	B4	18	70.1155	59912.8	1115.12	Target 1
16	B4	19	70.4164	59522.3	1126.66	Target 1
16	B4	20	70.7173	60202.7	1141.41	Target 1
16	B4	21	71.0182	59322.7	1165.32	Target 1
16	B4	22	71.3191	59048.4	1197	Target 1
16	B4	23	71.62	58687.1	1231.75	Target 1
16	B4	24	71.9208	58728.6	1264.84	Target 1
16	B4	25	72.2217	57636.5	1290.14	Target 1
16	B4	26	72.5226	58020.7	1295.31	Target 1
16	B4	27	72.8235	57761.1	1259.56	Target 1
16	B4	28	73.1244	57233.2	1159.13	Target 1
16	B4	29	73.4253	56453.5	979.492	Target 1
16	B4	30	73.7262	56368.5	726.883	Target 1
16	B4	31	74.027	55742.9	430.127	Target 1
16	B4	32	74.3279	55648.6	222.158	Target 1
16	B4	33	74.6288	56472.8	37.9888	Target 1
16	B4	34	74.9297	56569	-113.188	Target 1
16	B4	35	75.2306	55665.9	-236.285	Target 1
16	B4	36	75.5315	56364.5	-346.938	Target 1
16	B4	37	75.8323	56772.5	-461.349	Target 1
16	B4	38	76.1332	56866.6	-585.046	Target 1
16	B4	39	76.4341	55983.4	-705.589	Target 1
16	B4	40	76.735	56111.1	-794.362	Target 1
16	B4	41	77.0359	57848.3	-818.857	Target 1
16	B4	42	77.3368	58641.9	-759.623	Target 1
16	B4	43	77.6376	58313	-621.08	Target 1
16	B4	44	77.9385	57878.8	-429.262	Target 1
16	B4	45	78.2394	58266.7	-219.25	Target 1
16	B4	46	78.5403	58377.8	-21.6742	Target 1
16	B4	47	78.8412	58299.5	144.288	Target 1
16	B4	48	79.1421	57685.7	270.663	Target 1
16	B4	49	79.443	57560.3	356.985	Target 1
16	B4	50	79.7438	57953.6	406.837	Target 1
16	B4	51	80.0447	57342.4	426.444	Target 1
16	B4	52	80.3456	56861.8	420.787	Target 1
16	B4	53	80.6465	57357.7	399.186	Target 1
16	B4	54	80.9474	57005.2	368.812	Target 1
16	B4	55	81.2483	56526.3	336.815	Target 1
16	B4	56	81.5491	57301.5	308.915	Target 1
16	B4	57	81.85	56280.8	288.913	Target 1
16	B4	58	82.1509	56727.6	278.757	Target 1
16	B4	59	82.4518	56609.2	278.688	Target 1
16	B4	60	82.7527	56531	287.258	Target 1
16	B4	61	83.0536	56177.1	301.433	Target 1
16	B4	62	83.3544	56225.8	317.239	Target 1
16	B4	63	83.6553	56396.2	331.115	Target 1
16	B4	64	83.9562	55666.8	341.314	Target 1
16	B4	65	84.2571	55732	348.734	Target 1
16	B4	66	84.558	55862.9	356.297	Target 1
16	B4	67	84.8589	55881	367.087	Target 1
16	B4	68	85.1598	55287	382.385	Target 1
16	B4	69	85.4606	55147.5	400.883	Target 1
16	B4	70	85.7615	55488.2	419.328	Target 1
16	B4	71	86.0624	54447.8	438.47	Target 1
16	B4	72	86.3633	55018.9	451.02	Target 1
16	B4	73	86.6642	54752.2	453.908	Target 1
16	B4	74	86.9651	54285.4	450.012	Target 1
16	B4	75	87.2659	54423.7	445.918	Target 1
16	B4	76	87.5668	54102.2	451.143	Target 1
16	B4	77	87.8677	54358	475.243	Target 1
16	B4	78	88.1686	53894.6	522.77	Target 1
16	B4	79	88.4695	53965.1	588.602	Target 1
16	B4	80	88.7704	53182.1	657.721	Target 1
16	B4	81	89.0713	52970.5	711.947	Target 1
16	B4	82	89.3721	53057.6	740.805	Target 1
16	B4	83	89.673	52668.5	749.28	Target 1
16	B4	84	89.9739	52901.2	756.145	Target 1
16	B4	85	90.2748	52825.3	782.777	Target 1
16	B4	86	90.5757	51789.4	839.697	Target 1
16	B4	87	90.8766	52053	919.466	Target 1
16	B4	88	91.1774	51437.3	999.854	Target 1
16	B4	89	91.4783	51262.9	1054.57	Target 1
16	B4	90	91.7792	50725.1	1065.01	Target 1
16	B4	91	92.0801	50324.3	1027.45	Target 1
16	B4	92	92.381	50812.7	952.954	Target 1
16	B4	93	92.6819	50481.3	860.563	Target 1
16	B4	94	92.9827	49986.5	767.235	Target 1
16	B4	95	93.2836	49655.4	680.964	Target 1
16	B4	96	93.5845	49460.6	601.308	Target 1
16	B4	97	93.8854	50321.7	526.307	Target 1
16	B4	98	94.1863	49526.7	458.541	Target 1
16	B4	99	94.4872	49147.5	410.846	Target 1
16	B4	100	94.7881	49897	386.329	Target 1
17	B5	1	65.0008	48100.7	2096.49	Target 1
17	B5	2	65.3016	46541.9	1944.45	Target 1
17	B5	3	65.6024	46391.9	1790.63	Target 1
17	B5	4	65.9032	46503.5	1635.99	Target 1
17	B5	5	66.204	45324.4	1483.14	Target 1
17	B5	6	66.5048	44653.8	1335.33	Target 1
17	B5	7	66.8057	44465.3	1194.88	Target 1
17	B5	8	67.1065	44700	1062.13	Target 1
17	B5	9	67.4073	43451.9	935.391	Target 1
17	B5	10	67.7081	43587.4	811.084	Target 1
17	B5	11	68.0089	43036.6	683.335	Target 1
17	B5	12	68.3097	43052.8	543.205	Target 1
17	B5	13	68.6105	43025.7	376.21	Target 1
17	B5	14	68.9113	42881.3	13.7563	Target 1
17	B5	15	69.2121	42375.1	-407.698	Target 1
17	B5	16	69.5129	42165	-858.392	Target 1
17	B5	17	69.8137	42817	-1278.71	Target 1
17	B5	18	70.1146	42823.8	-1593.13	Target 1
17	B5	19	70.4154	43142.8	-1735.79	Target 1
17	B5	20	70.7162	44427.9	-1676.45	Target 1
17	B5	21	71.017	45662.2	-1433.6	Target 1
17	B5	22	71.3178	45431	-1067.48	Target 1
17	B5	23	71.6186	45406.4	-656.906	Target 1
17	B5	24	71.9194	45583.2	-273.213	Target 1
17	B5	25	72.2202	44912.8	35.9099	Target 1
17	B5	26	72.521	45540.3	248.837	Target 1
17	B5	27	72.8218	45102.3	364.104	Target 1
17	B5	28	73.1226	44891.4	389.177	Target 1
17	B5	29	73.4235	44230.8	360.954	Target 1
17	B5	30	73.7243	44994	295.058	Target 1
17	B5	31	74.0251	44134.7	228.832	Target 1
17	B5	32	74.3259	44329.7	189.648	Target 1
17	B5	33	74.6267	44910.6	192.986	Target 1
17	B5	34	74.9275	44625	240.202	Target 1
17	B5	35	75.2283	44136.9	321.48	Target 1
17	B5	36	75.5291	44502.8	403.881	Target 1
17	B5	37	75.8299	44291.5	458.4	Target 1
17	B5	38	76.1307	44070.7	504.313	Target 1
17	B5	39	76.4315	43805	533.428	Target 1
17	B5	40	76.7324	43744	540.322	Target 1
17	B5	41	77.0332	43588.1	524.786	Target 1
17	B5	42	77.334	42732.6	493.264	Target 1
17	B5	43	77.6348	42949.6	457.322	Target 1
17	B5	44	77.9356	43652.4	429.147	Target 1
17	B5	45	78.2364	42623.1	415.94	Target 1
17	B5	46	78.5372	42995.2	416.632	Target 1
17	B5	47	78.838	42908	422.944	Target 1
17	B5	48	79.1388	43101	424.592	Target 1
17	B5	49	79.4396	41725.9	415.513	Target 1
17	B5	50	79.7404	42186.9	397.172	Target 1
17	B5	51	80.0413	42412.1	370.962	Target 1
17	B5	52	80.3421	42503.1	343.037	Target 1
17	B5	53	80.6429	42489.7	330.916	Target 1
17	B5	54	80.9437	41447.8	331.702	Target 1
17	B5	55	81.2445	41692.3	338.629	Target 1
17	B5	56	81.5453	42372.6	346.177	Target 1
17	B5	57	81.8461	41841.3	351.433	Target 1
17	B5	58	82.1469	41730.7	353.675	Target 1
17	B5	59	82.4477	40960.8	354.508	Target 1
17	B5	60	82.7485	41601.2	357.858	Target 1
17	B5	61	83.0493	41600	367.316	Target 1
17	B5	62	83.3502	41700.9	381.816	Target 1
17	B5	63	83.651	41069.5	389.38	Target 1
17	B5	64	83.9518	40535.9	390.638	Target 1
17	B5	65	84.2526	40928.4	384.959	Target 1
17	B5	66	84.5534	41194.8	368.356	Target 1
17	B5	67	84.8542	40567.6	352.572	Target 1
17	B5	68	85.155	41092.8	345.536	Target 1
17	B5	69	85.4558	40421.6	348.688	Target 1
17	B5	70	85.7566	40125.6	360.421	Target 1
17	B5	71	86.0574	41034.2	378.911	Target 1
17	B5	72	86.3582	40075.6	393.348	Target 1
17	B5	73	86.659	39969.9	404.809	Target 1
17	B5	74	86.9599	39975.2	410.094	Target 1
17	B5	75	87.2607	39922	403.861	Target 1
17	B5	76	87.5615	39539.4	383.877	Target 1
17	B5	77	87.8623	39778.7	327.176	Target 1
17	B5	78	88.1631	39624.4	263.81	Target 1
17	B5	79	88.4639	39696.2	211.232	Target 1
17	B5	80	88.7647	39651.3	183.949	Target 1
17	B5	81	89.0655	39759.7	189.383	Target 1
17	B5	82	89.3663	39517	227.034	Target 1
17	B5	83	89.6671	39015.4	291.177	Target 1
17	B5	84	89.9679	39599.5	375.034	Target 1
17	B5	85	90.2688	39410.5	431.94	Target 1
17	B5	86	90.5696	38537.6	489.82	Target 1
17	B5	87	90.8704	38937.3	548.604	Target 1
17	B5	88	91.1712	38304.5	602.421	Target 1
17	B5	89	91.472	38572.5	644.22	Target 1
17	B5	90	91.7728	37566.3	667.703	Target 1
17	B5	91	92.0736	37667.2	669.743	Target 1
17	B5	92	92.3744	37414.5	652.074	Target 1
17	B5	93	92.6752	37784.3	621.25	Target 1
17	B5	94	92.976	37195.7	586.243	Target 1
17	B5	95	93.2768	36983.9	554.777	Target 1
17	B5	96	93.5777	37017.7	530.684	Target 1
17	B5	97	93.8785	36751.3	513.886	Target 1
17	B5	98	94.1793	36774.3	502.405	Target 1
17	B5	99	94.4801	36834.5	494.392	Target 1
17	B5	100	94.7809	36545.3	488.68	Target 1
18	B6	1	65.0008	80465.1	393.922	Target 1
18	B6	2	65.3016	79489.9	398.544	Target 1
18	B6	3	65.6024	80106.5	396.439	Target 1
18	B6	4	65.9032	79491.9	386.618	Target 1
18	B6	5	66.204	79642.9	340.349	Target 1
18	B6	6	66.5048	79758	247.751	Target 1
18	B6	7	66.8057	79136	130.955	Target 1
18	B6	8	67.1065	79807	2.38046	Target 1
18	B6	9	67.4073	78735.9	-111.798	Target 1
18	B6	10	67.7081	79216.6	-178.022	Target 1
18	B6	11	68.0089	79137.5	-170.51	Target 1
18	B6	12	68.3097	79205.7	-85.9546	Target 1
18	B6	13	68.6105	79205.5	52.5091	Target 1
18	B6	14	68.9113	78553	202.721	Target 1
18	B6	15	69.2121	79031.1	319.255	Target 1
18	B6	16	69.5129	78690	371.086	Target 1
18	B6	17	69.8137	78954.9	356.721	Target 1
18	B6	18	70.1146	77827.2	307.942	Target 1
18	B6	19	70.4154	78281.4	274.706	Target 1
18	B6	20	70.7162	78494.1	296.324	Target 1
18	B6	21	71.017	78210.3	377.626	Target 1
18	B6	22	71.3178	78187.7	408.818	Target 1
18	B6	23	71.6186	78223.3	435.939	Target 1
18	B6	24	71.9194	77704.7	454.941	Target 1
18	B6	25	72.2202	77016.6	467.011	Target 1
18	B6	26	72.521	78240.8	474.926	Target 1
18	B6	27	72.8218	77349.9	476.276	Target 1
18	B6	28	73.1226	77593.5	462.323	Target 1
18	B6	29	73.4235	76996.4	423.74	Target 1
18	B6	30	73.7243	77022.3	302.508	Target 1
18	B6	31	74.0251	76767	3.20404	Target 1
18	B6	32	74.3259	76775.1	-278.367	Target 1
18	B6	33	74.6267	76816.1	-463.429	Target 1
18	B6	34	74.9275	76817	-500.113	Target 1
18	B6	35	75.2283	76911.6	-379.048	Target 1
18	B6	36	75.5291	76809.5	-128.456	Target 1
18	B6	37	75.8299	76534.6	202.078	Target 1
18	B6	38	76.1307	76625.8	427.87	Target 1
18	B6	39	76.4315	76496.5	518.982	Target 1
18	B6	40	76.7324	76193.5	596.665	Target 1
18	B6	41	77.0332	75934	654.281	Target 1
18	B6	42	77.334	75951.6	687.275	Target 1
18	B6	43	77.6348	75911.9	694.284	Target 1
18	B6	44	77.9356	75117.3	678.958	Target 1
18	B6	45	78.2364	75270.5	649.97	Target 1
18	B6	46	78.5372	74930.9	617.229	Target 1
18	B6	47	78.838	75445.1	585.647	Target 1
18	B6	48	79.1388	74868.6	551.551	Target 1
18	B6	49	79.4396	74747.5	505.882	Target 1
18	B6	50	79.7404	74402.5	443.432	Target 1
18	B6	51	80.0413	74141	346.061	Target 1
18	B6	52	80.3421	74262.2	100.537	Target 1
18	B6	53	80.6429	74627.2	-50.691	Target 1
18	B6	54	80.9437	74570.2	-83.5102	Target 1
18	B6	55	81.2445	74312.9	-32.3187	Target 1
18	B6	56	81.5453	74032.1	37.2086	Target 1
18	B6	57	81.8461	73374.5	75.3581	Target 1
18	B6	58	82.1469	74087.2	76.2532	Target 1
18	B6	59	82.4477	74161.8	68.318	Target 1
18	B6	60	82.7485	73787	81.5618	Target 1
18	B6	61	83.0493	73469.8	124.525	Target 1
18	B6	62	83.3502	73401.7	185.265	Target 1
18	B6	63	83.651	73689.2	248.63	Target 1
18	B6	64	83.9518	73367.1	308.358	Target 1
18	B6	65	84.2526	72912.1	364.249	Target 1
18	B6	66	84.5534	73391.1	388.008	Target 1
18	B6	67	84.8542	73284.7	393.64	Target 1
18	B6	68	85.155	72427.2	387.66	Target 1
18	B6	69	85.4558	72871.9	342.22	Target 1
18	B6	70	85.7566	72419.7	256.946	Target 1
18	B6	71	86.0574	72877.2	201.088	Target 1
18	B6	72	86.3582	72567.6	216.944	Target 1
18	B6	73	86.659	72438.4	318.314	Target 1
18	B6	74	86.9599	71978.5	409.04	Target 1
18	B6	75	87.2607	71792.2	466.255	Target 1
18	B6	76	87.5615	72341.5	529.05	Target 1
18	B6	77	87.8623	72255	591.087	Target 1
18	B6	78	88.1631	71326.1	641.078	Target 1
18	B6	79	88.4639	70824.9	663.385	Target 1
18	B6	80	88.7647	70969.9	647.328	Target 1
18	B6	81	89.0655	71419.1	598.359	Target 1
18	B6	82	89.3663	71149.4	540.367	Target 1
18	B6	83	89.6671	70841.3	505.357	Target 1
18	B6	84	89.9679	70789.4	517.648	Target 1
18	B6	85	90.2688	70921.7	583.31	Target 1
18	B6	86	90.5696	70337.8	689.575	Target 1
18	B6	87	90.8704	70173.5	811.724	Target 1
18	B6	88	91.1712	69606.8	922.296	Target 1
18	B6	89	91.472	69637.2	998.707	Target 1
18	B6	90	91.7728	69290.2	1027.66	Target 1
18	B6	91	92.0736	68992.2	1005.87	Target 1
18	B6	92	92.3744	68691.6	938.248	Target 1
18	B6	93	92.6752	68904.6	835.509	Target 1
18	B6	94	92.976	68247.4	712.985	Target 1
18	B6	95	93.2768	68651.7	589.626	Target 1
18	B6	96	93.5777	68484.4	485.226	Target 1
18	B6	97	93.8785	68836.5	414.711	Target 1
18	B6	98	94.1793	68121	381.674	Target 1
18	B6	99	94.4801	67920.5	365.747	Target 1
18	B6	100	94.7809	68004.2	374.205	Target 1
19	B7	1	65.0001	37522.5	-398.313	Target 1
19	B7	2	65.3005	36946.5	-413.883	Target 1
19	B7	3	65.6008	36856.5	-386.539	Target 1
19	B7	4	65.9012	37532.8	-293.798	Target 1
19	B7	5	66.2016	37308	-141.401	Target 1
19	B7	6	66.5019	38026.1	37.364	Target 1
19	B7	7	66.8023	36661	198.569	Target 1
19	B7	8	67.1027	36981.6	285.903	Target 1
19	B7	9	67.403	37174.8	313.223	Target 1
19	B7	10	67.7034	37128.8	311.68	Target 1
19	B7	11	68.0038	36387.6	292.912	Target 1
19	B7	12	68.3041	36861.1	269.667	Target 1
19	B7	13	68.6045	36697.3	250.027	Target 1
19	B7	14	68.9049	36757.6	246.144	Target 1
19	B7	15	69.2052	36352.1	266.45	Target 1
19	B7	16	69.5056	36272.9	295.97	Target 1
19	B7	17	69.806	36835.8	326.638	Target 1
19	B7	18	70.1064	36251.8	339.885	Target 1
19	B7	19	70.4067	36279.3	319.767	Target 1
19	B7	20	70.7071	36116.5	263.027	Target 1
19	B7	21	71.0075	35854.2	125.597	Target 1
19	B7	22	71.3078	35516.6	-12.3963	Target 1
19	B7	23	71.6082	36117.6	-103.759	Target 1
19	B7	24	71.9086	36072.5	-130.638	Target 1
19	B7	25	72.2089	35978.4	-105.592	Target 1
19	B7	26	72.5093	35794.7	-61.5312	Target 1
19	B7	27	72.8097	35700.4	-33.685	Target 1
19	B7	28	73.11	35601.7	-43.6856	Target 1
19	B7	29	73.4104	36316.9	-90.8595	Target 1
19	B7	30	73.7108	34803.4	-152.442	Target 1
19	B7	31	74.0111	35723	-193.367	Target 1
19	B7	32	74.3115	35501.5	-183.856	Target 1
19	B7	33	74.6119	35576.1	-115.338	Target 1
19	B7	34	74.9122	35881	-5.50659	Target 1
19	B7	35	75.2126	35336.1	111.778	Target 1
19	B7	36	75.513	35182.8	204.424	Target 1
19	B7	37	75.8133	35429.4	256.57	Target 1
19	B7	38	76.1137	35234.2	265.621	Target 1
19	B7	39	76.4141	34780.6	265.867	Target 1
19	B7	40	76.7144	35271.1	273.371	Target 1
19	B7	41	77.0148	35138.4	304.454	Target 1
19	B7	42	77.3152	34448.9	370.759	Target 1
19	B7	43	77.6155	35071.5	472.848	Target 1
19	B7	44	77.9159	34981.3	595.028	Target 1
19	B7	45	78.2163	34634.7	706.359	Target 1
19	B7	46	78.5167	34472.5	771.146	Target 1
19	B7	47	78.817	34374	765.748	Target 1
19	B7	48	79.1174	33424.1	692.231	Target 1
19	B7	49	79.4178	33668.9	579.482	Target 1
19	B7	50	79.7181	33978.1	470.024	Target 1
19	B7	51	80.0185	33796.1	399.976	Target 1
19	B7	52	80.3189	33756.4	383.422	Target 1
19	B7	53	80.6192	33429.8	408.005	Target 1
19	B7	54	80.9196	33803.1	442.228	Target 1
19	B7	55	81.22	33152.5	450.562	Target 1
19	B7	56	81.5203	33731	410.992	Target 1
19	B7	57	81.8207	32259	327.717	Target 1
19	B7	58	82.1211	32785.1	211.304	Target 1
19	B7	59	82.4214	33045.9	89.489	Target 1
19	B7	60	82.7218	33655.6	69.4526	Target 1
19	B7	61	83.0222	33029.9	148.646	Target 1
19	B7	62	83.3225	32599.4	266.998	Target 1
19	B7	63	83.6229	33229.4	326.877	Target 1
19	B7	64	83.9233	32023.4	352.632	Target 1
19	B7	65	84.2236	32451.3	343.54	Target 1
19	B7	66	84.524	32637.4	314.017	Target 1
19	B7	67	84.8244	32742.3	278.679	Target 1
19	B7	68	85.1247	32193.3	233.301	Target 1
19	B7	69	85.4251	31975.1	172.076	Target 1
19	B7	70	85.7255	32285.1	118.601	Target 1
19	B7	71	86.0258	31696.3	89.1193	Target 1
19	B7	72	86.3262	32735.4	96.1652	Target 1
19	B7	73	86.6266	32300.1	129.24	Target 1
19	B7	74	86.927	31359.6	152.093	Target 1
19	B7	75	87.2273	31680	125.321	Target 1
19	B7	76	87.5277	31708.4	38.0436	Target 1
19	B7	77	87.8281	31808.5	-78.0873	Target 1
19	B7	78	88.1284	31832	-165.044	Target 1
19	B7	79	88.4288	32056.4	-171.285	Target 1
19	B7	80	88.7292	31493.3	-76.2259	Target 1
19	B7	81	89.0295	31582.4	107.801	Target 1
19	B7	82	89.3299	31749.1	308.817	Target 1
19	B7	83	89.6303	31448.5	457.501	Target 1
19	B7	84	89.9306	31075.6	602.38	Target 1
19	B7	85	90.231	31486.5	728.575	Target 1
19	B7	86	90.5314	30499.3	825.597	Target 1
19	B7	87	90.8317	30576.9	891.325	Target 1
19	B7	88	91.1321	30347.4	933.533	Target 1
19	B7	89	91.4325	31016.1	964.64	Target 1
19	B7	90	91.7328	29692.5	990.555	Target 1
19	B7	91	92.0332	30121.1	1001.38	Target 1
19	B7	92	92.3336	29767.9	972.704	Target 1
19	B7	93	92.6339	29203.8	879.263	Target 1
19	B7	94	92.9343	28794.4	713.243	Target 1
19	B7	95	93.2347	29784.3	494.384	Target 1
19	B7	96	93.535	29545.5	264.104	Target 1
19	B7	97	93.8354	29123.8	-84.3766	Target 1
19	B7	98	94.1358	29818.1	-333.002	Target 1
19	B7	99	94.4361	29144.2	-475.724	Target 1
19	B7	100	94.7365	29527.3	-549.706	Target 1
20	B8	1	65.0001	42256.5	1458.3	Target 1
20	B8	2	65.3005	42194.8	1435.71	Target 1
20	B8	3	65.6008	41782.7	1403.08	Target 1
20	B8	4	65.9012	41574.2	1344.99	Target 1
20	B8	5	66.2016	40646.1	1254.49	Target 1
20	B8	6	66.5019	40437	1138.33	Target 1
20	B8	7	66.8023	39775.2	1015.29	Target 1
20	B8	8	67.1027	39918.3	907.648	Target 1
20	B8	9	67.403	39987.8	831.122	Target 1
20	B8	10	67.7034	39268.6	788.408	Target 1
20	B8	11	68.0038	39910.3	769.666	Target 1
20	B8	12	68.3041	38731.8	758.633	Target 1
20	B8	13	68.6045	39383.4	740.787	Target 1
20	B8	14	68.9049	38429.6	708.986	Target 1
20	B8	15	69.2052	38455.9	663.611	Target 1
20	B8	16	69.5056	38029.4	607.055	Target 1
20	B8	17	69.806	38115.8	536.352	Target 1
20	B8	18	70.1064	38193.1	439.351	Target 1
20	B8	19	70.4067	38117.5	285.89	Target 1
20	B8	20	70.7071	37462.5	41.5168	Target 1
20	B8	21	71.0075	36941.9	-270.456	Target 1
20	B8	22	71.3078	37595.3	-621.522	Target 1
20	B8	23	71.6082	37444.8	-960.9	Target 1
20	B8	24	71.9086	37600.4	-1228.11	Target 1
20	B8	25	72.2089	38044.9	-1370.78	Target 1
20	B8	26	72.5093	38621.4	-1361.37	Target 1
20	B8	27	72.8097	39744	-1205.96	Target 1
20	B8	28	73.11	39953.7	-940.624	Target 1
20	B8	29	73.4104	39930.1	-617.352	Target 1
20	B8	30	73.7108	39681	-287.206	Target 1
20	B8	31	74.0111	39813.9	10.5581	Target 1
20	B8	32	74.3115	40036.9	250.695	Target 1
20	B8	33	74.6119	39553	406.445	Target 1
20	B8	34	74.9122	39446.8	481.234	Target 1
20	B8	35	75.2126	39140.2	499.118	Target 1
20	B8	36	75.513	38721.2	474.427	Target 1
20	B8	37	75.8133	38844.4	429.068	Target 1
20	B8	38	76.1137	38405.3	386.095	Target 1
20	B8	39	76.4141	38729	361.496	Target 1
20	B8	40	76.7144	38916.5	358.784	Target 1
20	B8	41	77.0148	38682.7	369.86	Target 1
20	B8	42	77.3152	38088.9	381.412	Target 1
20	B8	43	77.6155	38285.1	382.687	Target 1
20	B8	44	77.9159	38033.5	369.8	Target 1
20	B8	45	78.2163	37842	343.704	Target 1
20	B8	46	78.5167	38212.3	306.048	Target 1
20	B8	47	78.817	37490.6	268.389	Target 1
20	B8	48	79.1174	38029.6	237.303	Target 1
20	B8	49	79.4178	37280.4	218.364	Target 1
20	B8	50	79.7181	37867	215.076	Target 1
20	B8	51	80.0185	37476.5	226.829	Target 1
20	B8	52	80.3189	37842.2	248.152	Target 1
20	B8	53	80.6192	37179.5	271.058	Target 1
[truncated: 7,647 more rows]

## Sheet: Melt Curve Result
Block Type	96-Well 0.2-mL Block
Calibration Background is expired	Yes
Calibration Background performed on	04-27-2018
Calibration Pure Dye ABY is expired	Yes
Calibration Pure Dye ABY performed on	02-01-2021
Calibration Pure Dye CY5 is expired	Yes
Calibration Pure Dye CY5 performed on	02-01-2021
Calibration Pure Dye FAM is expired	Yes
Calibration Pure Dye FAM performed on	02-01-2021
Calibration Pure Dye JUN is expired	Yes
Calibration Pure Dye JUN performed on	02-01-2021
Calibration Pure Dye MUSTANG PURPLE is expired	Yes
Calibration Pure Dye MUSTANG PURPLE performed on	02-01-2021
Calibration Pure Dye NED is expired	Yes
Calibration Pure Dye NED performed on	02-01-2021
Calibration Pure Dye ROX is expired	Yes
Calibration Pure Dye ROX performed on	02-01-2021
Calibration Pure Dye SYBR is expired	Yes
Calibration Pure Dye SYBR performed on	02-01-2021
Calibration Pure Dye TAMRA is expired	Yes
Calibration Pure Dye TAMRA performed on	02-01-2021
Calibration Pure Dye VIC is expired	Yes
Calibration Pure Dye VIC performed on	02-01-2021
Calibration ROI is expired	Yes
Calibration ROI performed on	04-27-2018
Calibration Uniformity is expired	Yes
Calibration Uniformity performed on	04-27-2018
Chemistry	SYBR_GREEN
Date Created	2024-02-27 13:56:02 PM EET
Experiment Barcode
Experiment Comment
Experiment File Name	C:\Users\mhiourea\Documents\Eleni\Μετρηση μηκους τελομερών\27-2-2024_telomeres.eds
Experiment Name	27-2-2024_telomeres
Experiment Run End Time	2024-02-26 17:47:10 PM EET
Experiment Type	Standard Curve
Instrument Name	272521791
Instrument Serial Number	272521791
Instrument Type	QuantStudio™ 5 System
Passive Reference
Post-read Stage/Step
Pre-read Stage/Step
Quantification Cycle Method	Ct
Signal Smoothing On	true
Stage where Melt Analysis is performed	Stage4
Stage/ Cycle where Ct Analysis is performed	Stage3, Step5
User Name
Well	Well Position	Sample	Target Name	Tm	Melt Peak Height
1	A1	Sample 1	Target 1	70.1169	226312
2	A2	Sample 1	Target 1	69.9664	266908
3	A3	Sample 1	Target 1	92.381	450514
3	A3	Sample 1	Target 1	79.1421	334116
4	A4	Sample 1	Target 1	92.0801	393798
4	A4	Sample 1	Target 1	79.1421	342858
4	A4	Sample 1	Target 1	69.5138	128737
5	A5	Sample 1	Target 1	91.7728	301932
5	A5	Sample 1	Target 1	78.9884	279309
6	A6	Sample 1	Target 1	68.6105	132215
6	A6	Sample 1	Target 1	90.5696	84641.9
6	A6	Sample 1	Target 1	77.6348	102011
7	A7	Sample 1	Target 1	91.4325	279861
7	A7	Sample 1	Target 1	78.6668	308083
7	A7	Sample 1	Target 1	69.3554	158029
8	A8	Sample 1	Target 1	92.4838	519834
8	A8	Sample 1	Target 1	79.2676	366966
9	A9	Sample 1	Target 1	92.6748	595410
9	A9	Sample 1	Target 1	78.9878	317991
10	A10	Sample 1	Target 1	78.9878	287621
10	A10	Sample 1	Target 1	92.8252	570508
11	A11	Sample 1	Target 1	79.1362	250647
11	A11	Sample 1	Target 1	93.1214	553314
12	A12	Sample 1	Target 1	79.4369	214762
13	B1	Sample 1	Target 1	92.388	1801.22
14	B2	Sample 1	Target 1	68.4616	1284.34
15	B3	Sample 1	Target 1	65.0005	2022
16	B4	Sample 1	Target 1	72.3722	1296.37
17	B5	Sample 1	Target 1	65.0008	2096.49
18	B6	Sample 1	Target 1	91.7728	1027.66
19	B7	Sample 1	Target 1	92.0332	1001.38
20	B8	Sample 1	Target 1	65.0001	1458.3
21	B9	Sample 1	Target 1	64.9999	5134.15
22	B10	Sample 1	Target 1	64.9999	2387.11
23	B11	Sample 1	Target 1	65.3013	2079.27
24	B12	Sample 1	Target 1	65.4516	2413.64
25	C1	HeLa	Target 1	92.5385	437009
25	C1	HeLa	Target 1	78.9952	207761
26	C2	HeLa	Target 1	92.5385	533704
26	C2	HeLa	Target 1	78.9952	269527
27	C3	HeLa	Target 1	92.0801	496345
27	C3	HeLa	Target 1	78.6907	265861
28	C4	Sample 1	Target 1	92.2305	1051.6
29	C5	Sample 1	Target 1	65.0008	2024.7
30	C6	Sample 1	Target 1	65.452	8040.51
31	C7	Sample 1	Target 1	65.0001	3042.82
32	C8	Sample 1	Target 1	65.0001	26072.7
33	C9	Sample 1	Target 1	64.9999	1616.16
34	C10	Sample 1	Target 1	64.9999	2082.69
35	C11	Sample 1	Target 1	65.0005	3925.94
36	C12	Sample 1	Target 1	65.0005	1229.31
37	D1	21	Target 1	92.5385	534113
37	D1	21	Target 1	78.9952	204986
38	D2	21	Target 1	92.388	536599
38	D2	21	Target 1	78.8447	227414
39	D3	21	Target 1	91.9297	504147
39	D3	21	Target 1	78.5403	216731
40	D4	41	Target 1	91.7792	512951
40	D4	41	Target 1	78.5403	238812
41	D5	41	Target 1	91.472	478594
41	D5	41	Target 1	78.5372	268902
42	D6	41	Target 1	91.6224	429390
42	D6	41	Target 1	78.6876	279179
43	D7	49	Target 1	91.7328	396411
43	D7	49	Target 1	78.817	269198
44	D8	49	Target 1	91.883	537003
44	D8	49	Target 1	78.817	339686
45	D9	49	Target 1	91.7724	471160
45	D9	49	Target 1	78.5365	279629
46	D10	29	Target 1	92.0732	487124
46	D10	29	Target 1	78.5365	258880
47	D11	29	Target 1	92.3696	585730
47	D11	29	Target 1	78.685	296505
48	D12	29	Target 1	92.5199	631469
48	D12	29	Target 1	78.9858	264902
49	E1	54	Target 1	92.2375	539320
49	E1	54	Target 1	78.8447	199362
50	E2	54	Target 1	92.0871	563659
50	E2	54	Target 1	78.6943	223700
51	E3	54	Target 1	91.7792	564003
51	E3	54	Target 1	78.5403	218936
52	E4	65	Target 1	91.9297	556682
52	E4	65	Target 1	78.5403	217220
53	E5	65	Target 1	91.6224	513176
53	E5	65	Target 1	78.3868	224803
54	E6	65	Target 1	91.7728	517165
54	E6	65	Target 1	78.5372	235749
55	E7	Sample 1	Target 1	65.0001	1806.14
56	E8	Sample 1	Target 1	91.7328	1797.64
57	E9	Sample 1	Target 1	92.0732	1751.51
58	E10	Sample 1	Target 1	64.9999	1842.69
59	E11	Sample 1	Target 1	65.0005	2828.34
60	E12	Sample 1	Target 1	65.0005	1962.19
61	F1	1	Target 1	92.0871	565793
61	F1	1	Target 1	78.6943	213195
62	F2	1	Target 1	91.9366	577462
62	F2	1	Target 1	78.5438	226026
63	F3	1	Target 1	91.7792	566640
63	F3	1	Target 1	78.3899	222748
64	F4	60	Target 1	91.7792	592767
64	F4	60	Target 1	78.3899	239481
65	F5	60	Target 1	91.6224	629373
65	F5	60	Target 1	78.2364	272682
66	F6	60	Target 1	91.7728	621386
66	F6	60	Target 1	78.5372	287992
67	F7	62	Target 1	91.7328	595379
67	F7	62	Target 1	78.5167	290612
68	F8	62	Target 1	91.883	719912
68	F8	62	Target 1	78.5167	341923
69	F9	62	Target 1	91.7724	682402
69	F9	62	Target 1	78.2357	348747
70	F10	75	Target 1	91.9228	717272
70	F10	75	Target 1	78.3861	341235
71	F11	75	Target 1	92.2192	786093
71	F11	75	Target 1	78.5346	364650
72	F12	75	Target 1	92.3696	701062
72	F12	75	Target 1	78.685	296835
73	G1	9	Target 1	92.0871	522461
73	G1	9	Target 1	78.6943	195054
74	G2	9	Target 1	91.9366	520220
74	G2	9	Target 1	78.5438	204251
75	G3	9	Target 1	91.6288	631096
75	G3	9	Target 1	78.3899	254028
76	G4	51	Target 1	91.7792	574829
76	G4	51	Target 1	78.3899	238379
77	G5	51	Target 1	91.6224	606075
77	G5	51	Target 1	78.3868	270888
78	G6	51	Target 1	91.3216	603935
78	G6	51	Target 1	78.3868	343120
79	G7	8	Target 1	91.4325	611075
79	G7	8	Target 1	78.5167	343930
80	G8	8	Target 1	91.883	763179
80	G8	8	Target 1	78.5167	355470
81	G9	8	Target 1	91.7724	714529
81	G9	8	Target 1	78.2357	338748
82	G10	Sample 1	Target 1	65.1503	2157.64
83	G11	Sample 1	Target 1	65.0005	3104.26
84	G12	Sample 1	Target 1	65.0005	2448.35
85	H1	SD1	Target 1	92.0871	393326
85	H1	SD1	Target 1	78.5438	227652
86	H2	SD1	Target 1	91.7861	360369
86	H2	SD1	Target 1	78.5438	212730
87	H3	SD2	Target 1	91.9297	463530
87	H3	SD2	Target 1	78.8412	305515
88	H4	SD2	Target 1	91.7792	429419
88	H4	SD2	Target 1	78.8412	309733
89	H5	Sample 1	Target 1	65.0008	2515.45
90	H6	Sample 1	Target 1	65.0008	5153.76
91	H7	Sample 1	Target 1	65.3005	1742.53
92	H8	Sample 1	Target 1	65.0001	4274.1
93	H9	Sample 1	Target 1	91.0203	1420.77
94	H10	Sample 1	Target 1	65.4511	2058.25
95	H11	Sample 1	Target 1	65.0005	1914.92
96	H12	Sample 1	Target 1	65.0005	2388.1
