# Supplementary material for: Relative Leukocyte Telomere Length Is Shorter in Children and Adolescents with Type 1 Diabetes: Screening of Basic Psychosocial Aspects
Source: Int J Mol Sci. 2026 Apr 27;27(9):3895. doi: 10.3390/ijms27093895 (PMC13164480; doi:10.3390/ijms27093895)
Supplement: Supplementary file 1 [file ijms-27-03895-s001.zip › pcrresults/Cawthon analysis v2.xlsx]

## Sheet: Ονόματα
T1DM GROUP				CONTROL GROUP
Αριθμός	Surname	Name		Αριθμός	Surname	Name
41	Ρίζος	Παναγιώτης		4	Μέλλος	Σωτήριος-Μάριος
21	Παπαδογεωργόπουλος	Αχιλλέας		6	Μέλλου	Χριστίνα
45	Πράσσα	Ζωή		74	Μέλλος	Ηλίας-Ευθύμιος
42	Τριανταφύλλου	Ειρήνη		60	Αναγνωστοπούλου	Αρετή
46	Μηλιτσοπούλου	Αλεξάνδρα		76	Αναγνωστοπούλου	Ιωάννα
47	Σιγάλας	Μηνάς		9	Κυριακόπουλος	Παναγιώτης
29	Κολίτση	Μαργαρίτα		3	Τυρμπά	Αικατερίνη
64	Ζούρου	Σοφία		2	Σαμόλη	Μαρκέλλα
44	Ζούρου	Σοφία		1	Kuko	Klea
43	Ρενιέρη	Πολυτίμη		51	Γαλάνης	Νίκος
37	Κλεούδης	Μάμμας		75	Γαλάνης	Μιχαήλ
66	Κόλλιας	Γεώργιος		72	Εγγλέζος	Αναστάσιος
48	Αυλωνίτης	Χρήστος		56	Μπάκα	Ελένη-Μαρία
28	Καϊτσά	Μαριαλένα		62	Μπάκα	Γεωργία
55	Σιδέρη	Χαρά		8	Κουτρωτσός	Σπυρίδων
50	Lleshi	Ermonella		24	Βακαλόπουλος	Κωνσταντίνος
54	Stefanov	Ivan		53	Μπάρδο	Αλεξάνδρα
73	Μπερούκας	Κωνσταντίνος		58	Al Abou	Panagiotis
59	Τσουκαλαδέλη	Παρασκευή		71	Γιαννόπουλος	Σπυρίδων
49	Κούκο	Χρύσα		67	Πατσιοδήμος	Μάριος
52	Καρυώτη	Κατερίνα		16	Κοντζίνου	Μαρία-Ιωάννα
34	Μπάρδο	Πάολα		27	Τσολάκη	Χαρά
40	Κίτσου	Χρυσούλα-Μαρία		18	Ζούρου	Μιχαέλα
35	Χρήστου	Αλέξανδρος		25	Καρρά	Ειρήνη
38	Γερμανίδη	Εύα-Νουβέλα		69	Κάρρα	Ελευθερία
63	Μουρτζάπη	Μαρία		33	Ράλλη	Δέσποινα
7	Ντορακοπούλου	Ελένη		32	Αγγελή	Κωνσταντίνα
14	Γιαννόπουλος	Παντελεήμων		31	Αλεξάκης	Παναγιώτης
68	Παναγιωτοπούλου	Δανάη		23	Μήτσης	Βασίλης
13	Καλαμίδα	Αλέξάνδρα		61	Τσουκαλαδέλη	Στυλιανή
70	Στρωματά-Τσόπελα	Βιβή (Παρασκευή)		36	Μάντζας	Αντρέας -Μιχαήλ
65	Νίκας	Ιωάννης		12	Τέλιος	Αλέξανδρος
11	Μήτσης	Ηλίας		20	Μιχαήλ	Σταύρος
17	Κόκκαλης	Κωνσταντίνος		19	Μιλιτσοπούλου	Μαρία
22	Ρωσσιάδης	Αλέξανδρος		77	Μαγγανά	Μαρία
57	Κοχλιού	Μαγδαλινή

## Sheet: Sheet1
1st exp					2nd exp					3rd exp					4th exp
	TEL	ALB	T/S			TEL	ALB	T/S			TEL	ALB	T/S			TEL	ALB	T/S
STANDARD	6.25	6.25	1		STANDARD	6.25	6.25	1		STANDARD	6.25	6.25	1		STANDARD	6.25	6.25	1
STANDARD	6.25	6.25	1		STANDARD	6.25	6.25	1		STANDARD	6.25	6.25	1		STANDARD	6.25	6.25	1
STANDARD	12.5	12.5	1		STANDARD	12.5	12.5	1		STANDARD	12.5	12.5	1		STANDARD	12.5	12.5	1
STANDARD	12.5	12.5	1		STANDARD	25	25	1		STANDARD	12.5	12.5	1		STANDARD	25	25	1
STANDARD	25	25	1		STANDARD	50	50	1		STANDARD	25	25	1		STANDARD	50	50	1
STANDARD	50	50	1		STANDARD	50	50	1		STANDARD	50	50	1		STANDARD	50	50	1
STANDARD	50	50	1		STANDARD	100	100	1		STANDARD	50	50	1		STANDARD	100	100	1
STANDARD	100	100	1		STANDARD	100	100	1		STANDARD	100	100	1		STANDARD	100	100	1
										STANDARD	100	100	1
21	45.2681	66.5202	0.680516		13	60.1014	79.037	0.760421		7	94.8715	99.967	0.949028		21	54.617	69.062	0.79084
21	51.0051	77.9447	0.654376		13	68.7147	88.4938	0.776492		7	93.2967	97.0452	0.961373		21	61.8084	73.9667	0.835625
21	59.2801	94.6605	0.626239		13	75.7114	97.0478	0.780145		7	100.135	106.324	0.941784		21	62.2202	71.9808	0.864401
28	52.9676	92.6874	0.571465		14	81.3264	99.9101	0.813996		11	61.1489	63.397	0.964539		41	54.3358	65.5893	0.828426
28	57.451	92.2963	0.622463		14	83.3848	98.407	0.847346		11	59.5379	60.3455	0.986617		41	55.5951	60.343	0.921319
28	54.5711	91.4889	0.596478		14	73.0711	80.8968	0.903264		11	59.5651	57.2492	1.04045		41	50.4507	60.3493	0.835978
41	54.2166	75.3708	0.719332		34	79.3991	88.8025	0.894109		17	129.501	119.226	1.08618		49	49.1863	58.5757	0.839705
41	64.6851	121.146	0.533945		34	84.0666	106.936	0.786139		17	135.217	133.19	1.01522		49	65.0735	71.3258	0.912343
41	58.2212	102.974	0.565397		34	76.581	92.5496	0.827459		17	126.132	128.724	0.979859		49	54.8863	60.2767	0.910572
42	58.7843	80.5207	0.730053		38	85.0771	131.262	0.648146		22	62.7316	63.1755	0.992974		29	74.2618	81.311	0.913306
42	58.946	65.8978	0.894506		38	91.246	120.787	0.755428		22	65.6971	67.3982	0.974761		29	86.3541	87.4343	0.987645
42	53.7002	73.0267	0.735351		38	75.6893	104.98	0.720988		22	58.5922	60.0273	0.976093		29	89.6351	97.6895	0.917551
43	23.9645	44.1364	0.542964		40	59.677	86.6187	0.688962		35	89.831	92.1469	0.974867		54	88.9159	102.162	0.870343
43	27.4383	50.0027	0.548737		40	70.1666	85.5076	0.820589		35	99.4813	104.094	0.955689		54	94.9661	102.257	0.928703
43	27.5162	51.9967	0.529191		40	70.5846	89.0571	0.792577		35	107.396	112.377	0.955668		54	108.242	115.007	0.941177
45	41.84	75.3601	0.555201		49	61.3133	80.0635	0.765808		37	80.4155	91.1094	0.882626		65	84.0075	96.397	0.871474
45	51.3283	87.9502	0.583606		49	60.4972	77.6079	0.779523		37	90.7345	90.6074	1.0014		65	78.4173	86.1001	0.91077
45	50.8022	88.4859	0.574128		49	58.8493	72.4972	0.811746		37	88.3356	90.0015	0.981491		65	82.2923	88.4062	0.930842
46	55.8885	78.3266	0.713531		52	67.0739	73.4548	0.913132		44	112.991	117.187	0.964193		1	57.8168	72.4707	0.797797
46	54.3712	75.11	0.723888		52	83.5778	88.3575	0.945905		44	135.203	140.52	0.962162		1	75.9186	92.6468	0.819441
46	53.6531	77.4393	0.69284		52	73.2779	89.9754	0.814421		44	117.428	124.558	0.942758		1	59.7687	72.8262	0.820704
47	48.0469	71.3208	0.673673		55	65.4777	80.7328	0.811041		50	75.6005	77.5487	0.974878		60	75.1341	90.9339	0.82625
47	55.5286	71.1074	0.780912		55	60.6432	77.5048	0.782445		50	85.2604	87.2595	0.977091		60	71.3982	81.8342	0.872474
47	50.132	61.5743	0.814171		55	60.1514	77.9791	0.771378		50	77.7711	76.7795	1.01292		60	73.3726	84.9763	0.863448
49	46.0704	59.4017	0.775574		59	58.757	79.6075	0.738084		57	64.7279	77.5623	0.834527		62	77.8613	88.0642	0.884143
49	51.0509	70.4025	0.725129		59	60.918	71.3974	0.853223		57	60.0403	70.2586	0.854562		62	83.5598	96.591	0.865089
49	59.2521	80.7222	0.734025		59	70.6581	81.0204	0.872103		57	61.9226	67.7517	0.913964		62	80.1043	92.1606	0.869181
64	44.8826	61.8636	0.725509		63	37.9228	45.9404	0.825478		66	88.7971	95.514	0.929676		75	77.8364	86.6158	0.898639
64	44.8126	72.9398	0.614377		63	37.2879	43.9748	0.847938		66	89.5651	91.7238	0.976465		75	93.2399	102.465	0.909972
64	49.2933	81.0156	0.608441		63	38.3796	41.729	0.919735		66	89.5464	91.5911	0.977676		75	75.4709	86.8912	0.868567
1	42.3632	56.9589	0.743751		68	66.6911	69.0552	0.965766		68	165.747	159.946	1.03627		9	64.0406	78.2865	0.818028
1	49.4349	60.5882	0.815915		68	75.3478	80.274	0.938632		68	194.566	191.623	1.01536		9	74.889	83.5758	0.896061
1	48.6093	80.2662	0.605601		68	83.5067	93.7014	0.8912		68	174.903	174.859	1.00025		9	105.571	112.416	0.939107
6	53.3004	78.3813	0.680014		70	99.5856	125.669	0.792443		73	118.228	125.983	0.938445		51	89.7387	82.2805	1.09064
6	51.3425	61.5299	0.834432		70	119.804	153.119	0.782427		73	141.877	149.03	0.952001		51	83.8286	85.2238	0.983629
6	54.9504	77.3172	0.710714		70	92.6599	114.727	0.807655		73	113.169	112.495	1.006		51	87.5113	84.1458	1.04
24	59.8595	85.5251	0.699905		16	57.6427	69.7176	0.826803		2	108.185	123.745	0.874252		8	74.3265	64.313	1.1557
24	66.5178	88.0414	0.755529		16	62.8234	72.2138	0.869964		2	115.847	129.316	0.895842		8	80.1645	79.9305	1.00293
24	66.7671	96.1727	0.694242		16	64.9363	76.9493	0.843884		2	115.596	124.162	0.931011		8	76.7632	74.6939	1.0277
53	74.8409	98.89	0.75681		18	66.4529	80.8292	0.82214		3	112.832	114.224	0.987808
53	78.734	102.284	0.769761		18	66.1158	79.0766	0.836097		3	104.552	100.5	1.04032
53	60.4765	84.4615	0.716025		18	64.3136	71.628	0.897883		3	109.203	105.837	1.0318
56	32.1643	28.8232	1.11592		23	75.4271	77.3044	0.975716		4	109.434	106.233	1.03012
56	37.098	54.3771	0.682236		23	92.742	102.271	0.906826		4	132.872	133.337	0.99651
56	50.8358	70.4967	0.72111		23	92.2441	107.23	0.860247		4	132.792	145.411	0.913221
58	58.0343	93.5101	0.620621		25	89.6717	107.438	0.834634		12	50.6214	51.9011	0.975344
58	60.4514	85.9756	0.703123		25	97.6373	114.619	0.851846		12	67.6546	71.9664	0.940086
58	74.0248	100.646	0.735497		25	66.4874	75.6788	0.878547		12	53.0827	52.4091	1.01285
60	74.8607	97.4395	0.768279		31	39.5866	45.5749	0.868607		19	43.1736	45.8144	0.942359
60	65.7625	63.7854	1.031		31	59.4378	68.6964	0.865224		19	42.0227	42.7123	0.983853
60	66.7818	94.7522	0.704805		31	58.5808	64.6148	0.906616		19	65.5499	66.5346	0.9852
62	64.143	104.84	0.611819		32	61.6847	69.9176	0.882249		20	122.81	117.715	1.04328
62	60.8876	65.3574	0.931609		32	75.086	81.5581	0.920643		20	133.221	121.438	1.09703
62	58.6113	79.7616	0.734831		32	60.67	56.0622	1.08219		20	149.237	133.378	1.1189
75	45.1049	73.127	0.616803		33	80.9132	79.8336	1.01352		27	94.7715	88.1727	1.07484
75	28.8287	34.5231	0.835055		33	76.3504	81.9543	0.931622		27	105.267	97.9172	1.07506
75	48.9212	73.446	0.666084		33	104.211	116.044	0.898028		27	105.911	103.311	1.02517
77	51.3147	80.9524	0.633887		36	76.2907	91.3589	0.835065		72	127.289	121.121	1.05092
77	57.8359	73.511	0.786766		36	102.917	132.772	0.775137		72	122.312	121.842	1.00386
77	62.8978	87.5026	0.718811		36	88.0851	114.409	0.769916		72	83.3224	77.8041	1.07093
					61	60.7296	75.9373	0.799734		74	92.6251	100.701	0.919807
					61	57.4961	68.766	0.836111		74	90.4037	85.4705	1.05772
					61	36.3501	52.1235	0.697383		74	112.826	110.525	1.02082
					67	61.7315	71.4934	0.863456		76	108.902	109.669	0.993006
					67	74.5211	77.2702	0.964422		76	110.614	109.028	1.01455
					67	76.1381	78.0657	0.975309		76	102.455	100.415	1.02031
					69	91.6111	92.0977	0.994716
					69	89.9258	99.7898	0.901152
					69	72.9328	89.7602	0.812529
					71	83.2472	101.336	0.821497
					71	78.0631	97.1573	0.803471
					71	66.7433	80.7457	0.826586

## Sheet: Average
	T1DM GROUP							CONTROL GROUP
Exp	Αριθμός	Value	Average	Telomere Length (%)			Exp	Αριθμός	Value	Average	Telomere Length (%)
1	21	0.680516	0.65371	65.371			1	1	0.743751	0.721756	72.1756
1	21	0.654376					1	1	0.815915
1	21	0.626239					1	1	0.605601
1	28	0.571465	0.596802	59.6802			1	6	0.680014	0.74172	74.172
1	28	0.622463					1	6	0.834432
1	28	0.596478					1	6	0.710714
1	41	0.719332	0.606225	60.6225			1	24	0.699905	0.716559	71.6559
1	41	0.533945					1	24	0.755529
1	41	0.565397					1	24	0.694242
1	42	0.730053	0.786637	78.6637			1	53	0.75681	0.747532	74.7532
1	42	0.894506					1	53	0.769761
1	42	0.735351					1	53	0.716025
1	43	0.542964	0.540297	54.0297			1	56	1.11592	0.839755	83.9755
1	43	0.548737					1	56	0.682236
1	43	0.529191					1	56	0.72111
1	45	0.555201	0.570978	57.0978			1	58	0.620621	0.686414	68.6414
1	45	0.583606					1	58	0.703123
1	45	0.574128					1	58	0.735497
1	46	0.713531	0.710086	71.0086			1	60	0.768279	0.834693	83.4693
1	46	0.723888					1	60	1.031
1	46	0.69284					1	60	0.704805
1	47	0.673673	0.756252	75.6252			1	62	0.611819	0.75942	75.942
1	47	0.780912					1	62	0.931609
1	47	0.814171					1	62	0.734831
1	49	0.775574	0.744909	74.4909			1	75	0.616803	0.705981	70.5981
1	49	0.725129					1	75	0.835055
1	49	0.734025					1	75	0.666084
1	64	0.725509	0.649442	64.9442			1	77	0.633887	0.713155	71.3155
1	64	0.614377					1	77	0.786766
1	64	0.608441					1	77	0.718811
2	13	0.760421	0.772353	77.2353			2	16	0.826803	0.846884	84.6884
2	13	0.776492					2	16	0.869964
2	13	0.780145					2	16	0.843884
2	14	0.813996	0.854869	85.4869			2	18	0.82214	0.85204	85.204
2	14	0.847346					2	18	0.836097
2	14	0.903264					2	18	0.897883
2	34	0.894109	0.835902	83.5902			2	23	0.975716	0.914263	91.4263
2	34	0.786139					2	23	0.906826
2	34	0.827459					2	23	0.860247
2	38	0.648146	0.708187	70.8187			2	25	0.834634	0.855009	85.5009
2	38	0.755428					2	25	0.851846
2	38	0.720988					2	25	0.878547
2	40	0.688962	0.767376	76.7376			2	31	0.868607	0.880149	88.0149
2	40	0.820589					2	31	0.865224
2	40	0.792577					2	31	0.906616
2	49	0.765808	0.785693	78.5693			2	32	0.882249	0.961694	96.1694
2	49	0.779523					2	32	0.920643
2	49	0.811746					2	32	1.08219
2	52	0.913132	0.891152	89.1152			2	33	1.01352	0.947724	94.7724
2	52	0.945905					2	33	0.931622
2	52	0.814421					2	33	0.898028
2	55	0.811041	0.788288	78.8288			2	36	0.835065	0.793373	79.3373
2	55	0.782445					2	36	0.775137
2	55	0.771378					2	36	0.769916
2	59	0.738084	0.821137	82.1137			2	61	0.799734	0.777743	77.7743
2	59	0.853223					2	61	0.836111
2	59	0.872103					2	61	0.697383
2	63	0.825478	0.864384	86.4384			2	67	0.863456	0.934396	93.4396
2	63	0.847938					2	67	0.964422
2	63	0.919735					2	67	0.975309
2	68	0.965766	0.931866	93.1866			2	69	0.994716	0.902799	90.2799
2	68	0.938632					2	69	0.901152
2	68	0.8912					2	69	0.812529
2	70	0.792443	0.794175	79.4175			2	71	0.821497	0.817185	81.7185
2	70	0.782427					2	71	0.803471
2	70	0.807655					2	71	0.826586
3	7	0.949028	0.950729	95.0729			3	2	0.874252	0.900368	90.0368
3	7	0.961373					3	2	0.895842
3	7	0.941784					3	2	0.931011
3	11	0.964539	0.997203	99.7203			3	3	0.987808	1.01998	101.998
3	11	0.986617					3	3	1.04032
3	11	1.04045					3	3	1.0318
3	17	1.08618	1.02709	102.709			3	4	1.03012	0.979952	97.9952
3	17	1.01522					3	4	0.99651
3	17	0.979859					3	4	0.913221
3	22	0.992974	0.981276	98.1276			3	12	0.975344	0.976095	97.6095
3	22	0.974761					3	12	0.940086
3	22	0.976093					3	12	1.01285
3	35	0.974867	0.962075	96.2075			3	19	0.942359	0.970471	97.0471
3	35	0.955689					3	19	0.983853
3	35	0.955668					3	19	0.9852
3	37	0.882626	0.955173	95.5173			3	20	1.04328	1.0864	108.64
3	37	1.0014					3	20	1.09703
3	37	0.981491					3	20	1.1189
3	44	0.964193	0.956371	95.6371			3	27	1.07484	1.05836	105.836
3	44	0.962162					3	27	1.07506
3	44	0.942758					3	27	1.02517
3	50	0.974878	0.988295	98.8295			3	72	1.05092	1.0419	104.19
3	50	0.977091					3	72	1.00386
3	50	1.01292					3	72	1.07093
3	57	0.834527	0.867684	86.7684			3	74	0.919807	0.999448	99.9448
3	57	0.854562					3	74	1.05772
3	57	0.913964					3	74	1.02082
3	66	0.929676	0.961272	96.1272			3	76	0.993006	1.00929	100.929
3	66	0.976465					3	76	1.01455
3	66	0.977676					3	76	1.02031
3	68	1.03627	1.01729	101.729
3	68	1.01536
3	68	1.00025
3	73	0.938445	0.965482	96.5482
3	73	0.952001
3	73	1.006
				%							%
		Average	0.825313	82.5313					Average	0.874766	87.4766
4	21	0.79084	0.830289				4	1	0.797797	0.812647
4	21	0.835625					4	1	0.819441
4	21	0.864401					4	1	0.820704
4	41	0.828426	0.861908				4	60	0.82625	0.854057
4	41	0.921319					4	60	0.872474
4	41	0.835978					4	60	0.863448
4	49	0.839705	0.88754				4	62	0.884143	0.872804
4	49	0.912343					4	62	0.865089
4	49	0.910572					4	62	0.869181
4	29	0.913306	0.939501				4	75	0.898639	0.892393
4	29	0.987645					4	75	0.909972
4	29	0.917551					4	75	0.868567
4	54	0.870343	0.913408				4	9	0.818028	0.884399
4	54	0.928703					4	9	0.896061
4	54	0.941177					4	9	0.939107
4	65	0.871474	0.904362				4	51	1.09064	1.03809
4	65	0.91077					4	51	0.983629
4	65	0.930842					4	51	1.04
				%			4	8	1.1557	1.06211
		Average	0.889501	88.9501			4	8	1.00293
							4	8	1.0277
											%
									Average	0.916643	91.6643
