# Supplementary material for: Relative Leukocyte Telomere Length Is Shorter in Children and Adolescents with Type 1 Diabetes: Screening of Basic Psychosocial Aspects
Source: Int J Mol Sci. 2026 Apr 27;27(9):3895. doi: 10.3390/ijms27093895 (PMC13164480; doi:10.3390/ijms27093895)
Supplement: Supplementary file 1 [file ijms-27-03895-s001.zip › pcrresults/Cawthon analysis.xlsx]

## Sheet: Ονόματα
T1DM GROUP				CONTROL GROUP
Αριθμός	Surname	Name		Αριθμός	Surname	Name
41	Ρίζος	Παναγιώτης		4	Μέλλος	Σωτήριος-Μάριος
21	Παπαδογεωργόπουλος	Αχιλλέας		6	Μέλλου	Χριστίνα
45	Πράσσα	Ζωή		74	Μέλλος	Ηλίας-Ευθύμιος
42	Τριανταφύλλου	Ειρήνη		60	Αναγνωστοπούλου	Αρετή
46	Μηλιτσοπούλου	Αλεξάνδρα		76	Αναγνωστοπούλου	Ιωάννα
47	Σιγάλας	Μηνάς		9	Κυριακόπουλος	Παναγιώτης
29	Κολίτση	Μαργαρίτα		3	Τυρμπά	Αικατερίνη
64	Ζούρου	Σοφία		2	Σαμόλη	Μαρκέλλα
44	Ζούρου	Σοφία		1	Kuko	Klea
43	Ρενιέρη	Πολυτίμη		51	Γαλάνης	Νίκος
37	Κλεούδης	Μάμμας		75	Γαλάνης	Μιχαήλ
66	Κόλλιας	Γεώργιος		72	Εγγλέζος	Αναστάσιος
48	Αυλωνίτης	Χρήστος		56	Μπάκα	Ελένη-Μαρία
28	Καϊτσά	Μαριαλένα		62	Μπάκα	Γεωργία
55	Σιδέρη	Χαρά		8	Κουτρωτσός	Σπυρίδων
50	Lleshi	Ermonella		24	Βακαλόπουλος	Κωνσταντίνος
54	Stefanov	Ivan		53	Μπάρδο	Αλεξάνδρα
73	Μπερούκας	Κωνσταντίνος		58	Al Abou	Panagiotis
59	Τσουκαλαδέλη	Παρασκευή		71	Γιαννόπουλος	Σπυρίδων
49	Κούκο	Χρύσα		67	Πατσιοδήμος	Μάριος
52	Καρυώτη	Κατερίνα		16	Κοντζίνου	Μαρία-Ιωάννα
34	Μπάρδο	Πάολα		27	Τσολάκη	Χαρά
40	Κίτσου	Χρυσούλα-Μαρία		18	Ζούρου	Μιχαέλα
35	Χρήστου	Αλέξανδρος		25	Καρρά	Ειρήνη
38	Γερμανίδη	Εύα-Νουβέλα		69	Κάρρα	Ελευθερία
63	Μουρτζάπη	Μαρία		33	Ράλλη	Δέσποινα
7	Ντορακοπούλου	Ελένη		32	Αγγελή	Κωνσταντίνα
14	Γιαννόπουλος	Παντελεήμων		31	Αλεξάκης	Παναγιώτης
68	Παναγιωτοπούλου	Δανάη		23	Μήτσης	Βασίλης
13	Καλαμίδα	Αλέξάνδρα		61	Τσουκαλαδέλη	Στυλιανή
70	Στρωματά-Τσόπελα	Βιβή (Παρασκευή)		36	Μάντζας	Αντρέας -Μιχαήλ
65	Νίκας	Ιωάννης		12	Τέλιος	Αλέξανδρος
11	Μήτσης	Ηλίας		20	Μιχαήλ	Σταύρος
17	Κόκκαλης	Κωνσταντίνος		19	Μιλιτσοπούλου	Μαρία
22	Ρωσσιάδης	Αλέξανδρος		77	Μαγγανά	Μαρία
57	Κοχλιού	Μαγδαλινή

## Sheet: Sheet1
1st exp					2nd exp					3rd exp
	TEL	ALB	T/S			TEL	ALB	T/S			TEL	ALB	T/S
STANDARD	6.25	6.25	1		STANDARD	6.25	6.25	1		STANDARD	6.25	6.25	1
STANDARD	6.25	6.25	1		STANDARD	6.25	6.25	1		STANDARD	6.25	6.25	1
STANDARD	12.5	12.5	1		STANDARD	12.5	12.5	1		STANDARD	12.5	12.5	1
STANDARD	12.5	12.5	1		STANDARD	25	25	1		STANDARD	12.5	12.5	1
STANDARD	25	25	1		STANDARD	50	50	1		STANDARD	25	25	1
STANDARD	50	50	1		STANDARD	50	50	1		STANDARD	50	50	1
STANDARD	50	50	1		STANDARD	100	100	1		STANDARD	50	50	1
STANDARD	100	100	1		STANDARD	100	100	1		STANDARD	100	100	1
										STANDARD	100	100	1
21	51.8511	66.5202	0.779478		13	60.1014	79.037	0.760421		7	94.8715	99.967	0.949028
21	51.8511	77.9447	0.665229		13	68.7147	88.4938	0.776492		7	93.2967	97.0452	0.961373
21	51.8511	94.6605	0.547759		13	75.7114	97.0478	0.780145		7	100.135	106.324	0.941784
28	54.9966	92.6874	0.593355		14	81.3264	99.9101	0.813996		11	61.1489	63.397	0.964539
28	54.9966	92.2963	0.595869		14	83.3848	98.407	0.847346		11	59.5379	60.3455	0.986617
28	54.9966	91.4889	0.601129		14	73.0711	80.8968	0.903264		11	59.5651	57.2492	1.04045
41	59.041	75.3708	0.78334		34	79.3991	88.8025	0.894109		17	129.501	119.226	1.08618
41	59.041	121.146	0.487355		34	84.0666	106.936	0.786139		17	135.217	133.19	1.01522
41	59.041	102.974	0.573359		34	76.581	92.5496	0.827459		17	126.132	128.724	0.979859
42	57.1435	80.5207	0.709675		38	85.0771	131.262	0.648146		22	62.7316	63.1755	0.992974
42	57.1435	65.8978	0.867154		38	91.246	120.787	0.755428		22	65.6971	67.3982	0.974761
42	57.1435	73.0267	0.782502		38	75.6893	104.98	0.720988		22	58.5922	60.0273	0.976093
43	26.3063	44.1364	0.596023		40	59.677	86.6187	0.688962		35	89.831	92.1469	0.974867
43	26.3063	50.0027	0.526098		40	70.1666	85.5076	0.820589		35	99.4813	104.094	0.955689
43	26.3063	51.9967	0.505922		40	70.5846	89.0571	0.792577		35	107.396	112.377	0.955668
45	47.9902	75.3601	0.636811		49	61.3133	80.0635	0.765808		37	80.4155	91.1094	0.882626
45	47.9902	87.9502	0.545651		49	60.4972	77.6079	0.779523		37	90.7345	90.6074	1.0014
45	47.9902	88.4859	0.542348		49	58.8493	72.4972	0.811746		37	88.3356	90.0015	0.981491
46	54.6376	78.3266	0.697561		52	67.0739	73.4548	0.913132		44	112.991	117.187	0.964193
46	54.6376	75.11	0.727434		52	83.5778	88.3575	0.945905		44	135.203	140.52	0.962162
46	54.6376	77.4393	0.705553		52	73.2779	89.9754	0.814421		44	117.428	124.558	0.942758
47	51.2359	71.3208	0.718386		55	65.4777	80.7328	0.811041		50	75.6005	77.5487	0.974878
47	51.2359	71.1074	0.720542		55	60.6432	77.5048	0.782445		50	85.2604	87.2595	0.977091
47	51.2359	61.5743	0.832099		55	60.1514	77.9791	0.771378		50	77.7711	76.7795	1.01292
49	52.1245	59.4017	0.877491		59	58.757	79.6075	0.738084		57	64.7279	77.5623	0.834527
49	52.1245	70.4025	0.740378		59	60.918	71.3974	0.853223		57	60.0403	70.2586	0.854562
49	52.1245	80.7222	0.645727		59	70.6581	81.0204	0.872103		57	61.9226	67.7517	0.913964
64	46.3295	61.8636	0.748897		63	37.9228	45.9404	0.825478		66	88.7971	95.514	0.929676
64	46.3295	72.9398	0.635174		63	37.2879	43.9748	0.847938		66	89.5651	91.7238	0.976465
64	46.3295	81.0156	0.571859		63	38.3796	41.729	0.919735		66	89.5464	91.5911	0.977676
1	46.8025	56.9589	0.821688		68	66.6911	69.0552	0.965766		68	165.747	159.946	1.03627
1	46.8025	60.5882	0.772468		68	75.3478	80.274	0.938632		68	194.566	191.623	1.01536
1	46.8025	80.2662	0.58309		68	83.5067	93.7014	0.8912		68	174.903	174.859	1.00025
6	53.1978	78.3813	0.678705		70	99.5856	125.669	0.792443		73	118.228	125.983	0.938445
6	53.1978	61.5299	0.864583		70	119.804	153.119	0.782427		73	141.877	149.03	0.952001
6	53.1978	77.3172	0.688046		70	92.6599	114.727	0.807655		73	113.169	112.495	1.006
24	64.3815	85.5251	0.752778		16	57.6427	69.7176	0.826803		2	108.185	123.745	0.874252
24	64.3815	88.0414	0.731264		16	62.8234	72.2138	0.869964		2	115.847	129.316	0.895842
24	64.3815	96.1727	0.669436		16	64.9363	76.9493	0.843884		2	115.596	124.162	0.931011
53	71.3505	98.89	0.721514		18	66.4529	80.8292	0.82214		3	112.832	114.224	0.987808
53	71.3505	102.284	0.697574		18	66.1158	79.0766	0.836097		3	104.552	100.5	1.04032
53	71.3505	84.4615	0.844769		18	64.3136	71.628	0.897883		3	109.203	105.837	1.0318
56	40.0327	28.8232	1.38891		23	75.4271	77.3044	0.975716		4	109.434	106.233	1.03012
56	40.0327	54.3771	0.736205		23	92.742	102.271	0.906826		4	132.872	133.337	0.99651
56	40.0327	70.4967	0.567867		23	92.2441	107.23	0.860247		4	132.792	145.411	0.913221
58	64.1702	93.5101	0.686238		25	89.6717	107.438	0.834634		12	50.6214	51.9011	0.975344
58	64.1702	85.9756	0.746377		25	97.6373	114.619	0.851846		12	67.6546	71.9664	0.940086
58	64.1702	100.646	0.637583		25	66.4874	75.6788	0.878547		12	53.0827	52.4091	1.01285
60	69.135	97.4395	0.709517		31	39.5866	45.5749	0.868607		19	43.1736	45.8144	0.942359
60	69.135	63.7854	1.08387		31	59.4378	68.6964	0.865224		19	42.0227	42.7123	0.983853
60	69.135	94.7522	0.72964		31	58.5808	64.6148	0.906616		19	65.5499	66.5346	0.9852
62	61.214	104.84	0.583881		32	61.6847	69.9176	0.882249		20	122.81	117.715	1.04328
62	61.214	65.3574	0.936603		32	75.086	81.5581	0.920643		20	133.221	121.438	1.09703
62	61.214	79.7616	0.767461		32	60.67	56.0622	1.08219		20	149.237	133.378	1.1189
75	40.9516	73.127	0.560007		33	80.9132	79.8336	1.01352		27	94.7715	88.1727	1.07484
75	40.9516	34.5231	1.18621		33	76.3504	81.9543	0.931622		27	105.267	97.9172	1.07506
75	40.9516	73.446	0.557574		33	104.211	116.044	0.898028		27	105.911	103.311	1.02517
77	57.3495	80.9524	0.708435		36	76.2907	91.3589	0.835065		72	127.289	121.121	1.05092
77	57.3495	73.511	0.780148		36	102.917	132.772	0.775137		72	122.312	121.842	1.00386
77	57.3495	87.5026	0.655403		36	88.0851	114.409	0.769916		72	83.3224	77.8041	1.07093
					61	60.7296	75.9373	0.799734		74	92.6251	100.701	0.919807
					61	57.4961	68.766	0.836111		74	90.4037	85.4705	1.05772
					61	36.3501	52.1235	0.697383		74	112.826	110.525	1.02082
					67	61.7315	71.4934	0.863456		76	108.902	109.669	0.993006
					67	74.5211	77.2702	0.964422		76	110.614	109.028	1.01455
					67	76.1381	78.0657	0.975309		76	102.455	100.415	1.02031
					69	91.6111	92.0977	0.994716
					69	89.9258	99.7898	0.901152
					69	72.9328	89.7602	0.812529
					71	83.2472	101.336	0.821497
					71	78.0631	97.1573	0.803471
					71	66.7433	80.7457	0.826586

## Sheet: Average
	T1DM GROUP							CONTROL GROUP
Exp	Αριθμός	Value	Average	Telomere Length (%)			Exp	Αριθμός	Value	Average	Telomere Length (%)
1	21	0.779478	0.664155	66.4155			1	1	0.821688	0.725749	72.5749
1	21	0.665229					1	1	0.772468
1	21	0.547759					1	1	0.58309
1	28	0.593355	0.596784	59.6784			1	6	0.678705	0.743778	74.3778
1	28	0.595869					1	6	0.864583
1	28	0.601129					1	6	0.688046
1	41	0.78334	0.614684	61.4684			1	24	0.752778	0.717826	71.7826
1	41	0.487355					1	24	0.731264
1	41	0.573359					1	24	0.669436
1	42	0.709675	0.786444	78.6444			1	53	0.721514	0.754619	75.4619
1	42	0.867154					1	53	0.697574
1	42	0.782502					1	53	0.844769
1	43	0.596023	0.542681	54.2681			1	56	1.38891	0.89766	89.766
1	43	0.526098					1	56	0.736205
1	43	0.505922					1	56	0.567867
1	45	0.636811	0.574937	57.4937			1	58	0.686238	0.690066	69.0066
1	45	0.545651					1	58	0.746377
1	45	0.542348					1	58	0.637583
1	46	0.697561	0.710183	71.0183			1	60	0.709517	0.841009	84.1009
1	46	0.727434					1	60	1.08387
1	46	0.705553					1	60	0.72964
1	47	0.718386	0.757009	75.7009			1	62	0.583881	0.762648	76.2648
1	47	0.720542					1	62	0.936603
1	47	0.832099					1	62	0.767461
1	49	0.877491	0.754532	75.4532			1	75	0.560007	0.76793	76.793
1	49	0.740378					1	75	1.18621
1	49	0.645727					1	75	0.557574
1	64	0.748897	0.651977	65.1977			1	77	0.708435	0.714662	71.4662
1	64	0.635174					1	77	0.780148
1	64	0.571859					1	77	0.655403
2	13	0.760421	0.772353	77.2353			2	16	0.826803	0.846884	84.6884
2	13	0.776492					2	16	0.869964
2	13	0.780145					2	16	0.843884
2	14	0.813996	0.854869	85.4869			2	18	0.82214	0.85204	85.204
2	14	0.847346					2	18	0.836097
2	14	0.903264					2	18	0.897883
2	34	0.894109	0.835902	83.5902			2	23	0.975716	0.914263	91.4263
2	34	0.786139					2	23	0.906826
2	34	0.827459					2	23	0.860247
2	38	0.648146	0.708187	70.8187			2	25	0.834634	0.855009	85.5009
2	38	0.755428					2	25	0.851846
2	38	0.720988					2	25	0.878547
2	40	0.688962	0.767376	76.7376			2	31	0.868607	0.880149	88.0149
2	40	0.820589					2	31	0.865224
2	40	0.792577					2	31	0.906616
2	49	0.765808	0.785693	78.5693			2	32	0.882249	0.961694	96.1694
2	49	0.779523					2	32	0.920643
2	49	0.811746					2	32	1.08219
2	52	0.913132	0.891152	89.1152			2	33	1.01352	0.947724	94.7724
2	52	0.945905					2	33	0.931622
2	52	0.814421					2	33	0.898028
2	55	0.811041	0.788288	78.8288			2	36	0.835065	0.793373	79.3373
2	55	0.782445					2	36	0.775137
2	55	0.771378					2	36	0.769916
2	59	0.738084	0.821137	82.1137			2	61	0.799734	0.777743	77.7743
2	59	0.853223					2	61	0.836111
2	59	0.872103					2	61	0.697383
2	63	0.825478	0.864384	86.4384			2	67	0.863456	0.934396	93.4396
2	63	0.847938					2	67	0.964422
2	63	0.919735					2	67	0.975309
2	68	0.965766	0.931866	93.1866			2	69	0.994716	0.902799	90.2799
2	68	0.938632					2	69	0.901152
2	68	0.8912					2	69	0.812529
2	70	0.792443	0.794175	79.4175			2	71	0.821497	0.817185	81.7185
2	70	0.782427					2	71	0.803471
2	70	0.807655					2	71	0.826586
3	7	0.949028	0.950729	95.0729			3	2	0.874252	0.900368	90.0368
3	7	0.961373					3	2	0.895842
3	7	0.941784					3	2	0.931011
3	11	0.964539	0.997203	99.7203			3	3	0.987808	1.01998	101.998
3	11	0.986617					3	3	1.04032
3	11	1.04045					3	3	1.0318
3	17	1.08618	1.02709	102.709			3	4	1.03012	0.979952	97.9952
3	17	1.01522					3	4	0.99651
3	17	0.979859					3	4	0.913221
3	22	0.992974	0.981276	98.1276			3	12	0.975344	0.976095	97.6095
3	22	0.974761					3	12	0.940086
3	22	0.976093					3	12	1.01285
3	35	0.974867	0.962075	96.2075			3	19	0.942359	0.970471	97.0471
3	35	0.955689					3	19	0.983853
3	35	0.955668					3	19	0.9852
3	37	0.882626	0.955173	95.5173			3	20	1.04328	1.0864	108.64
3	37	1.0014					3	20	1.09703
3	37	0.981491					3	20	1.1189
3	44	0.964193	0.956371	95.6371			3	27	1.07484	1.05836	105.836
3	44	0.962162					3	27	1.07506
3	44	0.942758					3	27	1.02517
3	50	0.974878	0.988295	98.8295			3	72	1.05092	1.0419	104.19
3	50	0.977091					3	72	1.00386
3	50	1.01292					3	72	1.07093
3	57	0.834527	0.867684	86.7684			3	74	0.919807	0.999448	99.9448
3	57	0.854562					3	74	1.05772
3	57	0.913964					3	74	1.02082
3	66	0.929676	0.961272	96.1272			3	76	0.993006	1.00929	100.929
3	66	0.976465					3	76	1.01455
3	66	0.977676					3	76	1.02031
3	68	1.03627	1.01729	101.729
3	68	1.01536
3	68	1.00025
3	73	0.938445	0.965482	96.5482
3	73	0.952001
3	73	1.006
				%							%
		Average	0.826433	82.6433					Average	0.879421	87.9421
